# Supplementary material for: Transcriptome data reveal gene clusters and key genes in pepper response to heat shock
Source: Front Plant Sci. 2022 Sep 21;13:946475. doi: 10.3389/fpls.2022.946475 (PMC9532576; doi:10.3389/fpls.2022.946475)
Supplement: Supplementary file 1 [file Table_1.XLS]

## Sheet: Table S1
Table S1: Sample list and RNA-seq statistics
Sample name	Tissue/Treatment	Time AT	Raw reads	Alignment(%)
CL1_1	Leaf/Control	0.5H	42752100	78.98
CL1_2			43243384	80.73
CL1_3			41094758	78.49
CL2_1		1H	42288550	80.82
CL2_2			41701480	81.03
CL2_3			41605386	76.88
CL3_1		3H	41589668	80.22
CL3_2			42850710	78.42
CL3_4			42636928	76.35
CL4_1		6H	41378022	78.46
CL4_3			43621730	75.37
CL4_4			41346772	75.8
CL5_1		12H	41166150	79.97
CL5_3			43003446	77.94
CL5_4			42872968	78.26
CL6_1		24H	41626332	80.63
CL6_3			40857080	82.55
CL6_4			42582664	81.86
CR1_2	Root/Control	0.5H	41220722	80.19
CR1_3			42716438	79.31
CR1_4			40863066	81
CR2_1		1H	42215642	81.55
CR2_2			42939488	77.52
CR2_3			42481814	78.46
CR3_1		3H	42243334	72.57
CR3_2			42476484	75.42
CR3_3			41578814	80.28
CR4_1		6H	41343834	81.09
CR4_2			41503480	79.24
CR4_3			43459546	73.48
CR5_2		12H	42248774	79.5
CR5_3			41587958	80.34
CR5_4			42367782	80.18
CR6_1		24H	42295834	79.47
CR6_2			41516808	77.83
CR6_3			41580924	80.05
HL1_1	Leaf/Heat	0.5H	41849002	84.06
HL1_3			41685310	84.42
HL1_4			42249502	81.78
HL2_1		1H	43116514	84.04
HL2_3			42430290	80.88
HL2_4			42631676	82.16
HL3_1		3H	42646644	81.86
HL3_3			41626164	80.32
HL3_4			41785862	81.07
HL4_1		6H	42171572	82.86
HL4_3			42982976	76.98
HL4_4			43124844	75.86
HL5_1		12H	43430178	77.31
HL5_3			42269152	78.41
HL5_4			42069606	79.58
HL6_2		24H	42274984	82.59
HL6_3			41563142	83
HL6_4			42058994	83.6
HR1_1	Root/Heat	0.5H	42259760	80.85
HR1_2			41678854	81.71
HR1_4			42475850	81.65
HR2_2		1H	42638358	79.8
HR2_3			41868080	79.14
HR2_4			41650178	78.99
HR3_1		3H	42990614	81.89
HR3_2			41969510	82.29
HR3_4			43292000	81.03
HR4_1		6H	41690922	77.56
HR4_2			42568546	78.25
HR4_3			41523366	80.13
HR5_1		12H	41721306	77.88
HR5_3			43253622	75.27
HR5_4			42947746	73.62
HR6_1		24H	41096798	80.51
HR6_2			41454572	80.53
HR6_4			40901496	68.5
		Average	4.21501e+07	79.4531
