# Supplementary material for: Transcriptome data reveal gene clusters and key genes in pepper response to heat shock
Source: Front Plant Sci. 2022 Sep 21;13:946475. doi: 10.3389/fpls.2022.946475 (PMC9532576; doi:10.3389/fpls.2022.946475)
Supplement: Supplementary file 2 [file Table_2.XLSX]

## Sheet: Table S2
Supplementary-Table S2-All expression genes in those samples
Geneid	Cluster	CL1	CL2	CL3	CL4	CL5	CL6	CR1	CR2	CR3	CR4	CR5	CR6	HL1	HL2	HL3	HL4	HL5	HL6	HR1	HR2	HR3	HR4	HR5	HR6
Capana00g000002	7	0	0	0	0	0.124601	0	0	0	0.0675401	0	0	0	0	0	0	0	0	0.188388	0.139768	0	0	0	0.0612127	0
Capana00g000004	7	0.595157	0.200209	0.259013	0.972235	0.699721	0.632506	0.352586	0.880039	1.06749	0.348888	0.745491	1.4127	0.644447	0.633154	0.24419	0.811463	0.977205	1.38633	0.847801	0.838698	0.576484	1.04928	1.18123	1.08133
Capana00g000007	12	0	0	0	0	0	0.0642009	0	0	0.957248	0	0	0	0	0.198131	0	0	0.212026	0.323435	0.0710935	0.402878	0.0650455	0	0	0
Capana00g000010	5	0.762074	1.73546	0.459786	0.803615	1.12834	0.837186	3.16728	3.72899	5.03498	4.62526	5.51886	2.50897	0.627634	0.281718	0.441701	0.590521	0.0608071	0.235082	1.07776	1.10682	1.88395	0.781151	0.816286	0.541303
Capana00g000012	12	0.151793	0	0.0497179	0.14751	0.0967055	0.0937537	0.165679	0.100222	0.712086	0.158598	0.157571	0.152893	0.391968	0.24723	0.237204	0.311207	0.210003	0.156208	0.162715	0	0.0957279	0.311108	0.0964867	0.131001
Capana00g000016	8	0.927177	0.727318	0.694965	0.257776	0.187568	0.74738	0.420987	1.32445	0.856823	0.943894	1.38108	0.752927	0.2567	0.125188	0.0589469	0	0.471107	0.133627	0.561951	0.472541	0.249078	0.38655	0.0665668	0
Capana00g000017	3	0.143121	0	0.18589	0	0.0470622	0.0448679	0	0.0496131	0	0	0	0	0	0	0	0	0	0.187331	0	0	0	0	0	0.0663142
Capana00g000022	11	0.14412	0	0.103822	0.0360883	0	0	0.0801744	0.111565	0.316219	0	0.190246	0.111349	0.0702155	0.0670805	0.0322954	0.104923	0.0737448	0.0348755	0.496719	0.264166	0	0.107486	0.174551	0.174696
Capana00g000023	5	0.212371	0.587252	0.163535	0.0396446	0.239918	0.276764	0.762834	0.55706	0.583472	0.354873	0.910177	0.870194	0.200893	0.038049	0.0375496	0.30644	0.132189	0.295115	0.838525	0.611811	0.442236	0.167626	0.474591	0.263905
Capana00g000025	8	0	0	0	0	0	0	0	0	0	0	0.0543605	0	0	0	0	0	0	0	0	0	0	0	0	0
Capana00g000026	10	0.041342	0.0398841	0.324985	0.0391611	0.0401751	0	0	0	0.0428303	0.0852779	0.161325	0.130974	0.0826654	0.35716	0.0370216	0.0442582	0	0.243369	0.0433069	0.0391703	0.0398544	0.0791325	0.0788367	0.566097
Capana00g000027	6	0	0.407364	0	0	0.0572932	0	0	0	0.183239	0.0651529	0.113364	0	0	0	0	0.11785	0.191593	0	0	0.0626303	0.0547081	0.0604181	0	0.0664722
Capana00g000028	4	11.3739	7.11886	11.5425	17.6268	17.0484	8.4486	19.2724	21.5551	27.4223	19.3114	25.2275	17.1289	8.34703	9.43503	8.80113	9.02875	21.8392	26.5457	24.5021	14.9172	15.6758	18.7028	21.722	24.087
Capana00g000029	3	9.14714	10.0406	8.61102	5.89015	5.03206	11.9554	6.23396	5.61186	6.44006	4.16483	5.2452	6.14857	3.44307	2.65019	3.35602	1.97308	1.53401	1.76107	3.89507	3.53409	2.93618	2.40818	1.63131	0.593637
Capana00g000031	3	4.01281	2.67229	6.04204	8.2924	3.75658	2.78828	0.0812794	0.0754212	0.111001	0.148252	0.0493606	0.0536472	5.4141	6.13281	9.65556	3.96919	0.992899	0.425033	0	1.78469	0.048777	0.0496127	0.0255835	0.0346417
Capana00g000032	8	16.3439	12.6509	12.4697	26.5512	24.2155	14.5352	24.597	24.2127	19.8511	24.2295	28.5444	25.5563	13.094	9.66589	7.59535	11.2957	24.4138	19.2235	24.1498	15.5344	13.3396	14.8804	14.4947	11.0832
Capana00g000033	2	0	0	0.180556	0	0.0908788	0.0447192	0.0476838	0.0479023	0.0484425	0.0501144	0.0827408	0	0	0	0	0	0	0	0	0	0	0.0958356	0.141856	0
Capana00g000035	12	26.3347	18.3236	9.99861	5.56176	6.13734	43.3353	15.6066	16.3018	9.10519	4.40254	4.51023	23.6125	65.3895	82.108	20.7652	4.27202	4.59516	121.346	20.0007	48.7733	8.10253	1.91739	1.77533	3.96949
Capana00g000036	3	45.7921	41.2016	39.3627	31.1339	25.6718	46.6107	15.404	15.0716	10.2175	12.9741	16.7608	13.8316	26.827	12.8692	5.97029	5.52854	8.34886	5.05179	14.1371	12.0039	4.25321	5.32297	4.81517	1.69335
Capana00g000038	3	13.6546	7.93012	8.36771	4.64829	5.14855	4.2792	3.99504	5.51863	3.85353	3.08234	3.39908	4.3895	6.8018	3.57307	3.63912	3.08191	2.04718	4.69751	7.83543	5.98991	4.7894	1.6948	1.35161	1.85705
Capana00g000039	5	182.29	189.771	201.407	236.619	292.555	232.239	439.227	469.926	438.952	547.314	565.925	494.851	140.713	126.625	88.5759	132.364	227.55	323.212	442.904	332.309	238.674	344.042	361.848	325.642
Capana00g000040	9	0	0.246519	0	0.181343	0.294121	0.117614	0	0	0.204036	0	0	0	0.0589169	0.24069	0.111615	0	0.123409	0.119949	0	0.0643479	0	0	0	0
Capana00g000044	7	0	0	0	0.0414408	0	0	0.0429451	0.135002	0	0	0	0	0	0.0414311	0	0.0408397	0.091235	0.121452	0	0.0435647	0.162596	0	0	0
Capana00g000047	4	22.9304	25.1957	20.3957	20.7326	27.7738	20.0167	31.1852	36.928	35.5468	33.1985	30.5023	35.8217	16.3546	15.3631	18.7627	25.9919	30.2717	43.323	34.9376	26.9748	22.3701	33.1343	28.1187	35.1319
Capana00g000048	10	0.0380904	0	0	0.26681	0.0370152	0.0724397	0	0.0364262	0.0835627	0	0.118621	0.0383664	0.0360783	0.105478	0.0702085	0.265357	0.316185	0.260845	0.0403396	0.150987	0.107598	0.0390342	0.0357647	0.457585
Capana00g000049	11	0.196376	0.825143	0.45533	0.14643	0.116927	0	1.54371	0.473849	0.543201	1.00547	0.852713	0.325507	0.466124	0.25665	0.26849	1.66843	0.178997	0.226023	1.49949	0.673901	0.609216	1.14952	0.428791	0.693933
Capana00g000051	12	0	0	0	0	0	0	0	0	0	0	0	0	0	0.0316133	0	0	0	0	0	0	0	0	0	0
Capana00g000052	11	0.954507	1.68374	0.257891	0	0	0.167336	4.16	0.310534	0.619865	1.11747	0.170692	0.731023	0.207159	0.210854	1.38434	0.415233	2.41502	0.358637	0.603037	0.13697	0.417813	0	0.912521	0.722294
Capana00g000053	5	0.0800355	0.392845	0.46661	0.039676	0.224576	0.0746537	0.87225	1.22001	4.15063	1.93229	1.53111	1.64852	0	0.0750547	0.181738	0.23588	0.16577	0.0381164	1.34375	1.16267	2.65429	1.30348	1.28307	1.39929
Capana00g000055	7	0.889687	0.757043	0.907514	1.021	1.13147	1.12365	1.74289	1.12475	1.13843	1.38883	0.694479	1.30394	0.950207	0.886619	0.453766	1.03018	1.75798	2.05103	1.31092	1.78842	0.939081	1.05104	1.34053	0.927576
Capana00g000056	5	1.17459	0.283352	0.188998	0.334427	0.411054	0.808942	18.9755	9.44851	11.1875	14.1344	10.7414	12.3955	0.702555	0.273923	0.263711	0.190811	0.572409	0.102227	13.9547	5.19452	4.78069	10.6021	2.11939	4.09028
Capana00g000057	11	0.0441896	0	0	0	0	0	0.0991248	0.0864516	0	0	0.0399914	0	0	0	0	0	0	0.0914994	0	0	0	0.0441975	0	0
Capana00g000060	3	17.9295	9.18799	7.8225	6.97959	8.02692	12.5152	10.3542	10.7647	7.83433	8.002	8.17009	10.5494	10.0495	7.55434	7.15074	5.6207	7.3978	8.08261	14.7358	8.74217	6.26858	6.45828	4.33418	3.26025
Capana00g000061	7	0.173518	0.267608	0.294552	0.253259	0.204048	0.24749	0.27796	0.393756	0.372991	0.462296	0.703816	0.271239	0.33669	0.121784	0.394035	0.268609	0.450969	0.663796	0.274669	0.491842	0.126124	0.290502	0.333399	0.491085
Capana00g000062	2	0	0	0	0	0	0	0	0	0	0	0	0	0	0	0	0	0	0	0	0	0	0	0.051757	0
Capana00g000063	6	1.96948	0.527921	0.376725	2.01862	1.41508	0.336201	0.0361998	0.0363656	0.0388132	0.302175	0.181815	0.186304	0.931653	0.499135	1.60568	1.45192	2.81658	1.22628	0.413779	0.588414	0.0671599	0.209928	0.0666609	0
Capana00g000065	6	0	0.0492352	0	0	0	0	0	0	0	0	0	0	0	0	0	0	0.151953	0.0449511	0	0	0	0	0	0
Capana00g000066	10	0.10691	0.135711	0.315443	0.079151	0.104469	0.154044	0.617348	0.608502	0.354672	0.239874	0.693624	0.428251	0.23928	0.291123	0.200231	0.440904	0.600288	1.07395	0.519309	0.537921	0.31483	0.937867	1.64342	1.90312
Capana00g000067	6	26.8791	26.0194	24.6691	25.492	30.9586	29.8217	7.03826	8.29694	9.17064	7.05468	7.00934	9.29435	29.6318	35.7432	65.0023	65.7281	118.566	97.115	6.36229	16.5121	10.8035	12.4709	17.2242	15.4347
Capana00g000071	4	4.2374	5.04638	4.73366	3.07249	3.81831	3.78884	5.76533	6.34876	6.33308	5.51896	5.9123	5.95349	3.74208	2.66869	3.16872	6.72937	6.6329	8.44564	7.30792	4.31157	6.43122	4.16827	3.50321	10.1869
Capana00g000072	12	6.24567	5.14411	5.21814	3.67886	3.03911	5.97599	8.63359	10.4965	8.3755	3.55345	4.16655	6.77047	158.505	164.611	22.0165	4.32634	6.61335	11.3362	23.4835	116.779	73.5321	16.5884	14.0449	5.3196
Capana00g000074	8	24.6268	22.9775	24.1039	23.601	31.8629	42.5231	32.1682	29.9882	22.8081	25.1052	39.7493	38.058	10.6166	6.19562	4.05049	1.89147	5.29293	1.7089	20.6416	13.9282	6.25984	6.06146	2.98423	0.759599
Capana00g000075	6	24.6419	20.0828	15.4113	11.2233	10.0926	23.2791	16.1909	16.6692	14.3587	9.7811	13.5105	10.355	10.2472	12.3305	17.2206	27.222	18.9399	21.5813	15.8705	14.2712	10.9439	15.2976	7.28726	14.9275
Capana00g000076	11	0	0	0	0	0	0	1.1136	1.0373	0.245513	0.562565	0.642407	1.0444	0	0	0	0	0.029249	0	1.27077	0.331906	0.655647	0.505795	0.490133	0.40851
Capana00g000077	6	0	0.0228706	0	0	0	0	0	0	0	0	0	0	0.0224543	0	0	0.0236937	0	0	0	0	0	0	0	0
Capana00g000078	9	0.0461926	0.0223242	0.155021	0.0219195	0.196166	0.0214386	0.0257215	0.0689859	0.0253825	0.167998	0.0931911	0.0233079	0	0	0	0	0.0250663	0.0668683	0.0245066	0.0943832	0.0224218	0.0226267	0	0.031686
Capana00g000079	10	13.5167	15.1934	10.5046	8.9663	13.1917	13.3943	29.531	21.9376	17.9748	18.8239	22.6763	27.2477	9.71667	6.82613	11.4496	21.2626	19.4257	27.0832	23.0892	15.9345	20.3782	19.042	24.598	51.3786
Capana00g000081	3	0	0.0177589	0.0828631	0.0168771	0.0158453	0	0	0	0	0	0	0	0	0	0	0.0163562	0	0.0162137	0	0	0	0	0.0163261	0.0230945
Capana00g000082	10	0.354043	0.153413	0.291051	0.166055	0.142559	0.1238	0.543818	0.23476	0.0819151	0.417725	0.274091	0.454166	0.505026	0.241965	0.40875	1.04718	0.559884	1.25999	0.932199	0.741864	0.836174	1.14143	1.57069	3.7688
Capana00g000083	4	1.46848	1.85334	1.70988	1.11117	1.87255	0.86027	2.17587	8.35702	4.94488	3.28365	2.30255	10.4106	1.003	1.41515	2.27375	2.55701	5.39454	5.65054	3.51898	1.46237	2.0104	4.39797	7.08241	6.67145
Capana00g000086	9	0.0643537	0	0	0.189484	0.185529	0	0	0.0674353	0	0	0	0	0.0658113	0.0598441	0.124768	0	0	0.133252	0.0697131	0.0623683	0	0	0	0
Capana00g000087	10	0	0	0	0	0	0	0	0	0	0	0	0	0	0	0	0	0	0.0153724	0	0	0.0154154	0	0	0.018029
Capana00g000088	5	6.26885	4.59485	5.38867	7.90778	8.27653	6.14881	15.6532	11.2345	13.3598	17.1234	13.2161	12.8045	1.95741	1.70206	1.58039	5.86183	7.18854	7.87175	14.9611	6.6707	6.98206	8.39083	11.8476	9.73725
Capana00g000089	6	0.0960643	0.0333059	0.160923	0.0327758	0	0	0	0	0.0339332	0	0.0289792	0	0	0.0311459	0	0.168338	0.23342	0.126137	0	0.0347946	0.0947263	0	0.0615084	0.0799053
Capana00g000090	4	19.2286	26.8364	25.6135	34.1026	23.3831	14.8059	34.3965	51.0365	48.8288	40.3688	41.4681	45.409	33.8597	27.4167	29.7427	51.9982	36.1602	46.1742	62.9598	49.3906	31.4421	41.5366	55.5221	73.1369
Capana00g000091	5	0.162027	0.0778689	0	0.197755	0	0	4.78254	2.27825	3.57502	5.17361	4.39772	3.71808	0.114678	0	0.191237	0.0782761	0.041262	0.155649	1.79688	1.30756	1.59097	2.7186	5.96254	1.1572
Capana00g000093	4	4.60792	4.31722	3.72412	5.0604	6.01462	4.0381	12.5975	9.38086	9.51791	9.68821	9.83608	10.3526	2.39273	2.50886	1.70581	5.73228	12.6391	16.5193	10.5668	6.39584	5.24571	7.47674	11.238	20.5519
Capana00g000095	4	0.111149	0.214459	0.324924	0.108254	0.266369	0.467767	0.288467	0.289572	0.179495	0.235613	0.283073	0.343995	0.055562	0.10337	0	0.220528	0.456248	0.166242	0.586717	0.395857	0.213117	0.386215	0.212744	0.654825
Capana00g000097	11	0.0203606	0	0	0	0	0	0.0207632	0	0	0	0	0	0	0	0	0	0	0	0	0	0	0.0199088	0	0
Capana00g000099	12	1.33963	0.477232	0.338017	0.261254	0.0274561	0.524835	0.185101	0.281061	0.0319539	0	0.0606739	0.0588726	1.15709	1.34401	1.56326	0.730538	0.0878604	0.152353	0.184731	0.41725	0.52546	0.657497	0.36776	0.120052
Capana00g000101	3	0	0.0198814	0	0	0	0.0578945	0	0	0	0	0	0.0207575	0.0196385	0.0187354	0	0.0220618	0	0.0219058	0	0	0	0.0412696	0.0208401	0
Capana00g000103	10	0.630736	1.08413	0.222073	0.654315	0.16107	0.698465	1.08217	0.30188	0.741331	0.560061	1.13036	1.58944	0.540416	0.316638	0.205527	1.68903	0.418114	0.900345	0.836729	0.949129	0.377474	0.516106	0.497121	2.4405
Capana00g000104	11	0.952997	0.727571	1.2405	0.82738	0.299449	1.23916	66.0725	57.2559	58.2839	54.1608	42.29	58.1293	0.640178	0.412178	0.379288	0.0841333	0.37521	0.872121	113.113	78.1703	13.3636	29.9101	4.91144	2.32668
Capana00g000105	4	0.0389908	0.0384764	0.0391894	0	0.0381133	0.0188529	0.752821	0.518569	0.192801	0.174967	0.559996	0.164408	0.195289	0.131903	0.110269	0.51002	0.0599518	0.929888	1.94506	0.625388	0.954626	0.64322	0.605559	1.57998
Capana00g000107	6	0	0	0	0	0	0.0516933	0	0	0	0	0	0	0	0	0	0.058535	0	0	0	0	0	0	0	0
Capana00g000108	5	151.687	115.405	126.253	147.987	152.774	113.017	266.991	289.949	288.071	320.706	297.726	230.893	100.042	113.498	143.138	157.839	239.084	249.201	231.305	204.059	214.412	270.45	271.749	198.699
Capana00g000109	4	9.87195	6.41139	4.96795	4.23562	5.94838	4.2591	19.5158	18.6725	17.0628	18.9735	15.2695	12.684	3.26219	3.89518	5.22937	10.7951	11.3959	10.426	19.8235	12.9852	12.5467	15.5206	14.3112	23.4046
Capana00g000110	8	4.20877	7.54527	6.87016	3.51768	4.22119	3.23481	5.12194	4.16652	6.5487	3.85827	4.86139	5.95366	5.48832	1.7491	2.67285	2.94799	1.55756	2.40349	8.02062	5.76391	4.44996	1.97297	0.662667	3.24562
Capana00g000112	12	0	0	0	0	0	0	0	0	0	0	0	0	0	0	0	0	0	0	0	0.0181881	0	0	0	0
Capana00g000113	11	1.88442	3.3736	1.25672	2.67939	3.52505	0.907488	6.67983	7.52385	6.18712	5.59091	5.40451	7.94738	1.60836	2.98369	5.63998	7.84428	12.4277	4.86527	8.91797	7.42687	4.42088	6.90503	2.81317	3.60291
Capana00g000114	4	23.8993	22.2183	22.8965	21.128	28.096	24.5703	35.9953	31.4664	34.2231	29.6044	32.6842	37.145	17.294	13.0502	13.3989	23.3063	36.6491	35.5217	35.3915	25.1477	23.6064	25.6919	31.3049	36.2359
Capana00g000115	10	0	0.0188367	0	0	0	0.0165739	0.0580396	0.0171078	0	0	0.0715389	0	0.0681907	0	0	0	0	0	0.0568373	0	0	0.0183327	0	0.0953091
Capana00g000118	6	6.99237	7.84605	4.53951	9.31495	4.62165	7.99737	1.50975	0.759903	2.00167	0.497832	0.570043	0.571152	2.27357	2.87331	4.24101	22.1341	4.76011	4.36039	1.70034	0.396582	0.621581	1.16619	0.731341	1.53021
Capana00g000125	8	0.492674	0.0529563	0.197283	0.249706	0.171464	0.0968304	0.914319	0.574082	0.503333	0.392587	0.262088	0.160428	0.195511	0.0484315	0	0.02739	0	0.128326	0.270147	0.343896	0.0237412	0.231166	0.0746627	0.117748
Capana00g000126	11	6.12052	5.47088	5.90687	2.02298	3.0756	1.39716	6.86366	6.59967	5.14099	5.93029	5.58342	6.43199	6.36075	4.23507	2.91901	4.12022	1.18212	3.90285	13.657	7.89332	8.97003	4.29338	4.44003	8.58998
Capana00g000127	3	0.199797	0.800219	0.522046	0	0	0	0.160562	0.094655	0.162335	0.326493	0.31664	0.683838	0.43026	0.0899845	0.138122	0.448375	0	0.100182	0.212202	0.208915	0.284712	0.0926733	0.15014	0.203299
Capana00g000130	5	5.00604	8.47431	4.54444	2.91757	7.19017	4.68935	44.5613	37.548	37.4273	41.4823	45.0985	37.1577	4.63815	1.2868	1.54999	2.35034	0.713715	3.43662	49.4215	25.2073	21.9802	26.3009	19.3993	26.0566
Capana00g000134	4	7.46789	10.3397	10.0565	8.80967	8.02243	7.88632	11.9313	12.9483	14.8363	15.4693	19.1911	16.9508	4.78871	2.42589	3.52393	8.50032	7.97862	15.1037	23.5714	11.8682	7.91948	16.1956	13.0523	21.4657
Capana00g000135	12	0.180255	0	0.0594839	0.121153	0	0	0	0.245161	2.40727	0.544497	0.253076	0.124388	33.7038	22.1499	1.21873	1.0253	1.32369	2.61903	0.256528	7.09189	1.77495	1.88491	1.67212	1.26144
Capana00g000136	8	11.9075	6.61351	4.59618	14.3023	15.06	4.72451	30.5825	43.5729	16.3162	24.2925	23.6334	14.0042	5.9949	6.84116	4.41435	9.79272	10.1275	5.59547	16.4152	6.85024	8.48163	13.8591	3.84732	6.44185
Capana00g000138	7	2.57345	2.70242	3.53578	9.87852	5.54225	3.61901	1.64132	1.90208	1.95477	2.41241	3.04502	3.09106	2.86346	6.53588	7.43229	3.38786	12.1499	7.60089	2.97549	2.88145	1.67291	3.3943	7.05985	11.4403
Capana00g000139	5	0	0	0.0716365	0.0717416	0	0	0.49407	0.739867	1.17081	0.745277	0.489337	0.628737	0.0717498	0.0680942	0.0230307	0.147456	0	0.140725	1.26068	0.25545	0.0938278	0.305004	0.117603	0.136995
Capana00g000140	3	0.170267	0.109596	0.103381	0	0.0405947	0.141124	0	0.0430376	0.0466275	0.0438419	0.0564141	0.0436723	0	0.0975014	0	0.0206119	0	0	0	0	0.0410837	0.0435616	0.0405305	0
Capana00g000141	1	0	0	0	0	0	0	0	0	0	0.111001	0	0	0	0	0	0	0	0	0.0538365	0	0	0	0	0.0566244
Capana00g000143	11	0	0	0	0	0	0	0.0385912	0	0	0	0	0	0	0	0	0	0	0	0	0	0	0	0	0
Capana00g000145	8	17.8315	12.6262	14.3669	21.9376	28.9208	9.70699	31.0661	39.5664	24.8154	26.3373	33.2456	23.013	5.13755	3.91654	3.40864	5.18143	11.9265	9.55115	15.9073	15.1414	4.67217	12.069	8.86489	6.0088
Capana00g000146	10	0	0	0	0	0	0	0	0	0	0	0	0	0	0	0	0	0	0	0	0	0	0	0	0.0412622
Capana00g000147	7	0.0457133	0	0	0	0	0	0	0.0447164	0	0.103346	0	0	0.0442893	0	0.041952	0.0467338	0.0463849	0.0899022	0	0	0	0.0457215	0.0891671	0.0640275
Capana00g000148	10	0	0	0.134163	0.102697	0.066115	0.0654079	0.227531	0	0.113712	0.224753	0.102424	0.0742369	0	0.0657877	0.093049	0.107612	0.324619	0.100159	0	0	0.0670367	0.069274	0.0334852	1.20012
Capana00g000149	8	4.10637	2.31556	4.87933	4.64892	7.28208	5.73444	6.02418	3.77974	3.30418	4.61521	5.23485	5.51495	2.28292	1.47815	1.98591	1.79413	3.94396	0.350474	3.61948	4.08881	1.11814	0.773498	0.956475	0.69268
Capana00g000150	11	1.54692	2.85097	1.51871	2.2406	1.83658	1.61667	4.00637	3.95628	2.83246	1.55654	3.2807	2.29505	3.94665	3.35428	3.02255	2.70526	2.28801	1.86372	3.71548	3.65917	2.58122	2.23596	2.12755	0.699903
Capana00g000151	10	1.2429	0.809978	0.805336	0.245296	0.0794461	0.156512	2.3712	1.67201	0.501014	1.56986	1.29812	2.10487	0.361149	0.233108	0.570155	0.448662	0.733091	2.03689	4.06601	1.9508	2.43001	1.23198	1.41691	5.95823
Capana00g000152	5	1.93352	0.214797	0.828829	2.45917	2.79085	0.745739	10.2384	10.0659	8.71019	9.73155	10.8448	15.0243	1.30084	0.461873	1.04131	1.11841	3.04831	1.12451	19.8786	14.7482	14.0564	13.3074	13.7567	5.58994
Capana00g000153	1	0.0939891	0.191509	0	0.468024	0.403888	0.219516	0	0	0.512276	0.7943	0.215507	0.151567	0.0891936	0	0	0.0456611	0.25215	0.316843	0.498837	0.537095	0.136402	0.322273	0	0
Capana00g000155	11	0.689838	0.575473	0.984923	1.31165	0.274923	0.268416	0.0581021	1.15184	1.67273	0.626196	0.682849	0.724913	0.0542947	0.0560538	0.102236	0.178933	0.287795	0.438829	2.61895	0.410795	0.546548	0.337253	0.275761	0.156033
Capana00g000156	6	1.25146	1.41542	1.06551	1.87567	1.12735	1.37338	1.12922	0.966188	0.865662	0.687415	0.967755	0.87815	1.25013	0.773605	1.00715	1.67465	2.61602	1.97063	1.02524	1.08041	0.973353	0.917614	1.05804	2.25562
Capana00g000157	5	79.0292	61.7244	60.3736	64.6437	65.0542	55.2278	303.509	303.094	240.802	297.472	321.468	214.274	49.0049	27.8694	10.8945	11.5517	13.8938	10.773	197.504	140.669	69.1646	90.7386	42.725	35.1246
Capana00g000162	6	0	0	0	0	0	0	0.0621384	0	0	0	0	0	0	0	0	0.167166	0	0	0	0	0	0.058882	0.0539501	0
Capana00g000163	6	1.87894	0.0628941	0.126423	2.44665	2.21259	0.303231	1.10589	0.388709	1.36248	1.25826	0.785355	0.206535	0.636145	0.910241	1.07556	3.79413	5.15492	4.48949	1.10841	0.68892	0.50471	0.64665	0.754377	0.975191
Capana00g000165	3	17.5079	9.92437	8.71992	14.2979	10.8907	14.9949	5.81503	7.02774	3.98773	4.27837	6.95757	6.90634	20.668	16.3978	9.10312	8.37459	10.1831	16.8982	8.34622	8.08134	4.799	6.26539	6.60134	6.12427
Capana00g000168	5	14.6683	14.061	15.0957	6.81828	8.72766	9.82753	35.9047	28.5032	30.2794	28.4113	31.7651	35.3061	8.56011	5.24034	7.72296	7.28824	4.09452	10.85	24.1921	16.2009	10.8397	15.3408	11.8192	17.0777
Capana00g000169	11	0.0594744	0	0	0	0	0	0	0.127108	0	0	0.0634206	0.0638177	0	0	0	0	0	0	0.188274	0	0.0551879	0	0	0
Capana00g000170	7	2.40978	0.401879	0.888679	1.08111	1.62007	1.11651	2.80632	1.88585	5.02971	1.48626	2.18229	3.0201	2.16635	2.47293	2.39314	4.99619	6.3651	13.0519	3.42128	2.03025	1.70127	4.2099	4.3477	12.4309
Capana00g000171	8	0	0	0.108623	0	0.0345707	0.0341386	0.153689	0	0	0.0407206	0.156131	0.0371153	0.0351145	0.0334997	0	0.078895	0.0399153	0.0354234	0.0394996	0	0	0	0.0372629	0
Capana00g000173	2	0	0	0	0.0616781	0	0	0	0	0	0	0	0	0	0	0	0	0	0	0	0.261909	0	0	0.124661	0.153893
Capana00g000174	11	0	0	0	0	0	0	0	0.043384	0	0	0	0	0	0	0	0	0	0	0	0.0419995	0	0	0	0
Capana00g000175	12	0	0	0	0	0	0	0	0	0	0	0	0	0	0.0108139	0	0	0	0	0	0	0	0	0	0
Capana00g000176	10	0	0	0	0	0	0	0	0	0	0	0	0	0	0	0	0.0789023	0.0269032	0	0	0	0	0.0277923	0	0.6978
Capana00g000178	4	23.4858	29.1906	21.4165	8.48575	14.1464	12.9291	48.5604	42.4172	38.3477	41.8272	55.6064	60.8436	15.3884	7.117	12.3155	31.5284	8.35647	39.0996	59.6086	42.9303	37.5625	27.9691	34.7371	77.1038
Capana00g000179	12	0.0487385	0.0480955	0.0979734	0.0472237	0.234055	0.0942643	0.317336	0.104345	0	0.0534307	0.265807	0.0502149	0	0.51894	0	0	0.0509706	0.385682	0.262333	0.156105	0.0483059	0.0466773	0.0972243	0.129075
Capana00g000180	2	0.0943867	0.141892	0.135686	0.547609	0.307205	0.133645	0.202202	0.23839	0.504359	0.184452	0.369452	0.096079	0.315753	0.262874	0.041952	0.188871	0.472381	0.429389	0.346836	0.338436	0.269465	0.320815	0.543787	0.36319
Capana00g000181	11	0	0	0	0	0	0	0	0.037479	0	0	0	0	0	0	0	0	0	0	0	0	0	0	0	0
Capana00g000183	3	5.55133	1.74321	2.85145	1.42529	0.532092	1.6567	0.377963	0.374849	0.538254	0.976128	0.903336	0.159266	2.52384	2.36877	3.39606	1.86978	1.83662	1.50431	0.575844	1.95341	1.38489	0.403841	1.10026	0.979076
Capana00g000189	10	0	0	0.884332	0.0647764	0.0618429	0.0622328	0	0.070341	0	0.0727435	0	0	0.83245	0.561598	0.121443	0.0638368	0.071305	0.63506	0.0705624	0.3194	0.127565	0.0616322	0.505931	1.87456
Capana00g000191	11	0	0.0628941	0	0	0	0	0.0724653	0	0	0	0	0	0	0	0	0	0.0646712	0	0	0.0692547	0	0.0668085	0	0
Capana00g000193	4	0.781179	0.202631	0.228655	0.234707	0.483626	0.55991	2.19429	2.78355	1.92789	1.53395	1.87327	2.23927	0.643703	0.525971	0.826701	1.03786	0.49202	1.65875	1.79775	1.84105	2.85496	0.986685	1.63041	2.20395
Capana00g000194	2	0	0.0693116	0	0	0	0	0	0	0	0.0705493	0	0	0	0	0	0	0	0	0.0705624	0	0	0.193096	0	0
Capana00g000196	5	1.68684	3.12302	1.5496	1.00354	1.32168	0.495176	2.52883	2.63092	1.91718	2.12753	7.42211	2.41818	0.804727	1.25456	2.42863	4.53134	2.0804	1.16857	3.10711	1.5828	3.39528	3.46668	0.748281	1.3583
Capana00g000197	1	0.369664	0.26638	0.708356	0.752409	0.248384	0.149645	0.225699	0.36132	0.16957	0.723802	0.543483	0.87702	0.205266	0.253352	0.193843	0.41306	0.802851	0.31	0.554807	0.315432	0.150365	0.659372	0.408507	0.118516
Capana00g000198	9	1.85323	0.697385	1.15256	2.04529	3.43633	2.40611	1.69969	1.16081	1.03407	2.01138	2.45786	1.51689	1.00856	1.10832	0.625956	0.518554	0.911746	0.435216	1.26527	1.13611	0.981026	0.452649	0.338374	0.18305
Capana00g000200	10	0.392016	1.13394	0.545284	0.265972	0.287631	0.203926	1.77618	1.24591	0.964198	1.21587	1.25466	1.37705	2.29712	1.16543	0.904973	1.28456	0.571835	1.73348	2.96315	2.17803	2.25867	1.81754	1.29016	4.54892
Capana00g000202	6	4.08572	3.32434	4.83846	8.16868	7.57541	1.35604	9.33474	9.98258	9.51093	4.325	3.62297	3.53923	2.92886	9.99199	12.9435	11.9316	11.7249	5.76431	8.38576	9.55757	7.77461	16.2479	5.66896	4.76836
Capana00g000204	3	12.2476	16.2621	16.77	8.47991	11.1274	14.0211	6.29733	7.29669	4.16438	7.27468	5.66314	4.9502	9.52359	8.26887	4.31952	10.7536	6.04614	9.71465	4.71995	6.04631	2.28535	3.62652	2.05579	5.18454
Capana00g000206	10	0.293109	0.57208	0.0574327	0.175464	0.497984	0.167056	0.301629	1.26215	1.89077	0.616988	0.925283	1.10459	0.850219	1.09486	1.54074	2.94039	4.57298	6.65355	1.85397	2.17873	2.72251	1.74144	7.09442	9.80478
Capana00g000208	6	0	0	0	0.0974009	0.0945879	0	0	0	0	0	0	0	0	0.0449923	0	0.0494628	0.214435	0.190304	0	0	0	0	0	0
Capana00g000210	10	0.175203	0.0223117	0.0851662	0	0	0	0	0.070341	0.144409	0	0.0421905	0.022101	0	0.0607608	0.0196862	0.113678	0.0652991	0.0233236	0.0235208	0.114714	0	0	0.260573	0.373646
Capana00g000211	3	0	0	0.0912629	0	0	0	0	0	0	0	0	0	0	0	0	0	0	0	0	0	0	0	0	0
Capana00g000214	9	0	0.0320666	0.0612481	0.0315562	0.0898583	0.0292163	0	0.0336983	0.0653411	0	0	0.0338382	0	0	0	0	0	0	0	0.0326229	0	0	0.0305261	0.0355549
Capana00g000216	12	0	0	0	0	0	0	0	0	0	0	0	0	0	0	0.050595	0	0	0	0	0	0	0	0	0
Capana00g000217	11	0	0	0	0.0444798	0	0	0	0.0926112	0	0	0	0	0	0.0444694	0	0	0	0	0.0473489	0.141536	0	0	0	0
Capana00g000219	3	3.50386	2.17904	3.00496	0.88946	0.199392	1.76438	0.0180526	0	0	0.0189728	0	0.129996	1.95284	1.16781	0.0952055	0.0568538	0.019176	0	0.0562682	0.509279	0.0342186	0.259646	0.0166217	0.0631454
Capana00g000220	8	31.5489	24.1664	36.6293	28.5216	26.4049	26.2228	19.5214	36.3016	32.3848	30.9918	29.9205	27.0501	33.2244	27.647	25.9673	18.2193	21.3752	13.7499	49.2033	33.8813	17.479	12.1086	16.505	10.8339
Capana00g000222	8	10.5686	5.47934	6.76649	9.54518	7.63343	4.52393	20.5373	19.4162	19.6632	17.9158	21.7318	17.7866	2.38813	1.92094	0.753072	1.89589	1.26732	0.92288	16.325	10.287	2.78174	8.44624	2.50272	1.91806
Capana00g000223	10	0.88902	1.31725	0.110119	0.501847	0.687542	0.531311	1.83866	0.924534	2.25559	2.85618	1.52435	1.22683	1.20134	0.365459	0.253911	2.16625	0.57971	1.0446	2.91408	1.40833	2.83234	1.60311	1.04511	4.8554
Capana00g000224	6	0	0	0	0	0	0	0	0	0.0362071	0	0.0362793	0.0366094	0.034941	0	0.0940083	0.296829	0.17866	0.175091	0.0370126	0	0	0.0341733	0.0681572	0.0478556
Capana00g000226	6	0.268474	0.459407	0.318444	0.375285	0.309479	0.3099	1.19406	0.661441	0.321749	0.90819	0.247686	1.27139	0.200122	0.16765	0.135345	1.50737	0.644921	0.440998	0.348157	0.26935	0.310408	0.648192	0.486284	0.39971
Capana00g000227	9	14.4859	12.355	11.3938	20.3165	45.5348	21.5683	0.156555	0.0754341	1.5934	0.463785	0.485338	0.771865	16.2507	9.03667	7.08174	7.88509	31.4059	20.1154	0.196836	1.84838	0	0.225558	0.111406	0.177016
Capana00g000229	2	6.19409	10.7645	3.01997	5.11264	4.42259	2.39928	24.0108	21.7782	18.9394	38.3139	28.7378	20.9355	1.74394	3.65735	14.7666	19.6935	39.4826	15.564	33.9087	26.5047	22.0717	36.0727	25.6114	12.5039
Capana00g000231	3	57.3922	63.3805	43.3968	28.4412	32.2103	43.88	43.3907	41.4831	28.4571	29.9561	23.3555	25.6019	22.61	28.1123	25.5263	51.1818	38.4621	44.86	29.7373	18.4337	16.2492	24.3102	14.6052	29.3909
Capana00g000232	8	1.1902	1.28243	1.61436	1.38397	0.63271	2.34416	2.24404	1.7869	1.09724	1.2029	1.66715	1.6189	0.687266	0.574677	0.425005	0.744229	1.54305	1.32763	1.81498	1.70798	1.35843	0.68223	1.39091	1.35542
Capana00g000233	5	0.624482	0.289753	0.336142	0.39897	1.76754	0	2.61731	2.71277	7.98501	4.21336	4.01922	1.8832	0.22565	0.595436	0.793728	1.60701	1.80211	2.52615	4.92827	2.85582	2.75396	6.05733	4.35909	3.58537
Capana00g000234	2	0	0	0	0	0	0	0	0	0	0	0	0.200859	0	0	0	0	0	0	0	0	0	0	0.643442	0
Capana00g000236	5	0.189413	0.0770589	0.167457	0.149707	0.0450133	0.119155	39.2166	32.8949	34.5608	29.8542	17.0089	24.626	0.185819	0.118627	0.0724411	0.221981	0.11359	0.479245	51.0713	23.9579	25.6265	25.2326	15.7398	24.2183
Capana00g000237	3	3.58403	1.23159	1.11009	2.27259	0.987444	0.835077	0	0.0589035	0.0602708	0.158366	0.114442	0	2.60048	3.16229	1.95512	1.80786	0.698087	0.271501	0.174574	0.208908	0.104289	0.0516107	0	0.810002
Capana00g000241	4	5.14362	7.77159	4.85094	2.62196	5.36416	3.58907	16.5024	10.4758	7.04164	10.8378	10.9495	10.0098	5.70655	4.13065	6.30881	11.9331	5.67167	8.52535	19.3986	8.53033	12.4067	10.7358	8.34307	19.4034
Capana00g000242	5	0.0581442	0.0143443	0.0146101	0.0433473	0.0144489	0.0142199	0.970213	0.723107	1.65701	0.717498	0.828941	0.786587	0.0289485	0.0427736	0.0674007	0.179116	0.0644247	0.129322	1.65629	1.49925	0.992845	0.877724	1.14258	0.732604
Capana00g000243	9	0	0	0	0.0226909	0	0	0	0	0	0	0	0	0	0	0	0	0	0	0	0	0	0	0	0
Capana00g000245	1	0	0	0	0	0	0	0	0	0	0.0314571	0	0	0	0	0	0	0	0	0	0	0	0	0	0
Capana00g000246	11	46.5805	43.9512	17.595	4.16513	2.08528	21.4906	43.4742	35.9365	25.1918	16.1869	17.2634	32.7161	33.2422	13.4041	15.5386	3.9267	1.63142	5.51082	46.7363	25.1864	13.7339	6.42644	5.70152	3.86794
Capana00g000247	3	224.084	122.035	81.203	108.588	92.2652	67.866	4.14797	4.19798	2.77802	3.36737	4.22332	4.19168	218.138	155.601	188.365	128.343	69.1516	75.1521	7.38192	40.3279	5.98298	6.39891	7.01197	9.39066
Capana00g000248	12	0	0	0	0	0	0	0	0	0	0	0	0	0	0.0540696	0	0.0594421	0	0	0	0	0	0	0	0
Capana00g000250	12	0.256868	0.664592	0.482792	0.192925	0.666557	0.202329	0.806166	0.688986	2.58357	0.426551	0.574885	3.92228	1.54331	3.05399	0.633358	2.01647	0.549063	3.21007	1.94883	4.78931	1.32716	2.42778	0.622716	1.06106
Capana00g000252	3	8.33251	8.77786	3.17675	7.94838	1.6751	2.54422	2.88367	1.46969	1.59041	7.74063	2.46339	3.597	1.63846	4.31079	5.0176	3.07365	2.47459	9.79053	10.365	1.91092	1.38825	1.40712	2.32355	4.59437
Capana00g000255	5	7.52792	4.70184	4.83477	2.9131	3.67892	7.12675	41.4807	33.431	29.8737	39.8443	36.2282	26.7098	2.87736	2.3204	0.666919	1.41484	1.14135	2.75918	47.1186	23.3724	18.2371	34.851	13.8893	12.9497
Capana00g000256	6	10.4232	5.67328	7.67911	7.37452	4.38581	4.03524	6.4333	11.3718	13.915	8.30568	6.70769	4.33141	9.14557	18.4987	20.5758	20.3118	31.5568	26.0042	10.5961	13.1468	13.7308	18.5416	19.2878	16.0526
Capana00g000258	10	0.506922	1.11686	0.0606151	0	0.428992	0.473247	0.129237	0.338557	0.61672	0.619657	1.59299	0.0638245	0.806899	1.08762	0.640935	2.13667	0.98334	2.06593	0.468376	0.389325	0.671215	1.31318	1.55074	5.46241
Capana00g000260	12	0	0	0	0	0	0	0	0	0	0	0.0529186	0	0.101933	0	0	0	0.10114	0	0.053401	0	0	0	0	0
Capana00g000261	8	0	0	0.106215	0.0258448	0.0127988	0.0259442	0.0581713	0.0847302	0.118785	0.0146209	0.0687151	0.129253	0.064922	0	0	0	0.0135328	0	0	0.0286044	0	0.01398	0.0128091	0
Capana00g000264	12	0.112787	0.292478	0.378848	0.335273	0.0530819	0.0540357	0	0.173646	0.123753	0.293648	0.160228	0.465823	0.161527	0.748311	0.258977	0.05647	0.402649	0.676694	0.30007	0.23694	0.0544676	0.221295	0.383613	0.345841
Capana00g000268	4	2.28974	0.541183	1.37001	1.97792	1.81985	1.49401	4.63351	3.84864	4.28295	4.41276	4.05383	4.37309	0.771409	0.433613	0.350513	2.37537	2.31547	3.39974	6.55415	4.798	4.58961	5.14289	4.49484	8.80942
Capana00g000269	4	10.5305	17.8334	10.6304	10.5986	12.7602	9.60349	20.7523	19.6708	15.9701	14.3185	19.3714	20.6779	6.76574	5.74537	5.79638	10.0709	12.3305	18.8226	19.0318	13.3724	11.0728	8.94439	13.0365	27.9453
Capana00g000270	6	0.236621	0.0405548	0.194909	0.0755579	0.112253	0	0	0	0	0	0	0	0.0377761	0	0.0357826	0.474068	0.166745	0.403674	0	0.0755757	0.0768955	0	0	0
Capana00g000271	8	2.16371	0.241301	0.3357	0.143281	0.427913	0.0473306	0.420498	0.360263	0.692959	0.733879	1.08411	3.64544	0	0.189869	0	0.0974569	0.249983	0.238445	0.157943	0.520223	0.14386	0.385616	0.236654	0.263665
Capana00g000272	11	12.15	3.71279	2.89308	2.29709	1.99551	3.88904	32.7025	16.0085	22.698	21.0099	9.25823	14.2428	3.54955	3.28364	2.49768	3.28995	2.2263	4.18183	42.8077	22.5263	8.91384	13.5941	4.82743	8.22294
Capana00g000273	2	9.68858	3.9666	7.7484	8.68086	7.35984	5.78102	7.69463	9.97907	9.34385	11.0755	8.52146	9.23406	8.72146	11.7145	12.6563	18.1305	24.2439	15.2346	13.1992	11.0256	16.6605	20.7965	30.8996	35.599
Capana00g000274	11	1.23718	1.91928	0.574196	0.40246	0.103852	0.449632	3.30358	3.73526	3.30097	2.79069	4.91411	1.88496	0.459858	0.320849	0.280766	0.105678	0.0234646	0.0878227	10.2708	3.55505	2.62572	6.49772	0.721638	1.2023
Capana00g000277	8	2.409	0.145355	1.55366	0.19566	0.289458	0.802321	3.52299	2.15432	1.81743	1.50154	1.79061	2.99366	0.145641	0.384473	1.44713	1.7068	0.0544031	0.193983	0.743828	3.4621	0.475838	0.0984904	0.050788	0.650687
Capana00g000279	7	0.230562	0.361379	0.209705	0.653324	1.12517	0.646039	0.922037	0.761319	0.730065	0.911683	1.20416	1.08463	0.188684	0.0868222	0.0489938	0.306596	1.51123	2.41876	1.08028	0.258464	0.530335	0.384127	0.976114	1.57177
Capana00g000280	4	0.472822	0.418237	0.319396	0.505165	0.561729	0.55151	1.09661	1.2953	1.06708	0.694749	0.850234	0.86932	0.218245	0.171536	0.113785	0.662415	0.607179	0.502006	1.42651	0.866616	0.561377	0.757382	0.761215	1.52406
Capana00g000281	6	1.01976	2.25749	1.6904	3.4984	3.80871	2.77093	1.16237	1.3261	2.49902	1.42132	1.27243	0.998109	0.508088	1.06617	1.23323	12.9632	8.87244	6.27426	1.5903	0.602881	0.882759	1.92983	1.4221	2.23609
Capana00g000284	9	5.62422	4.86149	6.57723	9.78312	15.9906	6.88579	4.96404	4.49798	5.81961	4.84481	5.214	6.50476	4.25907	2.11005	3.61779	3.02055	7.06824	8.89925	4.7114	2.82196	2.06512	1.85349	3.27639	4.21136
Capana00g000285	9	0.367325	0.58271	0.382854	0.195077	0.650171	0.164175	0.56148	0.357277	0.167781	0.0725089	0.311616	0.111029	0.145517	0.0423148	0.0588681	0.228827	0.15919	0.0842268	0.323643	0.184654	0.167203	0.08669	0.0221174	0.0598967
Capana00g000286	10	14.3342	17.5264	18.2517	12.9692	16.6038	12.1505	29.4151	28.5835	30.3105	31.8484	29.0826	27.1879	5.62693	10.5583	10.7729	28.2227	33.3895	32.6689	25.1818	16.7309	18.5854	28.3352	26.0309	102.205
Capana00g000287	10	0	0	0	0	0	0	0	0	0	0	0	0	0	0.0167498	0.01653	0.166649	0.0199577	0.0374011	0	0.00872817	0.00888059	0.0431258	0.0443187	0.670245
Capana00g000290	6	0.968809	0.730597	1.81964	4.46463	9.59575	0.617105	0.823587	1.15419	1.03497	2.08247	1.27407	1.24079	0.7844	2.07936	0.210512	7.0521	6.56966	4.25999	6.76118	5.7933	4.13571	4.02981	4.53836	5.26603
Capana00g000292	8	48.2649	33.2444	59.6346	75.658	70.8328	74.9274	79.9489	85.232	107.479	101.208	99.5106	87.6439	23.1495	22.0843	19.4538	29.9535	69.5103	66.99	82.3871	70.344	51.3878	64.1968	87.1059	28.5112
Capana00g000293	8	1.23182	0.778166	0.430846	0.649569	0.945334	1.53981	1.49793	1.97941	2.43976	1.58526	3.19702	2.81984	0.269718	0.106171	0.128338	0.0821551	0.117384	0.0588326	2.0192	1.10394	0.661053	1.10515	0.560122	0.340726
Capana00g000294	2	3.56783	6.86903	4.83715	8.87493	8.24593	3.47917	7.31322	6.24392	4.67907	9.74926	6.65555	5.21589	11.8577	7.00257	6.10987	17.6916	10.1017	5.67538	9.63424	17.486	11.8782	12.9058	8.02274	10.9227
Capana00g000295	10	0	0	0	0	0	0	0	0.0489536	0	0	0	0	0	0	0	0	0	0	0	0	0	0	0	0.11438
Capana00g000298	3	7.22642	12.3549	8.12828	2.874	10.7543	7.26792	7.94565	7.08704	5.93599	2.65126	6.31722	7.52418	13.3036	5.06565	4.92627	8.10917	4.2879	11.0941	10.8182	5.38068	4.02732	2.34301	2.70203	6.5746
Capana00g000300	10	3.08083	3.84442	3.42792	2.65665	4.35866	2.22438	5.59388	3.20237	4.78777	3.1005	3.09684	2.60197	7.27375	7.43156	6.54693	5.89564	9.40244	12.6376	5.46643	5.37927	9.39946	6.97775	7.31484	19.984
Capana00g000301	5	2.05705	3.44212	1.30675	2.13654	2.66883	1.72675	4.20148	3.13191	11.2298	2.93426	3.69547	5.42332	2.98163	2.52604	1.97994	0.740256	0.94932	1.83525	6.0953	6.16652	4.37967	5.53259	1.57226	1.79661
Capana00g000302	11	0	0	0	0	0	0	0.638119	0.0429978	0.0869077	0.0653583	0.104424	0.105374	0	0	0.019067	0	0	0	0.0210752	0.0421852	0.0567328	0	0.0203453	0
Capana00g000303	11	0	0	0	0.0246198	0	0	0.0270566	0	0	0	0	0	0	0	0	0	0	0	0	0	0	0	0	0
Capana00g000305	10	5.30311	7.34339	5.01528	5.7431	5.42613	6.92316	14.4291	13.0738	15.783	13.1212	12.5291	6.90856	3.68312	3.29509	1.5891	7.09767	7.22956	10.341	12.8372	5.55123	8.01981	11.8511	7.04986	39.4735
Capana00g000306	10	0	0	0	0	0	0	0	0	0	0	0	0	0	0	0	0	0	0	0	0	0	0	0	0.0291767
Capana00g000307	8	0.299179	0.841424	0.334299	0.516916	0.327232	0.428694	0.480595	0.397811	0.848913	0.198598	0.521484	0.579237	0.105122	0.0798173	0.271378	0.108362	0.312987	0.640006	0.408667	0.267468	0.225942	0.205344	0.293541	0.499909
Capana00g000308	10	48.5049	92.8322	63.3096	85.4021	79.9789	67.5653	131.986	165.263	145.803	154.494	201.857	149.402	86.6638	51.2244	67.5104	130.031	186.614	303.234	178.936	132.981	206.32	243.248	466.15	694.033
Capana00g000313	7	11.0644	13.2865	14.8516	15.0272	18.1009	11.556	22.7535	21.8061	29.0935	16.688	21.5028	26.552	10.859	12.7501	16.8478	23.2595	45.8708	48.5336	28.9856	21.114	19.4763	26.2603	28.8214	50.6333
Capana00g000314	5	61.6435	72.3229	61.8631	47.4979	63.066	61.0941	103.954	105.024	98.4049	85.386	93.096	108.197	78.2201	59.0019	71.9488	59.7748	63.8924	79.8204	98.0196	72.8831	81.0061	64.8163	66.7701	67.5165
Capana00g000315	3	931.868	647.517	601.428	562.334	651.86	523.746	199.257	203.989	151.508	135.033	153.663	115.436	487.992	400.863	216.505	164.487	140.9	26.1556	126.599	211.924	89.2655	66.2972	46.229	10.3733
Capana00g000316	3	0.265567	0.252816	0.498647	0.171982	0.18567	1.31796	0.800254	0.180908	0.193234	0.167493	0.978215	0.127025	0.273433	0.280513	0.129933	0.297035	0.169257	0.159481	0.0185925	0.125438	0.981469	0.385919	0.188199	0.21689
Capana00g000317	6	11.4277	15.3954	14.3423	8.24297	6.01425	11.2702	7.64032	5.96878	6.77074	7.05153	8.2034	5.38053	4.51197	4.40974	11.9991	18.8781	11.4354	9.27592	7.09195	4.32408	3.86853	3.93377	4.04732	6.00955
Capana00g000318	8	0.0146313	0.0605008	0.0835678	0.0570193	0	0.0935875	1.79551	0.776557	6.57098	4.70119	8.75962	16.8172	0.054672	0.0546372	0.0257268	0.0307557	0.0924875	0.0444292	2.03166	0.976687	0.90125	0.364938	1.45701	0.0590084
Capana00g000320	2	21.8932	22.5548	28.7793	29.2335	24.7894	27.4395	56.7984	40.3512	30.1658	33.6666	46.1679	51.1756	17.1973	19.7734	19.0714	33.4208	65.711	82.1087	49.2217	32.8705	46.5753	62.4779	83.7973	94.5358
Capana00g000321	5	4.60578	2.13281	1.84125	2.18376	2.91405	1.90646	57.4381	57.4465	57.2255	77.7882	63.2597	35.0879	5.10248	2.06587	2.80537	0.555021	0.75857	2.21897	97.9424	54.1162	26.4534	66.8909	25.5263	17.1477
Capana00g000323	8	0.711964	0.733893	3.65886	0.529186	0.901244	0.80963	1.09174	0.939628	1.42421	0.70557	0.988621	0.991046	0.268137	0.139074	0.118287	0.291654	0.53159	0.629493	0.716802	0.463207	0.555688	0.476523	0.650689	1.2046
Capana00g000324	2	0.287484	0.162852	0.119239	0.199839	0.0771031	0.0388483	0.354148	0.126288	0.135076	0.210823	0.151723	0.0860876	0.117237	0.813219	1.04396	0.6075	0.851491	1.24874	0.216642	0.483784	1.52887	1.74374	1.12019	1.25434
Capana00g000325	5	6.07824	13.7234	7.86675	5.15944	5.66498	3.58037	16.422	15.971	19.6274	12.198	17.0899	16.9166	7.03117	4.45961	5.62661	8.40879	3.88104	8.46806	21.6307	14.0009	13.2246	11.7549	7.98342	9.46823
Capana00g000332	5	2.97437	2.72752	3.97272	2.35084	2.97986	4.84169	14.3396	12.1621	16.1444	13.3477	13.3932	14.826	1.53511	1.18488	1.48412	0.993034	2.39424	1.66448	8.48173	7.57825	4.0078	5.79585	6.95734	2.68859
Capana00g000333	11	19.8468	16.2553	11.8142	10.1084	9.48108	11.0213	20.3533	16.3525	18.8796	11.5225	11.6418	18.1379	14.5465	10.5344	7.82317	6.70881	9.51403	10.9899	22.7775	18.7995	20.0326	12.2656	8.94621	15.382
Capana00g000334	1	0.27556	0.279918	0.303172	0.134879	0.2611	0.35916	0.185812	0.174895	0.37691	0.413788	0.170788	0.0364217	0.100829	0.0632199	0.254712	0.175193	0.0732124	0.100474	0.18421	0.177786	0.200715	0.134549	0.0351609	0.127234
Capana00g000337	7	0.359321	0.607235	0.402676	0.949257	0.510815	0.847348	0.450425	0.79332	0.514715	0.43645	0.768799	0.69419	0.75247	1.52187	0.607107	0.551431	2.42531	1.762	1.01642	0.804598	0.742005	1.16007	1.21438	0.824333
Capana00g000338	10	0.837515	0.903163	0.989328	0.679232	0.88961	0.471248	1.53244	2.44571	1.24743	0.930679	1.18411	1.44784	1.38516	1.00217	1.25256	1.94173	1.65907	2.62213	1.59368	1.0806	1.48838	2.66519	2.41531	5.47037
Capana00g000339	10	6.94714	5.82106	4.56799	4.47745	4.27124	3.39092	12.053	7.39351	8.26535	6.94001	6.33214	8.92434	5.88358	5.92113	5.91108	11.5925	9.12454	9.11188	16.2194	9.54591	7.44522	8.11681	13.1997	19.3018
Capana00g000341	7	0.426438	0.793574	1.04071	1.16622	0.862493	0.744679	0.816688	0.817933	0.796119	0.853953	1.11432	1.0932	0.83363	1.75548	1.64329	0.740979	4.34075	2.52574	0.814862	0.949072	0.58028	1.6267	3.1703	3.33808
Capana00g000346	6	0.117255	0.425188	0.014483	0.15358	0.0568173	0.0412456	0.190304	0.119439	0.0970054	0.298819	0.078244	0.0316314	0.111941	0.239946	0.232949	0.104777	0.316185	0.407244	0.125849	0.217104	0.057127	0.12971	0	0
Capana00g000347	4	2.08623	1.28909	1.85027	2.5073	1.36107	1.25622	8.37378	7.53636	4.24345	3.84458	9.83859	3.39181	2.22759	1.5686	1.06507	1.48729	4.61426	6.51822	4.48338	3.6862	6.27348	4.50474	2.99374	6.82851
Capana00g000348	5	0.268553	0.381954	0.221571	0.0514824	0.0642292	0.142493	39.5629	37.3592	54.6872	54.8418	44.3052	52.6908	0.130439	0.182432	0.195549	0.152033	0.141397	0.54594	59.6681	32.9383	50.0977	29.1402	22.6692	44.073
Capana00g000349	5	0.0207788	0	0	0	0.0206543	0	0.604811	0.403911	0.558934	0.478882	0.32864	0.441858	0	0	0.0201429	0.107973	0.0632521	0	0.383294	0.0891311	0.648692	0.409054	0.308898	0.389351
Capana00g000351	10	0	0	0	0	0	0	0.0572838	0	0	0	0	0	0	0	0	0	0	0	0.0567807	0	0	0	0.0535655	0.196863
Capana00g000353	4	5.0716	4.76469	5.83799	4.16275	7.29424	3.53105	9.27713	8.83717	10.7838	10.2265	9.58691	14.3971	2.74926	1.77564	2.19988	3.27256	7.09287	9.9648	8.13761	6.14236	3.72405	5.67859	6.59418	12.0186
Capana00g000355	11	0	0	0	0	0	0	0.0960299	0.048235	0	0	0	0.0505223	0	0	0.12649	0.0456611	0	0	0	0	0	0	0	0.0644721
Capana00g000356	7	0	0	0	0	0	0	0	0	0	0	0	0	0	0	0	0	0	0.0409787	0	0	0	0	0	0
Capana00g000357	10	2.76856	1.63723	1.02805	0.854121	1.62245	1.78269	4.02525	3.89867	1.92247	1.95226	3.03705	4.2535	1.85769	1.23463	1.73819	2.97142	2.11236	4.05421	4.17505	2.80359	2.59368	4.38415	3.66975	7.31753
Capana00g000358	5	0	0	0	0	0	0	0.0763995	0	0.98372	0.143492	0.072027	0.0779251	0	0	0	0	0	0	0.119013	0.0775019	0.318981	0.143605	0.251621	0
Capana00g000359	7	0.0600007	0.122023	0.231507	0.292796	0.112662	0.114766	0.127881	0.118847	0.526309	0	0.274628	0.317965	0.342373	0.732599	0.224321	0.239873	0.539333	0.96119	0.190631	0.303246	0.341147	0.449424	0.228836	0.983112
Capana00g000362	5	0.419164	0.563262	0.203008	0.0828096	0.179681	0.473786	1.2178	1.38355	1.65505	1.1638	1.13185	1.06626	0.7695	0.176425	0.342912	0.597234	0.129244	0.239808	2.27762	0.560889	0.657684	0.618526	0.753784	0.521603
Capana00g000367	5	11.9334	5.43332	6.50671	7.51956	9.05948	4.18756	13.8581	15.8607	16.0811	14.9246	12.1753	9.98776	11.0453	9.80818	3.79628	4.03194	4.4021	4.59473	14.032	12.0093	13.7892	11.8062	5.26835	5.07079
Capana00g000368	5	2.94378	1.9994	1.6397	0.744642	2.08297	1.90235	6.92758	3.12507	5.41991	6.24917	7.91774	7.43276	1.18628	0.780584	0.775865	2.56788	1.60213	1.46939	4.05921	3.78546	2.97257	3.52162	4.26036	4.04205
Capana00g000372	9	0.558749	0.355508	0.53106	0.634904	0.482571	0.563384	0.540266	0.658432	0.327181	0.383171	0.209536	0.141052	0.475538	0.485185	0.262055	0.33243	0.66982	0.696166	0.804499	0.446702	0.23848	0.23468	0.287722	0.15
Capana00g000373	10	11.1152	14.8814	9.60032	7.4184	15.4478	10.6112	26.6082	20.1232	22.8483	22.5133	28.9651	19.2897	7.46491	5.04254	3.44394	18.7442	12.1048	26.3079	21.477	11.8686	12.9443	17.1775	14.4101	59.8722
Capana00g000374	9	0	0	0	0.028635	0	0	0	0	0	0	0	0	0	0	0	0	0	0	0	0	0	0	0	0
Capana00g000375	7	0.03513	0.147961	0	0.0351533	0.165021	0.0325466	0	0	0	0	0	0	0.0334771	0.0319375	0.18911	0.0752159	0.215503	0.467593	0	0	0	0	0	0
Capana00g000376	7	0.0615481	0.165887	0.0401942	0.0100633	0.125796	0.295867	0.167488	0.0821721	0.0111815	0.052808	0.133178	0.106258	0.0495657	0.0488675	0.054946	0.0700283	0.107354	0.382076	0.184067	0.0813575	0.0490744	0.0287245	0.0296973	0.234983
Capana00g000377	8	0	0	0	0	0	0	0	0	0	0	0.0479896	0	0	0	0	0	0	0	0	0	0	0	0	0
Capana00g000378	10	0.0858239	0.0888191	0.0421658	0.0851681	0.0820161	0	0.186856	0.126035	0.232436	0.139403	0.0379665	0.0892686	0.0408929	0.120622	0.0791684	0.133493	0.13162	0.389698	0.0903973	0.130635	0.370485	0.294185	0.253554	0.98257
Capana00g000379	7	0	0	0	0.0298717	0	0.0298138	0	0	0	0	0.0336277	0	0	0	0	0	0.066402	0.0608116	0.0664315	0	0	0	0	0.0816474
Capana00g000380	10	0	0.420804	0.136622	0.362778	0	0.0889259	0.254246	0.0946827	0.247908	0.223896	0.288034	0.247794	0.266545	0.397803	0.0861869	0.142137	0.534409	0.360942	0.0979632	0.369231	0.0884658	0.22498	0.634977	0.647761
Capana00g000383	7	0.571921	1.56357	0.922278	1.3121	0.902841	1.04193	0.576702	1.0478	1.22553	1.44231	1.34952	1.39106	0.718585	2.18856	1.40384	1.16722	4.36777	3.47388	0.537564	0.745316	0.767382	1.09887	2.90444	2.81955
Capana00g000385	2	0.184768	0.381316	0.452444	0.137096	0.268108	0.353419	0.294755	0.379853	0.606776	0.643934	0.616115	0.34268	0.0888484	0.489809	0.263523	0.190259	0.587904	0.704915	0.445338	0.192019	0.404926	0.946817	0.908546	0.287854
Capana00g000386	10	0	0	0	0	0	0	0	0	0	0	0	0	0	0	0	0	0	0	0	0	0	0	0	0.0429455
Capana00g000388	3	0.836791	3.7993	1.15641	0	0.587992	0.214382	0.581021	0.705232	1.99989	0.751756	0.952755	0.358709	0.486351	0.157774	0	0.112198	0	0.22488	0.783342	0.531845	0.16562	1.18692	0.666718	1.35439
Capana00g000389	11	0	0	0	0.0317942	0	0.0317325	0.136914	0	0	0	0	0	0	0	0	0.0179662	0.0171584	0.0162292	0	0	0	0	0	0
Capana00g000390	4	7.2537	10.6389	9.40986	6.64298	9.9621	12.2723	16.6935	11.0975	13.0446	14.7559	18.1181	18.8314	5.2657	4.33185	3.8147	8.26763	16.8877	14.6282	17.064	9.28732	9.26728	8.7219	12.442	14.1663
Capana00g000391	12	0	0	0	0	0	0	0	0	0	0	0.0588108	0	0	0.0632078	0	0	0	0	0	0	0	0	0	0
Capana00g000392	7	0.0991745	0.247234	0.0942921	0.562088	0.0461581	0	0.153338	0.248313	0.311211	0.311278	0.593587	0.459761	0.14736	0.145009	0.264063	0.342849	0.311851	0.554497	0	0.292127	0.140802	0.0960814	0.141249	0.413243
Capana00g000393	1	0	0	0.24806	0	0	0	0.0400872	0.0689773	0	0.585791	0.152809	0	0	0	0.131065	0	0.107327	0	0.191534	0.111924	0.101697	0.0337666	0.0364701	0.241522
Capana00g000395	9	32.1411	52.8856	24.9116	39.1802	80.3434	35.2486	5.72538	4.17438	3.19481	3.21153	2.7278	4.68572	10.1179	8.85083	6.27345	13.9199	14.822	2.42084	5.54874	5.04847	2.37232	1.39359	0.706433	0.35221
Capana00g000396	7	17.9396	16.7883	15.1938	10.353	18.4753	16.0655	23.2174	15.3209	12.7661	17.8967	16.5917	18.3898	9.32898	8.03653	10.3708	29.8644	50.324	49.3662	15.6871	10.9701	12.1999	13.1015	20.7269	42.5787
Capana00g000397	3	0.380957	2.84983	2.85982	0.570774	0.672008	1.78852	1.33292	1.40226	0.440652	0.711375	1.61437	1.09814	0.0559765	0.0685671	0.0549853	0.0146993	0.378159	0.538368	0.482314	0.230673	0.324845	0.517585	0.199731	0.676942
Capana00g000398	7	0	0	0	0.18917	1.1301	0.539345	0.338724	0.654738	0.138789	0.591631	0.65089	0.453491	0	0.0602542	0.571064	0.188112	1.39903	0.798335	0.673698	0.465904	0.547071	0.442642	0.118993	0.92305
Capana00g000399	8	0	0	0.220133	0	0.0478934	0	0	0	0.184847	0	0.0225515	0.128369	0	0	0	0	0	0	0	0.219569	0.0245719	0	0	0
Capana00g000400	2	5.38872	4.67285	3.75026	4.00265	3.42183	2.68492	9.66065	10.9409	11.1061	9.89042	10.9207	12.4456	4.71957	3.32867	5.77059	12.2375	8.21441	3.76766	10.4403	6.45641	18.6074	26.2148	11.0771	14.0476
Capana00g000401	2	0.744388	0.0605008	0.219858	0.62769	0.275473	0.217287	0.298246	0.607543	0.0595268	0.718497	0.333071	0	0.956744	0.109275	1.08653	0.871597	0.715435	0.471746	0.797156	0.235956	0.388303	1.0413	0.566137	0.768187
Capana00g000405	2	1.56253	1.60471	1.81392	0.832791	0.809625	0.556763	4.55263	3.72044	4.35308	3.99815	3.72302	4.05285	2.14463	1.27463	1.88546	3.6464	1.42437	2.98253	7.71019	4.03963	8.1059	7.02061	5.41514	11.3601
Capana00g000406	3	191.065	222.894	203.892	148.22	159.735	203.923	131.619	123.135	127.009	112.94	112.163	144.765	188.223	121.715	126	154.99	207.793	198.113	149.836	132.31	86.8735	76.5163	100.515	107.465
Capana00g000407	10	1.29151	0.765565	0.434807	0.730248	0.581551	0.485647	2.7577	1.85507	1.21182	1.64775	0.997725	1.27291	0.927685	0.785248	3.09327	2.60159	3.83637	5.18203	2.76336	2.27766	2.82894	5.1651	3.93974	8.73083
Capana00g000410	6	0.0575385	0.0983042	0.0346989	0.128198	0.0343162	0.0438446	0.127297	0.0602485	0.0128703	0.179984	0.0488762	0.0986421	0.299091	0.293152	0.0632451	0.451083	0.317557	0.124944	0.149115	0.0371856	0.112741	0.0953953	0	0.235941
Capana00g000412	10	0	0	0	0	0	0	0.049376	0	0	0	0	0	0.0217545	0	0	0	0	0	0.0239136	0	0.0221199	0	0	0.0514768
Capana00g000413	11	0.128458	0.105519	0	0.0262969	0.172825	0.0248449	0.0860506	0.292559	0.167878	0.303448	0.272485	0.335312	0	0.0517086	0.0943107	0.207781	0.340496	0.0254131	0.473348	0.195416	0.127318	0.0759975	0.158314	0.104024
Capana00g000414	3	58.4291	30.0779	25.2127	36.2205	33.9189	25.3282	1.30334	0.722849	0.936019	1.17753	0.94023	1.33133	68.6942	57.6558	54.722	48.1423	51.4275	38.0102	2.40138	14.8829	1.76595	2.14398	1.89496	3.2686
Capana00g000416	5	0.182726	0	0.0908481	0.0914933	0.347244	0.145681	3.66541	3.99615	4.26558	2.30921	5.29743	4.1394	0.152615	0.0560358	0	0.183896	0.100151	0.184201	4.79233	2.64469	0.93221	1.5107	0.519564	1.17026
Capana00g000418	8	0.408862	0.409603	0.630119	0.987281	0.584424	0.547959	1.16154	1.54122	1.13496	0.881633	0.729909	0.858582	0.162566	0.261014	0.378933	0.35238	0.671441	0.336538	0.542932	0.45836	0.553038	0.545937	0.260202	0.662288
Capana00g000421	10	0.0418545	0.0432673	0	0	0	0	0	0	0	0	0	0	0	0	0	0	0.127286	0.293457	0	0	0	0	0.118719	0.400445
Capana00g000423	7	0.0600007	0.11577	0.231327	0.297213	0.171047	0	0.0648879	0.1897	0.127976	0.198918	0.179352	0.248105	0.117165	0.735105	0.0538322	0.122421	0.674797	0.602568	0.18994	0.118919	0.171952	0.184462	0.225349	0.290644
Capana00g000424	5	0	0	0	0	0	0	0.51151	0.285166	0.425303	0.278822	0.721017	0.209562	0.0575099	0.0735993	0.0363166	0	0.109618	0.0998011	0.558212	0.169185	0.214688	0.451917	0.0771894	0
Capana00g000426	5	7.10857	8.67436	7.50477	6.32933	7.65304	5.92721	12.5735	11.4833	14.2634	10.7644	12.3848	9.5484	3.86036	3.26712	1.87344	4.72336	3.8957	3.78176	12.3572	6.77871	10.2047	10.0047	3.69473	7.53302
Capana00g000428	8	400.968	411.619	352.871	449.18	823.503	508.164	611.224	649.704	549.559	540.729	749.329	822.229	247.992	118.719	87.5479	33.5508	34.4111	43.2793	534.044	383.1	279.37	135.953	44.5632	38.4233
Capana00g000429	2	0	0	0	0	0	0	0	0	0	0	0	0	0	0	0	0	0	0	0	0	0	0.0460009	0	0
Capana00g000430	10	5.08336	5.14547	5.92288	5.79742	5.92957	4.41953	13.4063	11.1376	12.7715	10.7136	12.6284	7.28922	4.65936	5.53222	3.0575	7.25819	13.4023	12.111	11.5691	4.88997	6.96542	11.6999	12.0992	36.2868
Capana00g000431	5	0.262022	0.1336	0	0	0	0.166141	31.854	33.0005	37.3302	32.9789	18.1623	11.6681	0.166804	0	0	0	0	0.229519	19.3156	11.8319	18.3173	16.3161	15.2013	1.00356
Capana00g000433	5	0.5766	0.586333	2.1775	0.719907	0.758295	0.962568	11.1216	13.436	19.9332	13.3394	12.5656	14.1163	0.368907	0.316177	0.558964	1.9268	0.731531	0.496583	11.363	8.76393	10.5463	8.77898	11.4529	10.0354
Capana00g000434	2	0	0	0	0	0	0	0	0	0.0258304	0	0	0	0	0	0	0	0	0	0	0	0.0228906	0.0230997	0	0
Capana00g000435	8	0.0109888	0	0	0.0104091	0	0	0	0.0217661	0.0120536	0	0.0351537	0.0348131	0	0	0	0	0	0	0.0235589	0	0.0106476	0	0	0
Capana00g000436	11	1.00087	0.899643	0.540774	0.629826	0.748395	0.946193	0.972842	0.419609	0.557377	0.362616	0.431854	0.49906	0.991504	0.415832	0.286619	0.43609	0.445625	1.20645	1.47681	1.34388	0.463239	0.59301	0.558608	1.25574
Capana00g000437	10	4.87992	5.41148	3.79986	5.23712	7.48194	4.32432	6.13266	4.88481	5.00473	6.98014	5.29911	5.56461	2.03716	2.67658	3.29157	10.9408	11.1076	10.1915	7.04731	5.48319	5.22615	8.09753	7.69797	21.323
Capana00g000438	10	5.78944	2.42227	2.10572	7.71261	4.85905	3.58599	4.20685	3.19878	4.44677	4.3372	4.22159	3.48222	7.07781	6.2416	2.89442	5.16005	1.33973	3.25577	7.13504	5.70786	7.20872	4.94925	3.14262	15.5296
Capana00g000441	8	96.7107	178.528	181.348	149.789	207.325	194.2	259.802	268.673	208.043	198.041	273.153	305.819	73.3201	39.1774	61.6834	54.8038	136.358	44.1625	159.813	131.568	80.665	62.9149	123.327	29.2328
Capana00g000442	4	2.65285	3.68276	2.40803	0.5255	0.878149	1.42795	8.88124	9.48262	5.14178	7.54201	7.48978	7.6596	4.05032	1.829	2.77398	5.98096	1.63106	4.54278	16.8937	6.25942	12.3275	10.1367	7.16948	18.2149
Capana00g000443	10	0.0597156	0	0	0	0	0	0	0	0.133573	0	0	0	0	0	0	0.177708	0	0	0.0654768	0	0.0591856	0	0.114705	0.158146
Capana00g000444	2	0.0269051	0	0.0528746	0	0	0.0254364	0.0872896	0.0563134	0	0	0.0714131	0	0	0	0	0	0.249208	0	0.0858658	0.136824	0.025937	0.129306	0.162083	0.236829
Capana00g000445	11	3.30149	3.83595	2.53022	1.32124	1.13224	2.89679	2.74326	6.16195	3.10369	2.32923	3.11872	2.85662	3.2435	0.754539	1.08254	1.06411	0.81553	5.57037	5.13637	2.73941	0.892316	3.79069	1.23112	1.6069
Capana00g000446	5	1.77823	0.864671	0.967297	0.27639	0.56048	0.490483	8.02094	5.7179	4.84922	3.90932	4.41713	5.97691	0.974797	0.249556	0.191026	0.189756	0.325002	1.08742	7.42283	4.5174	3.87589	3.19156	2.45703	3.71594
Capana00g000447	9	4.03505	0.746558	1.88752	12.5571	5.06295	1.76498	0	0.0605969	0.15696	0.0435688	0.0856597	0.066376	2.45424	5.10073	5.24456	2.10991	6.97811	2.19202	0.134788	0.544007	0.101359	0.0422981	0.18063	0.182022
Capana00g000449	3	0.582418	0.188993	0.38277	0.266707	0.298087	0.295296	0.0691516	0.111808	0.112001	0.109456	0.0446293	0.0438409	0.0816054	0.140669	0.282608	0.200133	0.044063	0.107204	0.132788	0.0649437	0.0802476	0.019593	0.0211617	0.0573085
Capana00g000450	12	0	0	0	0	0	0.0521136	0	0	0	0	0	0.0577417	0	0.104832	0	0	0.0546814	0.0533056	0	0	0	0	0	0.0621488
Capana00g000451	1	0.971519	1.05486	2.06678	2.08619	2.70571	0.934884	3.87044	1.84516	1.81875	3.64236	3.90615	1.19259	0.94154	0.492491	2.09918	2.84786	2.34063	1.45035	1.53143	1.30493	1.31831	0.746054	1.06322	0.238051
Capana00g000452	12	1.50415	1.13101	11.8533	1.05117	1.13469	1.03911	1.56619	1.24573	1.77097	1.80865	3.58011	1.10101	0.343375	4.10861	0.661269	0.724397	1.0918	1.25987	1.51914	8.2307	0.791435	1.64198	1.22175	1.03305
Capana00g000453	3	399.607	313.075	334.446	352.771	481.963	455.138	4.3511	2.19377	3.96153	11.8875	4.43963	2.62321	352.081	395.183	257.906	222.957	199.62	141.694	4.69797	92.9352	2.47833	2.70658	3.49688	2.50076
Capana00g000454	3	0.233796	0	0	0	0	0	0	0.0279477	0	0	0	0	0	0	0	0	0	0	0.093268	0	0	0	0	0
Capana00g000455	11	18.6892	22.9661	7.05167	7.90848	7.89896	9.24	20.0791	19.9513	10.564	10.8593	9.86415	14.5096	13.5811	11.2986	16.1137	19.3861	18.5571	16.141	39.6952	21.7717	11.885	18.4578	14.5728	20.9019
Capana00g000458	3	0.276185	0.842997	0.0832774	0.111199	0.0539939	0	0	0.11758	0.177226	0.147766	0.0586515	0.0295926	0.352965	0.208755	0.257598	0.0547933	0.0918052	0.0573483	0.240155	0.40727	0.0546072	0.108302	0.0546926	0.0705345
Capana00g000459	5	9.37544	14.6815	13.0197	7.90676	8.01814	7.14309	24.8521	18.9021	20.0488	20.299	19.5337	22.4024	6.33519	4.00316	5.05524	6.27071	5.9711	9.33567	22.3851	16.9842	12.6615	8.60124	7.57904	11.1556
Capana00g000462	9	6.05163	2.28798	4.56684	8.84364	8.32849	5.4186	2.3125	2.19672	4.28832	1.64388	3.09384	4.69513	2.97606	2.6055	1.38544	0.740564	1.5216	1.97271	3.52684	2.83338	0.798977	1.23675	0.256164	5.90563
Capana00g000463	7	0	0	0.0356267	0	0.0340632	0.0342779	0	0	0.0396434	0.0400673	0.0188186	0	0.0535246	0	0	0.179573	0.0589124	0.484439	0.134702	0.0562614	0.201864	0.0185778	0.339693	0.438054
Capana00g000465	6	110.372	73.6349	76.9966	97.7375	126.733	87.3305	61.8606	76.1809	64.5851	51.8643	69.241	75.7175	109.961	77.536	148.092	89.869	159.698	65.7409	103.985	94.4049	95.9917	85.0324	123.41	68.8131
Capana00g000466	5	0.201104	0.0151252	0.0282296	0.0572579	0.0134767	0.0408988	2.1527	2.13707	5.21127	2.18816	2.27989	4.39007	0	0.0273186	0.0128878	0	0.0302467	0.0443473	3.10498	2.60269	2.32327	2.47423	1.49103	0.953672
Capana00g000467	11	0	0.130287	0	0	0	0.122095	0.139663	0	0	0	0.61971	0	0	0	0	0.0626209	0.198057	0	0.13677	0.480166	0.0625676	0	0.0652989	0.161222
Capana00g000469	5	1.21019	4.19	1.06647	0.658251	0.707473	0.607092	2.57607	2.37561	22.3774	4.80476	20.0526	22.2388	0.240509	0.215461	0.398893	1.29597	0.894764	0.456555	1.69027	13.7262	18.5337	1.13652	0.830607	0.823601
Capana00g000470	8	0.280075	0.402203	0.0938337	0.379851	0.600047	0.224799	0.299474	0.0945754	0.728987	0.249745	2.08638	1.04892	0.0929613	0	0.0452505	0	0.252798	0.382309	0.504147	0.246969	0.0462648	0.0466875	0.227612	0.119213
Capana00g000472	1	1.59173	1.55431	2.78088	2.94742	3.77337	1.99898	2.63788	3.2898	4.85838	12.5183	7.88043	4.78071	0.291653	0.317929	1.15694	1.51495	0.807696	0.104449	4.75166	3.28278	2.87406	3.81262	3.0644	0.520486
Capana00g000473	3	0.446229	0.2816	0.486392	0.351499	0.38162	0.106919	0	0	0	0.239107	0.0457406	0	0.183273	0.0410246	0.0798177	0.31351	0.206047	0.0696686	0	0.0956756	0	0	0.0139641	0.0162645
Capana00g000474	11	4.67488	2.11133	1.97508	3.94966	3.66931	1.31455	6.25263	5.0087	4.70837	3.31635	3.62843	6.36929	1.38426	1.01593	3.57567	4.71624	2.51618	1.77636	4.79112	4.8878	6.85625	3.59852	1.67105	1.25268
Capana00g000476	6	1.22775	2.87306	2.07038	5.94361	3.92596	3.10837	0.200009	0.0584132	0.133787	0.132965	0.063407	0.188592	7.03354	10.7178	5.26466	2.33245	15.9122	11.4235	0.191955	1.8766	0.29312	0.119786	0.116479	0.477932
Capana00g000477	3	13.6435	40.7095	34.0123	24.9836	32.8215	49.7118	1.20119	0.874768	0.850467	0.973745	1.46483	2.05317	28.5451	32.575	23.4998	15.7082	19.6584	18.8131	1.39224	6.0297	0.348236	0.595474	0.346701	1.29724
Capana00g000479	11	0.280169	0.170933	0.110119	0	0	0	0.228567	0	0	0	0	0.234784	0.0530739	0.110255	0	0	0	0	0.178751	0	0	0	0	0
Capana00g000481	2	0.358556	0.656135	2.899	0.224402	0.540266	0.493761	0.87352	0.890402	1.08123	1.64447	1.13526	0.91971	0.225692	0.297413	2.0028	0.466142	0.6819	1.38342	0.976525	0.741531	0.640005	2.23251	1.32487	2.5399
Capana00g000482	9	0	0	0	0	0.192078	0	0.0278096	0.0506605	0	0	0.0259711	0.0268458	0	0	0	0.0242627	0	0.0240513	0.0529922	0	0.0464312	0	0	0
Capana00g000483	11	5.24623	8.49193	5.31454	2.04685	2.45162	2.51828	11.8683	9.04459	9.60169	10.5322	9.57464	12.9216	3.81048	1.60944	2.6884	7.06497	1.6389	5.14458	16.6191	8.90524	7.98986	7.15719	5.41544	11.1304
Capana00g000484	9	0	0	0	0.0390173	0	0	0	0	0	0	0	0.039937	0	0	0	0	0	0	0	0	0	0	0	0
Capana00g000485	5	0	0	0	0	0	0	0	0	0.192466	0.139686	0.0974471	0.153978	0.0174036	0.018077	0	0.0183642	0	0.0176637	0.31034	0	0.10646	0	0	0
Capana00g000486	7	6.97165	6.74176	3.90945	5.41408	8.19417	7.8386	9.71759	9.77435	10.1785	9.30276	8.07089	7.69033	3.26148	8.81175	8.85347	30.7359	54.2662	32.0749	9.66959	6.83869	11.4219	15.7288	17.9067	36.9901
Capana00g000487	10	3.99351	3.78412	3.41092	3.14799	5.13333	3.44108	7.39598	4.86496	5.82523	6.99358	5.87369	5.56937	2.28411	2.89354	4.53838	16.0535	15.5297	12.7728	4.69565	3.63652	6.91858	8.26447	11.0076	27.9361
Capana00g000489	10	3.52147	2.57876	1.43483	1.28217	1.02613	1.42385	3.23157	4.21163	4.10424	2.31008	3.14154	4.56356	2.73459	1.62583	1.83118	5.81673	2.27239	3.40466	5.88265	4.3218	3.18855	5.22515	6.77974	15.2539
Capana00g000490	10	4.67688	7.87652	7.96045	7.13686	12.9055	9.37911	11.2177	9.05832	7.98706	11.1124	12.4615	9.24688	2.38772	2.70417	3.23947	9.4867	16.9811	12.2782	7.53357	4.16178	6.23885	6.53069	9.2554	22.1825
Capana00g000492	10	0	0	0	0	0	0	0	0	0	0.303411	0	0.1302	0	0	0	0	0	0.25654	0.0679246	0.0600368	0	0	0	0.705099
Capana00g000493	11	0	0	0	0	0	0	0.0365844	0	0	0.108018	0.0341659	0.103431	0	0	0	0	0	0	0.209989	0.138023	0.0624322	0.0965478	0	0.0401466
Capana00g000496	1	0.179491	0.0970473	0.154851	0.337905	0.208567	0.803358	0.437662	0.500644	0.79507	1.7028	0.209747	0.496805	0.0603433	0.230236	0.396703	0.338528	0.337682	0.336079	0.510319	0.242047	0.435889	0.0206174	0.659789	0.374571
Capana00g000498	2	16.8319	11.1587	15.5753	15.0232	4.203	17.708	14.7339	27.5479	60.8608	49.1896	20.8136	28.865	9.20585	11.6674	10.3482	19.2488	19.2997	7.4674	20.8565	59.9554	17.6538	13.3038	128.553	80.791
Capana00g000499	4	0	0.0615564	0	0	0	0.114464	0.201868	0.434115	0	0.194641	0.0645531	0.129915	0	0.0595572	0	0	0.0600518	0	0	0	0.117314	0	0.113681	0.341263
Capana00g000500	7	34.6257	21.3211	18.9191	16.5554	20.7944	19.7351	27.525	30.3223	29.1244	24.4238	20.5085	19.7664	27.785	16.6605	23.0962	24.8368	43.9221	53.9911	53.6432	29.9156	25.8856	39.1995	31.6421	56.0274
Capana00g000503	6	6.716	4.75512	8.10314	14.2418	22.1892	4.305	1.15448	1.24853	0.94564	3.69123	2.5618	1.00927	9.69895	13.1801	13.515	25.7515	34.7471	37.1611	1.38074	4.97306	1.90614	1.99559	3.47427	5.04249
Capana00g000505	9	0.56272	0.388885	0.183684	1.04536	2.52705	0.661936	0.207486	0.25534	0.135152	0.2593	0.18941	0.52497	0	0.122594	0.113487	0	0.325853	0.317817	0.132754	0.0655507	0.120197	0	0.125416	0.260299
Capana00g000506	9	0.0499228	0.0472842	0.0802674	0.032154	0.281556	0.156069	0.01816	0.0624951	0.0179207	0	0	0.0175306	0.0310434	0.0917027	0.0154833	0.116138	0.0707895	0.0801895	0	0.0154794	0	0	0	0
Capana00g000507	11	2.01277	3.14771	1.11261	0.754538	2.05051	1.28364	61.7633	37.3158	24.3438	36.1381	22.7914	21.5183	2.11998	2.47401	1.97775	1.84646	3.97396	4.65825	80.4772	39.3918	4.00758	31.5778	11.3591	7.82433
Capana00g000508	5	0.322293	0.859343	1.27599	0.552969	0.678614	0.668365	6.49706	7.8286	15.273	7.89993	7.92865	8.26187	0.303176	0.259315	0.433234	1.26873	0.843258	0.311516	10.3269	7.51007	7.97304	8.2897	8.49978	8.35322
Capana00g000510	5	11.3437	6.57977	7.55355	7.63368	8.23246	6.05586	11.3352	13.6762	17.1632	20.4992	18.1652	14.8287	5.63189	4.67093	4.85877	6.20621	6.65104	9.43912	14.4464	8.43196	9.95561	13.1275	12.0418	9.96668
Capana00g000511	4	2.6958	4.68858	5.01608	2.42174	5.3893	2.74351	8.53121	8.55355	8.4245	9.17806	9.7224	9.34407	3.61092	2.16881	1.40076	4.35477	2.79372	4.37536	12.2783	6.94819	4.5785	4.23795	5.01978	10.6071
Capana00g000512	11	0	0	0	0	0	0	0.0746177	0	0.351819	0	0.0593931	0.067616	0	0.127073	0	0	0	0.193601	0.2126	0.13889	0.12976	0.0628527	0.0630309	0.0919206
Capana00g000513	4	2.87548	1.89615	2.07854	2.41347	3.20461	3.50248	5.15184	4.07667	4.0475	5.45505	4.19049	3.39484	2.35959	1.8016	1.76861	3.53954	4.30971	5.28772	5.69034	4.86294	2.82168	3.70672	3.35373	6.22386
Capana00g000514	11	0	0	0	0	0	0	0	0	0	0	0	0	0	0	0	0	0	0	0.0148584	0.015068	0	0	0	0
Capana00g000515	2	0	0	0	0	0	0.092375	0.0539142	0	0	0	0.209825	0	0.0996848	0	0	0	0.197818	0	0.678899	0	0	0	1.10912	0.229435
Capana00g000516	3	1.25819	4.8125	2.84857	2.05399	2.63013	3.40268	0.127881	0.0614676	0.0658149	0.190072	0.0639818	0.0604356	0.746851	0.675544	0.670033	0.846634	0.377195	0.411232	0	0.341094	0	0	0.0580806	0
Capana00g000518	10	0.799549	0.401492	0.644174	0.909522	0.758454	0.25386	0.277968	0.143468	0.146798	0.202758	0.27874	0.566701	0.645222	1.33192	0.558782	0.267168	0.75293	0.947089	0.143053	0.649583	0.698313	0.263291	1.21609	2.25474
Capana00g000519	3	15.9201	7.77393	11.4113	5.36437	6.72726	8.7777	4.39135	3.40032	3.53005	2.29095	3.59391	3.6665	6.96625	6.99235	3.55658	2.30259	3.78836	8.19987	2.36729	3.5555	2.08894	1.07683	2.69029	12.3222
Capana00g000520	3	80.6224	80.7433	92.176	119.598	91.4616	99.2407	33.7699	29.1633	37.374	27.8716	28.392	41.3566	57.8375	39.2463	9.11382	4.06736	6.46491	6.91135	34.7011	31.5819	24.7567	9.40529	1.51286	9.83034
Capana00g000521	11	0	0	0	0.0525352	0.0501561	0	0.23094	0	0.116745	0	0.226205	0.16347	0.0505665	0	0.146391	0	0.327496	0.0516267	0.282768	0.107295	0.0517291	0.0999704	0.104114	0
Capana00g000523	5	21.2791	16.0271	15.479	24.6191	20.3466	18.0929	37.6648	38.3359	44.1873	46.891	38.1276	23.7259	13.1508	17.6679	8.35206	9.87091	9.13472	7.57239	29.3862	19.1908	24.5971	25.4554	10.3971	6.20949
Capana00g000524	9	3.5995	1.92655	2.43279	4.36334	4.54993	0.821568	0.0811828	0.0728525	0.955664	1.6303	0.2208	0.234238	1.12552	1.14178	1.9671	2.46868	3.00028	1.42461	0.60311	0.380782	0.0353451	0.744901	0	0.104314
Capana00g000525	8	0.0693766	0	0	0.113311	0.113208	0.109068	0.179184	0.0222813	0	0.102991	0.271555	0.218718	0	0.131546	0	0.0498855	0	0.0495326	0.0499514	0.240861	0	0	0.0235614	0
Capana00g000526	5	0	0	0.0396717	0.0391611	0	0.0383018	8.40095	7.4629	13.8524	6.93523	2.84293	2.60764	0	0.0406732	0.0741834	0.172867	0.0832794	0	3.38213	2.86637	2.87881	5.50824	2.99757	0.422883
Capana00g000529	10	0.0410914	0	0	0.0815549	0	0	0.0456751	0.0439099	0.0851414	0	0	0	0	0.0390739	0.0367972	0.164758	0.0407625	0.166597	0.130137	0.08616	0.0777427	0.353533	0.160883	0.857691
Capana00g000530	7	0.516545	0.379219	0.403531	0.484881	0.465455	0.533794	0.771451	0.558837	0.686021	0.762091	0.555898	0.867242	0.40577	0.87684	0.83671	0.351548	1.39765	1.24557	0.522771	0.47584	0.891043	0.739956	0.854092	0.952889
Capana00g000532	6	0	0	0	1.87465	7.71761	0.0573831	1.54251	1.09695	2.44518	4.45174	5.55921	0.557531	0.113663	0	1.04301	8.64353	8.16986	0.410889	0.830797	0.191216	1.14316	2.41414	1.80379	1.37793
Capana00g000533	6	0.142902	0.0621109	0.509435	5.84365	16.1054	0.0194723	0.960508	1.24386	2.47549	5.44279	5.2361	1.31015	0.0792823	0.0587531	1.82836	16.9411	21.1752	1.52877	1.35812	0.737473	1.18322	4.57221	3.09172	1.43963
Capana00g000534	5	0.0383666	0	0.0370122	0	0	0	0.082604	1.61936	3.71052	1.65406	1.42819	1.09291	0	0.0741156	0.0356976	0	0	0	1.31747	0.630793	1.98703	1.08802	0.744433	0.380984
Capana00g000537	6	0	0	0	0	0	0	0	0.0646886	0	0	0	0	0	0	0	0	0.0618929	0	0	0	0	0	0	0
Capana00g000538	10	5.37461	6.9955	5.23429	2.28524	4.6396	2.98822	9.6743	7.29462	8.50041	8.56793	7.72564	7.63595	5.53928	3.38375	3.44197	14.5564	7.11857	12.9048	11.349	6.15429	9.72082	12.0805	14.0213	54.4965
Capana00g000539	4	11.1614	12.8549	12.4111	6.07522	8.46428	8.04397	30.4062	25.2298	28.7439	28.3057	23.8425	22.7548	9.70359	8.33664	8.93981	22.3865	9.98065	16.8548	27.9128	19.2687	20.5463	25.6342	17.8856	38.1309
Capana00g000541	11	4.24528	10.5505	4.39476	3.79777	4.81619	3.82113	10.5415	8.36876	7.78773	6.45665	10.0504	12.0784	13.7363	7.77335	8.26375	8.93059	4.60269	10.1093	22.0277	11.8189	15.6757	11.1285	9.25942	9.90486
Capana00g000548	8	0.34284	0.0916961	0	0.0300113	0.0297655	0	0.705755	0.366819	0.312775	0.17506	0.195163	0.224661	0.0301919	0	0	0	0	0	0.201043	0.0673129	0.0306991	0.0929386	0	0
Capana00g000549	8	96.0196	131.405	131.117	99.9771	120.485	126.922	167.82	173.97	153.671	144.588	164.669	165.953	94.1411	121.391	146.268	118.112	142.106	131.366	130.851	124.212	130.303	108.096	96.1323	92.435
Capana00g000550	3	2.9547	5.21961	4.01184	3.4483	3.05056	2.44688	0.0691729	0.2314	0.242944	0.196843	0.0565916	0.167378	1.75537	1.96054	0.641972	2.81922	2.92315	3.31947	0.205696	0.181809	0	0.16104	0.0910158	0.454854
Capana00g000551	9	0	0	0	0	0.372946	0	0	0	0	0	0	0	0	0.0581504	0	0	0	0	0	0	0	0	0	0
Capana00g000552	6	0	0	0	0	0	0.0516933	0	0	0	0	0	0	0	0	0	0.0546484	0	0	0	0	0	0	0	0
Capana00g000553	9	0.375917	0.507715	0.355766	0.487271	0.565419	0.208215	0.0920217	0.0513236	0.0523011	0.063721	0.0516026	0.025999	0.058851	0.0924307	0.189932	0.294525	0.264732	0.153504	0.103469	0.0246409	0.0232568	0.085071	0.0118682	0
Capana00g000555	10	0.573329	0.590481	0.393383	0.259955	0.313055	0.077592	0.640827	0.785864	0.930076	0.596079	0.658908	0.954463	0.898233	0.888562	1.10882	2.03296	0.560649	1.96727	2.34639	1.241	2.45628	2.32096	2.77604	4.74201
Capana00g000557	5	0.0803447	0.158569	0.242262	0.0815549	0.038605	0	1.5821	0.765811	1.77724	2.17497	1.76945	1.32951	0	0.0404267	0.0389429	0.0439899	0.0445116	0.0395025	0.655059	0.247753	0.466456	0.433668	0	0
Capana00g000558	10	0.886031	1.37855	2.85439	1.97216	2.06524	3.84746	0.519765	0.920729	0.888031	1.13285	1.44046	1.47802	1.56196	1.63285	4.35445	3.91376	8.30739	5.66738	2.29698	3.07733	3.24015	3.96878	5.56177	9.59008
Capana00g000559	8	74.9776	88.7591	112.051	85.3014	97.1901	98.974	163.681	173.532	157.48	168.807	164.761	145.763	47.1843	40.2035	44.261	47.2777	55.5114	53.6775	126.051	100.438	92.2521	108.428	62.1365	52.5808
Capana00g000560	9	1.16804	0.152981	0.606034	0.93238	1.67861	0.0915711	0	0.0517509	0	0	0.0931206	0	0.367807	0.184206	0	0.155536	0	0	0	0	0	0	0.140638	0
Capana00g000561	8	0.0603408	0.0910859	0	0.120723	0.0588648	0.0713163	0	0.110181	0.0834833	0.0675008	0.289909	0.3924	0.0733868	0.0416482	0.0136746	0	0.0496244	0.0811599	0.161567	0.0929745	0	0.0156488	0.0143381	0.0209099
Capana00g000562	9	4.40816	6.05168	13.5283	30.226	40.5714	12.5859	16.5078	14.6443	14.2783	19.3131	22.303	15.8642	8.43689	9.58672	14.009	14.114	24.8987	11.9613	12.3431	10.2186	10.6342	8.27539	8.22934	4.2958
Capana00g000563	12	0	0.0441943	0.170825	0	0	0	0	0	0	0	0	0	0	0.0413282	0.1946	0	0	0.125344	0	0	0	0	0	0
Capana00g000564	6	0	0	0	0	0	0	0	0	0	0	0	0	0	0	0.0670888	0.160405	0.0405769	0	0.039671	0	0	0.070145	0	0
Capana00g000566	5	7.18198	8.05123	6.57627	7.04049	6.01195	7.37512	45.6333	49.9364	49.3283	36.3069	40.9207	34.3346	3.73353	3.47842	3.34882	5.66981	7.39524	5.52834	50.8962	37.9709	24.5764	50.8757	44.6366	43.6729
Capana00g000567	10	1.93319	1.42988	1.36943	2.39645	2.98616	2.86993	3.17204	2.72573	2.21672	2.59501	3.25936	2.87806	3.04939	4.28211	5.551	7.63539	12.4703	10.2517	7.04539	4.5878	6.86015	8.97896	11.5785	15.9823
Capana00g000568	9	0.731614	0.347286	1.73031	1.52596	0.594213	0.247538	0	0	0	0.0965258	0	0	0.181365	0.222422	0.323024	1.13808	0.414785	0.431447	0	0.0439996	0	0	0	0.0211963
Capana00g000571	2	11.3216	9.99022	10.6209	16.953	16.6944	6.56067	12.7766	17.3005	19.0895	19.9909	18.881	11.7339	11.9813	13.7858	11.0284	24.7628	20.3	18.9002	16.6646	11.7276	19.9581	27.2274	23.1186	35.8776
Capana00g000572	1	0	0	0	0	0	0	0	0	0	0.0307073	0	0	0	0	0	0	0	0	0	0	0	0	0	0
Capana00g000573	5	1.80538	3.94064	1.13814	0.461648	0.696226	0.375411	32.8303	24.0926	34.6335	36.1044	23.5729	24.4236	0.717034	0.882859	0.260136	1.46444	1.8266	2.55139	22.0061	11.9638	15.6698	12.1106	8.24062	9.89449
Capana00g000574	10	0.461731	0.311893	0.490547	0.243558	0.430681	0.332536	0.641865	0.862285	0.595424	1.85249	1.53951	0.970544	0.434868	0.291767	0.44974	1.20685	1.03861	1.3982	1.21307	0.818134	1.4313	1.51656	1.00028	2.57284
Capana00g000575	10	0	0	0	0	0	0	0	0	0.0149941	0	0	0.014319	0	0	0	0	0	0	0	0	0	0	0	0.0187177
Capana00g000577	6	12.9354	11.3809	10.8239	13.4183	14.7346	4.49128	3.54147	6.00919	6.63585	5.72624	6.39495	4.53662	12.1585	11.2055	33.0255	43.0775	33.524	37.3271	7.63735	8.8979	30.8138	20.4753	12.0867	44.7022
Capana00g000578	10	0.233512	0.211182	0.0324291	0.336414	0.286642	0.0314075	0.213647	0.14191	0.0370666	0.393056	0.261696	0.32306	0.19542	0.194232	0.246402	0.680026	1.14894	1.43429	0.613494	0.247251	0.682738	0.656109	1.52306	5.19307
Capana00g000580	11	0.0687616	0	0.06753	0.0671507	0	0.0997583	0.0741054	0.252407	0.152434	0.074529	0.177102	0.109265	0.380552	0.0330625	0	0	0.145367	0.036959	4.63491	0.291619	0.165255	0.409989	0.163234	0.185242
Capana00g000581	12	0	0	0	0.0349318	0	0	0	0	0	0	0	0	0	0.0645439	0	0.0354785	0.0384524	0	0	0.0336332	0	0	0	0
Capana00g000584	8	26.1255	27.7875	26.2922	35.94	33.2558	31.0111	51.492	57.7349	59.3704	52.2067	87.2569	66.0289	34.9598	21.1085	24.7254	26.8881	41.7453	52.49	42.5153	32.0356	26.8621	36.3933	31.1022	22.9043
Capana00g000585	10	0.271496	0.26936	0.212772	0.582619	0.257803	0.630978	0.365869	0.46157	0.294393	0.414607	0.690544	0.409647	0.311811	0.536926	0.506711	0.710538	0.586633	0.792105	0.913337	0.383065	0.350147	0.870286	0.736716	2.42931
Capana00g000586	4	6.13565	3.12198	3.72491	6.86449	12.3658	4.59811	17.026	12.5552	13.049	13.5034	17.6108	13.4311	3.03362	2.58116	2.56648	6.67797	10.275	8.76405	14.1705	8.22907	9.33985	14.8961	14.3636	23.5351
Capana00g000587	7	0.165661	0.239547	0.0931696	0.327397	0	0.0451654	0.504016	0.243223	0.0499941	0.0525237	0.122218	0.150937	0.235163	0.224978	0.174361	0.241719	0.499252	2.15653	0.588613	0.596024	0.0689098	0.168551	0.498114	0.298454
Capana00g000588	11	0	0	0	0	0	0	0	0	0	0	0	0.0282957	0	0	0	0	0	0	0.0282961	0	0	0	0.0273163	0
Capana00g000590	6	0.179188	0.24895	0.306072	1.46133	0.331762	0.841599	0.113452	0.105275	0.075319	0.28616	0.148626	0.218059	0.3737	0.931901	0.681209	0.24747	1.56644	0.910174	0.22408	0.211931	0.23627	0.272221	0.683588	0.575343
Capana00g000592	11	0.197864	9.50709	0.543403	0.0506313	0.144241	0.0468769	12.1035	11.6733	0.276794	0.387641	0.696546	0.152893	4.68995	5.4342	0.320155	0.374069	0	0.0978595	0.966263	2.89822	0.140853	0.144223	0	0
Capana00g000594	10	0.0560338	0	0	0	0	0	0	0.396663	0.368781	0.0619222	0.234252	0.300629	0.112042	0.157507	0.106208	0.489064	0	1.02751	0.178751	0	0.0542942	0.439544	0.692067	1.86858
Capana00g000595	4	0.250329	0.105514	0.0500917	0.638831	1.45069	0.336401	1.64425	2.63017	1.11675	2.33843	2.45833	1.81404	0.295663	0.192998	0.0913878	0.754264	0.966074	0.938637	1.51729	1.50497	1.55438	1.21069	0.994206	3.8226
Capana00g000596	10	2.16483	1.7751	0.529553	1.48973	1.16866	0.318043	1.48314	2.58559	3.49956	1.22505	2.2745	2.22887	2.17607	2.20442	3.23026	4.86781	2.92652	6.15983	5.21193	3.76267	6.71781	5.87241	6.37604	16.0382
Capana00g000597	6	8.58614	7.53658	8.2796	5.55345	8.21612	7.16129	2.45923	4.22219	1.98779	2.21179	2.91056	2.554	4.26602	3.80941	4.11494	7.1647	9.48694	12.7363	2.20547	2.86157	2.23877	3.07415	2.53074	3.69294
Capana00g000598	11	10.2067	12.534	8.61583	6.37773	7.56957	7.90732	20.5829	13.8685	12.2101	13.9115	13.9883	14.9085	10.8593	7.82196	8.33471	13.1024	12.0424	19.3872	28.2187	22.2369	16.5392	13.4882	18.0545	20.8419
Capana00g000600	8	0.0440428	1.02268	0.389231	1.11738	1.11093	0.169938	1.38631	0.765989	2.35439	1.25648	1.40513	1.37686	0.258784	0.0435801	0.0403806	0.321182	0.30487	0.498281	0.836025	0.533038	0.108685	0.765766	0.402221	0.348574
Capana00g000601	5	1.85679	5.47539	3.81441	1.07686	0.476998	0.766835	10.9185	5.86383	7.24184	8.05127	7.14933	9.93256	1.65674	0.446268	0.269527	1.34657	0.6845	3.65837	7.83611	3.90109	3.94961	4.22656	2.55456	7.85596
Capana00g000602	4	1.5548	5.38056	2.77086	0.239728	0.742526	0.367438	7.30063	4.66663	6.26913	8.50983	6.63602	8.23647	1.3689	0.165631	0.135128	1.64308	0.25197	2.27013	8.07804	4.25077	3.48564	4.37995	3.05429	9.34903
Capana00g000604	6	0	0	0.114793	0.476123	0.0563701	0	0	0.176226	0.0656045	0.130612	0.0622847	0.0628516	0.0571776	0.625096	0.385919	0.178124	0.860658	0.597497	0.44359	0.311804	0.287636	0.184462	0.286916	0.0731876
Capana00g000606	8	58.891	53.6986	69.0379	94.7754	113.594	66.1707	89.7035	72.2178	84.6569	102.178	122.805	107.226	37.9049	29.2452	37.9525	56.7271	75.394	58.8177	77.7502	56.0118	61.4276	66.8351	57.1211	39.9003
Capana00g000607	10	1.14196	1.96677	1.32908	1.69275	2.53364	0.609907	3.36238	3.10828	3.29233	4.06531	3.44492	3.67819	2.47971	1.91562	1.15992	3.40224	2.39591	3.22892	7.10954	4.17168	3.95533	4.40455	4.85811	12.394
Capana00g000608	4	20.9848	19.1555	13.5441	9.74821	13.2201	10.0693	27.4319	34.3467	31.9063	27.5634	30.6117	34.5307	27.5839	12.9783	16.1813	22.1988	16.1498	35.5016	55.7528	40.4286	32.9885	28.0203	29.837	47.3548
Capana00g000610	9	4.07248	6.86175	5.21657	6.64326	8.26673	2.59546	1.29102	0.706835	0.665109	0.771553	0.640905	0.50266	2.0208	2.54176	2.52018	2.06185	4.28115	1.46567	0.765245	0.810169	0.0697099	0.299845	0.0924519	0.122447
Capana00g000612	4	7.73621	5.61006	4.87423	3.23701	6.46398	6.37575	10.8168	10.4475	8.80476	8.87965	9.73992	11.461	5.39661	2.86488	3.00887	8.21462	4.0998	8.48384	15.5261	10.8997	7.73175	8.80894	7.12304	12.1316
Capana00g000614	3	5.82678	6.40521	8.80871	3.16239	3.25593	5.71903	0.459292	0.175625	0.0311175	0.40751	0.05535	0.145879	5.95916	5.04968	1.41901	1.29849	3.75223	8.43439	0.0901703	1.34639	0	0.0290715	0	0
Capana00g000615	9	0	0	0	0.0546589	0.168222	0	0	0.0886703	0	0.0276298	0	0	0.0273274	0.133558	0	0.0279796	0.0312528	0.0558008	0	0.0273359	0	0	0	0
Capana00g000616	2	4.83528	4.61147	3.49	3.2038	27.7498	2.60926	8.57879	8.24311	9.11187	3.00566	6.36564	5.2048	11.723	21.6227	14.825	9.93872	38.2521	17.0015	14.1855	18.5145	20.8621	23.5202	28.4954	14.0366
Capana00g000620	2	0.173944	0.112292	0.16754	0.0566825	0.0273383	0.0819805	0.188815	0.296708	0.425597	0.60259	0.398449	0.423971	0.170299	0.136878	0.182505	1.0964	1.40273	1.10361	1.69994	0.791259	1.05347	1.84917	1.10187	2.08429
Capana00g000621	11	0	0	0	0	0	0	0	0	0	0	0.055034	0	0	0	0	0	0	0	0.0666782	0	0	0	0	0
Capana00g000622	12	0.25639	0	0.0273368	0.0550184	0.0276837	0.0538653	0.0624736	0.0272432	0.0312483	0.0314815	0.0555826	0	0	0.131875	0.102091	0.171168	0.0308589	0	0	0.118673	0.133342	0.0545283	0	0.0694975
Capana00g000623	11	0	0	0	0	0	0	0	0	0	0	0	0	0	0	0	0	0.0496244	0	0.0970963	0	0	0	0	0
Capana00g000624	5	87.8892	51.8097	51.1051	37.3552	40.5872	105.57	121.833	134.084	111.956	98.8771	110.833	165.091	55.9217	52.387	47.5088	34.6147	51.5501	46.8817	140.327	111.532	94.3699	89.949	78.7649	88.8949
Capana00g000625	3	7.75967	11.2789	10.0367	8.6592	16.3987	13.5864	0.264436	0.847717	0.358989	0.213099	0.562673	0.23163	12.9071	9.05936	5.02545	3.84613	9.33904	5.7989	0.383	2.6241	0.184778	0.163326	0.565647	0.132036
Capana00g000626	7	11.0101	7.82071	11.102	10.5075	10.3512	9.3143	7.82857	7.66105	5.67535	6.12813	8.84748	7.83864	6.44173	10.8099	12.6479	13.2563	32.8913	26.6193	8.24537	8.78029	5.10362	9.39779	14.8042	38.9137
Capana00g000627	2	132.998	163.393	122.605	99.9516	112.636	92.5481	402.003	383.781	424.781	484.987	459.956	471.139	103.132	100.302	196.857	475.785	433.655	556.965	351.38	275.365	402.283	660.499	825.024	675.046
Capana00g000628	8	0.341465	0.0712356	0.266379	0.20055	0.165004	0.225534	0.658208	0.525568	0.218005	0.693161	0.544837	0.758572	0.234218	0.031289	0.12873	0.104619	0.178033	0.34253	0.435056	0.179933	0.424715	0.133183	0.135239	0.183361
Capana00g000629	8	104.876	77.8914	86.8816	88.5932	87.9525	86.0441	119.782	115.632	128.436	99.4065	102.74	141.776	75.4424	60.2467	58.0039	73.0107	96.9913	118.46	116.281	94.7706	81.0322	80.6315	80.9949	70.3554
Capana00g000632	8	0.987652	1.17164	0.756072	0.488812	0.3749	0.732773	1.54771	0.802791	0.942964	0.935344	0.845144	1.04063	0.345819	0.211704	0.336207	0.301998	0.455162	0.383513	1.31052	0.787764	0.677668	0.455566	0.377335	0.241717
Capana00g000633	5	0	0.0167584	0	0	0	0	0.402057	0.157565	0.380944	0.359763	0.140734	0.210967	0	0	0	0.0170384	0	0	0.503736	0.250068	0.104686	0.171621	0.157495	0.0358887
Capana00g000634	6	0	0	0	0	0	0	0	0	0	0	0	0	0	0	0.0411016	0.0490428	0.0964623	0.0440399	0	0	0	0	0.0443453	0.0627296
Capana00g000637	7	7.10316	8.94594	6.95009	26.656	37.8014	4.78248	21.0848	6.37809	10.2961	8.50997	9.52894	8.01242	18.0251	170.993	140.59	52.5061	271.202	231.927	31.138	59.6329	35.0831	74.1525	153.713	184.476
Capana00g000642	5	1.02394	0.583568	0.479053	0.1284	0.13004	0.500134	2.75964	1.85277	1.7516	3.18828	2.43093	1.95325	0.68927	0	0.0822178	0.0865157	0.323307	0.180591	2.45873	0.74435	0.86193	1.71062	1.29076	2.56431
Capana00g000643	5	0	0	0	0	0	0	0.0397699	0.313134	0.759783	0.228838	0.101464	0	0.0527152	0	0	0	0	0	0.534735	0.0375103	0	0	0.0503914	0.024496
Capana00g000644	11	0	0	0	0	0	0	0.222014	0	0	0	0	0	0	0	0	0	0	0	0	0	0	0	0	0
Capana00g000645	3	0	0	0.106425	0	0	0.0207166	0	0	0	0	0.0449724	0	0	0	0	0	0	0	0	0	0	0	0	0
Capana00g000646	10	0.0571417	0.0594337	0	0	0	0	0.0632097	0	0	0.127234	0.0606739	0	0	0.217433	0.428081	0.934998	0.121295	0.34374	0	0.177934	0.721571	0.343867	0.173094	1.51391
Capana00g000647	8	11.2211	10.4298	8.84274	12.0862	11.3945	9.1293	15.2276	13.5824	12.3573	13.7331	13.6189	16.0706	5.51836	5.10507	6.89667	12.7967	15.589	10.369	18.7915	12.7556	8.2262	10.1091	7.33538	12.0126
Capana00g000648	9	1.54406	1.94007	1.2848	2.42487	1.99315	0.844837	0.737243	0.302015	0.350394	0.462932	0.462014	0.272967	0.577293	0.310795	1.11686	1.39517	3.69181	1.04903	0.840253	0.484501	0.312093	0.455421	0.229065	0.55765
Capana00g000649	11	0.0600007	0.0578848	0.347501	0	0.11274	0.111177	0.317038	0.801727	0.19337	0.188072	0.188551	0.435775	0.350456	0.0590302	0	0.0581876	0.12999	0.127557	0.0635438	0.368653	0.462734	0.056178	0.23577	0.0821592
Capana00g000651	5	0.609251	0.911612	0.665949	0.342727	0.531015	0.892326	7.98865	6.1944	6.08797	6.09973	10.3056	6.29171	0.384819	0.253839	0.189827	0.164103	0.100278	0.132633	8.05554	3.25497	3.97774	0.901959	0.168574	0.0224502
Capana00g000653	5	4.93135	4.38206	3.89682	3.04415	1.34796	5.1946	38.4591	39.3047	25.8002	34.1899	34.7995	23.7956	5.13844	1.91904	0.731765	1.16112	1.13085	3.38616	44.1063	27.6653	24.3725	42.0451	20.0562	14.687
Capana00g000656	10	0.190257	0.0342737	0.199445	0.0856762	0.284037	0.0492455	1.84064	0.956119	1.63891	1.30787	0.987125	0.924838	0.135808	0.296418	0.55766	1.68814	0.962485	1.4014	2.75694	2.0372	5.60923	7.08965	15.6135	19.2667
Capana00g000657	10	0.562645	0.834975	1.63109	0.697001	0.513574	0.445955	2.07684	2.07876	2.97029	2.05422	1.44388	2.25668	0.859999	0.890545	0.678752	2.20421	2.44678	1.64108	2.6339	1.35121	1.08525	1.89523	1.93926	5.06
Capana00g000658	4	1.28648	1.58671	0.87704	0.813262	1.37808	0.631316	3.15004	2.12517	1.46341	2.68784	2.12036	3.08902	1.17649	0.689413	0.343191	1.33946	1.28772	2.75665	3.12116	1.54467	1.91246	1.6712	2.06464	5.03818
Capana00g000659	5	2.02236	1.37863	1.12807	0.892203	0.143116	1.29016	2.35596	2.80412	4.71282	4.29317	2.41265	2.13709	0.361947	0.212636	0.513608	0.388919	0.310671	0.336508	2.75964	1.88411	2.25363	3.46855	1.60101	0.469379
Capana00g000660	3	17.6752	12.4831	12.0013	9.53942	11.2102	21.2009	0.150856	0.261226	0.0769451	0.0336425	0.130705	0.438998	19.9694	11.0539	4.4072	2.76878	8.40009	15.4602	0.184856	4.72642	0.16985	0.0360004	0.0329851	0.310461
Capana00g000662	7	0.313416	0.624271	0.850929	0.558901	0.416749	0.768375	0.606969	0.768506	1.33812	0.914521	0.88096	0.719671	0.543578	1.71792	0.641663	0.464122	2.19757	1.72359	0.663583	0.641778	0.533968	1.2216	1.28058	0.871884
Capana00g000663	6	3.58216	2.8572	4.71186	33.423	11.2588	4.2061	1.79706	2.26707	2.52679	2.33662	2.88162	2.83124	6.80763	13.7813	14.5965	8.20292	32.8089	14.8221	3.98614	6.1906	3.41721	6.03227	12.2313	14.379
Capana00g000664	4	4.95169	4.26358	5.23472	4.50857	4.07351	4.25717	13.5341	13.8082	12.0145	10.5369	8.78806	12.8581	2.61781	2.40627	5.8322	9.59448	10.2259	12.0861	16.8524	10.1734	9.88662	11.8466	12.3868	15.6501
Capana00g000665	4	1.29863	1.0699	2.36699	1.76004	2.26959	0.321832	1.51191	1.68972	4.55227	3.66481	3.52811	2.18132	0.427446	0.501058	0.70636	2.17293	1.7268	2.26838	2.82015	2.59458	4.03498	2.75587	1.62237	5.06428
Capana00g000666	3	5.64768	3.29544	5.22217	4.88993	3.38008	3.68812	0.0570939	0	0	0	0.0908895	0.0551153	1.24807	2.86688	3.63078	5.2649	6.18393	1.21025	0	0.783128	0.0953246	0.102861	0	0.0703332
Capana00g000667	9	1.82805	2.42535	2.69207	2.2621	4.55726	2.54574	0	0.158363	0.0810198	0.119124	0	0	0.885085	1.40894	2.22384	3.35745	1.91878	0.357861	0.0392374	0.175517	0	0	0	0
Capana00g000668	9	31.8631	25.2779	24.127	74.1116	43.3109	32.888	12.3272	17.1515	17.4705	21.0599	24.7583	20.875	28.5441	26.2002	11.3119	4.86562	12.8878	5.91822	13.7708	14.3509	9.43734	8.92829	4.00077	6.91926
Capana00g000669	12	0.552096	0	0.0832152	1.021	0.685137	0.120082	0	0	0	0.045991	0.0379665	0	1.57983	1.25936	0.196691	0.477105	0.0425684	0.26545	0.180795	0.166365	0.0831595	0.0439752	0.0818305	0.36735
Capana00g000670	8	0.304712	0.31067	0.504257	1.53312	2.38841	2.38105	0.763997	1.15031	4.33898	0.641292	0.770986	7.68586	0.270369	1.79123	1.01547	2.27699	1.3193	0.698827	0.598891	4.70009	1.60953	0.442068	1.66825	0.875181
Capana00g000672	7	15.6447	6.86802	8.9142	16.3615	11.9588	7.23783	17.5967	17.809	18.5734	17.8602	15.0961	16.3864	8.64836	8.95763	12.4692	23.1957	30.1542	26.5319	21.8968	19.0955	15.1433	20.8022	17.4678	33.16
Capana00g000676	9	0.0398828	0	0	0	0.193786	0	0	0	0	0	0	0	0	0	0	0	0	0	0	0	0	0	0	0.0449665
Capana00g000677	4	28.7736	22.1844	31.1995	37.1919	33.8582	27.8222	35.7206	42.0148	40.5122	46.0889	49.5932	38.1367	22.27	18.2494	14.5442	27.0734	49.5805	48.1608	33.2423	26.657	23.1167	35.4666	44.7363	34.9425
Capana00g000678	3	0	0.0288149	0	0	0	0	0	0	0	0	0	0	0	0	0	0	0	0	0	0	0	0	0	0
Capana00g000679	5	1.44917	0.98287	0.781114	0.731103	1.22411	0.750371	7.29933	6.45857	6.12159	5.59423	4.39935	5.72178	0.903531	0.506266	0.359542	0.303723	0.109841	0.119747	4.39565	2.93432	3.27829	2.82776	1.61159	3.1564
Capana00g000680	10	0	0.1347	0.417897	0.170682	0.201686	0	0	0	0.0466246	0.0942464	0.361359	0.0429511	0.123412	0.322228	0.348197	1.91855	1.13224	0.51529	0.0908703	0.181195	0.45037	1.21578	1.67372	5.2045
Capana00g000681	11	17.0586	16.3544	17.0529	26.6925	29.3775	10.7056	24.1046	26.6226	32.3817	21.8627	27.5922	35.2534	15.3127	13.0018	34.2565	40.7843	19.6778	12.5585	39.2116	39.951	61.5723	33.0434	16.9532	16.7412
Capana00g000683	11	0	0	0	0.133439	0	0	0	0.0864516	0.0495806	0.0484439	0	0	0	0	0	0	0	0.0437106	0.143151	0.0960331	0	0	0	0
Capana00g000684	5	17.35	14.2273	17.635	30.7121	23.3307	14.0022	33.3875	35.3542	40.3636	51.119	44.1345	27.2657	10.7133	11.5676	8.98183	8.58714	12.9058	16.4459	35.0836	21.7634	19.1305	32.5929	16.4988	13.2301
Capana00g000688	1	9.43736	19.6722	2.75318	7.68942	5.41012	3.22913	8.19897	5.12244	6.57729	119.82	45.4109	6.51466	5.99668	8.17568	6.19306	1.32365	2.71009	0.653319	11.4534	3.74347	6.43603	7.67857	0.960522	0.835229
Capana00g000692	9	0	0	0	0.107494	0	0	0	0	0	0	0	0	0	0	0.0245811	0.0548696	0	0	0	0	0	0	0	0
Capana00g000693	3	0.187801	0.836018	0.0612481	0	0	0.117463	0.0341039	0.0975541	0	0.0686473	0.027901	0.0317638	0.211473	0.0310252	0.298864	0.0315181	0.0322419	0.0914873	0.0660682	0.0298788	0	0.0308354	0	0
Capana00g000694	12	0	0	0	0	0	0	0	0	0	0	0	0.0427954	0	0	0	0	0	0	0	0	0.0370084	0	0	0
Capana00g000695	7	0.387922	2.12259	1.31955	2.34503	1.17429	1.17245	1.55901	0.988548	2.04789	1.21204	2.20424	2.14739	1.7868	5.46145	1.04761	0.738438	4.73515	3.67368	1.26126	2.37068	0.808214	1.86005	3.70469	4.77894
Capana00g000696	2	0.0323338	0.290083	0.162493	0.0330956	0	0.0312682	0.293108	0.0655108	0.0705427	0	0.0635945	0.202055	0.321178	0.312237	2.83129	2.28627	0.543047	0.999803	0.901972	1.52658	2.22769	2.79141	2.12717	2.25973
Capana00g000697	7	0.324192	0.623088	0.431037	1.26505	0.631001	0.419822	0.348283	0.547655	0.527592	0.449083	0.616681	0.588705	0.659088	1.25323	1.24782	0.900565	4.84599	2.64352	0.64351	0.574818	0.269268	1.18434	2.49024	3.82245
Capana00g000699	8	1.32674	1.14425	0.847104	0.440775	0.849449	0.710757	1.40281	1.57137	1.4006	0.908171	1.19929	1.5562	1.50181	0.477463	0.286754	0.305468	0.275778	0.439875	1.61605	0.910012	0.871056	0.701356	0.514539	0.49682
Capana00g000700	8	0.320332	0.277112	0.840751	0.266949	0.130537	0.520272	0.447196	0.400532	0	0.151877	0.482031	0.469981	0.263287	0	0.166488	0.186402	0.0936758	0.0486959	0.39056	0.28817	0.0883259	0.0447947	0	0.0627296
Capana00g000701	2	9.51452	9.78651	3.88748	6.386	6.44077	6.35706	51.7595	31.631	27.0251	38.571	27.0505	21.167	8.30168	8.67221	9.58653	8.99687	17.0485	11.4179	35.6012	23.3099	59.9735	47.5671	40.1966	27.0177
Capana00g000702	10	0.749045	0	1.21458	2.29607	0.123154	0.176117	2.84419	2.6195	2.25562	2.80828	2.4296	2.92475	0.979149	0.732919	0.757623	4.32043	3.80186	5.82039	3.22417	1.70364	2.73191	6.57192	6.69805	19.6763
Capana00g000703	11	0.177669	0.0439062	0.0848483	0.23842	0.127731	0.0615833	31.6841	27.4532	22.7695	16.8779	7.74059	16.4312	0.169571	0.126949	0.0607194	0.128925	0.137269	0.436866	59.2599	21.1319	26.3171	17.757	11.3048	22.0061
Capana00g000704	1	4.34451	1.92625	3.04757	5.42581	6.10987	3.29719	11.759	8.13949	8.06213	14.4619	11.6015	5.58596	2.59369	4.92423	6.29096	8.24392	18.9164	4.81932	7.60667	4.55864	7.55625	8.20315	11.2668	3.83496
Capana00g000706	4	6.36025	7.23199	5.08573	3.0957	6.04527	6.36307	6.47675	8.60882	8.29924	8.16937	8.17958	7.81069	4.26892	2.82572	4.35021	6.60195	7.48875	8.44028	7.40169	6.51319	5.45669	6.5526	9.54375	8.47556
Capana00g000707	10	1.10088	3.58939	0.985371	0.165705	0.825987	0.573761	3.24472	3.69245	2.19859	3.98149	4.96128	2.90217	2.44709	0.522954	1.01168	3.842	0.384631	3.6881	7.3376	3.46188	3.91967	5.07708	3.7861	18.4596
Capana00g000708	1	0	0	0	0	0	0	0.0409627	0	0.165661	1.22457	0.145663	0.121931	0	0	0	0	0.282604	0.0364129	0.0802285	0.118605	0.109544	0	0	0
Capana00g000709	3	1.86486	5.05143	4.34113	2.94024	3.51377	5.29226	0.205499	0.260572	0.349685	0.205658	0.331989	0.260282	1.48016	1.49692	1.53386	0.946388	0.977054	1.19146	0.0685654	0.606032	0	0.0625436	0.0600577	0
Capana00g000710	12	0.562888	1.02416	0.546137	1.27712	0.772165	1.06207	0.067892	0	0	0.0693758	0	0.257064	0.956875	2.73698	1.62095	0.386128	2.21667	2.0551	0	0.475847	0.0582539	0.0587789	0.122431	0
Capana00g000712	12	0.00901828	0.0556517	0.0451087	0.0178155	0.0173209	0.0259884	0.00940701	0	0	0	0	0	0.167299	0.0857083	0.0340214	0.0188211	0.0199848	0.0739663	0.00966303	0.00874005	0.0267691	0	0.0182578	0.0104004
Capana00g000713	12	0.0462804	0	0	0.0918536	0.0217099	0.130639	0	0	0	0	0.0480422	0.194074	0.111207	0.19376	0.020722	0.0247725	0.125331	0.0891137	0	0.0657741	0	0	0	0.269197
Capana00g000714	4	0	0	0	0	0	0	0.335749	0	0.173694	0.22292	0.681286	0.285879	0	0.0501133	0.0123405	0	0.0298553	0.053227	0.527805	0.473895	0.222768	0.270248	0.443562	0.762561
Capana00g000716	7	0.14224	0.222089	0.228627	0.187331	0.411613	0.700196	0.85994	0.441962	0.788823	0.660204	1.11832	0.641999	0.208324	0.443861	0.409825	0.330583	0.691636	1.36169	0.552265	0.0925674	0.404249	0.209141	1.1165	0.902893
Capana00g000717	11	0.220455	0.185472	0.0251879	0	0	0.0243748	0.687042	0.497309	0.419528	0.188416	0.230747	1.22368	0.0993626	0.0471437	0	0.0411626	0.026208	0.0953667	0.802745	0.201688	0.194705	0.1604	0.0499905	0.429293
Capana00g000718	4	2.89121	6.57551	2.35867	1.26108	1.86449	1.35942	12.4573	10.657	9.99278	10.565	11.7099	10.2912	2.48329	1.49994	1.0729	5.68325	2.00885	7.99271	11.9178	6.67933	6.89833	6.24993	5.88587	27.1445
Capana00g000719	5	0	0	0	0	0.0165021	0	0.246944	0.0671904	0.268423	0.146932	0.0155407	0	0	0.0172808	0	0	0	0.0506573	0.0562599	0	0	0	0.235216	0.0721553
Capana00g000720	5	2.83471	1.50206	1.78233	1.1797	0.813075	1.57016	247.022	208.922	425.066	543.679	398.261	383.131	1.91105	1.44346	1.9494	2.63544	1.3145	3.45459	250.389	218.05	346.998	276.751	205.089	169.236
Capana00g000721	6	0.124691	0.0478602	0.193829	0.140112	0.0898724	0.101377	0	0	0	0	0	0	0.0779145	0.0153343	0.0854259	0.412867	0.205267	0.0899022	0	0	0	0	0	0
Capana00g000724	6	34.1692	32.4746	34.0891	40.6104	50.2026	26.4862	36.3527	39.1675	34.1903	27.7386	31.1731	33.2644	20.7798	33.2145	30.0529	64.4827	48.7551	26.9722	30.3963	30.1938	24.7371	26.0925	25.085	28.021
Capana00g000725	4	1.09963	1.57882	0.963579	2.121	3.14447	0.625522	2.85281	4.46227	6.78147	5.06643	4.31276	2.63672	0.273577	1.02319	1.55116	4.64522	5.55579	3.75651	4.65304	4.1872	3.52435	2.92905	3.23902	4.14926
Capana00g000726	4	0.689696	0.335059	0.264671	0.565947	0.86205	0.514947	2.43798	1.16579	0.390271	0.362182	0.538416	0.656515	0.28936	0.233042	0.252978	0.507314	0.520194	0.42109	0.698353	0.602236	0.234602	0.464325	0.72928	1.59031
Capana00g000728	10	0	0	0	0	0	0	0	0	0	0	0	0	0	0	0	0	0	0	0	0	0	0	0	0.0910195
Capana00g000732	11	0.24261	0	0	0	0	0	0.710092	1.57511	0.40894	0.696705	0.493247	0.331718	0	0	0	0	0	0	2.09851	1.16938	0.768139	1.76972	0.100454	0.316454
Capana00g000733	1	0	0	0	0	0	0	0	0	0	0.102346	0	0	0	0	0	0	0.048817	0	0	0	0	0	0.0965687	0
Capana00g000734	5	0.592719	0.333396	1.30143	0.815803	0.55624	2.27914	5.24786	1.20942	4.30622	1.5526	2.39007	0.94324	0.389978	0.29202	0.13623	1.07668	0.111341	0.296739	1.45777	0.381445	1.05506	2.42769	0.296335	0.622886
Capana00g000736	3	16.3989	13.7824	8.91887	7.61094	10.1483	4.5085	6.41205	6.27398	5.73886	6.04895	6.10949	3.55506	3.99129	3.79046	4.63641	8.11291	9.33254	4.662	5.89674	4.26545	2.15423	3.79691	0.79068	1.7378
Capana00g000737	10	0.0383056	0.0194755	0	0.0188474	0	0	0	0	0.0838334	0.0833851	0.0916836	0.100314	0	0	0	0	0.0610758	0.155193	0.0811614	0.0198133	0.0177724	0.0768146	0	0.468513
Capana00g000738	11	0	0	0	0	0	0	0.168749	0.0555892	0.0569404	0.0946571	0.165928	0.0544928	0.0164244	0.0315291	0.0164337	0.0185635	0.056351	0.0921611	0.35056	0.0164295	0.116191	0.216386	0.117733	0.162199
Capana00g000739	5	0	0	0	0	0	0	0	0.171896	0.284559	0.143399	0.0345931	0	0	0	0.0614887	0	0.0643618	0	0.103906	0	0.061536	0	0	0.044421
Capana00g000740	4	0.00828554	0	0.00810727	0	0	0	0.375121	0.238623	0.0639531	0.278419	0.213681	0.227934	0	0	0	0.0336305	0.00866501	0	0.385675	0.159463	0.523944	0.236739	0.115702	0.482801
Capana00g000741	1	1.57465	2.35021	0.576906	0.977378	1.1033	0.03695	1.19526	1.11463	4.58854	38.3089	20.1174	7.21875	0.384975	0.652244	3.44909	12.6081	9.0368	2.58496	3.34277	0.995604	2.19949	2.93271	0.815268	0.283126
Capana00g000742	11	15.0259	17.0879	10.8071	4.7485	7.42372	6.96641	23.081	19.153	19.1285	14.4711	16.0641	14.7347	12.7231	4.78423	2.83021	5.40544	1.16367	7.01635	34.7116	22.2142	18.9931	15.2716	7.38575	13.8824
Capana00g000743	5	16.3291	15.4606	16.7992	26.488	21.1401	14.74	35.8729	44.6708	51.0342	63.4388	45.6216	29.5369	16.9148	15.5978	10.556	14.1948	14.0651	23.831	50.3849	38.4583	33.3566	39.0485	25.6492	24.1977
Capana00g000744	10	3.45195	2.40109	2.97863	2.5824	3.29825	3.48433	4.2108	4.4042	3.39159	3.66396	4.57939	2.18818	3.55498	3.37809	1.50583	6.40819	10.4277	7.77019	5.90943	3.21726	3.24615	5.74529	5.48914	19.1247
Capana00g000751	8	32.9269	14.3519	14.3117	23.3346	17.9842	17.2136	24.5514	23.9065	29.8468	28.555	28.0632	21.1405	9.02387	9.5644	10.1023	11.554	10.4915	16.9509	17.1327	15.1182	15.227	17.1938	16.3258	13.699
Capana00g000752	3	0.0599858	0	0	0.0301899	0	0.114274	0	0.0586776	0	0	0.0589904	0	0	0	0	0	0	0.0593356	0	0.0581352	0.0295752	0	0	0.0374217
Capana00g000753	12	0	0.132816	0.319983	0	0.496441	0.0622328	0.134255	0.137776	0.212374	0.143293	0.136664	0.348127	0.504913	1.05527	0.301721	0.134306	0.744316	0.776128	0.277335	0.534909	0.496757	0.378351	0.513538	0.749856
Capana00g000756	7	6.59662	16.6076	7.1214	17.3518	9.03798	6.14853	9.36265	13.0197	19.8961	15.8525	14.475	18.4231	15.7703	25.8039	27.2544	14.4384	42.589	41.4135	13.778	16.8014	11.9433	25.1465	47.08	42.7706
Capana00g000757	1	0.0366212	0.0380901	0.0717788	0.0368617	0	0.0347044	0.0405101	0.107467	0.205182	0.298028	0.144054	0.117164	0	0.0356199	0.0355004	0.036327	0.0371592	0.220725	0.158304	0.0775019	0.0361111	0.255247	0.148282	0.0969844
Capana00g000758	10	0.0803447	0.0417837	0.0786159	0	0	0	0.137025	0.042096	0.0874999	0.128801	0	0	0.0410822	0.0795006	0.296941	0.212889	0.0840243	0.464699	0.217116	0.171177	0.116075	0.477708	0.282573	0.960287
Capana00g000759	7	0	0	0	0.0310324	0	0	0	0.0646125	0	0	0	0	0	0	0	0.064342	0.0967257	0.0945124	0	0	0	0	0.0318901	0.0711098
Capana00g000760	12	0.463409	0.0492352	0.0906759	0.185608	0.175537	0.177478	0.238419	0.0926187	0.10258	0.139673	0.186988	0.0501739	0	1.51483	0.130501	0.0954037	0.815562	0.361209	0	0.0939753	0.0450767	0.312285	0.0911896	0.228143
Capana00g000764	3	0	0.188369	0	0	0.104279	0.0343251	0.0400674	0.035431	0	0	0	0	0	0	0	0	0	0	0	0.0351035	0	0	0	0
Capana00g000768	11	0	0.0568781	0.0563984	0	0	0	0.863541	0.241594	0.0644636	0.178075	0.278891	0.121143	0	0	0	0	0	0	0.124959	0.0609906	0.0568358	0.343445	0	0
Capana00g000769	6	11.8548	8.93118	9.29344	11.0437	14.299	11.5782	12.2217	17.0599	8.71221	10.3845	9.76197	11.1484	11.1022	13.173	17.3147	40.4395	30.4973	25.9647	18.0637	15.1795	14.6599	12.5433	9.91987	14.0564
Capana00g000770	9	0.0411071	0	0	0.0779428	0.116353	0.0763092	0	0	0	0	0	0	0.0382258	0.0733802	0	0	0	0	0	0	0	0	0	0
Capana00g000771	6	0.698278	0.170021	0.160368	1.52372	0.476947	0.509108	0	0.0397783	0	0	0.12316	0.0446332	1.36919	1.44152	1.8673	1.69605	1.16722	1.06389	0	0.318905	0.120297	0	0.123183	0.211549
Capana00g000773	12	0	0	0	0	0	0	0	0	0	0	0	0	0.0179803	0	0	0	0	0	0	0	0	0	0	0
Capana00g000774	7	0	0	0.178919	0	0	0	0	0	0	0	0	0	0	0	0	0	0.388144	0.802721	0	0	0	0	0.131713	0.711789
Capana00g000775	7	0.838871	1.4578	0.868272	1.93932	1.4146	1.07718	1.72038	1.24622	1.28883	1.52581	1.73195	1.7398	2.015	4.49694	1.60296	1.29308	4.98608	5.38602	3.04496	1.71455	1.64543	3.53921	4.203	3.09845
Capana00g000776	12	0.188852	0	0	0	0.0447958	0	0.0530732	0.051022	0.101672	0	0	0.0480931	0	0.0888108	0.0452505	0	0	0	0	0.0507217	0	0.0466875	0.0448318	0.0582408
Capana00g000784	8	0	0	0	0.0107612	0	0	0	0.0209157	0	0	0.0116612	0	0	0	0	0	0	0	0	0	0	0	0	0
Capana00g000787	4	0.0645722	0.892585	0.442466	0.704331	0.922483	0.305945	1.80116	2.04838	2.1972	1.26722	1.88992	1.40598	0.558363	0.430795	0.360651	0.313104	0.660191	1.39994	3.35787	1.33865	1.49017	1.02412	1.27246	4.34718
Capana00g000788	1	0.347386	0.971664	0.633168	0.558859	1.17964	0.813399	6.12593	2.21909	7.68826	9.29088	6.04822	0.819218	0.233035	0.0959509	0.156956	0.961114	1.31829	1.21288	1.05457	3.21513	0.590433	0.472724	0.852337	6.0386
Capana00g000790	10	7.11142	7.69858	4.64233	5.7533	5.1043	5.01473	15.7566	13.5941	13.3669	12.5441	11.9374	10.1976	6.28597	6.16763	4.41336	20.6269	21.7819	27.1085	18.9576	7.67823	13.7698	16.1042	19.2691	72.0689
Capana00g000791	10	4.45258	5.06113	3.6305	1.86981	3.95893	2.93056	13.7736	12.6186	14.1998	13.9894	11.8601	8.34594	5.55917	3.55309	2.39994	13.0916	9.58038	18.2256	18.1871	6.57432	14.1047	15.5515	14.8924	72.4377
Capana00g000794	10	0	0	0	0.0295964	0	0	0	0.192051	0	0	0.032434	0	0	0	0	0.0949766	0	0.0632484	0	0	0.0591131	0	0	0.116122
Capana00g000799	5	14.487	11.0505	6.22045	7.5495	10.3349	14.0907	159.572	153.554	168.405	97.5125	68.5321	73.2784	7.14696	3.30664	3.77435	5.67202	2.32768	3.61508	169.323	112.171	101.354	139.973	114.332	51.2236
Capana00g000800	4	0.0820268	0	0	0	0	0	0.0913502	0	0.134932	0	0.0426556	0.087136	0.0410822	0	0	0	0	0	0	0	0.0396128	0.080583	0.0415538	0.102596
Capana00g000801	7	0.455917	0.42223	0.327569	0.781745	0.462279	0.351939	0.278177	0.432637	0.158387	0.3585	0.291839	1.23901	0.357644	1.09113	0.765998	0.498323	1.73873	1.11677	0.677545	0.560232	0.503485	1.08407	1.20966	0.510544
Capana00g000802	10	0.732394	0.193945	0.19253	0.128223	0.311083	0.186172	0.3498	0.873247	1.03473	0.475702	0.325199	0.341147	0.253618	0.367315	0.600004	0.257301	0.750321	0.750735	0.419219	0.200392	0.0637825	0.571806	0.895812	1.13455
Capana00g000803	7	0.604294	0.911374	0.83844	4.31945	1.01448	0.66568	0.649626	1.32728	1.05984	0.737271	1.28895	1.17217	1.01516	2.76498	2.30265	1.79462	10.4732	4.77316	1.32698	1.25136	0.694392	4.26473	5.51744	3.34897
Capana00g000807	4	24.2016	29.2146	18.9729	13.84	18.3248	18.0094	48.6945	38.8043	38.6573	36.5547	37.3185	43.8982	24.3467	16.6744	20.7215	32.3526	21.2435	29.1192	60.8183	39.6939	36.9868	31.2987	23.944	58.4162
Capana00g000808	5	0	0	0	0	0	0	1.35662	1.02056	1.89789	1.05024	0.643403	1.06765	0	0	0	0	0	0.020299	0.936892	0.286964	0.41648	0.47758	0.202271	0.571924
Capana00g000810	2	0	0	0	0	0	0	0.0652279	0.0655268	0	0.0342763	0	0	0	0	0	0	0	0	0	0	0.0619774	0.119776	0.0970243	0
Capana00g000811	9	0	0	0	0.054024	0	0.0519026	0	0	0	0	0	0	0	0	0	0	0	0	0	0	0	0	0	0
Capana00g000813	10	0.0323338	0	0.0632762	0.0165478	0.18624	0.0158153	0.0715349	0.10344	0.657943	0.463564	0.208885	0.136582	0.0643927	0.047719	0.0296453	0.231971	0.221304	0.328691	0.26324	0.172392	0.389918	0.0485094	0.191119	0.884391
Capana00g000815	8	40.0718	39.4273	46.9324	75.4226	79.5419	49.7635	67.6582	73.2583	81.5245	72.6901	76.171	69.397	25.2505	29.6725	41.5271	51.1349	112.124	62.8022	66.444	48.6522	50.4751	63.4196	56.6174	38.6997
Capana00g000816	4	18.5635	15.5346	19.8784	21.322	21.428	19.1193	37.2156	35.4981	44.0645	38.7176	37.2412	39.752	14.6349	11.2544	11.1708	16.8307	26.045	35.8346	34.778	26.7555	18.8005	23.5059	25.8299	36.0759
Capana00g000817	2	17.3562	6.26794	12.8806	23.6442	20.8354	11.6677	25.107	16.676	38.8825	48.0996	36.7811	30.9302	7.18437	13.8726	36.0265	59.5895	53.4572	24.3882	22.6034	20.7736	32.5287	40.6238	35.789	29.0519
Capana00g000819	11	0	0	0	0	0	0	0	0.0840222	0	0	0	0	0	0	0	0	0	0	0	0	0	0	0	0
Capana00g000820	10	25.7026	32.2039	26.7929	22.3206	27.4018	24.2861	43.4722	40.3128	37.8475	34.4052	39.8171	39.5925	17.1587	16.7044	24.1309	39.1811	64.0031	90.9689	35.3246	27.0636	35.6697	41.3611	69.1869	120.253
Capana00g000822	8	0	0	0	0	0.0793885	0	0	0.0426231	0	0.0467556	0.0957501	0.0221598	0	0	0	0	0	0	0.0673628	0	0	0	0	0
Capana00g000826	10	6.37224	18.9094	7.70977	3.13956	3.05091	1.98378	6.09895	5.64198	4.5457	3.69401	4.86269	6.90556	7.78776	3.18624	3.60988	7.63396	3.50244	7.80572	9.8494	5.86038	4.54211	2.73764	6.90958	17.903
Capana00g000829	7	27.6952	26.919	21.8904	37.3411	30.9612	18.8019	13.4463	18.6794	24.2194	16.5615	20.0415	22.0208	20.9777	44.5507	46.3413	38.4927	110.367	79.3134	20.2744	27.4228	20.3128	33.1372	55.3952	90.9497
Capana00g000832	7	0	0	0	0	0	0	0	0	0	0	0	0	0	0	0	0	0.0767293	0.117595	0	0	0	0	0.038519	0.098619
Capana00g000833	10	0	0.0417837	0	0	0	0.0785974	0.215825	0.125302	0	0.134859	0	0.084433	0	0	0.0389429	0.163539	0.0827746	0.0834157	0.0865623	0	0.0396128	0.0842191	0.0397764	1.28741
Capana00g000834	7	0.180889	0.245252	0.350803	0.410884	0.341939	0.280874	0.253956	0.121496	0.393838	0.186072	0.241637	0.186139	0.398166	0.624034	0.448642	0.435056	0.923828	1.11224	0.380737	0.189548	0.169491	0.636378	0.976832	0.799525
Capana00g000837	12	0	0.0778689	0.0257374	0.0254858	0.0505192	0.050363	0	0	0	0	0	0	0.104766	0.126797	0.0764949	0.13046	0.027508	0.0780546	0.028841	0	0	0	0	0
Capana00g000839	8	366.124	540.877	356.317	393.178	720.964	331.229	600.952	590.083	559.23	586.135	607.169	556.909	58.5781	78.4165	201.718	410.089	621.064	102.904	277.458	221.938	164.837	305.166	389.892	351.752
Capana00g000840	11	0	0	0	0	0	0	0	0	0	0	0	0	0	0	0	0	0	0	0.0546461	0	0	0	0	0
Capana00g000842	7	12.6577	6.40773	5.73004	4.99655	5.14333	9.16003	7.7773	8.6726	5.66559	7.03415	6.98521	6.6703	8.60029	6.41755	2.92674	2.53249	5.9229	14.4958	9.67779	7.5009	5.43056	6.62282	3.97766	8.10981
Capana00g000843	7	50.4616	63.619	51.1021	48.9708	54.0481	53.0374	77.8598	77.2642	78.1262	79.7334	78.148	80.8318	44.782	36.807	53.7705	95.3132	188.931	246.607	90.4501	70.957	75.4376	113.537	197.39	306.611
Capana00g000844	8	17.9984	17.1029	18.1898	22.858	24.1142	19.3163	35.217	29.0864	32.5644	32.503	33.6215	31.1855	10.6958	9.98569	7.65892	9.81725	11.9228	9.60828	27.931	22.3631	15.0384	19.9415	12.249	11.5575
Capana00g000845	10	3.86626	4.16468	3.64803	3.00234	2.16412	1.99394	8.53014	9.29964	6.69528	8.13344	6.8294	5.67668	6.04961	6.94051	6.84872	51.3207	32.0416	39.4943	12.9109	4.64905	13.5141	22.8559	45.6346	162.733
Capana00g000846	12	0.0370496	0	0.106325	0.0364588	0	0	0	0	0	0	0	0.0397553	0.0370413	0	0	0.03593	0	0	0.0392374	0.230995	0.0343794	0	0	0
Capana00g000847	4	17.4356	21.0672	16.7822	10.5233	13.5623	16.1106	29.6267	32.9	26.9806	26.376	30.3623	28.2185	14.4357	9.34166	12.3649	18.269	13.1615	28.2268	34.4625	20.0799	19.6726	23.8389	24.8084	34.9097
Capana00g000848	5	17.7819	7.71883	10.0974	7.6234	15.3142	10.2724	21.7416	18.2031	18.8536	16.9419	16.5659	21.0905	9.97636	8.42777	6.8678	14.8025	10.2119	5.53706	18.0599	10.4434	10.7997	12.6878	14.863	14.4207
Capana00g000850	8	7.98086	9.2267	6.56679	6.25015	3.12246	6.88196	4.81565	4.60215	8.01178	6.7569	5.984	3.67294	2.03139	1.64131	1.51223	1.97343	3.83958	3.77486	5.32013	4.38075	4.13804	2.9686	4.26885	1.97003
Capana00g000851	4	7.61961	15.5715	9.9844	5.92406	8.00021	6.32245	33.3661	26.4654	25.156	25.3229	27.8072	22.1644	7.5633	5.16649	7.30393	21.7451	7.78286	16.5673	29.4171	15.308	18.8232	18.6871	22.4025	36.3607
Capana00g000852	1	0.171223	0.0540577	0.162431	0.602947	0.587901	0.53025	0.304592	0.343077	1.103	3.77201	0.819089	0.404707	0.112042	0	0.20949	0.164684	0.401025	0.113749	0.353473	0.404005	0.21028	0.164371	0.272794	0.402953
Capana00g000853	5	0.0127652	0	0	0	0	0	2.36453	1.56848	1.57281	1.89121	1.84837	1.42473	0.0119428	0.0119172	0	0	0.0271513	0.0120479	2.04878	1.05881	0.525546	0.663171	1.12342	0.8727
Capana00g000854	10	5.68695	2.41901	2.15459	4.25636	4.60927	4.95343	8.81364	5.12717	8.619	7.255	7.76817	4.6654	3.96159	3.22427	2.1325	7.05851	10.8172	9.53188	6.91634	3.49728	4.30588	8.43292	11.4322	27.0042
Capana00g000856	12	0	0	0	0	0	0	0	0	0	0	0	0	0	0	0	0	0	0	0	0	0.040805	0	0	0
Capana00g000857	3	1.40502	1.00736	0.150558	0.151415	0.583024	1.14977	0.240256	0.397346	0.542685	0.489016	0.548825	0.233041	0.109289	0.219471	0.20801	0.0754327	0.627787	0.786957	0.487463	0.159572	0.0710896	0.228331	1.01604	0.685375
Capana00g000858	3	1.33627	2.41686	0.12004	0.422784	0.939864	2.20286	1.55514	0.576658	1.73945	0.202502	0.892463	0.503593	0.0578553	0.233801	0.170475	0.702644	1.29917	0.235228	1.03992	0.582287	0.117768	0.171571	0.486227	0.290242
Capana00g000859	10	0.173698	0.245594	0.219972	0.0665441	0.0670381	0.126476	0.165011	0.106385	0.0805797	0.134243	0.198179	0.129465	0.183881	0.0784392	0.102449	0.183007	0.0846671	0.156173	0.22621	0.217717	0.15559	0.131611	0.28012	0.416238
Capana00g000860	4	0.13011	0.021237	0.259566	0.26052	0.292352	0.0624348	1.06155	0.653125	0.623349	0.544525	0.963436	0.693197	0.214294	0.231122	0.157926	0.871328	0.598559	0.949383	1.40231	0.600576	0.825969	0.261879	0.664026	2.07195
Capana00g000861	6	30.136	33.3897	58.9757	55.2267	34.3083	26.7475	12.8946	15.2745	31.7711	23.738	28.6543	16.8522	46.6453	38.65	43.8309	42.5037	55.8465	23.4845	22.601	34.7486	53.3245	47.4422	28.8361	42.3682
Capana00g000864	10	0	0	0	0	0	0	0	0	0	0	0	0	0	0	0.035506	0	0	0.0421462	0	0	0	0	0	0.145091
Capana00g000865	3	5.34665	3.51885	2.69966	2.59432	2.88306	3.35042	2.35388	2.50807	1.90306	0.881327	1.86204	2.64237	1.35647	1.32817	1.45496	3.78219	3.47897	3.41046	2.08984	1.37183	1.67814	1.46444	1.72217	1.45729
Capana00g000866	4	9.73384	9.50371	7.6937	6.77991	6.38053	8.41841	10.4904	9.96202	12.2988	10.0695	11.0269	9.67861	6.77277	5.76856	4.61815	6.87547	8.46161	9.37878	11.2286	7.9777	8.43082	8.68573	9.0843	12.4229
Capana00g000867	3	17.6382	16.2358	16.3293	15.1183	16.9517	12.1841	0.0516361	0.102044	0.513843	0	0	0.0500157	20.0566	18.4876	10.5114	10.9364	6.27471	3.08283	0.40528	4.25795	0.185059	0	0.0945034	0.13076
Capana00g000868	8	0.275838	1.9605	0.656465	1.23263	0.430007	1.71176	1.54327	1.18779	1.69598	0.847786	5.53184	1.38498	0.240932	0.328554	0.317734	0.554343	0.541927	0.842019	0.613535	0.7514	0.845761	0.870655	0.516332	1.64731
Capana00g000869	7	0.349694	0.301205	0.0942266	0.526626	0.665978	0.11791	0.730457	0.502939	0.964797	0.634773	0.464176	0.363394	0.232215	0.433569	0.179342	1.12243	3.08047	1.47001	0.813611	0.324601	0.786208	1.35796	1.75762	2.41657
Capana00g000870	4	6.5251	6.76412	7.19779	6.79402	7.3838	6.51142	14.7978	14.3021	14.3022	12.9535	16.327	14.6841	8.12085	6.9994	7.77878	11.5972	13.5776	18.7332	17.2645	9.58063	13.0545	17.0206	18.234	22.1944
Capana00g000871	8	139.401	91.2308	129.804	155.371	166.138	175.962	201.508	213.556	228.961	202.111	219.219	234.545	92.2594	95.0148	68.3719	76.7511	107.328	101.887	186.91	166.152	128.544	135.006	64.5635	47.8568
Capana00g000873	5	17.1434	29.672	15.6935	9.34413	20.3164	27.7814	71.8266	96.8072	126.651	139.759	65.1703	65.0429	6.68143	6.56478	6.48104	8.032	19.3384	13.4688	156.137	76.7034	58.6517	43.7245	50.5046	29.4357
Capana00g000874	11	19.0679	45.4131	5.51322	5.80511	21.206	6.55321	133.828	134.971	89.046	69.3457	57.6624	67.8859	9.45854	8.65906	16.0306	16.0874	13.557	4.12325	137.215	66.029	39.0415	59.6816	33.936	23.5037
Capana00g000875	3	36.0129	39.1109	36.1748	30.5224	37.4306	33.4363	7.08482	6.17266	5.93509	6.30268	6.98824	6.93971	32.154	16.4786	6.16096	14.0768	18.6246	18.0977	6.54856	7.65223	2.95125	2.81067	3.26615	4.19552
Capana00g000879	11	1.40346	2.09559	0.294251	0.372272	0.17694	0.418767	2.41349	2.25938	1.56493	0.411232	0.504669	0.75474	1.7662	1.16625	0.54991	0.883029	1.12484	0.490524	1.59953	1.52006	0.393004	0.804442	0.327061	0.625453
Capana00g000880	9	9.71064	10.9864	13.4511	13.1185	23.2666	11.1303	5.9181	3.83149	4.48397	2.15932	3.73371	3.89461	10.397	8.96193	4.48058	5.52562	13.7549	12.1176	2.90368	6.15383	1.79942	1.20084	0.412146	0.315091
Capana00g000881	4	16.1715	17.5284	16.4018	16.5585	20.9252	17.9493	35.396	30.8741	32.8792	31.4043	35.4421	29.4022	8.15924	6.99988	7.48708	16.8083	21.0692	20.9114	23.7057	15.5913	15.3609	25.7625	20.5509	31.8925
Capana00g000884	7	1.11882	2.68591	1.6726	5.26739	2.96295	2.27303	1.11439	3.24734	1.98887	3.48688	5.05103	3.56083	3.24122	13.292	4.41634	4.36477	17.6739	15.7124	6.77776	6.06073	5.35947	15.4465	11.0046	5.38106
Capana00g000886	6	0	0.184632	0.284122	0.0575169	0	0.0552584	0.0632097	0.115773	0.0639079	0.118617	0.22808	0	0.114135	0.497254	0.107833	0.237824	0.60292	0.524855	0	0.176308	0.0563458	0.171774	0.347886	0
Capana00g000889	10	0	0	0	0	0	0	0	0	0	0	0	0	0	0.0528459	0	0	0	0	0	0	0	0	0	0.0626582
Capana00g000890	7	0	0	0	0	0	0	0	0	0.179354	0	0	0	0	0	0.0490568	0.171718	0.230265	0.216436	0.0586123	0	0.103718	0.0511945	0.0513397	0.203214
Capana00g000891	10	0.0401723	0	0	0	0	0.0785974	0.041904	0.042096	0.0449292	0.0894495	0	0.0440922	0.0389209	0.0390739	0.186271	0.297948	0.211311	0.119211	0.173598	0.127526	0.0794286	0.239819	0.630426	1.9427
Capana00g000894	6	3.77838	3.36808	2.42041	2.58528	2.20648	2.25356	0.157455	0.114058	0.181471	0.268092	0.234107	0.029282	3.45589	5.69265	5.79228	16.9664	9.69548	7.73292	0.320515	0.76638	0.473519	1.13137	0.861389	0.686563
Capana00g000897	1	0.813742	1.49277	0.773157	0.537392	0.715404	0.448787	2.34432	1.33844	0.573344	2.38231	1.77096	0.760661	0.215787	0.194159	0.220192	1.38101	0.754294	1.0607	1.40455	0.619266	0.61354	0.331086	0.384929	0.713437
Capana00g000898	12	13.4945	13.9003	11.885	8.11588	7.40488	8.00668	19.2439	19.5009	13.9548	14.7153	14.5939	15.5777	48.9807	59.4725	26.8011	35.2939	21.0849	24.4406	16.6413	30.4778	45.7914	28.8456	36.2175	36.1816
Capana00g000900	5	160.528	160.087	194.504	219.185	204.555	196.527	292.201	306.306	303.556	271.922	296.004	354.698	191.666	125.571	125.887	100.462	227.224	164.391	418.483	318.989	297.041	294.972	325.914	171.051
Capana00g000901	8	3.01062	4.50599	4.50679	3.27961	3.19625	5.42756	11.6485	21.6098	9.69709	9.13302	14.4775	9.43456	4.19574	2.10801	1.47132	1.03759	0.914593	0.604122	6.28389	4.51409	3.24786	3.34384	2.98956	0.727
Capana00g000902	5	0	0.0207532	0	0	0.075951	0.131516	2.26306	1.54734	3.86915	3.19323	2.701	3.68227	0.0747875	0	0.0717287	0.0613136	0.0195518	0.158151	2.27921	2.38435	6.75908	2.83159	1.60423	1.99436
Capana00g000909	1	0.145165	0.173624	0.0548184	0	0.0268769	0.136799	9.12085	5.54934	5.45848	15.679	6.33281	5.19743	0.0272619	0.0272034	0.129634	0.0612518	0.203873	0	3.53778	0.934141	1.03936	1.259	0.650895	0.403531
Capana00g000910	5	0.376045	0.911848	0.0830148	0.0557258	0.137118	0.107643	16.6125	11.2907	6.68339	20.1145	13.6196	9.11742	0.168765	0.0834937	0.443465	0.255969	1.17257	0.341651	7.38749	2.23869	2.05679	2.92426	1.1514	1.0543
Capana00g000913	11	0.0548095	0.447448	0.157224	0.161538	0.454637	0.603336	3.4996	1.40257	0.995353	2.07044	1.23245	1.55993	0.77173	0.151257	0.15018	0	0	0.0571984	2.90793	1.50839	1.27841	1.33679	0.20599	0.976992
Capana00g000914	6	0	0.12326	0.721813	0.301252	0.642341	0.827263	0	0.444331	0	0	0	0	0.24257	0.292593	0.446039	0.490696	0.955838	0.762176	0.130318	0.11787	0.173159	0	0.0629026	0.231179
Capana00g000916	4	16.776	20.1549	17.8755	11.8479	11.751	17.8864	28.9159	30.7308	28.6696	31.1485	29.9631	22.1189	13.3467	16.7261	14.9328	16.7907	15.5128	22.2897	30.343	24.5792	22.1381	23.5427	19.7703	30.798
Capana00g000917	4	17.8838	19.675	21.6808	18.6378	28.3713	17.8536	32.7914	26.0335	28.6536	31.3716	27.9151	27.5214	9.76611	9.30458	12.8753	26.4803	30.7423	24.8611	28.2424	20.7602	25.6561	29.4362	24.5398	39.1544
Capana00g000918	9	50.7298	58.7119	40.0026	29.3612	101.586	71.0607	33.0402	29.145	47.0977	39.5294	50.604	46.687	24.54	21.1661	24.8845	20.4319	24.645	22.1362	25.8727	23.4101	16.8509	14.5126	10.6101	8.75924
Capana00g000919	2	6.31321	7.50925	7.76637	5.7112	6.01103	5.25223	9.99255	8.2981	10.6794	8.57739	9.39663	10.5997	8.19609	5.67081	9.54521	12.3473	11.3105	13.0213	12.2108	8.82427	8.36163	9.94597	13.9661	14.2592
Capana00g000920	10	4.0978	3.58875	3.36731	2.78153	3.59979	4.1628	3.72026	3.87361	4.48757	3.48252	4.49422	4.22135	5.61053	4.0311	4.20403	5.62707	5.55694	5.17393	5.33275	3.97055	4.73914	4.87495	4.99984	6.76724
Capana00g000922	6	11.6068	6.96803	6.46405	9.94621	10.0767	8.93067	9.78693	5.83002	13.533	7.49553	7.15504	9.30978	10.7075	9.24707	10.3474	13.615	18.8623	12.1792	12.7658	8.77057	8.71924	9.83998	10.4691	14.0519
Capana00g000923	8	8.12308	7.33428	5.29445	6.58619	10.3973	10.8284	12.366	13.885	11.2554	11.5079	15.0992	13.2141	6.3897	2.03717	0.249398	0.0912253	0.189554	0.329594	11.8436	9.11289	2.02693	2.05031	0.347416	0.025652
Capana00g000924	8	21.6112	20.2874	20.986	25.0883	29.7273	27.8204	23.9822	20.1739	23.6418	24.1899	23.3977	24.0438	10.9597	8.46243	4.92653	12.4937	17.3557	18.8402	16.2147	13.2309	9.91116	9.08113	8.11024	18.4593
Capana00g000926	6	53.1641	70.4581	76.982	82.6294	64.0976	69.9145	6.29755	4.04076	2.29593	3.35968	2.56528	5.87312	77.1283	94.8074	117.663	157.531	225.708	184.153	5.01892	34.8559	17.6863	7.92387	10.2872	14.0934
Capana00g000927	12	2.63413	5.23488	3.91754	4.68876	2.43342	4.33737	0.34009	0.265876	0.0682301	0.0666659	0.430421	0.32579	10.0584	11.6882	9.60846	8.5253	7.18973	7.62659	0.855753	2.61826	1.13474	0.185727	0.541867	0.661267
Capana00g000929	4	34.9156	36.9788	37.5307	29.5837	41.7976	30.6336	106.228	87.4928	95.2515	90.954	93.8919	83.7464	14.4125	16.8506	15.0868	45.5117	42.7241	51.1211	85.0357	47.6162	45.9749	54.1141	35.8678	98.3399
Capana00g000930	12	0	0	0	0	0	0	0	0	0	0	0	0	0	0	0	0	0	0	0	0	0.0625676	0	0	0
Capana00g000931	4	2.56825	2.49988	2.13979	0.268356	0.699992	2.89424	6.11059	3.87672	4.61651	4.86354	7.21327	4.04377	1.72031	0.851471	1.73378	3.65756	0.712689	2.08646	5.7445	3.7434	5.32197	5.58551	3.38794	7.40499
Capana00g000934	10	5.67675	3.1573	0.88132	2.66008	2.46216	3.21057	3.7974	7.94862	6.08605	8.26625	4.39417	3.90474	1.23414	1.52621	1.69413	4.18814	4.0365	4.78943	3.57056	1.88613	2.54614	4.56859	4.17486	15.051
Capana00g000937	7	71.8219	81.1468	67.3607	74.169	72.6032	63.552	118.694	129.11	121.771	117.54	114.598	111.307	64.9184	61.9436	84.6985	148.435	198.38	183.557	130.062	102.478	108.33	150.002	172.92	212.275
Capana00g000938	6	4.54914	2.767	7.20795	11.7738	7.86296	2.17772	5.04232	3.23817	8.3368	9.61383	8.21366	6.43486	8.58139	7.23516	15.5375	23.5551	14.0595	7.50793	7.73771	8.23987	14.1497	14.1368	7.67885	10.6836
Capana00g000940	3	0.0341672	0.500051	0.100611	0	0	0.194935	0	0	0	0	0.0725585	0.0732189	0	0.0317729	0.125423	0.0374141	0.21014	0.0335975	0	0	0.101592	0.136693	0	0.0478556
Capana00g000942	5	4.56972	4.54656	3.84378	3.48476	4.33052	2.30936	13.3028	11.9394	11.0188	9.17674	8.76541	9.9873	3.0137	2.33038	2.06797	2.87859	3.22345	5.08022	11.1762	7.59856	7.1448	7.95481	6.88425	8.51416
Capana00g000943	7	81.6884	58.0649	72.507	88.2394	126.233	99.246	78.8706	67.7601	77.426	65.5879	86.4481	109.424	62.7815	56.0307	75.5378	98.4679	213.673	259.728	77.762	74.0256	45.6984	59.7148	92.7538	84.6516
Capana00g000944	7	0.0622161	0.121039	0.353946	0.120216	0	0.229345	0.196242	0.182098	0.331284	0.130929	0.36344	0.184574	0.0610681	0.511997	0.337967	0.185675	1.49138	1.31604	0.258135	0.368282	0.118371	0.176643	0.579716	1.68401
Capana00g000945	6	0.0376671	0.114302	0	0.0733723	0.0353389	0	0	0.038588	0.0411851	0	0.0401664	0	0.0356775	0	0	0	0.378238	0.0364255	0	0.0356885	0.0714501	0	0.114273	0.127405
Capana00g000946	10	0	0	0	0	0	0.0444129	0	0	0	0.0513191	0.041087	0	0	0	0	0	0	0.0898163	0.0995607	0	0	0	0	1.52283
Capana00g000949	2	0.323217	0.0829096	0.119116	0.196814	0.115815	0.0785974	0.220833	0.498408	0.35279	0.912037	0.477555	0.643675	0	0.151146	0.825325	0.454425	1.46668	0.527468	0.908781	0.806226	0.431027	0.729469	0.479651	0.776413
Capana00g000951	7	22.3416	24.9459	24.6199	69.2072	95.7833	31.2502	33.9562	41.4559	45.1127	65.3474	86.8463	36.3431	11.6375	11.1527	20.6574	55.6429	108.409	66.0821	35.7588	22.159	29.6462	56.8244	69.1233	42.5562
Capana00g000952	8	0.583372	0.538676	0.768959	0.354683	0.622405	0.381985	0.707187	0.861922	0.928996	0.844778	0.873028	0.814659	0.172997	0.132288	0.239787	0.791468	0.794669	0.522804	0.53013	0.529314	0.330661	0.24237	0.754143	0.245111
Capana00g000953	10	1.12515	1.1998	1.26578	0.464793	0.713468	0.16642	2.69453	1.06682	1.25418	1.10086	1.2381	1.20243	2.88985	1.37018	2.01222	7.20037	1.69685	6.02059	2.5783	1.06927	3.57097	3.63969	4.00323	11.1776
Capana00g000954	8	0	0	0	0	0	0	0	0	0	0	0	0.0655425	0	0	0	0	0	0	0	0	0	0	0	0
Capana00g000955	11	51.4213	46.9913	34.8658	23.6299	15.2685	42.503	65.3374	57.4408	61.7026	48.6839	18.0682	33.3683	28.654	22.4194	10.7664	10.8565	4.61512	22.2216	66.6217	39.9361	36.0385	24.5975	7.17887	7.81536
Capana00g000956	2	0	0	0	0	0.0290457	0	0.761309	1.86296	0.370907	1.50762	0.532103	0.489614	0	0.0294392	0	0	0	0	0.556844	1.75099	18.4181	37.2645	15.4847	17.1409
Capana00g000958	11	6.52765	3.82541	2.68865	6.43682	5.66563	3.70648	10.574	10.6542	4.8322	7.0586	6.46804	4.9055	4.4082	4.12792	5.76147	5.90936	12.3218	11.5399	24.0563	10.1164	9.5214	14.3821	3.50601	8.22706
Capana00g000959	1	14.1329	5.0268	8.75765	14.076	18.5354	8.86934	27.2691	31.8737	28.2605	35.6219	46.3293	23.5537	7.64454	14.8319	15.7928	31.3583	24.3372	7.51329	13.743	15.5131	15.2693	13.4956	22.2441	12.1164
Capana00g000960	4	8.90068	8.45871	9.36309	9.52036	11.2416	11.2169	15.2638	15.7634	15.9503	14.3517	15.2753	14.4889	5.48849	6.93411	7.13048	20.2594	16.6303	12.6065	15.2053	9.60342	11.4198	11.5789	11.7156	22.4208
Capana00g000961	4	11.9614	10.0041	13.4271	11.3752	9.93523	10.8113	23.0251	24.0785	28.8394	22.4964	21.9876	23.887	9.70929	7.74454	8.06487	16.4976	11.6711	12.9753	33.0002	20.0167	16.5628	21.0509	16.7355	28.0628
Capana00g000964	10	0	0	0	0	0	0	0.0456751	0	0	0	0	0	0	0	0.0367972	0	0.0852741	0	0	0	0	0.0384734	0.0415538	0.642028
Capana00g000965	6	0.074365	0.150927	0.145453	0.108606	0.0712007	0.0345137	0.0402875	0.233917	0.0771887	0.0798525	0.039725	0.151593	0.212142	0.174008	0.139339	0.111699	0.501941	0.222661	0.117501	0.109131	0.174186	0.182335	0.36542	0.102022
Capana00g000966	7	0	0	0	0	0	0	0	0	0	0	0	0	0	0	0	0	0.0417591	0.0434157	0	0	0	0.0418559	0	0
Capana00g000967	12	0.242484	0.370523	0.486506	9.53711	0.535328	0.230337	0.108189	0.355486	0.322859	0.426328	0.288259	0.436387	0.485974	10.9679	1.7651	0.413905	4.90669	3.57975	0.428152	0.526535	0.152534	1.90613	12.0824	1.52439
Capana00g000968	1	0	0	0.0398424	0.0205594	0	0.0194242	0.020952	0	0.0225366	0.0590272	0.0181779	0	0	0.0390739	0	0	0	0.0417078	0	0	0	0	0	0.0231645
Capana00g000970	10	0	0	0	0	0	0	0	0	0	0	0	0	0	0	0	0	0	0.0378948	0	0	0	0	0	0.142864
Capana00g000971	2	0	0	0	0	0	0.0376994	0	0	0	0	0.25622	0	0.0375644	0	0.494328	0	0.0806047	0.209506	0.0834936	0.0407786	0	1.49464	0	0.503435
Capana00g000972	7	0.520329	1.28643	0.767025	3.4598	1.8063	1.19417	0.985095	1.09844	0.562399	0.76933	0.915521	1.28601	1.05795	2.13571	6.62978	2.37205	11.6317	7.66624	1.8208	1.67596	1.18447	2.94794	7.15623	10.6402
Capana00g000973	7	0.186682	0.477349	0.451368	0.914606	0.440686	0.394829	0.299046	0.571462	1.00724	0.75849	0.577626	0.542182	0.312754	2.17119	1.35702	0.606409	3.08951	1.48179	1.03695	0.475246	0.917922	0.868297	2.90352	1.66899
Capana00g000974	10	0	0	0	0	0	0	0	0	0	0.0932009	0	0	0	0	0	0	0	0	0.0343562	0.0344617	0	0	0	0.109727
Capana00g000975	10	0	0.0417837	0	0	0	0	0.0863423	0	0.222287	0	0	0	0.0410822	0	0	0.0410691	0	0	0	0	0	0.0421096	0.0385825	0.205191
Capana00g000976	10	0	0	0.0456747	0.0469857	0	0	0.100327	0	0.0522064	0.0527647	0	0.0480931	0	0	0	0.0477211	0.0473648	0.0459008	0.0511826	0	0	0	0.0448318	0.380734
Capana00g000977	5	1.95252	1.31511	2.50286	2.89148	5.67073	4.23155	9.96864	10.418	9.33908	10.6609	11.3543	9.66588	2.18754	2.8651	2.1852	4.00485	5.43605	4.19366	9.50119	5.84015	7.55923	8.5377	7.85363	10.1711
Capana00g000978	7	22.3716	21.9483	23.8885	21.06	23.0811	28.6563	22.8606	22.613	24.0663	22.6166	21.6259	23.4098	14.3981	14.5642	19.7839	26.7567	38.3806	37.3535	29.6275	23.9025	15.772	16.4467	20.6567	28.3268
Capana00g000979	5	11.5014	10.4615	11.1722	11.5551	11.5061	11.3195	30.2902	27.7742	27.0699	26.4065	28.9351	27.4779	7.84738	5.74475	5.03477	4.56753	13.0484	13.3423	33.2527	24.3365	26.181	21.4323	18.2521	10.8726
Capana00g000980	12	26.4543	30.218	30.7396	21.8717	17.1028	22.3995	28.7503	31.7783	25.5173	29.7347	30.8639	25.0568	90.7766	118.234	49.3092	56.0027	47.9165	58.9965	37.5258	73.2839	104.181	71.2767	69.2362	92.5479
Capana00g000982	8	0	0	0	0	0	0	0	0	0	0	0.164942	0	0	0	0	0	0	0	0	0	0	0	0.0260699	0
Capana00g000984	7	18.7477	17.7327	20.9778	20.6484	25.3957	16.7197	34.1931	32.087	29.8028	33.4698	42.3778	38.3372	48.7572	59.6518	23.2876	52.3068	77.4625	127.452	32.7173	46.0042	52.6446	37.4854	72.976	71.7187
Capana00g000985	2	30.6933	25.3123	27.3262	51.8128	40.9071	11.5633	39.3177	34.6019	47.4783	63.1974	48.9977	27.7813	30.4514	24.4369	34.2317	89.4085	147.68	74.8428	42.3845	37.9912	43.5539	80.2121	110.728	101.676
Capana00g000986	3	0.70998	0.930252	0.861167	1.40096	0.498906	1.02855	0	0	0	0.235928	0	0	0.336177	0.0433143	0	0.320536	0.18273	0	0.0471943	0.250283	0	0	0	0
Capana00g000987	5	0.0542407	0	0	0.160127	0.050888	0	2.52893	5.98572	9.43561	9.23385	3.98803	3.73844	0	0	0	0.0542112	0.0587553	0	2.18438	1.31017	2.78812	2.68248	1.27412	0.519903
Capana00g000988	11	4.74889	8.47814	5.54273	1.23071	1.67926	1.85518	14.6444	10.7351	10.7105	8.90452	8.03134	11.5997	8.87111	2.79698	2.71152	3.73877	0.715266	4.74786	20.1919	11.9315	14.866	6.57715	6.04665	11.5846
Capana00g000989	11	10.3027	13.5978	9.62941	4.99625	5.49576	6.81781	17.7798	12.7893	13.5915	10.8031	10.4301	15.239	10.9802	5.98621	4.8321	5.88608	3.29657	8.625	19.8481	14.3708	15.6968	7.92131	7.14636	12.7082
Capana00g000991	5	1.06017	0.0921266	0.045818	0.900659	0.4516	0.492689	1.76446	2.55612	2.55204	1.91642	2.70816	2.11278	0.0455005	0.322535	0.0427573	0.140329	0.0517212	0.681705	2.93809	1.14253	1.04998	1.16927	0.945003	0.478529
Capana00g000992	11	0.0500434	0.0874279	0.0822476	0.0489597	0.0576178	0.0919672	0.476309	0.286215	0.31882	0.121343	0.221334	0.257939	0.0234097	0	0	0	0	0	0.468618	0.193329	0.0237422	0.143612	0	0.0336376
Capana00g000993	10	8.46561	10.4343	7.96662	11.7724	15.6953	9.69823	17.0475	18.6429	22.2375	19.8457	19.7652	12.8039	23.4278	33.4662	12.5343	16.8731	25.8047	18.2741	14.2393	11.8419	8.53273	22.6871	24.8301	36.9223
Capana00g000995	4	1.2902	1.30794	1.45083	0.712641	1.74938	0.757521	4.51762	3.64739	2.88664	5.24365	5.05785	4.5976	1.41821	0.726792	0.86338	2.01952	1.56121	3.34377	5.36694	4.57367	5.45737	4.9716	4.69829	6.61151
Capana00g000996	5	8.75873	13.3167	13.4719	11.7371	12.2761	9.21686	22.4912	20.6821	20.2009	20.5126	20.2701	23.6515	4.68989	3.745	5.13633	11.3482	11.3937	11.5196	21.8989	13.3427	12.5728	12.0093	10.7624	16.6562
Capana00g000999	6	2.17357	5.75546	3.26976	9.10349	4.25416	4.60502	3.76548	2.24585	2.87676	3.71106	6.68612	4.98583	1.92865	6.46063	3.6453	3.15909	11.8462	6.10317	2.08347	3.1364	2.21662	4.94147	4.31791	5.58741
Capana00g001000	2	0.100816	0.568782	0.196541	0.251673	0.0956542	0.28724	0.107116	0.314373	0.385216	0.3701	1.44515	0.321499	0.293276	0.720738	0.0939632	0.148313	0.830825	0.261159	0.543242	0.570861	0.287503	1.15772	1.58558	0.18184
Capana00g001001	12	0.0374488	0	0	0	0	0	0	0.0409329	0	0	0	0	0	0	0.0343675	0	0	0.0407175	0	0.040692	0.0371164	0	0.0387366	0
Capana00g001002	12	0.10725	0.213042	0.204024	0.487878	0.132567	0.30029	0.152705	0.146975	0.187098	0.149712	0.0366572	0.112774	0.23846	0.43179	0.0967716	0.219293	0.39822	0.174132	0.111381	0.291012	0.0682589	0.169907	0.379545	0.184876
Capana00g001003	9	0	0	0.0397903	0	0.0795002	0.0397809	0	0	0	0	0.043179	0	0	0.0378156	0	0	0	0	0	0.044187	0	0	0	0.0507374
Capana00g001005	12	0.0643537	0	0.0631665	0.256447	0.123686	0	0.0711877	0.0674353	0.144179	0.337726	0.136664	0.135257	0.312505	1.85741	1.28657	0.193464	1.14612	1.18182	0.696736	0.73164	0.628423	0.577272	0.834005	0.43476
Capana00g001006	7	0.305177	0.680287	0.415371	0.716578	0.634949	0.577838	0.592494	0.619889	0.390202	0.249956	0.771559	0.500232	0.880289	2.60244	0.849701	1.22203	5.81905	4.38107	0.45527	0.938239	0.0566795	1.66265	3.64086	3.08042
Capana00g001008	7	1.25673	1.02492	1.26422	1.32708	2.25594	1.16302	2.7568	2.67371	2.14683	1.4179	1.92073	1.89303	0.900356	0.773576	0.9221	1.9904	3.48377	6.95358	2.98458	1.53617	1.28506	2.02382	2.15873	3.34207
Capana00g001009	10	5.60836	1.47848	1.05885	0.970622	3.72115	1.50854	4.18913	3.38472	3.34578	4.2876	4.59834	5.7409	3.19379	3.81237	4.13359	8.30269	6.61191	9.26029	7.29898	4.67383	4.24543	7.87534	7.71732	31.4965
Capana00g001010	10	3.90343	6.42187	2.32296	0.933586	3.33381	1.20342	9.45969	7.40968	8.22541	8.25914	8.03953	9.08722	4.5159	2.56282	5.66171	14.3043	5.85859	14.0843	14.1355	6.23854	9.48174	11.6163	13.817	62.7458
Capana00g001014	4	3.60023	2.53202	2.60453	3.54026	2.99447	3.40796	2.877	3.78212	5.58783	5.55496	4.20944	4.59201	0.675248	1.17777	1.44404	1.6481	2.39005	5.81773	2.95108	2.18441	2.49742	3.15874	3.49129	3.21028
Capana00g001015	3	1.98907	3.40099	3.61369	3.13687	1.40384	1.7839	6.40598	1.19516	3.11819	1.99871	1.02711	1.15918	1.51712	1.39209	0.586014	0.71687	0.190029	6.26499	1.22524	1.5434	1.18735	1.17818	0.0932841	0.906455
Capana00g001016	3	0	0.401256	0.0352497	0.0706028	0.0336561	0	0	0.0343062	0.0393497	0	0	0	0	0	0.0643708	0.19202	0	0	0	0	0.0345826	0	0	0
Capana00g001017	10	0.812298	0.291212	0.898864	0.338092	1.36897	0.219177	2.85726	2.08006	2.24122	0.677689	1.39258	1.21442	0.169314	0.702574	0.312015	1.66943	1.80082	2.00243	1.33648	0.890983	0.872589	1.68832	1.57137	4.65634
Capana00g001018	8	71.4124	77.6118	60.1516	46.2052	76.0556	93.5287	84.5538	77.4501	84.563	100.343	83.6012	110.848	53.3869	24.7648	25.9619	31.6005	49.6562	60.0526	102.948	68.4634	49.6841	45.0293	38.9861	41.6108
Capana00g001019	10	0.483481	0.113608	0.272162	0.185131	0.289546	0.195429	0.301758	0.315238	0.34633	0.417004	0.174712	0.293998	0.10882	0.088179	0.0860866	0.225358	0.367699	0.241086	0.318377	0.253624	0.161873	0.179952	0.419482	0.695211
Capana00g001020	10	0.283595	0.201748	0.123775	0.243596	0.2213	0.133722	0.122745	0.267914	0.169073	0.223854	0.185539	0.160181	0.073683	0.0858975	0.118703	0.271028	0.691208	0.657323	0.810572	0.23079	0.520515	0.26733	0.37198	2.2505
Capana00g001021	10	0	0	0.086522	0	0	0	0	0	0	0.0486531	0	0	0	0.0433143	0	0.132008	0.047691	0.0935974	0.0943887	0.045545	0.0424423	0.0863389	0.044522	0.570407
Capana00g001022	10	5.01148	6.76675	5.98113	4.26756	7.09984	4.63895	13.1693	16.0322	8.24675	13.5785	11.3932	5.13911	8.56767	9.92015	3.71482	14.2619	17.6247	15.3633	21.0586	10.0257	13.7084	16.4945	13.6139	48.7348
Capana00g001023	5	0.200118	1.19348	0.545955	0.394745	0.351148	0.0776561	2.33966	2.07784	3.33023	2.92242	2.50617	3.14037	0.115599	0.497407	0.742452	1.61799	1.71099	0.752508	2.70711	1.58848	1.54763	1.95279	1.78004	1.06319
Capana00g001024	8	4.92919	4.04526	2.32881	2.11187	2.1279	3.91989	5.36935	4.99168	3.25574	5.19507	3.56847	5.13428	0.68692	0.418276	1.04904	0.855653	0.51054	0.230296	2.97234	1.45105	0.972254	1.54071	0.683301	0.56452
Capana00g001025	12	0	0	0	0.0204536	0	0	0	0	0	0	0	0	0	0	0.0204636	0	0	0	0	0	0	0	0.0218356	0
Capana00g001026	9	0.047346	0	0.0475871	0.0484614	0.0909345	0.0463163	0	0	0	0	0	0.0519658	0.0461505	0	0.0433681	0	0	0.0514786	0	0	0	0	0	0
Capana00g001027	10	5.4853	4.35438	2.73171	2.14312	3.61676	3.63349	2.21826	1.70637	0.641396	0.974039	1.54157	1.88009	0.9543	0.635777	1.12729	2.90884	4.94888	10.305	1.3816	0.635988	1.0147	1.09914	2.90341	20.1117
Capana00g001028	4	3.23693	3.27124	2.96532	2.94808	4.69032	2.53871	6.30439	5.65219	7.80341	5.32622	6.37312	6.71302	1.9733	1.16979	1.54581	2.91578	3.84418	4.63976	8.56713	5.30883	4.93263	6.23884	5.06602	16.0669
Capana00g001029	2	0.18438	0.128632	0.12004	0.708819	0.229543	0.0565901	1.63828	3.01923	4.55732	4.70547	7.23764	7.82913	0.231774	0.35453	1.37179	14.2963	20.022	14.6469	4.34363	3.40555	6.53468	18.466	13.0217	14.3192
Capana00g001030	2	0.308769	0.132553	0.309215	0.0648141	0.113868	0.253311	2.05416	2.8394	5.70157	2.82921	4.18656	6.91547	0.256136	0.216788	0.917188	13.4077	7.24958	10.373	3.51042	1.92697	9.72048	15.9373	14.8889	19.8444
Capana00g001031	4	0.109619	0.0547168	0	0.158664	0	0	0.119625	0.115002	0.0590245	0.115343	0.328423	0.278874	0.102246	0	0.0482781	0.267939	0	0	0.284393	0.168495	0.20582	0.105232	0.108831	0.339307
Capana00g001032	8	27.2335	27.4726	23.4538	29.9342	38.3434	22.3042	54.7787	49.6307	45.8671	44.9976	59.4516	64.2601	16.1887	10.2287	7.22597	6.39898	16.2683	18.7498	45.135	32.6816	23.4108	22.675	21.8228	20.0599
Capana00g001033	2	0	0.0417491	0.0380477	0.039676	0.0757293	0.0749705	0.0428791	0.201192	0.171135	0.647688	0.326557	0.168157	0.0753393	0.0377029	0.0710121	0.276685	0.249258	0.118605	0.210064	0.0410171	0.305136	0.644918	0.343686	0.73819
Capana00g001034	4	0.371063	1.46616	0.531441	0.56162	0.972815	0.593943	1.79228	1.28271	0.987513	0.875472	0.913979	0.815649	0.339623	0.465664	0.37976	1.80248	1.18105	1.08851	1.9497	0.774778	1.37582	0.826553	0.820611	1.97459
Capana00g001035	6	3.74483	6.05424	5.33435	5.215	7.31687	8.38483	3.28164	3.08514	3.57623	2.66756	2.93253	2.54098	4.70321	3.43455	3.77235	7.32378	12.3587	12.4587	3.04434	2.72239	2.68966	2.655	2.49493	5.58478
Capana00g001036	7	0	0	0	0	0	0	0	0	0	0	0	0	0	0	0	0	0.017201	0.0161735	0	0	0.0163017	0.0164507	0	0
Capana00g001037	11	1.53846	1.50658	1.73263	1.03029	1.41046	1.19507	1.93136	2.70117	0.832713	2.13386	1.53829	2.54383	2.5564	2.27682	2.01605	2.57784	1.95678	1.61847	3.51724	2.49073	2.77755	1.98109	2.22731	2.0491
Capana00g001041	10	1.04084	2.72789	1.53438	0.581913	1.06138	0.782213	3.56513	3.19242	3.29038	3.25057	4.33013	4.41492	1.31955	0.878356	1.11815	4.60132	0.518902	3.34529	5.13033	3.14415	3.96851	4.06636	5.73126	15.092
Capana00g001042	3	0.102355	0.595315	0.0744203	0.564877	0.0988865	1.5653	0.249422	0.0512584	0.253624	0.139173	0.24073	0.379962	0.0738324	0	0.118659	0.0501923	0.156387	0.870713	0.0822546	0.0765281	0.649415	0.154536	0.19888	0.361791
Capana00g001044	10	0	0.0427491	0	0	0	0.0388281	0.0414021	0	0.0445334	0.0435125	0	0	0	0	0	0	0.0439785	0.039261	0	0	0	0	0.0410562	0.105115
Capana00g001045	10	0.0353129	0	0	0	0	0	0	0.037735	0	0.0390239	0.0733143	0.0355689	0	0	0	0	0	0.0375365	0	0	0	0	0	0.177576
Capana00g001050	9	4.42522	5.37111	5.08611	18.7461	1.42438	5.35321	2.85076	0.793895	0.865612	3.32123	0.373247	0.232576	3.85796	2.5015	2.08043	0.717817	3.56381	1.23938	0.235288	5.89214	1.19681	0.296198	0.257348	0.342644
Capana00g001051	7	0.80349	0.301542	1.17065	2.01772	1.01488	1.22986	1.06465	0.938645	1.69115	1.83218	1.02488	1.4316	0.824858	1.47152	1.89934	4.00262	8.18542	6.33972	1.92355	1.62498	2.56757	3.87478	7.01538	6.9149
Capana00g001053	7	2.2041	2.15847	2.94737	1.69607	3.92128	4.68334	2.10407	2.76292	4.6395	4.85367	4.90749	2.59836	1.06147	1.15526	0.749281	4.91893	10.4053	9.69408	3.44391	1.40293	2.22226	3.56037	2.30112	15.3647
Capana00g001054	6	0.946077	0.308622	0.574798	0.441657	0.922268	0.139347	0.0531328	0.548938	0.802394	0.269833	0.328269	0.719399	1.04326	0.983337	1.56414	1.97896	1.83076	0.33174	0.102932	0.433144	0.702552	1.01942	0.82477	1.47944
Capana00g001057	11	7.87362	8.3031	4.29714	1.64627	3.52853	5.07947	62.0056	24.8791	23.4075	12.1592	15.7457	14.7738	5.93859	5.87145	22.2796	15.5787	9.73076	16.6391	25.2112	16.2082	29.383	27.4779	26.8664	27.1963
Capana00g001059	3	6.55692	11.458	8.74117	3.53517	5.90945	7.16916	4.29726	2.97308	4.95905	6.30127	3.42704	3.33298	8.58649	3.73936	2.05441	7.91659	3.03726	5.92808	3.67479	2.76693	1.74375	2.49164	2.033	5.46544
Capana00g001061	4	16.6399	15.2857	21.8542	27.3253	34.1088	23.13	36.0837	40.4466	38.4145	47.2962	55.261	49.8021	10.9588	10.3809	11.4758	23.5562	52.0706	59.1692	37.5742	29.8182	20.3756	29.5477	56.476	73.9293
Capana00g001065	8	225.113	272.497	304.189	371.858	588.69	406.677	546.966	574.521	493.789	540.269	714.588	665.344	114.409	58.3324	30.4154	16.7408	34.125	33.1141	365.074	276.569	122.036	89.2701	22.8709	10.414
Capana00g001067	7	0.049221	0.0647622	0.275403	0.0167935	0.110368	0.0158663	0.282109	0.0519162	0.0347731	0.149594	0.236653	0.137012	0.0477846	0.0813009	0.0318098	0.104218	0.238687	0.621678	0.10729	0.0713117	0.0479298	0	0	0.196195
Capana00g001068	5	0.164272	0	0.0547578	0.203233	0.0523547	0.0704499	0.544626	0.172087	0.0599303	0.366401	0.130859	0.712324	0.0538673	0	0.0166343	0.0185655	0.251413	0	0.335253	0.272577	0.19628	0.293838	0.384019	0.195152
Capana00g001069	7	0.162357	0.24609	0.086242	0.22561	0.470083	0.14417	0.472223	0.343278	0.353611	0.213688	0.698715	0.861321	0.150224	0.103115	0.0595384	0.178038	1.45824	1.14328	0.372647	0.261489	0.199348	0.306615	0.592927	1.51192
Capana00g001071	7	40.397	41.8694	38.9146	30.9351	41.0255	32.0981	56.2709	60.0881	57.5129	62.7003	63.5004	80.5783	22.6523	22.0076	32.2899	63.9088	74.1314	112.571	47.8283	42.6277	41.7139	56.829	94.5451	117.005
Capana00g001072	4	20.694	20.3952	26.305	24.9067	23.0622	24.9647	46.4012	44.7542	49.3211	47.4874	45.1626	39.0861	19.9129	20.3083	24.4121	34.6429	48.2752	61.0325	39.7521	31.0835	35.794	54.3367	63.13	82.1765
Capana00g001073	10	0	0	0	0	0	0	0	0.00642604	0	0	0.0069754	0	0	0	0.0421444	0.18045	0.00687018	0.107837	0	0	0.0257683	0.0727741	0.0396087	0.96839
Capana00g001074	10	0	0	0	0	0	0	0	0	0	0	0	0	0	0.0108462	0.00989112	0.109204	0.0228784	0.0319834	0	0	0.0106823	0.0874549	0.0651406	0.501585
Capana00g001075	10	0	0	0	0	0	0	0	0	0	0	0	0	0	0.00902626	0.0740207	0.772843	0.543324	0.327075	0	0.0173855	0.129207	0.0985509	0.427979	1.50769
Capana00g001076	4	0.47108	0.446799	0.262046	0.527909	0.476524	0.581165	0.617332	0.44628	0.620583	0.837789	0.706719	0.859099	0.209638	0.107862	0.117324	0.286159	0.297517	0.429473	0.83188	0.551854	0.479857	0.416498	0.429324	1.09941
Capana00g001077	2	0.0625324	0.1347	0.0628509	0.124594	0	0	0.207424	0.0683503	0.136203	0.540222	0.322183	0.201007	0	0.363803	0.293182	0.834467	0.257695	0.197836	0.339702	0.132338	0.182676	0.569947	0.437996	0.448165
Capana00g001079	6	1.103	2.06632	0.360904	1.4109	1.26348	0.705491	0.0577349	0.0570483	0	0.0572172	0.113857	0	0.205998	0.255584	0.489496	2.58279	2.86915	2.25452	0	0.208459	0	0	0.0539873	0.120383
Capana00g001080	10	2.93165	3.52733	4.80349	2.91989	4.24858	4.73462	4.76285	5.67841	5.26357	5.22872	6.49538	6.12847	3.09518	3.24933	4.00686	3.22342	5.58868	5.27866	5.26432	2.46669	2.79593	10.9719	6.17532	18.3275
Capana00g001081	10	0	0.0589763	0.0737959	0.113392	0	0.143932	0	0.0201814	0.0207161	0	0.0980247	0.0202652	0.146196	0.266345	0.156252	0.0751641	0.117004	0.299316	0.0202449	0.0894698	0.109425	0	0.231625	0.462605
Capana00g001083	8	1.70105	2.79603	2.31978	3.04724	3.37428	2.87887	2.56792	1.32742	1.80186	1.75655	1.86631	2.44027	2.50423	1.05527	0.0583801	0.407548	0.49037	0.314105	3.1065	3.16047	0.752037	0.959257	0.190246	0.81386
Capana00g001084	8	22.7891	25.9097	28.8743	21.6457	25.2327	25.8958	35.5442	26.9206	36.9432	30.4586	18.2534	25.5333	15.0283	12.5023	5.17314	7.35063	10.4352	13.4773	33.6635	21.5732	15.0163	17.2009	7.38515	16.652
Capana00g001086	10	0.0275613	0.358589	0.554328	0.189296	0.133917	0.206888	0.37297	0.21583	0.593217	0.521102	0.484491	0.22945	0	0.0813464	0.0494088	0.341816	1.46562	2.2395	0.264515	0.136897	0.1023	0.241853	1.69697	4.28998
Capana00g001087	2	9.81399	14.2189	11.8445	13.504	14.9465	11.1122	20.8593	20.2255	18.1797	17.3877	18.4777	14.5609	11.3849	12.4813	12.2388	15.8837	26.2109	20.5318	23.9337	17.9997	20.4532	21.1675	29.7722	31.126
Capana00g001088	2	0	0	0	0	0	0	0	0	0	0	0	0	0	0	0	0	0	0	0.031849	0	0	0.0297292	0.0922383	0
Capana00g001089	10	2.12885	5.46931	2.57417	2.03389	2.76476	2.43824	3.89005	3.14308	3.62383	2.32234	3.42443	3.82246	6.04236	3.56001	6.72817	13.368	13.7888	32.1169	6.79462	5.34925	7.0997	7.49782	15.047	36.1403
Capana00g001090	7	0	0	0	0	0	0	0	0	0	0	0	0	0	0	0	0	0	0.112499	0	0.0526552	0	0	0	0.0760982
Capana00g001091	7	0.124432	0.124222	0	0.173579	0.0573858	0.116165	0	0.0625751	0	0	0.119177	0.0655425	0	0.115625	0.115776	0	0.378419	0.241785	0.0646887	0.128076	0.0591856	0	0.116479	0.370387
Capana00g001092	6	0.0622388	0	0	0	0	0	0	0	0	0	0.0330431	0	0	0	0	0.0617389	0	0	0	0	0	0	0	0
Capana00g001093	12	0	0	0	0	0	0	0	0	0	0	0	0	0.162686	0	0	0	0.109263	0	0	0	0	0	0	0
Capana00g001094	10	2.83805	1.67633	2.2649	1.50769	6.24528	2.01298	6.17978	4.87767	5.51019	4.7621	5.72776	6.57404	3.02269	2.65165	1.30217	3.99931	11.6803	11.6329	7.57914	3.29874	4.07534	4.4586	4.48195	32.6335
Capana00g001096	11	9.27649	9.66877	10.2943	9.46375	10.1178	17.2781	19.0151	21.6869	20.2388	18.2714	18.6985	18.3123	41.2798	20.721	4.8217	6.66705	13.8104	18.9533	35.3213	26.6133	17.1491	19.1121	17.4379	12.9852
Capana00g001097	2	0	0	0	0	0	0	0	0	0	0	0	0	0	0	0	0	0	0	0	0	0.0173833	0	0.0364701	0
Capana00g001098	3	0.126023	0.20094	0.17757	0.0689253	0	0.0659533	0	0	0	0.0154805	0	0.0293481	0.0280106	0	0	0	0	0.0134667	0	0.0297623	0	0	0	0
Capana00g001099	4	7.60324	9.36355	6.20618	2.93166	5.75192	5.76162	13.3556	11.7156	9.94746	9.64006	10.7164	11.8298	5.54209	2.64305	2.02893	5.38686	3.85793	8.32231	12.1725	7.30096	6.57685	6.20471	6.11333	12.894
Capana00g001101	7	0	0	0.0445627	0	0	0	0.0989763	0.0444101	0.0509389	0	0	0	0.0442539	0.0456877	0	0	0.142439	0.0940062	0.0497803	0	0	0.0869605	0.0449528	0
Capana00g001102	10	0.0803447	0.0814261	0	0	0	0	0.137025	0.084192	0	0	0.109067	0.0854814	0	0.0390739	0.149404	0.296246	0.122287	0.202626	0.13061	0.08616	0.235117	0.322332	0.242797	0.958844
Capana00g001104	10	0	0	0	0	0	0	0	0	0	0	0	0	0	0	0	0	0	0	0	0	0	0	0	0.117519
Capana00g001105	7	0.234487	0.62093	1.0911	0.874364	4.26393	1.05187	1.00243	2.05195	1.59742	1.5373	1.46215	1.37122	0.763534	1.77297	0.985601	0.670601	3.08098	2.41391	1.08647	1.37103	0.936414	2.7087	2.2609	2.06392
Capana00g001107	1	0	0	0	0	0	0	0	0	0	0.0427171	0	0	0	0	0	0	0	0	0	0	0	0	0	0
Capana00g001108	10	0.806829	1.66064	0.943756	0.440322	0.657128	1.35361	2.50887	2.25314	4.41944	2.16962	1.98446	3.0382	1.51158	2.62903	10.1598	26.5234	20.9441	23.2923	1.77281	1.99856	2.34579	9.27873	53.9741	124.107
Capana00g001109	10	9.42243	13.4975	10.5026	31.7882	13.4208	9.7713	7.0857	7.49828	8.45394	9.1863	12.1083	10.0153	10.2127	27.2591	20.8524	44.3291	62.4908	35.9774	9.61176	8.84841	7.21969	17.0393	46.802	84.472
Capana00g001111	10	0.346448	0.0369547	0.147032	0.644628	0.0719256	0.251744	0	0.118498	0.277792	0.242691	0.119291	0.0771663	0.0745791	0.0725104	0.20814	0.26572	1.03108	1.75778	0.405939	0.334373	0.29322	0.182506	0.746515	2.30737
Capana00g001113	10	4.47409	7.2808	7.15187	68.5573	19.6682	7.2119	4.51962	6.03858	5.09921	5.10826	6.38117	7.22219	32.8577	67.2249	82.0979	56.9101	125.417	95.1527	35.1068	39.0938	18.8655	46.9443	119.793	207.494
Capana00g001117	11	0	0	0	0	0	0	0	0	0	0	0	0	0	0	0	0	0	0.0126808	0.0141399	0.0140126	0	0	0	0
Capana00g001118	10	1.20556	0	0	1.30943	0.112662	0.0567254	0.324439	0.118847	0.328023	0.663061	0.540058	0.565664	0.230828	0.17314	0.274918	0.240576	0.552107	0.371161	0.252875	0.180989	0.111353	0.117665	0.0606759	1.50503
Capana00g001119	6	0	0	0	0	0	0	0	0	0	0	0	0	0	0	0	0	0.0349734	0	0	0	0	0	0	0
Capana00g001122	10	0	0	0	0	0	0	0	0	0	0	0	0	0	0	0	0	0.0611437	0	0	0	0	0	0	0.2532
Capana00g001123	4	0	0	0	0	0	0	0	0.0329187	0	0.0344388	0.0333563	0.0681396	0	0	0	0	0	0	0.0688903	0	0	0.0300859	0.0324947	0.0754242
Capana00g001125	3	0	0	0	0	0	0.0510691	0	0	0	0	0	0	0	0	0	0	0	0	0	0	0	0	0	0
Capana00g001127	6	0.0211097	0.0219564	0.0212172	0.0212483	0.0405721	0	0	0	0.0236093	0	0	0.0226186	0.0624919	0.104084	0.0966805	0.110974	3.23529	0.295859	0.0226189	0.0837125	0	0.330004	0.717151	0.347338
Capana00g001128	10	0.816921	0.550774	0.15937	0.122674	0.232796	0.115438	2.01161	1.11066	1.18786	0.879639	0.634208	0.686276	0.636413	1.04803	3.31859	4.89554	2.24039	5.52733	5.43935	3.20868	4.25668	6.85611	4.57573	13.7525
Capana00g001129	5	0.514873	0.231672	0.800529	0.46704	0.294844	0.392521	67.2569	78.9189	56.5808	64.0413	65.6489	45.4199	0.459676	0.416168	0.266615	0.431157	0.546365	0.530749	58.3242	39.3888	19.1755	42.6441	14.6378	7.20828
Capana00g001132	3	37.3811	17.6014	13.5549	17.6348	21.8065	12.5245	14.7796	2.13134	1.99883	1.94897	2.38863	2.43673	26.5502	30.2976	23.5979	29.4831	17.2618	14.7784	9.6926	6.97399	2.37648	2.62591	2.15779	4.7559
Capana00g001133	9	5.37305	3.58217	2.57185	5.89538	5.76401	4.17588	12.0833	0.551763	0.587409	0.527853	0.832552	0.677813	3.52229	5.25124	2.28641	2.49086	5.58088	2.87767	5.51426	0.923677	0.523075	0.263524	0.579059	0.249625
Capana00g001134	5	0	0	0	0	0	0	0	0	0.0575751	0	0	0	0	0	0	0	0	0	0	0	0	0	0	0
Capana00g001135	6	0	0	0	0.0278027	0.027575	0	0	0	0	0	0	0.0314944	0.0278006	0.0279099	0.0263335	0	0.0600174	0.0283835	0	0	0	0	0.058093	0
Capana00g001136	2	0.417575	0.915484	0.66283	0.409893	0.198179	0.299744	0.656956	1.16493	0.919718	0.568943	1.09863	0.655986	0.378663	1.70036	0.75072	0.258502	1.75193	1.29339	0.669137	0.881971	0.247919	2.122	1.76422	0.59769
Capana00g001137	10	0.0401723	0	0	0	0	0	0.0456751	0.123488	0	0	0.0426556	0	0	0.0373572	0.110392	0.413356	0.383108	0.965193	0	0.0425086	0.0794286	0.0822891	0.52537	2.53289
Capana00g001138	10	0.0705468	0.325029	0.339775	0.0343916	0.0655773	0.0647577	2.42506	3.6024	2.85221	1.7252	1.7104	1.94186	0.705134	0.979468	4.86383	3.20399	3.39773	8.30128	4.18703	1.61694	2.4908	8.41223	5.70126	11.2258
Capana00g001139	7	24.5719	37.4882	33.0111	64.8347	38.2586	33.4728	31.2401	45.8932	53.1039	62.4725	60.5656	57.4259	47.6546	99.5066	51.9431	44.5369	113.943	113.599	68.3802	70.7405	49.5417	79.4563	96.2608	82.8327
Capana00g001140	10	0	0	0	0	0	0	0.128246	0	0.130071	0	0	0	0	0	0.0389429	0	0.0420122	0	0	0	0	0.0421096	0	1.01602
Capana00g001142	7	0.280946	0.372699	1.07281	0.250575	0.24448	0.377311	0.183092	0.410984	0.615192	0.272084	0.231065	0.605741	0.218184	0.325754	0.180159	0.28775	0.585987	0.645659	0.421841	0.232287	0.301765	0.635074	0.470026	0.241241
Capana00g001144	9	22.914	38.1234	39.5064	39.4936	40.4346	18.0728	15.7189	15.7846	15.3216	18.9586	18.2029	13.2994	24.8678	25.2613	21.8058	26.2131	32.6173	28.244	13.1475	14.3342	15.6512	19.9379	13.6349	18.3628
Capana00g001145	5	18.9607	21.5813	19.6494	13.3324	13.6972	13.0925	37.8321	35.0014	42.0838	34.8645	30.5366	33.5009	15.2887	17.3083	16.4943	21.3877	15.0088	15.0765	34.1236	26.2234	27.8649	33.7743	28.936	36.1852
Capana00g001147	9	0.525513	0.0424739	0.215292	0.346596	0.578273	0.125352	0	0	0	0	0	0	0.167058	0.211833	0.0395003	0	0	0.0423241	0	0	0	0	0	0
Capana00g001149	5	0.0167808	0.0722947	0.0835415	0.0343524	0	0	1.98948	0.60921	0.677389	1.34278	3.46828	0.928698	0	0.016322	0.0316674	0	0.124412	0.204029	0.435584	0.0547024	0.264389	0.476585	0.378398	1.07358
Capana00g001150	8	25.6917	39.0766	22.9951	10.8935	14.245	27.9555	28.1935	28.9359	28.8062	24.401	21.692	18.8449	15.0703	14.9133	17.3295	30.4486	17.8929	27.8104	23.7405	19.6664	15.4917	17.0888	10.5503	19.5074
Capana00g001151	10	0	0.188834	0.123339	0.279207	0.547129	0.64055	0.0347504	0.171685	0.140987	0.401813	0.062695	0.463001	1.84204	1.85274	1.00396	0.358217	0.950183	1.53119	0.375254	1.02963	0.337059	0.128874	1.17771	5.25832
Capana00g001152	4	9.21428	11.0889	9.53401	11.1808	13.0115	9.68805	26.8672	26.2325	31.4623	28.7592	26.1759	25.4284	5.89737	5.95444	5.28893	12.8957	14.8183	20.2125	30.9323	20.4302	22.2147	24.0597	20.3591	45.5356
Capana00g001154	9	33.2941	17.3771	21.2203	59.8446	51.1014	29.4531	5.48661	4.57419	5.47395	5.12343	6.0954	6.05693	60.4951	56.2848	43.4485	23.7122	45.5284	29.5616	6.40726	17.1119	3.36363	4.32584	7.68274	25.1282
Capana00g001156	3	23.6857	22.1731	18.8762	12.2547	12.9774	15.7945	8.72566	9.4398	9.22325	6.81424	7.78577	11.106	17.6706	11.1816	7.91278	15.412	15.9789	16.5109	11.5847	9.49416	7.42405	5.49662	13.7065	30.2117
Capana00g001158	5	10.2488	14.8058	12.7118	8.59878	12.3634	13.11	27.6861	23.133	24.6303	27.2951	26.0016	26.1528	6.14702	4.91423	4.24429	7.92493	6.68972	10.0939	19.2876	12.094	14.1638	11.9296	10.4909	16.7039
Capana00g001159	6	0.919333	2.0243	0.947167	0.681558	1.07497	0.439535	0.0129048	0	0	0.0111181	0	0	0.382288	0.252429	0.31696	0.908324	1.67357	2.5044	0.0246066	0.120999	0.011192	0.0237948	0.0654053	0
Capana00g001160	8	0.0636309	0.0123882	0.0868469	0	0.0120641	0.0364203	0.027774	0	0.112683	0	0	0.0404918	0	0	0.0460836	0	0	0.0370336	0.0680144	0	0	0	0	0
Capana00g001161	6	0	0.169444	0	0	0	0	0	0.0878197	0	0	0	0	0	0	0	0.0879798	0.0407625	0	0	0	0	0	0	0
Capana00g001163	2	0	0	0	0	0	0	0	0	0	0	0	0	0	0	0	0	0	0	0	0.0857439	0.0748979	0.078924	0	0
Capana00g001165	10	3.24783	6.13388	5.12094	2.27546	4.57283	3.72828	9.0536	9.67311	8.83431	7.21218	9.28889	12.332	4.72958	2.44472	4.37727	9.3729	5.38539	12.0634	14.3508	8.1162	11.095	8.77965	13.8808	27.1907
Capana00g001166	1	0	0.244287	0.436215	0.23814	0.113589	0	0.390314	0.62454	0.744906	1.50735	1.25551	0.746167	0.268047	0.307266	0.408146	0.646067	1.34861	0.556615	0.771695	0.409205	0.774736	0.896777	0.817964	0.667295
Capana00g001167	4	3.62428	12.0033	4.69667	0.209252	0.759607	0.788	26.5273	16.9503	17.3764	21.4882	21.9138	20.5308	5.42684	1.18843	2.27308	11.1286	0.902866	5.87631	40.4502	19.9093	26.1871	13.9342	11.6202	31.4589
Capana00g001170	6	0.646952	0.693663	1.05531	1.65405	2.41018	0.238572	0	0	0	0	0	0	1.32213	1.49399	1.17753	5.09295	2.9609	5.73349	0.0768463	0.309173	0	0	0	0.049647
Capana00g001171	8	6.63509	7.85315	5.73965	5.22356	5.86977	7.38995	16.3783	12.5634	9.1813	9.61051	12.8202	14.4133	6.97284	3.01187	3.62815	1.49207	2.7479	2.97376	11.5495	5.98919	2.70362	4.62121	2.40643	3.67499
Capana00g001172	5	1.74101	1.32928	1.56682	1.1394	1.66285	1.77437	49.6972	42.1847	30.7885	26.3175	29.4973	48.582	1.1695	0.832388	0.941293	1.81342	3.43877	4.0553	57.2019	26.4503	19.1084	18.0947	18.6374	20.3316
Capana00g001173	10	1.33467	1.13248	1.26459	0.776495	1.75852	0.670873	2.85579	1.86229	2.09181	2.52487	2.44632	1.59058	1.02807	0.495623	0.507803	1.76419	0.606168	2.45732	3.99369	1.71322	1.34898	2.31449	1.91346	7.77383
Capana00g001174	2	0.184599	0.373533	0.129511	0.132072	0.223939	0.0498664	0.36896	0.354853	0.664485	0.374303	0.386217	0.418353	0.129608	0.178906	0.365614	0.792829	0.573474	0.32452	0.393205	0.438822	0.277418	0.443602	0.609505	0.784422
Capana00g001177	3	2.23868	2.07125	5.21136	6.08984	3.03127	4.59684	1.93085	1.46171	0.564076	0.615934	1.84632	0.560572	1.41567	1.08441	0.615733	0.541516	0.581736	1.86267	0.63848	0.254413	0.440885	0.328199	0	0
Capana00g001178	2	33.968	22.159	18.8617	22.5467	24.2936	18.3054	53.4672	61.5389	51.7064	56.0781	47.4893	42.6633	24.6466	26.3742	28.3764	49.8035	39.2926	32.5786	78.8055	50.9227	53.6802	87.2874	57.0216	49.5832
Capana00g001179	10	5.28214	4.82026	3.82656	5.30683	5.58217	3.82369	10.7011	9.2085	9.72394	8.89737	9.24503	9.14211	3.58651	3.55708	2.5351	6.05595	11.4531	12.5932	13.0296	5.93439	7.88011	7.46146	6.43128	24.1007
Capana00g001180	7	4.25676	7.61014	5.06575	9.24885	6.82982	3.86945	4.9377	4.52197	5.78198	5.02055	6.43382	4.52858	6.58197	17.555	10.183	4.96489	20.6027	20.9017	7.59522	8.98512	5.33734	11.9262	11.0948	11.0522
Capana00g001181	7	0.0600007	0	0	0	0	0	0	0	0	0	0	0.0643824	0.0568314	0	0	0	0	0.0637787	0	0	0	0	0.112675	0
Capana00g001182	12	2.51096	5.99943	4.53684	8.35503	5.28274	3.94407	5.31198	4.31353	4.47846	5.52998	6.46903	6.6943	7.05622	21.1489	7.00301	5.40802	18.2179	15.3055	8.67805	8.48215	5.75157	12.0754	13.9646	15.5905
Capana00g001184	12	0	0	0	0	0	0	0	0	0	0	0	0	0	0.0309961	0	0	0	0	0	0	0	0	0	0
Capana00g001185	10	0	0	0	0	0	0	0	0	0.0366996	0	0	0	0	0	0	0	0	0	0	0	0.0325228	0	0	0.121646
Capana00g001187	8	0	0	0	0	0	0	0	0	0	0	0.0483766	0	0	0	0	0	0	0	0	0	0	0	0	0
Capana00g001188	7	38.3579	80.505	69.7011	98.5824	66.3303	63.3726	54.8617	63.5343	76.9331	60.1985	93.9343	81.96	61.5082	147.932	109.919	76.6199	298.213	214.321	66.8616	72.2977	54.7439	104.981	173.204	212.857
Capana00g001192	10	0	0.0396423	0	0	0.038605	0	0	0	0	0	0	0	0	0	0.0737338	0.124909	0.0420122	0.0792394	0	0	0	0	0.121107	28.0806
Capana00g001193	2	0.0429119	0.0436349	0	0	0	0	0	0	0	0	0	0.0460457	0	0	0	0.0416152	0	0	0	0	0	0	0.284537	0.104686
Capana00g001195	7	1.08883	3.13287	1.84971	2.91431	1.69846	1.58744	1.93183	1.89003	1.94901	1.67709	2.13085	1.97308	1.59047	5.76169	5.05939	2.72526	19.0456	12.8728	2.49017	2.69205	1.79896	5.62492	12.5657	14.2825
Capana00g001197	4	1.04424	1.66941	1.61981	2.77185	1.85273	1.81113	5.74419	4.12655	4.3243	4.22164	5.30302	3.35982	1.56047	1.49172	0.720189	1.76812	1.88438	1.98492	4.70724	1.69383	2.9436	2.25568	1.9171	6.97077
Capana00g001198	5	8.50885	4.49314	4.58175	6.61005	7.36075	5.22339	9.34825	12.9138	9.7142	12.1047	11.56	9.11695	9.01343	5.09455	2.72181	5.33283	6.75852	6.53545	12.1468	7.81464	5.28943	10.7095	5.28647	8.56368
Capana00g001201	7	53.3133	38.6024	38.5407	30.1931	68.082	65.6443	76.0634	47.9713	79.1237	69.3013	71.2887	93.1063	24.1475	35.1679	74.0669	147.202	231.584	149.757	41.3668	43.3085	40.435	70.3673	196.472	251.816
Capana00g001202	8	0.586196	0.976107	1.80956	2.30388	1.41957	0.924641	1.15042	2.20194	1.12884	2.13479	1.01806	1.05246	0.356602	0.303722	0.219029	0.703435	0.758188	0.728319	1.54565	0.774229	0.404251	1.30896	0.800051	0.408981
Capana00g001203	12	0	0	0	0	0	0	0	0	0	0	0	0	0.0384588	0	0	0	0	0	0	0.159974	0	0	0	0
Capana00g001204	2	52.1099	17.5455	12.3571	26.2735	17.7468	10.5855	37.9234	33.9948	31.3025	35.3486	31.2551	25.3957	78.8196	219.463	336.953	392.057	186.302	331.657	46.3251	88.2227	372.594	445.605	277.74	419.564
Capana00g001205	10	2.31453	3.5299	2.61923	1.61061	2.00305	1.30019	4.52137	4.6376	4.44766	3.25115	4.95989	4.23097	2.23623	1.41196	2.46998	4.77652	2.92709	5.09548	6.64749	4.27577	5.44942	4.4687	4.02159	9.9195
Capana00g001206	10	0	0	0.0498909	0.355234	0.550771	0.199517	0.165991	0.167195	0.228833	0.172906	0.33369	0.159697	0	0	0.0962201	0.102705	0.22281	0.700092	0.886799	0.0539533	0	0.157891	0.154453	1.18457
Capana00g001210	12	0	0.0233607	0.0232363	0	0.0227494	0.0224339	0	0	0	0	0	0	0.045871	0.17973	0.0917939	0.0518453	0.102711	0.0468328	0	0	0	0	0	0
Capana00g001211	6	61.0762	21.2732	26.2851	74.0263	78.7475	33.5402	6.72698	7.10976	7.35701	6.76	7.18777	6.68246	87.7192	124.632	70.12	55.8744	308.877	233.14	8.2911	24.8359	8.6574	9.5859	14.5054	34.563
Capana00g001212	10	0	0	0	0	0	0	0	0	0	0	0	0	0	0	0	0	0	0	0	0	0	0	0	0.0843999
Capana00g001213	3	3046.6	4026.97	4344.68	4766.26	4387.31	3153.55	118.915	147.939	101.126	114.588	108.938	119.829	3882.27	3705.58	4251.79	2735.01	1162.6	634.492	90.8726	1423.38	71.8298	40.0508	28.8167	32.2116
Capana00g001215	12	0.653446	0.496952	0.688084	0.649415	0.478398	0.259083	0.354275	0.158143	0.295413	0.35369	0.447102	0.283456	2.90922	3.14875	2.31505	2.46649	2.37373	2.76455	0.232316	0.750366	0.79158	0.641128	1.73441	1.03135
Capana00g001216	5	60.8341	74.9488	57.8458	47.3925	64.5109	51.6059	194.929	176.325	242.528	300.45	231.057	164.318	25.2147	21.0368	14.5749	57.1647	37.2919	42.1843	154.532	97.3362	119.773	78.9084	44.4596	75.0667
Capana00g001217	5	42.376	87.0113	56.9727	12.2933	25.8892	26.2794	242.069	187.043	248.993	335.739	259.395	199.781	25.1218	11.5957	13.5603	58.9686	9.36836	28.8551	191.609	115.224	140.058	76.8291	49.4918	95.7566
Capana00g001219	9	0	0.0376738	0.248536	0.288063	0.173894	0.311438	0.0801348	0.111342	0.11515	0.0806512	0.0790158	0.189574	0.0723477	0.0352306	0.103465	0.0755931	0.227279	0.189593	0.0392374	0.0351035	0.107515	0.0726568	0	0.0925043
Capana00g001220	12	1.28809	2.41154	1.44184	2.80853	2.27979	1.5869	1.49433	1.33374	1.79872	1.42575	2.06111	2.19688	3.85944	8.8213	3.01212	1.84159	9.19498	7.32299	4.67778	4.1346	2.60417	6.24925	7.226	5.88977
Capana00g001221	2	0	0	0.0334784	0	0.063974	0	0.111563	0.0689899	0.147175	0.346854	0.21101	0.176071	0.163934	0.422295	0.254872	0	0.522513	0.401715	0.397396	0.239722	0.285766	0.817492	0.501063	0.296759
Capana00g001223	11	0	0	0	0	0	0	0.0390018	0	0	0	0	0	0	0	0	0	0	0	0	0	0	0	0	0
Capana00g001225	3	0.724496	0.857322	0.522381	0.807444	0.433872	0.666671	0.288972	0.256104	0.144054	0.21527	0.135656	0.204106	0.137392	0.355364	0.292307	0.740178	0.568147	0.68145	0.140447	0.0556279	0.114045	0.0107624	0.0547003	0.027481
Capana00g001226	4	1.62459	2.20455	1.55383	2.05063	1.75246	1.27408	4.04006	2.76127	3.29168	4.00797	3.86432	2.06832	0.572813	0.850467	0.904418	2.0515	2.9345	3.11457	5.91506	2.08287	1.74915	4.18959	2.13026	6.93331
Capana00g001227	3	24.3602	28.1962	18.2219	4.89568	3.25061	17.2525	5.75384	5.20079	4.58143	3.05911	3.36374	3.61431	19.7413	13.27	2.49368	4.21717	2.3535	13.0901	5.41596	6.09607	2.34257	2.35566	2.49372	5.66412
Capana00g001228	3	16.7136	18.3789	14.3367	6.89222	2.84743	20.0702	4.69961	3.37862	2.09292	2.48518	3.34633	2.38714	14.4785	14.0476	2.38544	2.01034	4.04312	13.2417	3.92407	6.06056	1.27697	1.98572	2.97314	4.18746
Capana00g001230	8	20.3654	21.3847	23.9429	17.0906	17.7836	25.5662	26.2317	30.5573	22.7402	21.2227	27.0487	31.8436	21.6861	18.2988	12.8629	12.3321	17.311	21.6444	26.3661	20.9853	14.2475	18.6321	22.8732	22.6546
Capana00g001231	12	1.81746	2.12493	2.0372	2.85273	2.26346	1.71929	0.0868688	0.0395358	0.0428303	0.0838998	0.160156	0.172005	2.08499	7.54088	1.74917	1.57313	4.74585	2.69273	0.13093	0.87369	0	0.038708	0.0418072	0.163647
Capana00g001233	3	0.672265	3.0458	1.916	1.51662	2.03559	1.76022	0	0	0.0621608	0.0574601	0	0.245689	0.51356	0.612032	0.837694	0.42723	0.496236	0.544887	0	0.170547	0.0578417	0	0	0
Capana00g001234	3	0.438973	0.830384	0.544127	0.500477	0.357851	0.882134	0	0	0	0.0601203	0	0	0.419901	0.643545	0.528908	0.134414	1.15724	1.03736	0	0.243386	0	0	0.063485	0.153152
Capana00g001236	3	0.0367783	0	0.0888228	0.0184364	0	0	0	0	0.0202095	0.017644	0.0191255	0.0197696	0.0358709	0.0175196	0.0174608	0.0394475	0	0.0355285	0.0392619	0	0.0170963	0.0188806	0	0
Capana00g001237	7	0	0.106358	0.0528956	0.218806	0.260572	0.156945	0	0.165655	1.14469	0.0609153	0.319532	0.0577417	0.214961	0.523186	0.307686	0.330556	0.462598	0.811988	0.233587	0.109251	0.106278	0.640227	0.369488	0.947631
Capana00g001238	2	0	0	0	0.0207204	0	0	0	0	0	0.0698067	0.107251	0.0677815	0.0199439	0	0	0	0	0	0	0.022368	0	0.166804	0.220535	0.228937
Capana00g001239	6	0	0	0	0	0	0	0	0	0	0	0	0	0	0	0	0.0374141	0	0	0	0	0	0	0	0
Capana00g001240	4	36.8261	36.3383	31.8514	22.4229	26.4869	27.6867	69.5997	57.1004	57.3724	49.396	54.216	58.3568	26.0061	16.8735	19.1577	34.0272	29.0571	38.4345	68.6517	45.0779	37.3067	35.4252	30.5194	59.8981
Capana00g001242	10	0.0803447	0	0	0	0	0	0	0	0.0425707	0	0	0	0.0410822	0	0.112607	0.0821382	0.123537	0.166597	0.0435179	0.0873029	0.115873	0.164802	0.0801364	0.799982
Capana00g001243	10	0	0.069818	0.0645355	0.0657066	0	0.0641506	0.105277	0.138905	0.108829	0.105732	0.0350158	0.0693107	0.128189	0.217483	0.122645	0.0688235	0.31244	0.332285	0.143765	0.248957	0.0978871	0.135285	0.289449	0.707934
Capana00g001244	6	0.0237578	0.0758871	0.0716365	0.144694	0.571557	0.0918993	0	0.280193	0.155497	0.099445	0.202897	0.125585	0.258869	1.45619	0.586315	0.329938	7.69262	1.2528	0.206305	0.355183	0.207454	0.356085	1.20694	2.04992
Capana00g001246	12	0.200224	0	0.146128	0.172602	0.190933	0.191736	0.138564	0.105509	0.162636	0.212875	0.150683	0.284608	0.0968193	0.838986	0.0929153	0.0539653	0.283465	0.323827	0.106842	0.0535501	0.191778	0.191022	0.170771	0.221862
Capana00g001247	6	0.20272	0.506674	0.540278	0.636085	0.192872	0.303508	0.342757	0.622511	0.471997	0.548242	0.613316	0.487401	0.28228	1.1403	1.07484	2.499	3.55208	1.8677	0.496373	0.92449	0.366005	0.432513	3.06877	1.71161
Capana00g001249	2	0.0329773	0.069818	0.0977819	0.168211	0.0316907	0	0.21781	0.0345564	0.108829	0	0.0596886	0.0715296	0.0642893	0.188226	0.124464	0	0.314492	0.162714	0.106005	0.105624	0.258542	0.162299	0.321121	0.184756
Capana00g001250	12	4.21572	2.32613	2.85614	8.37908	4.52419	2.47709	3.6173	2.65102	3.85608	3.15608	3.62361	4.50834	7.88303	22.3928	8.71616	7.52917	20.8555	19.2852	6.48522	8.05562	5.87917	10.9393	12.9062	9.84032
Capana00g001253	11	4.22961	3.4617	3.84601	1.87111	1.88237	2.16565	8.07012	4.83255	4.43193	5.55682	3.85686	3.95586	1.95795	1.28388	1.62173	6.55372	2.53005	2.87775	6.64617	2.82017	2.26624	4.07559	1.95487	5.40673
Capana00g001254	8	0.143463	0.0780547	0.0624837	0.10816	0.106417	0	0.0495047	0	0.248494	0	0.0286334	0.065847	0	0	0.014518	0	0	0.0155559	0.0855438	0	0	0	0	0
Capana00g001256	3	8.01403	8.21844	8.06264	6.43006	4.0342	5.98876	5.05597	5.13764	3.86041	4.19059	3.77572	4.49519	5.52427	4.33562	1.97279	3.29879	3.3002	5.95038	6.17403	4.85985	2.59195	4.28492	2.15367	6.10438
Capana00g001257	9	6.39214	4.10046	7.84426	9.01612	10.7622	2.11979	3.7616	3.05552	3.30915	2.35886	9.76963	2.7393	4.53433	2.50447	2.94836	1.9494	2.38096	3.79264	3.44743	2.09928	2.10392	2.40039	2.39291	4.37592
Capana00g001258	9	0	0	0.18277	0.0614928	0.058708	0	0	0	0	0	0.032434	0	0.0297745	0.0297106	0	0	0	0	0	0	0	0	0	0
Capana00g001259	11	6.59066	3.0877	5.99203	6.49327	5.04227	4.84418	21.794	18.9937	10.3825	11.7874	15.1604	14.115	3.32017	2.42717	1.98916	4.18948	5.37684	5.88788	31.5784	14.9118	9.27393	15.3312	8.46634	21.1146
Capana00g001260	5	0.331117	0.820071	0.682104	0.647275	0.806771	0.585899	0.917439	1.77194	4.42585	2.83391	2.84757	1.76839	0.0798858	0.100445	0.0557725	0	0.0847952	0	1.18494	0.776491	0.438211	0.758814	0.326793	0.404847
Capana00g001261	11	0	0	0	0	0	0	0.0455424	0.0402725	0.184182	0	0	0	0	0	0	0	0	0	0.361139	0.217824	0.121999	0.334067	0	0
Capana00g001262	12	0	0	0	0	0	0	0	0	0	0	0	0	0	0	0.0578241	0	0	0	0	0	0	0	0	0
Capana00g001263	3	354.117	453.592	490.828	371.583	466.84	472.556	67.0706	68.4053	51.2003	53.7198	56.1102	37.1753	378.756	423.219	362.964	360.835	454.168	214.333	55.6067	177.661	46.816	52.1921	42.1997	58.6392
Capana00g001264	3	0.158474	0.0119144	0	0.061175	0.0232052	0	0.0137275	0.122263	0	0	0	0	0.0363917	0.0117435	0.0351124	0.0742039	0	0.0237447	0	0	0	0.0346892	0	0.013924
Capana00g001265	9	0	0	0	0	0.0183041	0	0	0	0	0	0	0	0	0	0	0	0	0	0	0	0	0	0	0
Capana00g001266	8	54.273	45.0043	44.595	40.5017	41.2412	37.3827	57.7222	65.0321	69.9948	54.5374	55.3497	77.5001	43.7578	42.733	48.1787	48.4355	37.0594	30.6092	61.7986	58.8259	42.0883	32.49	36.3724	33.4601
Capana00g001269	2	0	0	0.0181675	0.14773	0.0535032	0.0361184	0.103837	0.0389123	0	0.132914	0.127431	0.25577	0.108261	0.0712759	0.0510213	0.0552537	0.234741	0.394358	0.282593	0.311436	0.340884	0.707497	0.441707	0.635457
Capana00g001271	8	37.6617	15.6092	23.2748	27.786	43.5335	29.1985	40.57	33.4591	45.2692	38.8081	37.625	42.4885	13.3631	13.8219	15.9533	18.6765	30.4763	19.0125	32.4258	19.7932	18.3027	25.8608	25.227	22.2697
Capana00g001272	5	4.63956	4.45328	4.0757	3.36012	4.30411	3.4395	8.40734	7.7926	6.54311	9.42099	9.07022	9.5185	5.08586	2.96931	2.12076	1.78642	2.76968	5.5703	10.36	5.94891	4.62792	3.13109	3.17998	7.3883
Capana00g001273	4	3.19859	1.26498	2.64688	2.87195	4.15311	2.32598	3.21157	1.96024	2.82467	3.79656	3.81259	3.76917	1.93499	1.85319	1.15199	0.860396	2.31866	4.36758	6.11956	3.43267	2.82249	2.29996	2.54363	6.45024
Capana00g001277	5	0.736845	0.663956	0.37127	0.724335	0.288107	0.568792	2.62869	2.38416	1.88303	2.48696	1.97752	2.92315	0.216819	0	0.179328	0.389941	0.113094	0.449227	4.40387	1.83941	1.29611	1.47179	0.710631	2.80441
Capana00g001279	2	0	0	0	0	0	0	0	0	0	0	0	0	0	0	0	0	0	0	0	0	0	0	0.157016	0
Capana00g001281	10	0	0	0	0	0	0	0	0	0	0	0	0	0.0182002	0	0.0513087	0.0370433	0	0	0	0	0	0	0.0193138	0.0430665
Capana00g001282	9	0.0720482	0	0	0.367504	0.484181	0	0	0	0	0	0	0.0771982	0	0	0	0.146652	0.572954	0.285069	0	0	0	0	0	0
Capana00g001284	9	0	0	0.0546081	0.0546882	0.0521394	0.0531499	0	0	0.0575751	0	0	0	0	0.0546755	0	0	0.0551296	0	0	0	0	0	0	0
Capana00g001285	7	0.147691	0.322886	0.236694	0.454751	0.207665	0.137688	0.0746132	0.14434	0.261409	0.343338	0.283441	0.376864	0.217025	0.623913	0.337913	0.42391	1.12135	1.0552	0.258739	0.145691	0.184689	0.329335	0.853362	0.660596
Capana00g001289	12	0	0	0	0	0	0	0	0	0	0	0	0	0	0	0	0	0	0	0	0	0.0566795	0	0	0
Capana00g001292	4	0.682121	0.67663	0.484884	0.201638	0.657123	0.405375	1.64613	1.61137	1.80487	1.58111	1.63874	2.21042	0.855805	0.37068	0.721693	1.67231	1.14879	3.18654	1.18729	0.381664	1.55566	1.24194	2.89498	3.15575
Capana00g001294	1	0.673873	0.189265	0.41594	0.0616781	0.23959	0.349635	0.475878	0.845359	1.86175	3.16084	1.37956	1.30837	0.535869	0.458587	0.110601	0.245308	0.574663	0.177761	0.52406	0.663627	0.405117	0.178249	0.722183	0.71488
Capana00g001296	6	0	0	0	0	0	0	0	0	0	0	0	0	0	0	0	0.133589	0	0	0	0	0	0	0.0402645	0.0507374
Capana00g001299	10	0	0.0775989	0	0.0362607	0	0	0.0375769	0	0	0	0	0	0	0	0	0	0.0753479	0	0.0394996	0	0	0	0.0372629	0.178493
Capana00g001300	12	1.95444	2.39237	2.35009	4.22635	2.35134	2.11683	3.26777	2.40277	5.73464	4.73821	4.63443	3.61092	3.34921	17.8978	3.01529	1.96885	8.85052	9.79868	4.40601	4.70391	2.46236	6.85172	7.29471	5.58377
Capana00g001305	10	0.49056	0.87236	0.60367	0.642786	0.695243	0.584943	1.35795	1.92571	2.50086	4.65159	3.25713	2.85032	0.0850588	0.298479	0.378368	2.92812	2.79404	3.21868	3.24043	1.25616	2.40456	1.67554	3.60019	7.68663
Capana00g001306	6	10.8963	11.1264	14.0539	21.0243	68.5661	10.9463	0.053127	0.0771108	0.0516483	0.633468	0.0531614	0.0267471	7.98037	5.21702	8.83681	68.9713	69.5809	19.556	0.0786217	1.53799	0.168824	0.049918	0.0738194	0.216563
Capana00g001307	10	5.42942	5.08054	10.7612	5.46952	4.84508	5.759	3.44226	9.79785	8.54089	15.546	9.23934	9.33685	2.33169	2.04663	2.90773	6.95136	10.6526	12.588	7.31143	6.53392	7.69586	9.00403	15.6063	20.4304
Capana00g001308	7	1.42925	1.04733	2.03068	2.45882	2.96801	1.98597	1.91311	3.12362	4.0986	4.60951	4.26905	3.37011	1.37042	1.08104	3.06526	7.31515	19.6354	16.43	3.85907	1.76244	3.48888	4.03981	10.6089	15.927
Capana00g001309	10	1.38241	1.62389	0.999454	0.928123	1.56376	0.772176	2.77606	2.04794	1.95281	2.72694	3.17863	2.65989	1.41152	0.824193	1.33465	5.60076	4.44575	7.73319	3.31181	1.65586	2.12826	3.45084	5.30002	17.7739
Capana00g001313	2	0.113792	0.168576	0.137175	0	0.0546774	0.0803683	0.0919109	0.147113	0.18808	0	0.025311	0.559933	0.0543587	0.104033	0.103967	0.195053	0.0868769	0.168407	0.121558	0.0271052	0.0552984	0.234534	0.166967	0.292931
Capana00g001314	7	5.6924	4.21946	2.43062	4.82812	5.37287	3.50269	2.65926	4.94303	3.91606	2.88504	3.24224	3.73804	4.76871	4.45865	3.3081	5.35557	6.37661	7.75048	5.79708	3.61412	3.44061	4.129	5.78052	4.92146
Capana00g001315	12	0	0	0	0	0	0	0	0	0	0	0	0	0	0	0	0	0	0	0	0.0307365	0	0	0	0
Capana00g001319	8	2.03197	0.807425	0.739158	0.349084	0.577339	0.531256	1.06968	0.556151	0.444321	0.21721	1.10017	1.39247	0.290722	0.16397	0.118597	0.073284	0.361433	0.114287	1.18126	0.281329	0.178539	0.211456	0.028133	0.0813223
Capana00g001320	10	0.0605789	0.0626237	0.911837	0	0	0.393595	0.128637	0.254215	0	0.195191	0.317103	0.307352	0.291735	0.281718	0.0532591	0.846965	0.685157	0.43649	0.50559	0.433774	0.397929	0.70409	1.53885	4.31461
Capana00g001321	10	1.14095	1.11318	0.263849	0.33141	1.85149	0.874519	1.77555	1.24489	3.26627	3.12201	2.05808	2.02863	2.2077	0.964561	1.34796	2.26971	1.33262	2.30185	3.00294	1.15461	1.47445	0.998307	2.32561	4.85921
Capana00g001323	4	0.986446	0.578142	1.05543	1.95069	2.48818	1.83071	4.40302	4.44093	3.29	4.85747	7.13891	3.14301	1.00381	1.17797	1.52247	1.15664	3.59803	5.00104	3.09335	2.12121	2.18708	2.4458	5.71869	2.73653
Capana00g001324	3	0.0816808	0.16426	0	0	0.0388404	0.058071	0.084319	0	0	0.0228432	0.0435004	0.0416416	0.0610311	0	0.0566819	0.0200463	0.12932	0.0198717	0	0.0195852	0.0200293	0	0.0418072	0
Capana00g001328	12	0.374522	0.0611307	0.0622635	0.12471	0.238124	0	0.947364	0.0677115	0	0.252071	0	0.255298	0.88098	2.24048	1.85293	1.08073	0.205918	0	0.266238	0.252937	1.15814	1.56496	0.616974	0
Capana00g001329	3	0	0.254968	0	0	0	0	0	0	0	0	0	0	0.0576882	0.0575642	0	0	0.0600518	0	0	0	0	0	0	0
Capana00g001331	5	7.81549	7.82405	3.54339	5.50491	3.7915	3.75391	26.3269	43.5795	53.2137	70.4855	52.1821	28.2102	2.73032	2.06064	2.37781	1.8096	1.61	0.817746	40.0272	20.4029	8.37091	41.4341	17.7812	3.25332
Capana00g001333	6	5.77445	9.26528	8.1988	9.30718	6.54648	13.0299	0.564464	0.41653	0	0.144492	0.947497	1.04908	16.0737	20.6415	12.0022	6.73004	30.4778	17.1013	0.279372	3.58245	0.459573	0.217795	0.948956	0.44376
Capana00g001334	3	3.51565	12.8581	9.06895	8.02808	11.0376	13.7583	0.0611872	0.307107	0.255951	0.378144	0.693618	0.551168	9.12083	13.6343	7.63474	4.72878	6.9407	4.44614	0.503511	2.28607	0.116276	0.178826	0.114418	0.305155
Capana00g001335	6	3.37168	7.16702	5.59474	9.77744	6.94479	5.56357	0.132822	0.291668	0.133237	0.129586	0.294072	0.172615	11.226	16.2355	7.80783	6.23439	20.2656	15.6814	0.566914	2.55442	0.279593	0.246656	0.646815	0.360092
Capana00g001336	5	3.19297	3.17276	1.97381	1.81103	2.6183	3.22461	7.25967	8.48274	13.3944	8.9818	9.00214	13.6417	2.43742	3.56173	2.37537	3.74803	8.04894	5.67042	8.97352	7.81211	6.87209	7.06477	5.12634	4.60986
Capana00g001337	10	6.36354	9.24115	6.39625	5.23162	7.22656	6.5625	14.5885	14.1226	11.7491	11.9721	11.4873	10.6296	11.6545	18.273	10.9763	10.2078	10.2692	16.6862	15.0961	15.6621	13.0835	14.5005	13.7438	28.1297
Capana00g001338	4	10.2703	8.8864	8.9066	11.1456	12.017	9.50968	16.3817	16.0714	16.2263	15.8275	18.5936	17.5221	6.86023	5.31593	5.91873	11.6715	11.1749	12.1537	15.1396	11.8441	9.49843	11.3935	12.4964	21.4871
Capana00g001340	5	0.411849	0.782878	0.384611	0.469102	0.431726	0.436486	2.22525	1.67556	2.7589	1.80915	2.10969	2.71377	0.478992	0.160755	0	0.134442	0.293382	0.2291	2.74866	0.848247	0.673631	1.26806	1.22409	2.58151
Capana00g001341	11	0.682126	0.0364779	0.411798	0.0706028	0.102266	0	0.532073	1.04299	1.55655	0.695321	0.754863	0.715668	0.170514	0	0	0.0768078	0.0733546	0.0689726	2.17013	0.523412	0.58691	0.814692	0.733819	1.16774
Capana00g001342	5	0	0	0.211498	0	0	0	0.203676	0.111981	0.311338	0.112273	0.226478	0.0570534	0	0	0.0254983	0	0	0	0.140919	0	0.10291	0	0.0816236	0
Capana00g001344	6	0.123602	0.308482	0.447827	0.452829	0.981463	0.264873	0.129127	0.305872	0.13562	0.259413	0.281499	0.125981	0.0295026	0.089337	0.313361	1.27283	1.66761	0.952535	0.130793	0.12272	0.0887243	0.210789	0.479436	0.267887
Capana00g001345	5	0.108863	1.12614	0.415286	0.0360883	0	0.135699	1.09721	1.08043	1.5899	1.96626	1.02771	0.404327	0.0341593	0.684275	0.0647132	0.0735826	0.230009	0.459272	1.61039	0.36881	1.20873	0.374624	0.282401	1.60007
Capana00g001346	7	1.25259	1.01086	2.1854	1.30591	1.05415	0.182524	0.816587	2.38709	2.14999	2.67904	1.42664	1.49319	0.964214	1.13447	1.2569	2.67099	6.30417	6.51718	2.7787	3.00655	2.89485	4.25823	6.11892	7.26066
Capana00g001347	6	0	0.0182873	0.0176716	0.0899813	0.172351	0	0	0	0	0	0	0	0	0.169784	0.1289	0.689833	0.108683	0.0691555	0	0.0170396	0	0	0	0
Capana00g001348	2	0	0	0	0	0	0	0	0	0	0	0	0	0	0	0	0	0	0	0	0	0	0.0369579	0	0
Capana00g001351	10	0.507641	0.136677	0.180277	0.605223	0.301439	0.12367	0.372086	0.329644	0.0857826	0.516413	0.415333	0.24842	2.23167	2.53681	2.22301	1.19013	1.65694	2.54467	1.09744	1.70188	1.06547	1.50851	3.53572	6.92907
Capana00g001352	10	0.0255852	0.231175	0.270349	0.941333	0.361349	0.288271	0.112217	0.232925	0.106025	0.168791	0.322328	0.59529	2.39397	2.30822	2.09325	1.2185	1.41986	2.51456	0.703459	0.732468	0.563301	0.998959	3.58348	7.92612
Capana00g001353	2	11.1896	15.5761	10.057	6.03002	6.73947	8.1133	22.7632	23.1369	16.1962	15.0346	15.3387	14.0502	15.8679	12.5022	16.1291	19.1765	12.56	16.7156	24.0473	15.947	19.3163	23.7442	18.4576	23.129
Capana00g001355	7	60.0693	84.2636	71.3562	194.953	112.001	68.101	93.811	70.6731	78.2801	78.7521	98.8156	94.1525	157.638	318.761	285.409	159.327	786.67	628.289	158.528	184.96	126.755	284.282	474.473	378.482
Capana00g001356	7	2.69146	3.31121	21.4089	75.8937	35.2587	11.6255	23.2822	1.50451	2.64684	19.1196	13.0933	3.61171	32.3834	66.2336	106.321	38.163	451.071	203.377	39.1586	53.706	9.85223	110.083	183.036	191.039
Capana00g001357	10	0	0	0	0	0	0	0	0.0690012	0.1375	0.133196	0.0670302	0	0	0	0.35706	0.191695	0.802049	0.448758	0.0676412	0.194779	0.0625676	1.45007	1.20708	14.5982
Capana00g001358	3	32.8839	8.49492	7.95609	9.02642	8.08431	7.41217	1.49198	1.46848	0.622414	1.49231	2.27539	3.45226	16.5126	18.1017	12.2993	17.8493	10.5334	9.65581	3.80523	8.11133	2.2582	1.19951	1.77651	1.50572
Capana00g001359	2	1.82638	2.05271	1.35668	1.2542	1.32938	0.332634	1.8798	0.840982	3.87778	1.70049	1.83749	2.06604	1.55076	0.697044	1.3884	1.88132	0.930556	3.39657	3.85409	2.67587	2.64647	3.01323	4.39955	4.03078
Capana00g001362	5	10.1843	11.3079	10.0819	11.5513	13.994	8.49329	23.8671	22.7244	24.4123	27.7005	24.9303	24.2392	9.68654	7.6488	5.50684	9.52368	10.5177	15.4986	24.3697	14.9503	19.6461	22.2729	15.2891	18.2108
Capana00g001363	5	0	0	0	0	0	0	0	0	0.0176487	0	0	0	0	0	0	0	0	0	0	0	0	0	0	0
Capana00g001364	4	5.92766	5.24542	5.62709	5.50818	5.68596	4.3419	12.8173	12.6789	14.2335	11.4495	11.6489	13.0156	8.63161	8.71064	2.9367	6.1626	8.69578	8.44135	15.1175	11.4851	7.21026	9.34508	10.0225	13.633
Capana00g001365	3	432.773	485.75	422.525	192.047	91.6991	539.806	25.198	19.8316	12.5426	6.65462	8.15319	19.8188	436.913	300.707	104.896	40.1525	36.0698	93.1072	15.7886	123.547	4.65587	3.19671	2.6001	4.77908
Capana00g001366	5	0.187067	0.0616298	0.449974	0.0589213	0.118845	0.118978	23.5204	18.4644	34.4957	36.8747	38.2126	33.6943	0.180202	0.0907707	0.0573789	0.0976747	0	0.264477	18.2932	13.8589	13.6468	13.5837	4.72992	3.99369
Capana00g001367	4	0.0705153	0	0	0.0354892	0	0	0.312014	0	0.15152	0.0797084	0.202506	0.0377778	0	0.0327869	0	0	0.14749	0	0.0377783	0	0	0.277619	0	0.197532
Capana00g001370	11	0.438845	0.0552289	0	0.03278	0.0433432	0.0848949	0.0850849	0.170397	0.0122941	0.0836632	0.0099481	0	0.129105	0.0525198	0	0.0345127	0.060215	0.0335702	0.310988	0.0238888	0.0429515	0.286382	0	0.0307927
Capana00g001372	8	0	0	0.302643	0.0898622	0.0421843	0.508593	0.320524	0.523375	0.638232	0.489578	0.58348	0.370191	0	0.122462	0	0.0448768	0.222709	0	0.380607	0	0	0.126122	0	0.347182
Capana00g001373	4	0.450364	0.994323	1.29766	1.036	0.980597	1.11067	2.44025	1.85069	1.75978	2.20413	2.37819	1.33259	0.528796	0.484997	0.277582	0.952497	1.07866	0.917116	1.48848	1.12203	1.0747	1.48055	1.61206	2.71385
Capana00g001374	11	0.920314	1.20099	1.0391	1.47252	1.17837	0.744809	1.69228	3.5727	3.02322	1.70955	1.92897	1.49335	1.08684	2.04085	1.96963	3.20594	1.91925	0.752948	3.18033	2.73585	2.99079	2.1873	2.50939	1.36019
Capana00g001375	9	0.59799	1.67522	1.26379	0.73441	3.13928	0.0949626	0.108627	0.496192	0.876613	0.597114	1.00385	1.30289	0.735262	1.6516	2.05659	1.56077	1.04377	0.664814	1.22498	0.967727	0.913316	1.00186	1.49462	0.429935
Capana00g001376	2	0	0	0	0	0	0	0.0753639	0.194516	0	0	0.0703818	0	0	0.0616394	0	0	0	0.811647	0.578029	0.286214	0	1.25963	0	0.753574
Capana00g001378	10	1.62287	1.84321	1.22054	0.931638	1.35143	1.41453	2.55809	0.955967	1.3157	1.01433	1.00499	1.05495	2.09012	2.04319	1.83221	3.68982	2.3545	2.12661	2.46923	2.28168	4.04783	3.83267	2.61552	10.7715
Capana00g001379	11	0.639683	0	0	0	0.0736169	0	1.28705	0.304358	0.0828303	0.814434	0.548691	0.396214	0.253348	0.147812	0	0.037857	0.120787	0.036629	0.602027	0.277448	0.473078	0.268361	0.183327	0.0518658
Capana00g001380	2	0	0	0	0	0	0	0.92756	0.851827	2.14927	2.82334	1.10887	1.39396	0.182785	0.353696	0.208349	0.0730577	0.158627	0.221307	1.67558	1.14591	7.86656	5.64795	3.5501	2.57534
Capana00g001385	8	85.3747	56.6523	63.6623	90.2763	108.805	70.5001	158.086	116.346	133.985	149.984	115.972	111.885	14.8039	30.5915	19.8765	64.9272	101.02	60.5726	71.974	57.3225	42.3857	63.9028	45.8324	110.576
Capana00g001387	3	0.692855	0.0503235	0.0948319	0.429842	0.139485	0.0935763	0.0504683	0.815562	0	0.0546904	0	0.201386	0.0471611	0.241816	0.140706	0.0494628	0.20992	0.15307	0.157304	0.308555	0.0956622	0	0.0958118	0
Capana00g001388	8	23.7797	29.4583	24.4324	20.634	32.6695	28.3871	35.9036	32.1434	27.5487	28.5923	33.5286	31.838	23.7385	15.0089	10.744	13.0306	17.7371	28.2281	44.1345	31.9505	23.361	24.0943	12.3013	15.8075
Capana00g001390	2	11.2412	11.6815	11.7282	11.9068	14.4483	14.6151	24.0007	20.2623	26.5989	21.3794	22.3287	19.3209	10.7061	7.42086	11.9895	25.3242	37.208	28.4811	29.3842	19.9436	22.9254	31.036	30.5535	33.9591
Capana00g001391	10	0	0	0	0	0	0	0	0	0	0	0	0	0	0	0	0	0	0	0	0	0	0	0	0.0621488
Capana00g001392	6	11.2408	5.47248	7.99752	9.18733	27.8029	6.09304	3.04243	1.38236	3.37124	2.67056	4.31377	1.94038	13.0456	21.2222	32.5798	48.526	53.9992	43.6026	2.35436	4.62652	7.84249	8.9089	8.39602	10.361
Capana00g001393	5	47.0179	29.6717	33.1605	54.1562	50.361	42.1133	77.8212	83.546	84.968	85.6088	84.7468	86.2871	22.6995	28.4015	21.7876	19.5585	36.6504	36.3992	76.4861	54.5002	33.8617	64.1109	48.0542	34.4503
Capana00g001394	4	3.06399	4.76141	3.72898	2.50672	2.67122	3.51827	6.26548	3.47216	5.19472	3.7101	5.17384	5.07794	2.50928	1.49954	1.64595	4.7337	2.45654	2.17805	6.32801	3.49806	3.00078	4.08011	1.84243	6.20721
Capana00g001398	2	67.4657	34.6347	47.7527	68.3672	35.8091	31.8072	51.8603	55.7435	56.6578	53.6971	39.4032	33.5491	49.2557	46.6501	36.8905	46.9415	48.6874	74.7156	74.0799	67.0271	51.652	97.4211	54.5138	60.7247
Capana00g001399	7	1.4441	0.600526	0.793977	0.561929	2.43921	0.968093	1.04007	0.539473	1.03452	0.544042	0.791345	0.892324	0.337141	0.189248	0.495126	0.840204	4.78908	6.15429	0.933031	0.5526	0.511896	0.58595	1.14424	2.4374
Capana00g001401	11	0	0	0	0	0	0	0.137861	0	0.180813	0	0	0	0	0	0	0	0	0	0.17418	0	0	0.038708	0.0800379	0.0566097
Capana00g001404	5	0	0	0	0	0	0	0.0553132	0.103742	0.95859	0.31966	0.468238	0.273169	0	0	0	0	0	0	0.0581434	0.23048	0.156867	0.0555846	0.164553	0
Capana00g001405	3	33.6207	25.8437	28.5976	37.9452	31.6577	24.8505	2.53466	3.06083	1.65401	1.07599	2.2888	2.84025	37.707	18.1959	13.5279	9.61783	16.694	37.6124	1.35361	4.35851	0.286819	0.35841	0.353106	0.739286
Capana00g001410	8	6.67874	5.05108	3.21277	3.06149	5.13116	4.64484	5.8657	6.0326	4.28735	5.61916	4.58174	4.86014	2.62721	1.71533	0.808746	2.22576	2.41686	5.13156	6.36201	3.04283	1.90819	2.93885	2.33009	6.96006
Capana00g001414	9	0.133458	0.14374	0	0.134335	0.684589	0	0	0	0	0	0.188944	0	0.0433629	0	0	0.136438	0	0.218981	0	0	0.0438666	0	0.092032	0
Capana00g001416	4	0.893072	1.02227	0.0489867	0.632906	1.12781	0.565632	5.45366	4.8234	3.51442	1.89047	2.20133	2.19997	0.14457	0.336323	0.136703	0.351434	0.935666	1.8414	3.21793	1.08563	0.845529	4.97607	2.26433	5.08675
Capana00g001417	10	4.33173	7.1306	4.31175	2.82621	4.67584	4.92173	9.35217	10.2308	11.6753	8.26928	9.48942	7.60105	6.04591	5.1873	8.87338	22.1697	12.4021	12.3413	11.2779	5.71782	13.3866	13.6583	12.7137	35.5005
Capana00g001418	9	0.786679	0.762437	0.897249	1.49139	0.933896	0.395782	0.0516191	0.13323	0.14716	0.144015	0.0495202	0.0972908	0.22264	0.443824	0.338009	0.364419	1.54194	0.814077	0.0486461	0.0960811	0.0449973	0.0869605	0.0905651	0.0523582
Capana00g001422	9	2.35373	3.06694	3.57752	6.18359	13.6691	2.43881	1.69351	0.837376	1.55655	1.14602	2.53651	1.77238	0.245604	0.131952	0.71714	1.28527	2.85034	2.94561	0.417694	0.258649	0.0695196	0.14219	0.308336	0.473865
Capana00g001423	6	120.017	64.7109	106.58	143.928	113.758	17.8983	40.1622	84.7736	146.935	159.781	171.513	47.7181	173.142	216.667	396.157	655.119	393.523	203.063	58.5852	145.448	312.283	273.701	347.78	461.564
Capana00g001424	11	3.11464	4.21852	3.11139	1.39988	2.89235	1.75006	4.74433	4.14358	3.85056	3.39144	3.95611	5.35878	4.82602	2.40933	2.85361	3.84265	2.7267	4.42636	6.26034	3.66485	3.75742	2.85885	2.92438	4.22598
Capana00g001425	5	0.0103569	0.0111548	0.0101659	0	0.0102949	0	3.24282	2.49759	1.95222	3.81022	1.0514	1.41353	0.0403206	0	0.0189915	0.0205475	0.0210181	0.0327665	2.29055	0.854175	0.654773	0.671072	0.780367	0.869035
Capana00g001426	3	14.8567	18.2032	16.4845	15.0254	8.87516	10.6828	2.24605	3.30748	2.77704	2.41623	2.32368	1.35706	10.7213	9.13091	3.45043	7.43622	7.58704	6.93356	2.56535	4.40044	1.76036	2.38877	2.06678	6.91034
Capana00g001427	3	13.3264	14.7778	11.9776	10.8352	3.74743	5.87579	1.19293	1.61572	1.53989	1.5081	2.90951	1.10681	8.95873	6.72304	1.95818	4.14585	2.77687	2.75909	1.86783	3.50979	1.02737	1.98371	1.3553	2.94906
Capana00g001428	12	7.57517	7.25606	3.73977	3.81318	3.40426	3.3851	4.18441	5.18472	5.7398	6.26875	5.73549	4.61955	10.4771	10.5046	6.68478	9.45986	5.11396	5.03132	5.34446	5.14945	6.16831	6.67775	6.54864	10.8339
Capana00g001430	12	0	0	0	0	0	0	0	0	0	0	0	0	0.014271	0	0	0	0	0	0	0	0	0	0.0141469	0
Capana00g001432	10	7.23485	6.79967	4.15123	5.35549	5.20702	4.25852	8.28828	9.49859	9.87467	9.47726	8.85138	8.48955	7.18807	7.89327	7.4954	13.4666	15.4834	20.0894	14.8214	9.45731	12.0939	15.0141	20.2278	34.1605
Capana00g001433	9	0	0	0	0.0397141	0	0	0	0	0	0	0	0	0	0	0	0	0	0	0	0	0	0	0	0
Capana00g001438	9	0	0	0	0.0517937	0	0	0	0	0	0	0	0	0	0	0	0	0	0	0	0	0	0	0	0
Capana00g001440	10	7.70896	11.266	7.8984	6.66954	13.2179	8.93428	12.0974	14.0885	10.436	13.7505	12.9843	11.386	5.96464	4.9104	5.21584	16.6271	18.4489	19.0439	12.7897	7.63847	8.85561	11.2362	12.2525	46.0422
Capana00g001441	3	113.088	30.8286	64.0138	81.2216	48.9246	39.2074	0.57258	1.24917	1.48678	2.31163	0.96138	0.570971	83.1236	35.3778	38.8913	43.5541	26.6124	19.5241	0.621451	6.21893	0.21854	0.173283	0.79408	0.163817
Capana00g001443	3	0.24345	0.130632	0.117699	0.0688636	0.0495599	0.0161064	0	0.0278659	0.0380779	0	0.0273158	0.0269663	0.00823326	0	0.0320439	0.0615337	0.0180387	0.0168118	0.0546333	0.00823581	0.0167593	0.016999	0.0512374	0.0323057
Capana00g001444	10	0	0.0686452	0	0	0.0612483	0	0	0	0	0	0.208556	0	0	0	0	0	0.615747	1.09453	0.0698839	0	0	0.0668085	1.07366	4.18428
Capana00g001445	11	0.0872972	0	0	0.013782	0.0414772	0	2.95174	0.309575	0.422623	0.877603	0.327879	0.212142	0	0	0	0	0	0	0.277309	0.151727	0.314628	0.128119	0.0287972	0
Capana00g001446	1	0.0343442	0	0	0	0	0.0332123	0.592642	0.855572	0.301608	0.983017	0.352489	0.0735982	0	0	0	0	0	0.037342	0.112115	0	0	0.170293	0	0.0481035
Capana00g001448	10	0.392106	0.150239	0.488501	0.207805	0.508409	0.565063	0.633972	0.687692	0.616278	1.09707	0.879477	0.974082	1.29074	0.822111	0.734879	3.50564	1.8231	3.07028	1.38555	0.782333	1.27764	2.31779	3.25691	12.0028
Capana00g001449	6	1.25928	4.33296	2.49041	9.71902	2.37386	2.42533	0.0640199	0.191434	0	0.201849	0.0555436	0.263721	8.965	5.69	19.0837	2.30451	14.6667	9.13435	0.263773	0.839941	0	0.117558	0.063485	0.218137
Capana00g001450	3	2.6509	10.5183	5.22812	4.89037	6.65261	8.37386	0.263163	0.185612	0.321346	0.254378	0.428491	0.547867	5.07082	5.41962	9.39466	1.42781	3.46523	2.48705	0.190023	1.08013	0.232256	0.056178	0.0580806	0.0821592
Capana00g001453	9	0.140999	0.0499238	0.0908529	0.134736	0.135102	0.179441	0.0483507	0	0	0	0	0	0.135	0.136397	0	0	0.298063	0	0	0.143019	0	0	0.0445183	0.0534566
Capana00g001454	9	0.0284197	0	0.160227	0.358327	0.0795406	0.0263785	0	0	0	0	0	0	0.0530165	0.104961	0	0	0.0276782	0	0	0	0	0	0	0
Capana00g001461	6	285.319	315.667	239.319	213.337	331.135	264.513	123.346	117.167	118.687	115.936	129.789	150.926	305.716	212.326	244.788	429.029	463.808	493.756	129.732	156.248	114.215	140.302	182.409	221.736
Capana00g001467	7	4.28393	10.017	7.09384	16.1019	7.90644	5.04779	4.97367	7.82583	8.88934	7.04247	10.1113	6.60323	9.79346	19.754	14.0022	12.707	51.1609	24.7817	7.53325	12.7581	5.80049	16.3795	23.6922	39.6852
Capana00g001469	12	0.604752	0.540939	1.12999	3.95324	0.381604	0.72562	0.801811	0.670106	0.90435	1.26941	0.873309	0.623621	0.818534	10.9573	3.49855	1.51542	5.00129	4.81735	1.37615	1.7474	0.912681	3.82895	2.32507	2.82474
Capana00g001470	7	5.30879	9.15308	8.43243	13.7765	4.30508	5.51572	4.3566	4.91722	7.52229	5.9911	7.18432	8.59016	7.72276	14.0986	11.4501	8.08736	33.5407	22.2085	7.80773	6.67502	4.80826	10.9356	17.2742	22.796
Capana00g001471	2	0	0	0	0	0	0	0	0	0	0	0	0	0	0	0	0	0	0	0	0	0	0	0.0435698	0
Capana00g001473	10	0.13018	0	0	0.124707	0	0	0.205443	0.263677	0.208366	0.198821	0.136664	0.136936	0.0627289	0.189367	0.298395	0.191511	0.273208	0.260564	0.275819	0.0623683	0.316212	0.246529	0.185421	0.675639
Capana00g001475	10	1.32184	1.97229	2.02611	1.35222	1.58695	1.67302	3.5382	2.42351	3.59717	3.85728	3.00856	2.60269	2.81214	2.11839	1.87015	3.26025	2.74656	3.79381	3.66216	2.3191	3.62508	4.02903	4.66881	10.2653
Capana00g001478	4	8.29015	10.1122	8.63753	6.56968	13.5149	9.77343	21.5715	20.0255	19.2185	17.4752	20.723	25.3436	5.8664	3.91258	2.47454	3.98844	10.0051	18.8995	22.7709	10.7287	7.25996	8.60694	8.73981	21.2648
Capana00g001480	10	8.06154	9.03029	6.18129	4.43581	7.07174	6.70109	15.0769	12.9425	13.1469	11.1405	12.6332	13.8946	8.61206	5.22226	8.47078	15.8198	9.68068	16.5967	18.2743	12.3722	18.9876	16.9284	14.6929	31.7122
Capana00g001481	11	0	0	0	0	0	0	0	0	0	0	0	0	0	0	0	0	0	0	0.0493217	0	0	0	0	0
Capana00g001482	10	0.0125539	0.0265784	0.0860247	0.0126363	0.147671	0.0121401	0.0698214	0.0671674	0.15306	0.248827	0.378386	0.238502	0.0495488	0.0955389	0.0934211	0.658251	0.503972	1.38224	0.20441	0.208696	0.197118	0.328365	0.941652	2.14003
Capana00g001483	5	242.534	279.268	368.298	348.814	532.535	158.599	540.233	387.42	875.662	623.576	323.728	655.069	77.453	113.943	196.259	436.836	276.251	126.09	478.217	374.366	292.121	326.078	494.599	520.868
Capana00g001484	5	13.0139	9.12032	12.9169	13.7598	13.1347	8.63175	16.4498	20.6135	24.1492	19.2142	18.5153	16.4333	12.9446	15.3872	10.8104	11.4515	9.08241	5.67405	28.3421	20.7558	29.6392	25.2352	14.4588	15.4725
Capana00g001486	4	19.7623	16.5424	17.985	23.6661	21.4556	16.2875	35.3152	34.2247	38.2959	39.228	35.0858	32.2413	15.6109	15.6995	18.344	31.7576	29.555	28.358	40.0644	31.5492	37.9275	37.4511	36.4605	49.5659
Capana00g001488	7	3.48183	3.10828	2.802	3.25704	4.44493	1.85785	5.60906	5.75933	4.67501	6.70678	6.197	3.70954	2.26373	3.30946	3.51115	14.5618	22.3834	19.4095	7.4836	3.79293	3.94664	8.36314	7.37323	14.6171
Capana00g001489	11	1.60849	0.961697	1.42899	0.557744	0.68532	0.533245	9.97804	12.1367	8.30334	9.54411	7.52883	9.99051	0.833341	0.246959	0.658088	2.15818	0.154811	2.57551	23.8128	12.7659	6.66131	2.85111	3.40695	7.67295
Capana00g001491	5	31.5983	18.3623	18.0681	24.333	25.4907	15.7744	52.6777	54.0355	54.4952	46.2105	51.0583	58.9625	26.6645	18.9106	19.6038	30.5009	13.4605	19.2091	49.2401	40.5077	49.8138	40.7086	31.8907	24.1965
Capana00g001493	5	0	0	0.0588792	0	0	0.0293407	0.27004	0.25476	3.14616	1.67553	0.784457	2.73621	0	0	0	0.0328432	0	0.0326109	0.294042	0.994092	1.23145	0.299378	0.857577	0.683045
Capana00g001494	10	13.6987	15.6692	10.9016	8.66813	12.6538	9.03037	18.7037	17.3801	17.2409	14.9097	16.5017	23.914	13.3636	8.95777	11.2555	17.9239	15.9098	30.6275	30.4617	18.6233	18.0527	15.8405	20.8279	47.2957
Capana00g001496	1	0.2989	1.01575	0.337608	0.687491	0.765704	0.42708	10.0715	4.44266	15.5717	221.849	20.0459	6.40757	0.193501	0.384918	0.135093	0.525454	0.513482	0.155338	5.79641	1.42653	9.54766	5.69848	0.335932	0.663943
Capana00g001497	1	0.135412	0.207951	0.139858	0.0948133	0.11501	0.160433	3.43291	3.26511	10.3225	162.129	19.6212	5.16211	0.0459288	0.0224797	0.0216659	0.0117205	0.0730364	0.151842	4.04506	1.32969	7.11085	2.46141	0.174072	0.206496
Capana00g001498	1	0.0359409	0.0606233	0.0349979	0.106907	0.0230833	0.0227554	1.38927	0.800942	3.47238	51.1731	5.63313	1.415	0.0230341	0.0224797	0.054216	0.023441	0.0130916	0.0256934	2.04573	0.522351	2.29233	1.39052	0.0488869	0.0625818
Capana00g001499	4	13.9412	16.3864	18.6281	19.6111	21.8209	15.7557	31.327	33.5034	29.5621	35.1095	34.068	24.0085	16.5487	18.8823	19.3194	17.4036	25.5698	34.6735	29.8886	20.5858	24.3674	29.5129	26.3088	31.5026
Capana00g001500	8	12.3041	16.4104	17.4302	12.8739	15.5419	14.3293	32.6971	32.071	29.543	32.8934	35.3562	24.7717	11.9202	8.35435	4.39863	4.88514	8.44727	10.5376	28.5858	15.9702	15.1639	14.3866	10.5924	10.0812
Capana00g001503	5	67.7318	65.7862	77.2482	112.852	169.589	60.4351	380.066	303.384	392.192	414.442	441.106	385.01	64.0003	36.5955	52.4195	81.0078	109.268	93.4636	575.439	372.624	430.672	273.473	168.442	144.535
Capana00g001505	6	10.4413	11.3856	12.6093	13.1674	18.146	9.28851	13.0733	10.2716	11.8066	12.1618	11.3001	11.2165	14.5869	17.1039	24.5185	45.7999	48.4281	38.6203	11.1667	14.6053	12.8268	13.6287	14.8425	19.1029
Capana00g001506	3	0	0.480342	0.0546081	0.0278057	0.0261058	0	0	0	0	0	0.122924	0	0	0	0.0248833	0.0555443	0.0903002	0.085945	0	0	0	0	0	0
Capana00g001507	3	13.4521	16.9877	12.2671	11.3199	7.80736	4.01219	0.522124	0.977861	0.0618491	0.519446	0.741989	0.327535	8.79374	7.70636	6.7849	5.89698	6.62792	3.80577	0.72011	2.36818	0.579917	0.859019	1.47348	2.80469
Capana00g001508	10	0	0	0	0	0	0	0	0	0	0	0	0	0	0	0.0193541	0.0422733	0.141809	0.0809541	0	0	0	0.0191208	0	0.276801
Capana00g001510	2	0	0	0	0	0	0	0.158421	0	0	0	0.153015	0.0760711	0	0	0	0.0384039	0.0366773	0	0	0.0742214	0.20691	0.308249	0	0.323568
Capana00g001511	5	0	0	0	0	0	0	0.298049	0	0.714296	0.084662	0	0.154333	0	0	0	0.0765695	0	0.110473	0.0802523	0	0.0371164	0.0717302	0.111239	0.172753
Capana00g001512	10	0.415996	0.78015	0.41732	0.62666	0.582913	0.462641	1.93596	1.50143	1.16472	1.69284	1.75281	1.2696	0.828712	0.555905	0.732369	3.54694	3.61907	4.77161	1.80587	0.713906	1.61762	2.11138	4.02205	15.1275
Capana00g001515	12	0.182986	0.437632	0.178778	1.22806	0.583637	0.11683	0.438002	0.286693	0.299434	0.384635	0.147325	0.41773	1.8524	4.67328	2.85931	1.65183	4.83632	4.68398	2.56076	3.12505	1.65017	3.85552	4.3786	2.87621
Capana00g001516	7	34.3721	18.4221	21.1894	53.0872	34.4427	27.7761	45.6154	43.1298	37.6841	35.5095	34.2933	43.0607	47.1445	109.539	65.0248	57.15	138.977	110.119	64.9695	65.3355	56.7601	58.7364	86.0579	74.1419
Capana00g001517	2	0.115277	0.0620791	0.169726	0	0	0	0.0601231	0.186401	0.0646703	0.0564608	0.167194	0.122647	0	0.22425	0.211384	0	0.299599	0.0570138	0.314557	0.174351	0.280506	0.231238	0.414795	0
Capana00g001518	7	21.9744	26.318	22.707	41.8226	28.2294	27.7086	34.1951	38.6849	33.2817	38.8756	29.7503	41.6123	32.8339	60.4573	68.0332	30.9447	108.72	84.0022	54.2424	63.7155	41.6284	69.4698	65.0675	94.8572
Capana00g001522	10	2.152	0.760005	0.362773	0.609201	0.27453	0.662493	1.29133	1.25677	0.360369	0.208127	0.294589	0.487523	0.633144	0.307504	0.300141	1.38156	0.53096	2.47672	0.847474	0.139239	0.768387	0.895415	0.554342	4.83322
Capana00g001524	3	0.32913	0	0.157423	0.0329349	0.0308787	0.0314771	0	0.0351705	0	0	0	0	0.0311745	0.0312971	0	0.0704693	0	0.0986416	0	0.0349635	0	0	0.0309035	0.0742165
Capana00g001525	10	14.0528	16.5437	12.5053	9.41889	13.4096	12.5631	15.5032	10.7038	11.8736	9.19452	11.7004	14.3707	13.2452	10.0298	8.79917	12.5476	9.40925	13.6039	15.2359	11.5897	12.4822	9.49098	12.4888	43.5641
Capana00g001526	11	2.67552	3.18821	1.25446	1.34117	0.674415	0.533937	12.7899	10.9596	8.17545	7.26583	6.14545	7.88261	1.08284	0.847441	1.50776	2.56635	2.34469	2.2939	14.3932	9.05557	8.3808	10.4117	5.11084	4.47294
Capana00g001528	8	9.61368	13.6818	16.5184	17.2152	24.8666	24.4611	33.411	35.4703	37.6113	39.643	50.9063	43.9962	7.66663	4.39201	3.22561	4.28247	14.7263	20.5804	26.7807	17.8169	10.1024	18.5238	14.5825	12.5018
Capana00g001529	4	193.045	199.445	210.199	187.918	275.359	331.98	402.843	399.467	388.029	439.477	560.827	532.255	110.425	75.9534	93.1994	180.058	319.533	496.173	253.714	205.343	164.655	286.876	594.084	437.229
Capana00g001530	10	1.07101	0.958784	0.394446	0.282847	0.797097	1.52103	1.22796	1.30474	1.74553	1.5568	1.52899	1.09497	0.511134	0.387859	0.995245	2.46988	1.94832	1.53463	1.74616	0.979139	0.905624	1.3013	1.71133	6.37702
Capana00g001532	7	1.27848	0.732155	0.788465	0.951268	0.479764	0.660963	0.768062	1.50797	1.16317	1.21492	1.41682	0.480999	0.724751	0.473494	0.17713	0.87431	2.88185	4.38933	1.17225	0.719431	0.443163	0.475173	1.41944	4.45756
Capana00g001533	8	0	0	0	0	0	0	0	0.0352561	0	0.0176802	0.0175911	0.0695424	0	0	0	0	0	0.0159528	0	0	0.0153076	0	0	0
Capana00g001534	10	3.40529	2.69031	2.71546	2.44646	4.34068	2.15666	4.26327	5.86324	5.11015	5.18552	5.14412	3.94361	3.14127	3.7004	5.18449	13.1062	11.5811	17.9526	8.49381	5.22761	5.9617	11.4654	11.0927	43.345
Capana00g001535	9	0	0	0	0	0.0973692	0	0.0800512	0.0120294	0	0.0139009	0	0	0	0	0	0	0	0	0	0.040088	0	0	0.024897	0
Capana00g001536	2	0.107844	0.161557	0.0775197	0.0536118	0.0262499	0.101935	0.403936	0.361377	0.648412	0.386054	0.295073	0.398391	0.410944	0.102266	0.218071	0.349366	0.173099	0.219032	0.514459	0.136521	0.206506	1.18775	0.0819488	1.04025
Capana00g001538	11	3.65692	4.34901	1.85403	1.62324	1.74612	2.1859	13.9325	12.1817	9.76387	5.34186	6.60159	9.78418	2.2041	1.67422	2.2382	3.58805	4.2535	6.98553	16.2224	8.11217	7.02307	6.6591	5.85278	12.3073
Capana00g001539	7	6.4711	5.74468	6.72514	8.59507	14.4246	9.99497	6.25894	4.4353	4.05034	4.61944	4.56323	5.72099	5.31667	4.65078	5.03857	9.2928	39.3066	30.6932	4.18517	4.64326	2.90871	2.51308	4.49663	6.83268
Capana00g001540	5	8.33203	10.3452	9.85972	7.19003	9.11976	6.82499	20.1075	16.7216	20.7124	15.7604	15.8147	17.7467	6.45861	4.51293	4.30299	6.85845	6.86226	6.39171	16.2264	10.8566	8.43404	8.70125	7.81457	11.3644
Capana00g001541	4	12.3556	12.2338	11.1861	8.69934	10.8768	11.4191	18.0594	15.2553	17.8393	16.6116	15.7473	18.5228	5.98042	4.83144	7.40648	12.1176	11.0858	11.8921	22.1278	14.2125	11.8916	13.3354	10.2134	17.4817
Capana00g001542	5	0.386122	0	0	0.25887	0.123686	0.0609854	2.3993	1.07265	1.65223	0.851319	2.22299	0.620583	0.0627289	0	0	0	0	0	0.626083	0.531248	0.50961	0.641996	0.964334	0.164352
Capana00g001544	4	4.37375	2.23997	2.37154	1.35263	1.71879	2.24748	5.80118	9.52665	3.50223	3.37468	3.08657	3.51644	2.92884	1.82726	0.884659	1.8139	3.20819	4.23148	5.54709	3.47537	2.70644	1.51886	4.1343	8.4954
Capana00g001547	4	10.4501	19.7826	11.6846	4.24448	7.0513	6.71468	27.6129	25.1839	21.1025	24.549	32.7677	37.2683	13.0282	4.14777	7.17196	17.609	5.04507	22.1653	39.1213	23.2607	21.7762	19.3575	23.207	41.8463
Capana00g001549	11	0.848489	0.894326	1.72	2.63181	4.45951	3.45959	8.07484	4.72776	5.43576	2.89834	5.50929	3.98157	4.38564	0.562965	1.25783	0.0529806	1.82549	0.047576	15.3302	1.24936	0.758397	0.33463	1.85172	0
Capana00g001550	11	0	0	0	0	0	0	0	0	0	0	0	0	0	0	0	0	0	0	0.0504905	0	0	0	0	0
Capana00g001551	2	0	0	0	0	0	0	0	0	0	0	0	0	0	0	0	0	0	0	0.0777627	0	0	0	0.0750699	0
Capana00g001552	11	0.018886	0	0	0	0	0	0	0	0	0	0	0	0	0	0	0	0	0	0.276971	0	0	0	0	0
Capana00g001553	11	0	0	0	0	0	0	0	0	0	0	0	0	0	0	0	0	0	0	0.362893	0	0	0	0	0
Capana00g001554	11	0	0	0	0	0	0	0	0	0	0	0	0	0.0677856	0	0	0	0	0	0.21307	0	0	0	0	0
Capana00g001555	11	0	0	0	0	0	0	0	0	0	0	0	0	0	0	0	0	0	0	0.125335	0	0.0386447	0	0.0403317	0
Capana00g001556	11	0	0	0	0	0	0	0.727196	0	0	0	0.0634206	0.122206	0	0	0	0	0.128849	0.0571746	0.124602	0	0.0551879	0	0	0.134111
Capana00g001558	8	60.6225	95.09	80.978	112.338	171.007	101.583	189.223	173.44	114.659	130.354	212.924	150.736	47.298	25.5102	8.09097	1.55326	4.42315	3.21123	109.349	79.5734	36.5388	24.9163	2.28788	0.969145
Capana00g001561	10	0	0	0	0	0	0	0	0	0	0	0	0	0	0	0	0	0	0	0	0	0	0	0	0.0385228
Capana00g001563	1	0.524531	0.0252548	0.205101	0.373882	0.147427	0.123326	0.855414	0.223788	0.688141	1.05607	0.73587	0.408059	0.206623	0.122906	0.143432	0.24214	0.514099	0.656195	0.221898	0.815054	0.449782	0.390245	0.813065	0.670795
Capana00g001564	2	0.0639444	0.0403765	0.0200807	0.0209401	0.161333	0.0395677	0.458219	0.419035	0.0687152	0.0662906	0.380296	0.24593	0.0797663	0.101375	0.0385713	0.252465	0.219042	0.445775	1.00159	0.32639	0.119735	0.408411	0.818028	0.704968
Capana00g001566	4	0.215042	0	0.0387337	0.0197227	0.169069	0	1.25331	0.541431	0.0408382	0.514046	0.407378	0.351909	0.169508	0	0.0353331	0.0191139	0.120308	0.0777928	0.875165	0.243434	0.361658	0.595734	0.527343	1.25909
Capana00g001569	6	0	0	0	0	0.0281851	0	0	0	0	0	0	0	0	0	0	0.0290938	0.0297602	0.0290115	0	0	0	0	0	0
Capana00g001571	1	0	0	0	0	0	0	0.024688	0	0	0.0749217	0	0	0	0	0	0	0.0247287	0	0.0722983	0.0242508	0	0	0.0214347	0.0257384
Capana00g001572	5	0.184629	0.390214	0.201926	0.2068	0.398446	0.706233	98.1153	60.7206	113.89	59.3052	51.6472	98.5578	0.356623	0.33766	0.465231	0.673299	0.546285	0.524776	56.0541	54.4866	56.0524	41.4962	55.9786	8.88653
Capana00g001573	5	8.07991	10.7335	7.86357	9.42444	8.63274	10.4538	194.337	205.804	239.776	280.125	247.103	250.114	5.72829	4.40987	4.18297	4.05338	4.5873	6.23538	226.029	124.898	161.171	122.395	41.7656	26.9697
Capana00g001576	8	21.6335	8.66944	5.20128	9.15406	13.3246	9.3227	16.4228	15.2208	15.0659	9.1382	14.0497	15.3745	9.02799	10.8012	9.17099	8.34779	12.473	5.56324	10.6142	11.7921	7.60848	5.54718	9.56443	2.5673
Capana00g001577	2	5.84035	4.09323	5.65243	5.95905	6.26543	1.93726	9.61406	10.9159	11.1264	10.9103	10.0213	7.21959	4.4933	5.26291	5.88735	9.55661	11.4048	17.2403	12.6104	7.941	12.0153	19.4737	17.5569	23.6362
Capana00g001579	6	2.55435	2.82624	1.94982	4.77572	5.60732	2.82301	1.64995	0.79331	2.2654	0.898297	1.78531	1.07432	4.69584	5.43454	3.12058	5.11514	7.84647	5.16939	2.14467	1.82686	1.21856	1.87663	1.02459	2.26937
Capana00g001580	10	0	0	0	0.0530046	0	0	0	0	0	0	0	0	0.0504771	0	0	0	0	0	0	0	0	0	0	0.0725311
Capana00g001583	11	1.54524	0.912912	0.502445	1.12947	1.02656	0.816893	2.80633	3.37048	1.08441	0.511937	0.72862	0.605001	0.321454	0.15635	0.214419	0.29589	0.32337	0.241729	10.4556	2.36011	0.495562	2.98014	0.352829	0.274706
Capana00g001585	4	9.42577	7.82811	5.19914	5.29002	5.705	7.24552	12.535	10.2194	12.736	10.5352	12.6059	11.3665	6.69044	6.56338	7.15079	7.8516	9.6183	13.6099	12.7508	8.72922	10.6406	11.3597	11.9796	11.6023
Capana00g001586	10	4.07835	3.80759	4.30011	4.62284	4.7199	2.75551	5.87371	4.47616	7.10767	3.45273	4.44838	5.51989	6.12684	5.3578	5.93859	9.09752	9.36096	8.70965	9.19914	5.57961	6.77574	7.85252	11.2001	23.6903
Capana00g001587	10	0.0999675	0.156177	0.22373	0.291205	0.359425	0.0707947	0.333643	0.354126	0.578966	0.247887	0.710916	0.350593	0.268163	0.533124	0.481296	2.93054	1.24108	1.30084	0.539258	0.385081	1.25584	1.57392	2.46406	7.14083
Capana00g001588	5	0.244128	0.199709	0	0	0	0.0926385	13.0039	3.71828	9.78079	9.54322	2.73519	5.60419	0.0471611	0	0.0912197	0.249943	0.196374	0.191433	3.88396	4.41089	3.49128	4.04664	2.47944	3.34216
Capana00g001590	12	0.0172615	0.102203	0.0676135	0	0.0165881	0.133207	0	0.0687434	0	0	0	0	0.287283	0.112363	0	0	0	0.0169737	0.0184956	0.016729	0	0	0	0
Capana00g001591	4	22.0912	22.6206	22.2239	17.8188	27.4049	19.7309	40.0969	34.3539	35.4027	34.6731	30.8992	34.4255	17.1365	9.96936	10.3183	20.701	24.7071	31.115	41.3925	25.8316	25.9242	23.7529	24.7332	38.1676
Capana00g001593	3	51.2082	48.5845	32.2571	26.7526	22.2877	39.2243	11.12	16.6185	15.8501	17.1712	18.3192	17.5203	34.9528	22.6212	14.5569	13.8228	9.69563	14.4905	10.0105	11.2353	7.70569	7.09646	9.59308	11.9837
Capana00g001594	3	3.8798	1.55397	0.185417	0.435664	0.240371	0.60822	0.562914	0.323276	0	0.122509	0	0.0670022	0.249804	0.720722	1.16336	0.324938	1.01401	0.123344	0.0670031	0	0	0.0625436	0	0
Capana00g001595	6	2.34066	2.27809	0	0.178542	0.0558756	0	0	0	0	0.0657244	0	0	0.234716	2.28002	3.79547	3.54472	4.31549	3.72912	0	0.450802	0	0	0.0601437	0
Capana00g001596	8	16.8554	16.3748	13.155	12.5149	16.1535	15.5359	17.4165	11.8642	11.5382	21.2992	13.0156	14.9133	14.59	9.37162	6.69124	7.97597	9.9502	8.14421	22.5371	12.2289	6.16705	5.49327	4.55392	7.00517
Capana00g001597	10	0	0	0	0	0.0348078	0	0	0	0	0	0	0	0	0	0	0	0	0	0	0	0	0	0	0.101464
Capana00g001599	7	3.59152	3.43439	2.88605	2.89627	4.07728	2.65332	3.66762	4.40114	4.15009	4.8028	4.31907	4.33726	3.75866	2.96257	3.95731	6.63286	10.8187	14.1709	4.21918	2.1013	2.66802	5.19658	10.8725	12.4095
Capana00g001601	4	2.70573	1.76614	2.0236	1.68666	1.86242	2.12909	4.74971	2.45983	3.36471	3.42197	3.41782	2.77925	2.15537	1.24465	0.903673	1.02503	4.42779	4.37049	5.38412	2.55906	2.69939	2.31348	2.08116	6.56483
Capana00g001602	10	0	0	0.0434468	0.131351	0.353964	0.287812	0.559526	0.374088	0.524284	0.445023	0.542254	0.550086	0.17352	0.0553069	0.0101361	0.375394	0.361161	1.13617	0.635206	0.220072	0.324883	0.306397	0.625147	2.42729
Capana00g001603	5	17.2807	16.8806	29.0605	66.2346	50.7019	18.7228	50.5366	64.867	116.379	110.353	104.364	61.1837	29.5394	16.1335	22.8791	19.4462	45.9087	18.4644	104.19	68.9493	92.8594	92.3516	97.1937	50.7617
Capana00g001604	4	4.04011	3.41818	4.03122	4.6818	5.31623	2.78403	9.78936	7.77603	8.65164	7.23498	7.83166	7.53278	3.59006	3.07389	2.63068	6.13039	7.11666	6.40735	13.4927	8.71241	6.875	10.2146	7.43629	15.7555
Capana00g001605	4	0.113307	0.180962	1.49673	0.509925	0.551913	0.328254	1.56822	1.48304	3.003	0.82092	1.8278	0.963159	0.843286	0.327178	0.38141	0.942803	0.78256	2.15975	1.78855	1.007	1.6555	2.55719	0.912559	3.52273
Capana00g001607	10	0.563857	0.607853	0.324865	0.44077	0.873088	0.33003	0.83785	1.06468	1.07187	0.964221	1.06816	1.54906	0.469857	0.486243	0.23069	0.922452	0.849729	1.55716	1.61801	0.392219	0.71007	1.31804	0.776792	3.81494
Capana00g001610	9	0	0	0	0.11347	0	0.0221961	0	0	0	0	0	0	0	0	0.0227052	0	0.0237661	0	0	0	0	0.0672945	0	0.0540233
Capana00g001613	10	5.50577	6.45391	3.2332	2.32803	4.64425	2.78192	5.62239	4.24413	4.11819	5.26507	5.15741	4.00346	3.21088	2.55855	3.17268	10.1753	12.0782	17.794	6.08376	3.88389	4.54879	7.09602	7.79907	26.3534
Capana00g001614	7	0.387062	0.505224	0.387894	0.14428	0.612424	0.416404	0.877765	0.541832	1.31407	0.488914	0.244493	0.360165	0.333906	0.179969	0.32573	0.247314	1.44084	1.42323	0.210994	0.255805	0.189294	0.147768	0.712772	1.10925
Capana00g001615	4	0	0	0	0	0	0	0	0	0	0.0520318	0.0488762	0.049321	0	0	0	0	0	0	0	0.0500173	0	0	0	0.0644721
Capana00g001616	4	29.2172	44.2201	38.296	32.413	36.4865	44.998	74.7705	84.971	79.3396	90.5035	73.1052	63.9283	19.0267	21.7317	32.5969	52.4761	56.1741	57.6467	67.9348	49.9323	49.5696	71.4449	61.6886	84.8903
Capana00g001619	3	9.39236	8.40158	9.76555	11.8152	7.98489	7.19242	3.59945	3.11855	2.54439	3.07059	1.77095	3.11955	14.4527	13.1069	14.8931	5.42509	5.37102	5.72647	4.16637	5.14014	1.9814	2.64086	1.73363	2.11471
Capana00g001620	6	5.09262	5.56384	6.77432	5.28435	5.81597	9.61242	5.00685	3.55511	4.06631	3.6116	4.57828	5.26166	4.0679	4.24868	6.52893	11.8283	16.8201	10.4122	4.28719	5.38819	5.02885	6.6514	8.29793	12.9647
Capana00g001621	10	0	0.318941	0.797465	0.988887	0.676778	0.435402	0.857011	0.970671	1.34835	0.219475	0.376142	1.02788	0.740243	0.329021	0.462821	2.24972	1.06436	1.94043	1.46818	1.82178	0.540384	0.876368	0.923852	3.01529
Capana00g001624	11	44.414	41.3591	44.5421	28.1337	43.2583	32.0505	73.2047	78.3909	66.8915	53.3168	54.1736	79.5676	57.6665	47.1956	35.363	51.057	35.0107	54.6257	79.9052	71.3254	65.2778	48.2551	50.336	79.7849
Capana00g001625	7	5.17679	5.81708	4.79739	5.68508	6.43191	6.80978	6.09932	7.08299	6.90491	7.55067	8.11758	7.44743	6.32349	4.76165	4.56063	4.81183	8.47115	9.84483	6.2301	6.66822	5.48829	5.34364	11.1996	8.62311
Capana00g001626	4	47.2817	56.3313	39.0435	25.0068	39.1693	35.053	79.5959	78.8036	69.9009	54.7528	58.1027	76.8653	56.7206	48.6253	36.8803	56.0112	37.1434	55.158	85.8273	72.699	71.2287	50.4443	52.5827	95.1809
Capana00g001627	7	0.270767	0.163549	0.192558	0.0770113	0.167611	0.0616975	0.107001	0.0746304	0.0079713	0.0620597	0.0883237	0.120183	0.205234	0.173709	0.500314	1.48131	1.44291	2.11302	0.107599	0.179841	0.139235	0.318285	0.44193	1.24723
Capana00g001628	12	0	0.397226	0	0.190354	0.0257888	0	0.0296855	0.133123	0.116999	0.206851	0.097145	0.0876626	0.0259998	0.132074	0.227196	0.353224	0	0.167169	0.116991	0.2286	0.994711	0.351114	0.0277586	0
Capana00g001629	4	41.4043	50.7409	51.8189	58.0328	76.8857	71.2787	96.9819	91.1075	80.7994	103.103	131.974	105.225	32.5764	29.1769	28.5143	47.001	81.8484	84.6926	66.512	50.808	43.387	76.2143	126.082	108.266
Capana00g001631	10	0.110701	0.168554	0.128827	0.241468	0.106182	0.0354142	0.339096	0.5216	0.429833	0.347492	0.363971	0.256411	0.310005	0.121374	0.390905	0.496901	0.330093	1.10477	1.23029	0.48842	0.5175	1.11687	0.929134	1.79842
Capana00g001632	3	4.86051	8.56535	2.93247	2.92411	6.61181	10.0583	0.405865	0.554104	0.772385	0.785246	0.535985	0.682911	1.93548	1.80997	2.19349	3.66944	7.01738	12.4044	0.750653	0.781486	0.267473	0.667384	1.90864	3.28129
Capana00g001634	7	0	0	0	0	0.0322976	0	0	0	0	0	0.211705	0.0356628	0	0	0	0	0.101941	0.102607	0	0	0	0	0.0336097	0.149888
Capana00g001635	10	0.0897271	0	0.380675	0	0.290886	0	1.32788	0.492249	0.667907	0.493479	0.575497	0.631393	0.292281	0.11084	0.306323	0.45621	0.807447	6.02885	0.896538	0.500228	0.549718	0.518053	2.06735	9.52246
Capana00g001636	10	0.587728	0.190662	0.299435	0.966113	3.11065	0.422905	2.13429	1.68244	0.82287	3.30799	3.64156	2.64276	0.56725	0.315192	0.583421	2.5179	10.5423	24.5902	3.62431	2.45844	1.83036	2.1298	7.61328	43.0214
Capana00g001637	7	4.44449	2.92496	1.9714	2.27275	3.48381	2.81169	2.02529	1.27864	0.598145	1.657	1.29705	1.09725	0.705195	0.680573	0.960839	1.83149	6.83011	12.9922	1.05572	0.674212	0.389992	0.601131	1.77601	8.64284
Capana00g001638	2	7.6467	7.93343	4.66534	2.50008	2.44808	4.41057	10.6651	12.8764	9.25927	9.27621	9.27928	9.90622	9.15951	9.00617	31.8367	33.0862	28.0385	20.7508	15.2967	18.6862	21.3367	23.1498	36.9065	32.3122
Capana00g001643	5	0.085952	0.0441943	0	0.042769	0	0	5.19351	5.02992	8.69939	4.09052	5.33647	6.66362	0.128322	0	0	0	0	0.0461987	4.74388	4.55759	6.7298	4.88027	7.19382	2.24088
Capana00g001645	10	0	0	0	0.0143483	0	0	0	0	0	0	0	0	0	0	0	0	0	0	0	0	0	0	0	0.106712
Capana00g001647	1	0	0	0	0	0	0	0	0	0	0.0325856	0	0	0	0	0	0	0	0	0	0	0	0	0	0
Capana00g001649	3	12.862	12.4529	12.4337	7.8816	8.33886	12.1757	8.86555	8.21943	10.4127	7.67101	8.93101	10.2838	10.4319	4.46693	3.10618	3.2579	3.38989	3.5008	7.54462	7.15898	4.85134	3.76884	3.98149	5.87649
Capana00g001650	9	17.3544	19.8125	16.9383	20.4716	20.9942	19.8396	10.91	12.8426	13.5067	14.0293	14.259	11.7901	13.5344	11.8129	5.48539	12.8734	19.5198	19.7838	13.7759	10.9945	7.72587	9.22834	9.4178	20.9524
Capana00g001651	9	16.8194	10.3008	10.6832	13.8695	14.5378	15.7712	16.1157	10.9299	8.89448	14.2172	11.8899	13.0135	7.97737	8.23164	13.9312	13.5584	17.7036	11.3575	14.0314	9.56086	8.1191	8.68882	11.0436	9.0863
Capana00g001653	9	151.901	165.984	170.59	211.758	261.075	111.009	79.1303	84.8744	72.5977	57.5508	74.0967	84.4373	103.919	62.6729	84.5118	71.2783	70.5899	9.81993	61.905	66.4243	56.4316	45.8573	32.0619	7.36922
Capana00g001655	5	0	0	0	0	0	0	0	0	0.142564	0.0465807	0	0	0	0	0	0	0	0	0.0455277	0.184679	0	0	0	0
Capana00g001656	3	11.4656	13.3616	11.8137	12.3662	6.76709	10.2479	0.0801348	0.141724	0.443483	0.596856	0.117476	0.114938	8.81506	6.0744	3.02211	6.33099	3.29485	6.48443	0.118241	1.1744	0.0700959	0.327787	0.105439	0.170509
Capana00g001659	4	4.32664	6.23076	3.36743	6.17504	5.57929	2.49665	8.66128	10.2492	10.1604	10.0923	10.3965	6.84344	4.34083	4.06457	4.3193	6.47688	5.90575	7.06461	13.5384	8.71117	10.2041	12.9681	10.065	19.8419
Capana00g001660	10	21.594	24.6857	14.3143	15.8292	14.758	9.96001	64.9739	55.4437	57.3004	60.7492	49.8968	41.2572	22.2302	23.421	50.9743	108.318	104.425	90.03	46.8465	39.2197	85.8267	124.813	222.389	323.242
Capana00g001661	5	78.7688	79.0039	77.6994	83.4373	86.25	79.0823	119.449	117.883	116.187	110.116	111.14	153.97	84.6364	59.7274	51.5174	44.6707	47.5975	57.4704	171.407	117.389	117.324	75.4897	65.1737	40.9073
Capana00g001662	3	0.351373	1.5249	0.955297	1.27701	1.45186	1.48122	0.375454	0.263721	0.333029	1.46695	0.575365	0.754872	1.46765	1.57477	1.13943	0.713843	1.05753	0.736815	0.400052	0.601609	0.399206	0.757655	0.276212	0.919453
Capana00g001665	2	0	0	0	0	0	0	0	0	0	0	0	0	0	0	0	0	0	0	0	0	0	0.0470231	0	0
Capana00g001669	2	0	0	0	0	0	0	0	0	0	0	0	0	0	0	0	0	0	0	0	0	0.0644078	0.0324981	0	0
Capana00g001670	5	0.0894365	0.132512	0.355317	0.114759	0.136381	0.20729	1.82721	1.68063	1.66322	2.49537	2.02544	1.94689	0.0510415	0.0367267	0.0231516	0	0	0.0509728	1.77882	0.672615	0.441965	0.432661	0.213812	0.24504
Capana00g001673	3	0.0391912	0.39993	0.374902	0	0.341449	0.111156	0	0.157927	0.171543	0.0808415	0.0406831	0.168213	0.113425	0.113091	0	0.0419557	0.0424533	0.329288	0.0835166	0.0371326	0	0.0366943	0.226484	0.197079
Capana00g001674	2	0	0	0	0	0	0	0	0	0	0	0	0	0	0	0	0	0	0	0	0	0.0314335	0.0332444	0	0.0365756
Capana00g001679	5	4.63077	2.30902	2.88134	3.63517	3.99523	4.86099	9.47046	8.23076	9.9283	9.53476	11.1215	10.7788	2.22078	2.42029	4.43399	1.83567	1.19695	0.695317	7.91333	5.34294	5.52903	5.31149	2.35364	2.59481
Capana00g001680	11	0.0383666	0	0	0	0	0	0	0	0	0	0.039101	0	0	0	0	0	0	0.0364255	0.0398914	0	0	0	0	0
Capana00g001683	9	0.143418	0.177436	0.130482	0.0375199	0.340186	0.00921064	0	0	0	0	0.0255627	0.0407029	0.0645279	0.044985	0.0604521	0.36367	0.0504046	0.103096	0.0204123	0.0273747	0.0268101	0.00986943	0	0.0325751
Capana00g001685	10	0	0	0	0	0	0	0	0	0	0	0	0	0	0	0	0	0	0	0	0	0	0	0	0.0670553
Capana00g001687	12	0	0	0	0	0	0	0	0	0	0	0	0	0	0.0179089	0	0	0	0	0	0	0	0	0	0
Capana00g001691	7	1.01533	0.861117	1.28697	1.26774	2.52709	0.496012	3.47659	2.73424	2.59424	3.12182	3.23259	2.67777	0.555183	1.21252	1.19426	3.8843	6.63531	9.64174	1.72804	1.58755	0.61541	2.13688	4.09245	9.30931
Capana00g001692	10	0.242961	0.727585	0.619084	1.46676	2.12349	0.489209	0.492534	1.30737	1.64455	2.87877	1.70528	1.65593	0.204629	0.465862	0.386494	2.62918	2.1484	5.11111	1.58814	0.699101	0.935889	1.13646	1.67395	6.43902
Capana00g001693	6	0	0	0	0	0	0	0	0	0	0	0.00901175	0	0	0	0	0	0.0376154	0	0.00919391	0.0089807	0	0	0	0
Capana00g001694	6	0	0	0	0	0	0	0	0	0	0	0	0	0	0	0	0	0.0199036	0	0	0	0	0	0	0
Capana00g001695	5	50.419	61.4734	51.1706	62.463	61.9117	52.0345	86.0998	87.1912	96.708	91.4181	87.322	79.803	44.7812	42.8012	41.0699	41.223	41.967	42.1785	111.171	88.0818	98.0875	90.946	41.4284	62.5565
Capana00g001697	9	0	0.0488133	0.0497179	0.199163	0	0.0967804	0	0	0	0	0	0	0	0	0	0	0	0	0	0	0	0	0	0
Capana00g001698	6	0.784577	0.480901	0.639049	1.13727	0.383973	0.807027	0.0236993	0.219364	0.138949	0.0685527	0.0227357	0.153992	1.15243	0.678716	0.703328	0.433884	2.92842	1.81595	0.0677695	0.181809	0.142654	0.0199626	0.142613	0.183739
Capana00g001699	2	1.80984	1.74649	1.82827	2.88379	1.96683	1.53231	2.45348	2.69686	3.58496	1.71117	2.45176	3.86186	3.20532	4.69601	17.7222	14.0082	10.8971	6.38223	3.42474	5.24249	21.7777	10.6822	7.06666	7.17445
Capana00g001700	2	0	0	0	0	0	0	0	0	0	0	0	0	0	0	0	0	0	0	0	0	0	0	0.0420637	0
Capana00g001706	4	4.28848	3.84684	5.47648	4.38948	5.69162	5.07438	7.29524	9.7354	9.92268	9.17461	6.54208	5.79518	5.15381	6.40657	3.53036	5.8752	7.19872	5.10225	11.79	6.40987	6.71399	7.36133	7.09025	11.1556
Capana00g001707	4	2.3755	3.02223	2.63779	1.08229	1.35885	1.01991	6.11812	5.97483	6.89674	6.84186	4.96081	3.98284	2.8468	2.97854	2.01501	2.87006	1.59264	3.77902	8.47077	4.81623	4.83773	5.46619	2.7069	8.14479
Capana00g001708	1	0.0489362	0	0	0.0610811	0.070142	0	0.0267603	0.0396631	0.039207	0.144006	0.0642169	0.0641207	0.0470897	0	0.0110794	0.0119985	0.0394541	0	0.183242	0.0262864	0.129841	0.143835	0.0625582	0.0169416
Capana00g001709	2	0	0	0	0.0148928	0	0.0420636	1.76015	0.811536	0.680921	0.616013	0.386043	0.270705	0.014422	0	0	0	0.015013	0.0614446	1.28442	0.648634	1.18275	1.78991	1.0932	1.90768
Capana00g001710	2	0.170444	0	0	0	0.0432141	0.219719	10.1981	6.74868	3.98143	2.74631	2.27543	2.57917	0.0145293	0.0583457	0.0420105	0.0779264	0.218166	0.124295	7.42291	3.87851	7.82521	8.85038	5.76724	13.0798
Capana00g001711	9	34.1971	46.9388	35.97	63.1541	65.3567	21.097	31.0628	46.8095	39.4848	34.7826	35.2044	30.5737	19.2273	28.5119	29.6046	55.3626	33.8737	18.122	39.3559	27.9853	22.3544	26.2269	37.5368	13.3419
Capana00g001712	9	18.9215	26.5279	33.4662	33.334	44.9649	31.9033	7.83566	10.1797	12.9646	10.5917	11.1308	11.5667	15.9393	13.7807	15.4104	24.3467	41.3216	46.7109	9.13668	9.12126	5.61639	7.55487	9.41817	13.985
Capana00g001715	10	0.170405	0.255625	0.374245	0.407441	0.117649	0.132325	0.103481	0.224232	0.0852651	0.25265	0.326212	0.226403	0.105801	0.104774	0.0838775	0.37728	0.750105	0.777449	0.461284	0.191097	0.472433	0.483421	0.580503	2.19806
Capana00g001716	3	105.916	74.8296	70.3934	46.0905	44.3874	101.642	27.1146	28.6958	33.9973	31.9066	31.7557	28.5559	60.8016	45.7223	32.1793	43.3486	49.7414	55.8591	31.6036	43.309	29.3044	28.7582	28.5536	33.6871
Capana00g001718	10	0.231648	0.382161	0.327952	0.0517908	0.0729369	0	0.742776	0.493709	0.90753	0.423789	0.519917	0.928616	0.403816	0.395132	0.478472	0.751881	0.165045	0.826435	0.551536	0.336667	0.469284	0.908758	1.02397	4.31519
Capana00g001721	8	0	0	0.202682	0	0.0497642	0.0500779	0.0540168	0	0	0	0.164957	0.0554862	0	0	0	0	0	0	0	0.200748	0.153975	0	0	0
Capana00g001722	1	0	0	0	0	0.141019	0	0.107041	0.478832	0	0.638139	0.565109	0.0996967	0.242758	0	0	0	0	0	0.052412	0.105146	0.0459228	0.0483914	0	0
Capana00g001723	7	0	0	0	0	0	0	0	0	0	0	0	0	0	0	0	0	0.0331675	0.0627425	0	0	0.0314335	0	0.0328057	0.044421
Capana00g001724	5	1.66071	2.1297	1.95477	0.742745	1.15403	1.35708	7.39057	8.20247	6.8708	6.23163	4.94954	5.66565	1.39923	1.19269	0.705803	1.31679	2.2723	1.19196	10.0383	4.93476	4.78676	4.84305	3.84136	7.31603
Capana00g001725	8	0.127558	0.144382	0.0823382	0.153507	0.0936739	0.134706	0.136001	0.381062	0.0311484	0.195846	0.188963	0.10194	0.135244	0.026494	0.0908232	0.10328	0.146497	0.176061	0.13652	0.0724362	0.0961194	0.04253	0.0679009	0.0550678
Capana00g001726	8	0.874415	1.15812	1.46152	0.571959	0.599659	0.775314	1.28401	1.02407	0.834377	1.10025	0.90535	0.667428	0.945214	0.488064	0.381979	0.143342	0.281193	0.210211	1.28027	0.665193	0.333399	0.282695	0.20056	0.254537
Capana00g001727	6	4.31883	4.4951	2.49681	1.6554	2.7757	3.99619	0.580562	0.390708	0.336037	0.40567	0.425786	0.291331	2.38393	1.9464	1.05845	4.0392	5.04662	6.61064	0.431452	0.674041	0.180377	0.0970299	0.133432	0.521554
Capana00g001728	10	0	0	0	0	0	0	0.194134	0	0	0	0	0	0	0	0	0	0	0	0.19843	0	0	0.0582396	0	0.255523
Capana00g001730	3	107.209	76.6914	79.0353	104.602	122.293	81.4988	32.0102	34.6778	28.2181	30.8917	37.0674	32.9159	93.0997	66.9899	73.3594	43.3528	29.3863	12.6957	27.919	42.0402	26.5311	18.7041	13.0819	3.84577
Capana00g001731	3	64.3737	37.2329	29.1481	37.4611	37.1655	46.9016	29.3674	20.3701	15.8446	17.4573	15.2057	30.5673	35.4946	36.3697	8.26578	2.28598	5.91028	6.70533	25.386	28.5846	13.2045	7.83809	4.74433	10.7499
Capana00g001732	3	0.838372	1.02664	1.52588	1.82683	0.640629	1.68492	0.621191	0.508827	0.160461	0.287592	0.474474	1.20812	1.02138	1.02368	0.459233	0.297868	0.858989	0.923934	0.90113	0.958359	0.362972	0.199999	0.956996	1.66226
Capana00g001734	9	0.66417	1.32733	1.13301	1.99329	3.46211	0.408654	0.383761	0.0556555	0.0318168	0.0964711	0.149042	0.0597916	0.651098	0.557166	0.529352	0.820752	0.272185	0.455097	0.275385	0.119497	0.0563914	0.143633	0.0554902	0.0656163
Capana00g001735	9	0.489974	0.593964	0.44041	0.537963	1.13791	0.281966	0.474434	0.36466	0.626113	0.197418	0.499016	0.435835	0.25933	0.297355	0.246639	0.337992	0.361403	0.471277	0.206773	0.172308	0.116128	0.102048	0.0738984	0.229025
Capana00g001737	10	0	0	0	0	0	0	0	0	0	0	0	0	0	0	0	0	0	0	0	0	0	0	0	0.0749441
Capana00g001738	7	4.68334	3.92833	1.57401	1.44571	2.42993	2.38138	4.72011	4.64919	2.75455	1.9312	2.51841	1.64639	1.80444	1.61176	0.877266	2.25891	5.00705	15.6456	3.92442	2.4676	1.78778	2.86142	4.84123	12.0306
Capana00g001744	6	1.70119	1.09505	1.46702	2.81125	2.11108	0.586833	0.221103	0.686258	0.168219	0.0970998	0.185063	0.306559	1.52472	1.38676	2.10222	2.27378	2.33537	1.35969	0.282729	0.676238	0.0843917	0.238522	0.345427	0.122158
Capana00g001745	6	0	0	0	0	0	0	0	0	0	0	0	0	0	0	0	0.0282426	0	0	0	0	0	0	0	0
Capana00g001746	8	13.4733	8.12112	13.2254	16.3941	18.6784	8.82951	20.3222	25.9393	16.7455	24.7845	23.0716	18.7692	3.51454	4.81805	3.85973	7.87588	9.01619	10.2559	16.1101	9.66819	8.29959	12.9239	11.0997	9.55599
Capana00g001749	10	2.11192	1.49851	1.67564	1.61137	2.3826	1.62185	2.47806	2.38044	1.94637	2.2073	2.57689	2.60173	1.84694	2.00248	1.45356	2.48445	2.56591	3.67174	3.00809	2.28827	2.43024	2.30092	2.7612	4.45333
Capana00g001750	10	0.404777	0.418146	1.24241	1.19432	0.71914	0.271862	1.66692	1.46265	1.88766	1.35447	1.75941	1.32407	0.22827	1.44322	0.804019	2.98371	2.98861	2.46104	1.61367	0.738583	1.56043	3.66103	2.4377	10.4628
Capana00g001751	2	17.3705	11.0951	12.0823	18.0635	14.5665	9.1332	21.1314	25.1331	29.7777	25.2133	21.0924	16.2892	13.072	17.167	17.4754	34.6453	49.6149	37.7408	34.8156	25.5538	29.8251	45.0161	34.2361	45.6508
Capana00g001753	3	0.13533	0.264544	0.440475	0.264552	0.302057	0.261569	0	0	0.0502598	0.113439	0.0645274	0.0462998	0.133299	0.19588	0.0412409	0.0459417	0.0234983	0	0.0489775	0.0653281	0	0.0645571	0	0
Capana00g001754	3	0.269586	0.192637	0.0262584	0.346462	0.0515775	0.230441	0	0.052501	0	0	0.0485725	0.0276487	0.0261582	0.0780629	0.0738831	0.159721	0.0577993	0.0265449	0	0.0780235	0	0	0	0
Capana00g001755	5	13.6302	21.1215	14.6592	13.5334	15.7464	12.4098	32.6651	30.1007	29.0162	27.3134	29.5299	31.3089	12.5541	8.12434	11.1678	18.6701	11.2355	13.6557	35.1434	22.5163	26.0798	19.5344	12.8716	18.1696
Capana00g001756	10	0.0110319	0.0560661	0.0210032	0.0323341	0.0105251	0	0.02209	0.0433845	0.0791666	0.011969	0.0458914	0	0.0103212	0.0196931	0	0.0105035	0.0117323	0	0.0910142	0.0553805	0	0.0811261	0	0.142183
Capana00g001757	4	13.1731	12.4161	11.6457	8.76425	12.9045	11.405	25.9938	20.8608	19.2229	21.4399	23.4864	22.0108	7.5356	4.73491	3.24376	7.56208	10.2544	10.1094	26.8447	12.9491	12.8417	12.2627	8.57337	26.0622
Capana00g001758	5	10.4959	17.6867	7.91121	3.06073	4.70556	6.49581	33.6406	27.2868	26.0452	25.0891	31.7536	33.8349	9.92011	3.17282	2.70381	7.80083	2.08098	8.65784	30.2177	16.1665	13.1645	12.4698	11.0145	26.9712
Capana00g001759	4	80.5517	88.819	73.8307	62.4043	92.6117	143.94	124.546	111.185	124.851	127.766	135.481	155.53	42.8051	29.3296	49.0614	67.0459	127.339	140.895	81.5937	67.5077	54.983	84.3436	138.019	101.414
Capana00g001760	10	0	0	0.108436	0	0	0	0	0.0540323	0.936556	0	0.120499	0	0	0	0	0	0	0	0.478696	0	0.984882	0.271542	0.785247	1.87438
Capana00g001761	10	0.149355	0	0.0986992	0.0475735	0.0471839	0	0.325881	0.708645	0.440716	0.222003	0.229874	0.0538905	0	0.148231	0	0.100391	0.0544031	0.144842	0.58174	0.051955	1.55121	0.940682	0.344654	2.5241
Capana00g001762	5	0.274497	0.251981	0.184523	0.26919	0.196517	0	1.03416	1.29968	0.859631	1.90578	0.960725	0.792966	0.104316	0.0124776	0.0130072	0.0280031	0.153104	0.0145891	1.33729	0.60625	0.302806	0.335806	0.0925918	0.226294
Capana00g001764	5	21.1436	18.6801	23.7333	20.04	17.0725	18.0953	66.9767	58.1652	68.9372	54.4279	70.1741	85.6823	20.1958	13.7599	15.8084	13.0637	18.3285	20.6513	90.6792	59.6915	34.4925	46.1194	56.027	26.4393
Capana00g001765	9	2.12862	1.78408	1.49638	2.03037	8.59453	3.08469	2.50977	3.22528	3.99313	2.50639	4.4384	1.95284	1.22845	0.973742	0.375989	0.772309	2.84733	2.7021	2.03932	1.44547	1.04606	1.12673	0.460344	0.406037
Capana00g001766	2	12.8446	11.7711	15.0161	13.8312	15.3385	17.9541	23.0805	24.8275	27.4083	24.9185	24.4407	26.7107	10.5913	11.7537	17.2878	20.9406	40.417	39.3586	24.2094	23.1377	25.2383	41.3202	51.4776	35.0085
Capana00g001767	4	2.8158	2.97543	2.23492	1.40012	2.47915	2.58638	6.17029	4.7656	3.89135	5.15316	3.87198	5.05525	1.22044	1.05021	2.21082	4.04558	3.57747	3.46838	7.31838	4.0873	3.58837	3.9709	4.49158	6.99102
Capana00g001768	4	5.02294	5.47876	6.60163	5.9274	5.50878	4.71793	14.1873	11.9428	9.98144	12.2778	11.1989	10.1326	5.99171	4.78536	3.43416	8.06882	6.50564	6.40236	17.9399	9.3647	11.2406	9.21807	6.68458	16.377
Capana00g001769	4	2.25965	4.93179	2.76624	0.515717	1.20195	0.678834	11.6086	8.13399	7.23869	9.49239	9.62847	9.74513	3.92897	1.17695	1.25565	5.08788	0.481549	3.60643	15.3403	7.5915	9.5329	6.84028	5.68406	15.1023
Capana00g001770	8	6.09071	5.90438	5.83522	4.39692	7.16912	4.94512	10.1519	10.7498	9.34915	9.80122	9.7927	9.70417	2.71172	2.15181	1.01259	1.85837	4.88867	5.52705	8.21416	5.69092	4.38763	3.99012	4.86877	9.32256
Capana00g001771	4	1.76992	2.26749	1.7807	0.810974	0.939025	0.878861	3.91478	3.96131	2.19869	3.16485	3.12248	3.19023	1.3152	0.896684	0.355571	1.19667	0.980482	3.26611	5.52773	2.87759	2.33784	1.88291	1.93105	5.27305
Capana00g001772	6	1.38545	0.820337	1.05921	0.299869	0.235789	0.188974	0.051216	0	0	0	0	0	0.539699	0.424727	0.653499	2.52458	2.23241	2.28957	0	0.190339	0.0466032	0.0514673	0	0
Capana00g001775	7	6.67178	9.47912	8.43321	8.5072	10.4496	5.46541	15.2429	13.3937	13.1493	13.2078	14.5364	12.1342	5.63613	6.75075	8.6756	15.4634	19.6786	19.5681	13.8282	10.648	10.7567	11.9876	12.6636	17.8203
Capana00g001776	5	4.30576	5.0753	4.69612	3.11247	3.64928	4.70012	37.3187	36.4759	37.3484	38.8718	37.152	34.0193	4.68217	2.1461	2.85934	3.30039	2.07142	5.19663	51.4787	28.8543	32.2012	23.3569	24.0671	31.3496
Capana00g001777	5	32.8394	25.4927	31.5131	26.2266	39.0787	29.4465	65.3476	63.4881	65.82	58.558	62.0801	68.6327	21.6306	21.1319	31.5677	42.9172	42.4142	37.1307	47.7893	43.7268	37.5192	46.7194	48.2924	36.9231
Capana00g001778	4	0.141991	0.0373775	0.103008	0.276124	0.166749	0.101069	1.11318	0.864258	0.933009	1.94553	0.855139	1.42976	0.0354899	0.139694	0.5462	0.32477	1.07949	1.1524	0.830976	0.291548	1.04925	1.17323	0.211281	1.50957
Capana00g001779	10	0.123777	0.0729774	0.211365	0.361267	0.258026	0.145923	0.864887	1.1941	1.31958	0.519112	1.06213	1.45785	0.198019	0.228249	0.283938	1.14709	0.920475	0.928523	1.07164	0.643334	0.894588	1.08266	1.14281	2.75709
Capana00g001780	5	0.383666	0	0	0.125641	0.599687	0.0593516	2.76591	1.79451	1.99479	3.8172	2.8778	1.90565	0	0.061763	0	0.128088	0	0.368486	4.59503	1.63756	2.9949	2.4742	0.926903	2.25595
Capana00g001781	10	0.47598	0.244047	0.463374	0.116876	0.0563701	0.729472	1.0993	0.551769	0.324579	0.517602	1.04991	0.672039	0.179962	0.171164	0.268957	0.550727	0.804787	0.231065	0.825544	0.430723	0.691844	0.360797	0.285173	1.83857
Capana00g001782	8	9.66187	8.49145	7.07464	5.82708	6.82878	7.33455	12.3199	12.7002	12.4651	10.962	12.4598	13.8548	5.13436	3.34758	3.94831	5.15995	7.45889	8.015	12.1838	9.11319	5.28594	6.62922	7.94522	9.03374
Capana00g001783	5	0.050988	0	0	0	0	0	0.372301	0.199504	0.282134	0.227064	0.0922878	0.166559	0	0	0	0	0	0	0	0.433076	0.347071	0.0998287	0	0
Capana00g001784	4	0	0	0	0	0	0	0.398102	0.283092	0.238734	0.487906	0.445109	0.144071	0	0	0	0	0.0303488	0	0.386927	0.0869495	0.0811646	0.577072	0.280898	0.525183
Capana00g001785	7	0.153323	0.670238	1.13414	2.00341	1.24748	0.823475	1.88022	1.89836	2.05241	2.30199	1.28542	1.50047	0.419382	0.366254	0.216415	0.78114	3.9283	7.60051	2.01522	0.758212	0.930238	1.40875	1.8595	7.58367
Capana00g001786	7	0.757541	0.815966	1.60968	1.55124	2.36048	1.69149	2.35859	1.89884	4.36075	3.1374	1.97599	2.32319	0.792195	1.03618	0.565226	2.47276	5.60949	9.02307	2.45758	1.23281	1.32256	3.08509	3.14588	11.5652
Capana00g001787	10	0.193717	0	0.0617696	0.0611659	0.0627496	0	0.209495	0.276005	0.424976	0.142716	0	0.405842	0.129115	0.122804	0	0.0626209	0	0.187331	0.138437	0	0.311244	0	0.0652989	1.46518
Capana00g001790	10	6.74517	5.91771	5.8353	4.65166	5.19884	3.15252	9.52312	9.57536	7.37943	7.67197	8.39345	6.39546	5.48257	6.36818	3.89046	9.07171	11.05	12.0577	13.5253	5.76411	7.61017	8.93979	9.11045	22.9576
Capana00g001791	4	13.388	18.8005	10.9222	3.87634	8.46781	4.73495	38.0309	20.418	25.0791	16.888	24.1358	22.5401	10.3596	6.45839	7.38671	20.9527	5.44921	14.0653	23.6764	15.1365	13.9535	15.4078	13.5735	30.6854
Capana00g001793	6	0	0	0	0	0	0	0	0	0	0	0	0	0	0	0	0.0426961	0	0	0	0	0	0.0389978	0	0
Capana00g001794	11	0.24277	0.0933596	0.262824	0.119568	1.32514	0.169009	0.390724	0.974113	0.481203	0	0.459934	0.15557	0.0591951	0.170657	0.44075	0.245617	0.598942	0.619077	1.45152	0.535321	0.144355	0.471881	0.435281	0.193455
Capana00g001795	7	59.8748	40.0696	48.3336	47.0795	70.1939	57.8666	69.1771	66.7903	65.7575	50.3269	59.7417	79.165	42.9015	32.4405	32.0086	40.5342	107.644	105.289	92.4608	68.101	61.0769	54.0281	69.0649	66.0966
Capana00g001796	2	0.0767332	0.300525	0.145222	0.889546	0.31956	0.317455	0.817881	0.733641	0.559824	0.311322	0.493119	0.471259	0.613547	1.29817	0.589413	0.460234	1.49092	1.2663	1.04375	0.387297	0.721484	1.68188	1.00018	1.79305
Capana00g001797	7	9.78714	15.6574	11.379	29.4205	13.6603	13.1319	16.2207	18.1388	21.4184	23.5051	18.3399	19.4231	16.9498	43.2049	15.8916	14.6603	50.0594	42.5561	20.7109	20.872	14.3081	35.7107	27.2358	23.6113
Capana00g001798	1	0	0	0	0	0	0	0.0900764	0.0288651	0	0.2947	0.0288046	0	0	0	0	0	0	0	0	0	0	0	0	0.0304554
Capana00g001800	8	0	0	0	0	0	0	0	0	0	0	0	0.0281038	0	0	0	0	0	0	0	0	0	0	0	0
Capana00g001801	7	0	0.0453573	0	0.312448	0	0.0413257	0	0.13405	0.0975436	0.0478065	0.211003	0.0449291	0	0	0.0422735	0	0.0456053	0.258813	0.0945412	0	0	0.0417639	0.171417	0
Capana00g001802	9	0	0	0.0374902	0.0956243	0.735402	0.0187407	0.0217815	0	0.0644834	0	0.0789162	0.060791	0.222726	0.0356297	0.074284	0.0399813	0.510771	0.479078	0.0210056	0.0202715	0.0371706	0.110083	0.0382153	0.117703
Capana00g001803	6	0	0	0	0	0	0	0.0516191	0	0.251866	0	0	0.420979	0	0.397019	0.99877	5.90142	4.0476	3.0017	0.690933	0.689358	0.043092	0.173921	0.0905651	0
Capana00g001804	7	0	0	0	0	0	0	0	0	0	0	0	0	0	0	0	0	0	0.222257	0	0	0	0	0	0
Capana00g001806	7	0	0	0	0	0	0	0	0	0	0	0	0	0	0	0	0	0	0.0831812	0	0	0.0398158	0	0.0385825	0
Capana00g001809	12	0.983207	1.19564	1.55224	8.33755	4.00594	0.866499	1.62594	1.7664	1.23674	1.34631	1.59374	3.84745	8.06524	20.0069	6.10002	2.7852	11.5013	17.7552	9.8653	6.05678	4.33701	15.8406	7.4824	8.5089
Capana00g001810	10	0	0	0	0.0404361	0	0	0.178929	0.13173	0.0425707	0	0.0426556	0.0413892	0.0410822	0	0.376694	1.01679	0.37686	1.50023	0.82718	0.558326	0.832416	0.430032	0.990165	3.34557
Capana00g001811	7	1.24895	0.999987	0.768749	3.61224	2.01728	0.728662	1.37178	1.14344	2.10255	1.51514	2.10576	1.32955	2.43152	8.9571	2.58542	1.869	10.073	10.3961	2.26368	3.11512	2.42881	3.93131	6.06587	4.21075
Capana00g001812	10	0	0	0	0	0	0	0	0	0	0	0	0	0	0	0	0	0	0	0	0	0	0	0	0.166355
Capana00g001813	7	0.0474132	0	0.186355	0.0466571	0.133633	0	0.051275	0.136025	0	0	0.0505591	0	0	0	0	0.0947748	0.0513595	0.201594	0	0	0	0	0	0.22258
Capana00g001814	5	0	0	0	0	0.0394534	0	0	0	0.534401	0	0	0	0	0	0	0	0	0	0.0850578	0	0	0	0.0410562	0
Capana00g001815	2	0	0	0.0293489	0	0	0	0	0.0305984	0	0.066014	0	0	0	0.0284017	0.0267975	0.0319751	0.148146	0.0574265	0	0	0.0842245	0.115581	0.090613	0.134701
Capana00g001823	11	11.8954	12.5565	10.081	9.47835	11.9117	16.2188	67.8618	48.4874	27.1851	20.8834	19.4245	26.9588	7.133	4.0011	4.59769	4.09455	7.92644	5.91089	69.4825	30.5903	11.2129	25.4702	9.12972	7.15141
Capana00g001824	12	0	0	0.0906421	0	0	0	0	0	0	0	0.081615	0	0	0.136131	0.123909	0	0.094313	0.0980544	0	0.192138	0	0	0	0
Capana00g001825	9	0.668178	0.142699	0.270569	0.966733	0.661597	0.263009	0.355721	0.141645	0	0	0.170469	0.0854435	0.322142	0.0777891	0.326921	0.307684	0.594172	0.855394	0.0293079	0.320298	0	0	0.0267882	0.124805
Capana00g001827	6	6.10836	5.81887	11.2309	10.1967	18.0159	11.733	5.37152	7.21229	3.50207	6.68341	6.88465	7.10911	8.43968	8.20443	8.92437	15.9027	33.8541	27.7882	8.19165	8.10029	5.3033	7.67773	11.67	9.3071
Capana00g001830	8	88.7814	119.917	114.578	137.992	216.264	179.916	218.316	264.892	165.091	223.645	336.826	264.815	52.7641	17.4269	5.68193	3.44144	12.7389	26.3345	154.802	88.8008	41.0193	39.7236	7.21607	4.38219
Capana00g001833	7	0.231364	0.530509	0.142355	0.071763	0.457965	0.270405	0.323611	0.0570443	0.0475212	0.301177	0.219976	0.14884	0.249618	0.208035	0.145807	0.919136	1.31067	2.12708	0.153301	0.045364	0.0952198	0.127207	0.51633	2.59188
Capana00g001836	5	0.375895	0.733709	0.647505	0.19241	0.21324	0.733531	8.27947	5.48882	7.51404	7.64417	8.27782	8.25714	0.202839	0.114578	0.123073	0.166852	0.153935	0.761899	5.87254	2.84688	2.36248	2.2579	2.55792	0.723833
Capana00g001841	3	4.49416	11.7327	11.4215	16.6356	21.5959	17.6774	0.0448971	0.0470463	0	0.286049	0.177305	0.0461184	20.0702	15.7934	13.1782	5.15913	3.59352	0.0891228	0.184476	2.62797	0	0.0881669	0.0426176	0
Capana00g001846	11	0.559667	0	0	0	0	0.0551037	0.279311	0.0606452	0.091818	0.0640392	0	0.0614421	0.109944	0.164102	0.207574	0.316829	0.0610104	0.0557086	0.370217	0.0915337	0.111872	0.281227	0.0272056	0.238051
Capana00g001847	10	0	0.11947	0.0888468	0.0929396	0.118343	0	0.063143	0	0	0.239489	0.131178	0.0947976	0	0.143316	0.0277764	0.12597	0	0.247713	0.19721	0.32802	0.0896887	0.491626	0	1.04731
Capana00g001848	7	12.292	7.99374	12.0152	22.1507	26.1829	13.2429	18.549	28.0334	31.3402	32.524	37.4104	24.0755	12.1806	16.0149	11.3807	17.0383	46.4465	51.8601	25.5659	20.8713	19.0124	33.8474	41.0477	37.4834
Capana00g001849	3	0	0	0.220273	0	0	0	0	0	0	0.0282739	0	0	0	0	0	0.0248121	0	0	0	0	0	0	0	0.0350339
Capana00g001850	1	0	0	0	0	0.058708	0.267906	0.17365	0	0	0.230841	0.032434	0.0314711	0.0312376	0	0	0	0	0	0.0334928	0.131027	0.0302747	0	0	0.0704544
Capana00g001852	8	0	0	0	0	0	0	0	0	0	0	0	0.0537734	0	0	0	0	0	0	0	0	0	0	0	0
Capana00g001853	9	113.477	124.043	137.772	169.019	204.378	195.308	51.4631	53.8624	48.5852	57.8098	65.7853	67.1594	119.601	83.9656	54.9004	52.5529	149.122	162.444	66.3134	67.4307	30.114	49.239	47.8646	37.9971
Capana00g001854	8	23.4995	21.982	20.3165	19.8941	25.1714	16.9234	52.0472	46.2791	40.7891	39.3077	39.8065	46.3586	14.6069	8.09241	3.94784	3.9155	6.84107	6.43903	40.9499	28.9989	20.9371	14.7541	6.17803	8.17894
Capana00g001855	8	41.467	17.7408	23.0065	73.7776	114.078	35.0044	40.491	39.2054	56.7558	102.95	114.275	49.6875	21.9807	9.29923	10.8263	9.27763	42.172	19.7941	26.0403	20.0933	15.5818	28.1102	30.6973	9.60688
Capana00g001858	7	14.1197	15.1243	17.56	25.7985	38.7853	24.1769	38.7548	36.0989	36.0531	36.12	48.9182	47.4357	13.5905	14.0889	15.3792	18.8568	86.7831	133.958	39.6242	29.9419	24.4646	36.5377	63.5014	94.456
Capana00g001859	2	6.83112	9.98581	4.13952	5.27008	2.08895	3.00139	565.6	544.251	683.747	569.572	353.063	681.297	4.3808	18.5366	225.581	1062.65	630.571	397.289	591.488	382.445	847.394	1016.67	872.942	614.659
Capana00g001861	1	0.706793	0.903191	0.482055	0.902424	0.879326	0.61766	22.0778	19.2404	56.2151	130.675	34.3679	25.3023	0.889904	1.26969	0.598379	0.766802	0.328014	0.748633	19.0628	15.3065	28.3196	27.4405	19.9568	10.1597
Capana00g001862	9	3127.92	4778.56	5117.18	4930.06	5600.37	4429.34	4488.98	4755.49	4476.21	4473.84	5096.08	5498.76	4019.77	3757.53	5812.55	4408.73	5817.82	5820.57	4738.92	4990.64	3509.44	3942.39	4863.29	3980.46
Capana00g001863	3	2713.92	3258.93	3572.99	2863.88	3608.73	2792.24	713.311	1011.16	896.386	500.547	503.204	754.634	1511.13	962.135	337.769	422.269	263.468	122.703	758.564	881.923	396.765	392.869	190.643	104.943
Capana00g001864	5	39.7246	51.9044	68.4327	80.013	78.8294	78.6417	119.14	127.113	135.376	134.812	157.729	146.07	25.5184	21.7411	28.5495	35.1016	68.791	67.6137	93.5107	65.6615	55.3125	100.82	100.414	60.3365
Capana00g001865	4	45.0658	60.7037	53.8472	43.9579	48.0771	54.725	86.0228	86.5951	90.3082	94.2372	91.6044	91.3146	27.3998	25.3549	32.4244	68.6488	93.8804	96.6105	61.9104	50.2458	53.7823	70.9355	96.066	143.725
Capana00g001867	6	0.0937659	0.048212	0.0919441	0.455143	0.402059	0.223227	0.562528	0.520236	0.39296	0.104791	0.299331	0	0.234792	0.223446	0.387559	0.575095	0.638834	0.6451	0.248879	0.151101	0.135879	0.649054	0.0958934	0.32074
Capana00g001868	1	0.442725	0.243887	0.0796583	0.12498	0.0472156	0.0309661	0.303033	0.329843	0.607574	0.370863	0.204274	0.138077	0.110684	0.0616075	0.117491	0.445228	0.321622	0.247901	0.0865543	0.0498559	0.0936251	0.0999276	0.0489755	0.307715
Capana00g001869	3	0.0341672	0.0594636	0.246065	0.110973	0.0769891	0.110241	0	0	0.0759207	0	0.0448003	0.0122031	0.122259	0.131443	0.0644576	0	0.134206	0.113242	0.0249757	0.0234131	0.0225184	0.0233294	0	0.0290864
Capana00g001870	5	0.556669	0.550957	0.520452	0.55154	0.743301	0.519832	1.4651	1.40319	1.06043	1.3588	1.16657	1.4602	0.496931	0.127218	0.120927	0.130968	0.461732	0.803003	1.61255	0.777998	0.305742	0.618577	0.603211	1.17503
Capana00g001872	5	3.3181	1.97758	4.28739	2.74739	2.96699	1.91913	17.4261	19.3388	19.6348	14.7066	12.1537	14.1071	0.694886	0.993635	1.49815	2.6024	5.22065	3.89143	20.0183	13.0804	6.56214	10.1769	5.55747	8.91918
Capana00g001876	3	3.49388	4.60117	2.68812	1.01679	1.89091	3.07841	3.49846	1.90649	2.06053	1.9657	1.99267	2.72566	2.29888	1.96564	1.84803	3.04739	2.54595	3.36402	2.81095	2.1014	2.11114	1.73377	2.66763	3.83899
Capana00g001878	8	0.779635	1.31381	1.75792	1.29699	2.4468	1.59663	2.15867	3.84923	3.07828	3.24973	3.38324	1.96285	0.758484	0.665744	0.452964	0.549393	0.568349	0.202918	1.66854	1.73935	1.29784	1.21215	0.88095	1.76583
Capana00g001879	11	7.58511	7.38255	4.72983	3.79518	4.56337	2.66325	12.7881	16.4681	9.89764	9.43849	8.63493	8.26146	8.47839	5.02323	5.86507	9.1347	4.25595	10.1861	36.1822	16.3104	12.3483	13.69	5.88689	10.7743
Capana00g001880	3	20.9199	26.7906	25.1832	20.5395	24.9376	27.809	8.8173	6.40174	5.69793	7.48817	8.52952	7.07258	21.8148	16.2833	9.75442	8.05624	13.9054	13.5379	7.09407	9.25432	5.21296	6.80769	7.13915	5.8847
Capana00g001881	3	7.34212	8.69909	4.74329	2.75778	2.55364	10.7656	0.43924	0.395278	0.421302	0.561151	0.331884	0.54097	3.4203	4.26879	2.60616	4.96446	5.04824	10.4386	0.438481	1.54715	0.416326	0.261545	0.622282	1.44507
Capana00g001882	4	0.156893	0.142942	0.0335184	0	0.0681004	0.164636	6.21639	6.44852	6.02085	4.31633	3.83271	4.08286	0.0499847	0.0672145	0.176384	0.108796	0.215479	0.126798	9.1005	5.46412	8.79125	6.36123	4.03595	8.77013
Capana00g001883	3	78.6126	82.7542	64.7336	30.5981	33.5884	120.424	8.26443	9.73122	6.34073	4.98453	5.68504	13.046	37.4987	20.4296	17.0582	12.808	26.4875	63.4388	8.02135	9.88594	2.74983	1.75098	2.37818	3.02398
Capana00g001884	4	2.61103	1.47802	0.858657	1.7677	2.54636	2.5468	9.47025	9.70486	10.8989	8.39082	6.07089	10.5698	0.689743	0.584111	0.675582	2.39445	4.52103	5.53899	13.6928	6.51172	4.83529	5.03505	3.72201	9.1487
Capana00g001885	5	3.79534	3.67535	2.28487	3.52663	4.97158	3.91245	21.0632	17.4281	20.2556	20.0817	14.8516	24.0728	2.63286	1.94227	1.03972	2.32787	4.29556	6.44351	24.5762	12.5999	8.6159	7.91343	4.81854	8.20269
Capana00g001886	4	10.1839	11.9936	10.8414	10.32	14.4838	11.7406	17.3941	15.068	14.7593	17.5373	18.2004	15.8716	5.3396	3.98815	3.70932	12.9016	13.9404	16.8048	15.7072	8.83942	11.3267	10.7995	10.3679	28.2573
Capana00g001887	4	9.31744	13.1446	12.8556	5.97992	13.5671	11.2669	23.6505	20.426	20.5464	22.2123	24.8203	24.8287	9.11282	4.90395	4.04586	20.4404	9.76669	18.8177	22.414	13.7383	17.154	11.5235	12.9458	41.4422
Capana00g001888	4	6.39024	13.0062	6.64077	4.61882	7.25879	7.49239	23.018	20.3554	20.0679	20.149	22.8768	24.1895	12.7257	6.4838	5.06865	13.0862	3.42572	6.12547	24.8169	17.9082	15	12.3065	9.39228	27.7052
Capana00g001893	7	6.3061	6.77384	6.05854	7.39108	7.43193	6.68516	10.377	10.0844	7.42204	10.4951	13.4012	10.9631	9.51401	10.4979	4.21621	6.25027	15.8448	27.7638	9.18002	8.9782	11.0398	11.0422	18.8351	18.3356
Capana00g001895	5	6.70294	11.9857	9.00001	5.75951	5.02829	7.57283	99.5591	117.364	192.915	188.27	137.82	103.209	2.52973	2.57157	2.91558	6.86195	7.61548	12.558	63.473	65.7793	81.4144	65.3065	68.9325	33.4588
Capana00g001896	4	18.7295	21.3636	20.8028	21.4958	23.6625	15.2223	47.9913	42.1068	43.7763	48.3598	36.6395	29.4022	8.62328	14.5259	8.96393	22.9832	27.2828	29.2005	38.7942	27.0324	25.5657	33.4223	24.596	46.2278
Capana00g001897	8	0.54451	0.34768	0.374018	0.489955	0.486449	0.657077	1.00587	1.09991	1.3977	1.27649	1.18685	1.26254	0.243325	0.124185	0.0296539	0.176802	0.252926	0.555613	0.754394	0.627318	0.260459	0.153378	0.411808	0.656206
Capana00g001898	10	0	0	0	0	0	0	0	0	0.0240554	0.177295	0.1238	0.117874	0	0	0	0	0	0.0740445	0.221743	0.170725	0.0671519	0.0227042	0.0469615	0.376164
Capana00g001899	10	0.123274	0	0	0	0	0.116545	0.188568	0.117889	0	0.41319	0	0.0661383	0.0616233	0.170682	0	0	0	0.249544	0.910665	0.0654771	0.118838	0.0631644	0.295617	0.732603
Capana00g001901	5	9.58016	12.1708	11.0926	3.8406	7.08144	8.68481	50.8862	40.9301	45.0851	56.7223	45.1378	46.7086	6.67876	4.96592	4.22403	7.23242	4.18717	6.03374	39.5517	28.6993	18.138	19.074	16.4529	31.4451
Capana00g001903	7	1.28062	1.12645	0.417173	0.868769	1.74218	1.60645	2.30431	1.97048	1.73013	1.69349	2.62458	3.36597	0.494991	0.266617	0.248699	1.10751	3.43686	5.6794	2.54243	1.95866	1.02497	0.872443	2.67579	4.16182
Capana00g001905	10	0	0	0	0	0	0	0	0	0	0	0	0	0	0	0	0	0	0	0	0	0	0	0	0.0795211
Capana00g001906	8	30.2984	29.568	28.2416	23.5235	29.2483	21.5226	56.1429	46.7455	49.8883	38.6203	40.1899	47.2457	18.5451	11.3338	9.71531	24.4579	17.5557	17.4703	56.1809	33.213	18.9628	21.6757	15.2365	26.0483
Capana00g001907	8	6.58301	5.31359	3.93413	3.13585	4.48493	4.82371	4.9119	3.21795	3.31769	4.18558	4.99866	4.31054	1.82078	1.27311	1.54057	1.87158	1.56314	2.12782	2.87242	1.9065	1.28389	1.55379	1.08316	1.05301
Capana00g001908	7	12.0293	6.84248	8.24228	11.3471	10.3828	8.82894	13.2398	14.1068	12.0925	13.3916	13.0526	12.9795	8.08517	7.26765	9.1822	15.129	18.9183	21.2824	15.534	12.1953	10.7847	15.5942	15.3584	18.7143
Capana00g001909	8	6.72718	6.53397	4.9552	5.23634	6.99312	4.85977	8.06683	8.49323	8.50431	8.59339	8.17781	6.89544	3.0739	2.41388	2.18005	5.88872	3.97988	4.24494	9.58884	4.66426	4.79519	6.78524	4.06387	7.04809
Capana00g001910	4	10.1388	15.6974	10.1206	7.90161	8.0207	12.3971	19.2626	17.5561	19.1718	21.0885	20.0901	14.8069	5.54279	5.16236	5.19176	17.106	14.8689	19.498	25.613	10.5051	10.695	15.8167	15.5927	34.0158
Capana00g001911	12	0	0	0	0	0	0	0	0	0	0	0	0	0	0	0	0	0	0	0	0.0235309	0	0	0	0
Capana00g001912	2	0	0	0	0	0	0	0	0	0	0	0	0	0	0	0	0	0	0	0	0	0	0	0.0568403	0
Capana00g001913	11	0	0	0	0	0	0	0	0.199407	0	0.0666659	0	0	0	0	0	0	0	0	0.065159	0	0	0.127488	0.0584047	0
Capana00g001917	5	0	0.0887917	0.0294396	0.0910793	0.0874187	0.114855	0.13082	1.00267	0.768107	0.923997	0.794522	0.618757	0.0582942	0.0291728	0.029075	0.059504	0.0304335	0.0296678	0.683351	0.223867	0.529137	0.658855	0.0310243	0.810473
Capana00g001918	5	27.9249	39.7111	25.9425	21.5708	20.6853	17.0847	64.2438	61.4248	53.9578	60.746	49.6834	46.4814	24.5887	22.5768	32.6481	30.5571	35.3337	25.3537	67.3584	44.5726	42.0187	40.4288	37.0458	40.7786
Capana00g001919	10	7.76196	8.63241	8.80167	8.63683	10.0406	5.76425	4.68378	3.88883	3.231	3.98521	4.72425	3.43693	7.98126	6.93353	6.10011	15.8883	12.3003	15.2297	5.47585	4.31972	4.25356	5.6605	8.14147	25.5633
Capana00g001920	10	0	0	0.0653156	0	0	0.188529	0	0	0.485866	0	0.138003	0.713256	0.189648	0	0	0.193388	0	0.353284	0.354648	0	0	0.186709	0.134439	2.23887
Capana00g001921	5	19.5251	19.7967	25.2514	49.2365	58.0704	15.5573	47.6539	47.1426	45.2554	51.3749	55.778	47.2193	27.1485	25.778	33.9683	33.8203	42.7901	29.6346	73.3853	55.8135	49.7502	62.1324	34.7447	24.1653
Capana00g001922	2	1.19474	0.873612	1.30115	1.39315	1.49857	0.456523	1.43105	1.61912	4.13965	2.79455	1.41323	1.52521	1.66806	1.81634	1.65502	5.33456	4.55871	1.57228	3.72345	2.3717	3.7331	4.06369	4.15677	5.09079
Capana00g001929	3	0.248566	0	0	0	0	0	0	0	0	0	0	0	0	0	0	0	0	0	0	0	0	0	0	0
Capana00g001931	8	3.98132	4.2021	4.60828	3.27145	5.66712	5.67991	9.52785	7.51381	7.92826	9.76302	10.8212	11.1298	2.07725	1.75577	1.19426	1.67015	3.09068	3.73484	5.69347	5.95202	2.87771	2.33325	3.97801	3.71264
Capana00g001932	5	12.8975	14.714	12.2709	14.071	15.0094	11.7154	29.125	29.0369	27.7871	33.2477	30.5417	30.4206	8.59239	7.15232	6.75436	12.1585	11.9815	16.8694	30.7971	18.8076	21.3049	22.747	16.2053	21.1356
Capana00g001933	5	0	0.123088	0.949979	0.21219	0.0372372	0.0184195	0.919664	1.23219	3.11655	2.44685	1.05172	1.50038	0	0.0185264	0.350254	0.101517	0.0211046	0.0187296	0.331141	0.286504	0.164116	0.151596	0.078809	0.211833
Capana00g001934	8	36.1235	34.1856	35.0112	43.7732	61.7021	37.5272	51.2521	45.196	37.2932	41.3187	51.9685	63.7157	30.0223	12.2401	4.16373	2.55562	9.222	10.8651	45.7378	32.1452	16.56	8.66474	4.93412	5.12041
Capana00g001936	5	2.92724	1.09169	1.81617	2.59789	2.29018	1.18751	9.45617	8.75199	11.2661	5.24751	4.50944	7.84851	1.27696	1.18787	1.29304	1.33625	1.00223	0.218265	8.17153	8.06492	9.22707	9.32515	4.69669	1.16558
Capana00g001939	3	22.855	19.4656	15.1975	10.2506	12.7142	15.1264	20.357	17.2045	14.8704	16.927	14.6611	17.45	18.1763	12.0621	17.5784	14.3249	13.5	16.6786	15.1732	14.9357	11.9281	8.51032	10.8105	16.6176
Capana00g001940	6	100.788	77.3018	83.4161	106.085	102.236	99.1106	65.4855	78.5028	62.9593	66.7146	61.2673	78.1871	82.4564	101.47	94.7435	100.741	136.507	82.0995	95.0653	84.4933	68.981	53.5558	38.7663	64.9598
Capana00g001941	11	15.814	19.9503	11.4771	5.50804	6.9858	23.3398	53.2533	41.2584	40.0432	24.601	28.1037	92.4248	12.663	7.56734	6.83825	5.66422	12.0227	21.3921	78.4307	32.0192	12.1331	11.228	8.01883	7.23017
Capana00g001942	1	95.178	108.299	89.4738	53.4146	38.8071	45.0803	31.695	41.555	63.0463	134.27	83.0028	67.6269	35.6474	33.7523	30.7017	24.7494	38.6813	31.4549	22.1068	26.6922	30.7153	20.4717	18.7233	10.0005
Capana00g001943	10	0	0	0	0	0.0461581	0	0.0531328	0	0	0	0	0	0.0468194	0.0446662	0	0.144397	0.0487377	0	0	0	0	0.201394	0.149052	0.245337
Capana00g001944	7	1.03943	1.42093	0.402545	0.972197	3.41438	1.05671	3.32573	2.72914	3.11701	2.84844	3.76547	3.08052	0.40218	0.315104	0.317201	1.1978	5.93056	6.03832	2.66998	1.46724	1.17384	1.51766	2.86136	6.48444
Capana00g001945	5	0.267319	1.08612	0.493004	1.03252	0.310809	0.0277942	1.71659	1.15191	1.86199	2.53913	1.11525	1.82109	0.146812	0.163644	0.191444	0.267186	0.410605	0.923031	1.17701	1.0978	0.400219	1.11304	0.796619	1.2026
Capana00g001947	5	5.47486	6.06429	9.53355	19.5632	16.7753	7.20652	17.0236	17.5483	23.3652	21.1002	20.3385	14.2342	3.65295	2.421	4.78726	13.2096	13.8839	5.3589	26.4435	16.7856	12.7198	13.9757	8.96733	4.46483
Capana00g001952	5	0	0.0290207	0.0264478	0	0	0	0.0281063	0.112279	0.256982	0.0263943	0	0	0.0538197	0.0262081	0.0261202	0.0267284	0.11523	0.0559495	0	0	0	0.107949	0.0258785	0
Capana00g001953	10	0.0401723	0	0	0.0404361	0	0	0.041904	0.209494	0.220073	0.0440399	0.0438179	0.0854814	0	0	0.147328	0.0809188	0.0827746	0.202158	0.13008	0.217114	0.15906	0.399279	0.324127	0.671841
Capana00g001963	9	17.9742	2.27402	4.3318	26.1231	6.77472	4.26812	0.178621	0.222243	0.136733	0.216182	0.161138	0.349471	6.76804	6.66463	6.10197	3.4818	3.58546	1.49008	0.133766	0.714168	0.0403043	0.292749	0.123183	0.447497
Capana00g001964	9	1.94345	1.32557	1.06326	0.760218	2.78451	1.31414	0.135057	0.0704776	0.0631672	0.267587	0.103081	0.0507323	1.05098	0.776288	0.799621	0.711245	1.40367	1.15499	0.1229	0.336347	0.093434	0	0.0282082	0.0399025
Capana00g001969	5	0.334544	0.237843	0.0213349	0.0434441	0.0216734	0	0.745688	1.12271	0.578441	0.416591	0.490453	0.579068	0.152695	0.122588	0.0822178	0.0238761	0.251508	0.0644487	0.472038	0.0467645	0.297532	0.0644979	0.154335	0.316654
Capana00g001971	12	0	0	0	0	0	0	0	0	0	0	0	0	0.101933	0	0	0	0	0	0	0	0	0	0	0
Capana00g001972	10	0.0454342	0	0	0	0.0419067	0	0.0454879	0	0	0.345053	0.140173	0	0.0891916	0	0	0.0445816	0.225313	0.472709	0.234657	0.0461442	0.129223	0.296295	0.52197	2.18552
Capana00g001974	10	0.146997	0.254399	0.226514	0.254771	0.155477	0.191873	1.33454	1.01002	0.894367	0.836031	0.927677	0.612052	0	0.0702309	0.0662139	0.429616	0.402097	0.224018	0.765954	0.233732	0.53642	1.19744	0.728115	3.74295
Capana00g001975	1	0	0	0	0	0	0	0	0	0	0.0435771	0	0.0488269	0	0	0	0	0	0	0	0	0	0	0	0
Capana00g001976	10	0.0287292	0.0292132	0	0	0	0	0.0638677	0.0306997	0.0314123	0.0275127	0.0254182	0.0308272	0	0	0	0.055722	0	0	0.0307963	0	0.0533172	0.250595	0	0.245938
Capana00g001977	2	0.611319	0	0	0	0.0540058	0	0	0.118773	0.0607649	0.122829	0.213719	0.171587	0	0	0	0.053895	0.566507	0.112499	0.411353	0.287456	0.0535747	0.383907	0.82617	0.910588
Capana00g001979	3	0	0	0.0622635	0	0	0	0	0	0	0	0	0	0	0	0	0	0	0	0	0	0	0	0	0
Capana00g001980	3	100.453	98.1469	92.5776	127.201	91.1391	117.301	1.22312	3.24324	1.82638	1.23862	2.35199	2.4332	137.358	89.3418	32.3569	28.0374	51.3544	74.9461	2.17643	27.1215	0.636881	0.234589	0.649788	0.746675
Capana00g001981	4	2.72596	3.34857	3.278	3.97124	4.62027	2.35678	10.7985	8.0707	6.59756	7.29272	10.5512	9.09286	1.74985	1.24391	1.13722	2.47569	5.02077	6.9466	8.4595	5.54015	4.25896	5.48438	5.1782	8.10231
Capana00g001983	5	0.260184	0.591182	0.616145	0.518414	0.525098	0.667992	2.86366	2.27136	2.5793	2.68979	3.06192	3.57468	0.533602	0.558865	0.485099	0.32908	0.179276	0.443375	2.8797	1.41683	1.68344	1.69159	0.334376	0.298935
Capana00g001985	12	2.99741	4.94941	3.49641	1.85898	4.17828	3.56305	9.27931	10.2562	10.184	6.22807	7.5003	5.67275	363.725	237.78	26.8583	21.5485	23.2616	75.547	23.8162	106.139	86.8746	47.5419	45.1476	83.4109
Capana00g001986	10	0	0	0	0	0	0	0	0	0	0	0.115367	0	0	0	0	0	0	0	0	0	0	0	0	0.112533
Capana00g001987	5	0	0	0	0	0	0	0	0	1.09617	0	0.131454	0.0645657	0	0	0	0	0	0	0.391661	0	0	0	0	0
Capana00g001988	5	0.400159	0.649916	0.489002	0.711317	0.667543	0.491588	4.03754	4.77868	11.4973	7.63853	5.91761	5.96411	0.100958	0.117719	0.308204	0.956725	0.994728	0.98728	3.36408	4.09268	7.07538	5.36972	7.18941	3.08899
Capana00g001989	5	14.2827	5.49582	4.57524	6.36222	6.02669	4.40497	85.1124	69.704	56.8949	58.2437	30.1845	61.8989	3.54191	3.20809	2.79113	9.54241	5.21287	7.7923	91.0591	55.2528	47.8834	73.1354	37.7511	50.1455
Capana00g001990	8	10.2296	11.7068	9.52954	6.2806	11.4129	9.1794	14.5823	11.0322	10.7933	10.7801	12.3086	14.8593	6.73823	3.90516	2.20383	2.75179	3.18655	5.72058	14.9032	8.01592	5.20529	3.93586	2.85532	10.7422
Capana00g001991	4	7.24449	9.92604	8.25361	5.99469	7.25978	6.57197	17.9872	12.4777	12.517	15.1093	15.2397	15.528	4.24308	3.23976	3.34987	9.49026	7.99738	10.6287	14.8207	9.5279	9.26521	8.40964	8.21698	23.0845
Capana00g001992	10	7.06508	12.9868	7.36284	3.35659	4.99484	7.69994	18.6719	13.8332	10.1785	13.8928	18.6284	13.8492	4.59147	2.00516	3.3832	11.6946	6.4871	16.5555	12.0638	6.25282	7.97187	8.08681	9.21098	42.4944
Capana00g001993	2	0.064262	0.148995	0.0697221	0	0.0336298	0.0471022	2.43656	2.83332	6.42901	4.36492	3.13085	4.77382	0.153531	0.113872	0.0974552	0.142794	0.0756748	0.314821	4.56965	3.63426	12.2801	7.11905	11.4301	20.313
Capana00g001995	11	0	0	0	0	0	0	0.0940701	0.0882159	0	0	0	0	0	0	0.0413812	0	0	0	0	0	0	0	0	0
Capana00g001996	10	11.2697	14.0987	17.9255	14.9744	19.0274	12.8947	20.9693	20.7113	22.9781	23.4985	25.4804	29.1115	15.5752	17.3827	23.7534	34.8425	29.9105	28.5143	32.1835	30.025	27.354	25.9837	30.6309	45.6018
Capana00g001997	2	5.2321	3.8022	3.15263	1.99847	2.37079	2.51061	10.1785	5.04757	7.88826	4.19695	3.73387	2.87029	98.1388	117.477	54.3068	70.9614	55.9888	87.8795	13.0012	47.0594	88.3483	106.494	142.187	177.644
Capana00g001999	12	0.171214	0	0.0737512	0	0.095635	0.0478545	0	0.10413	0	0	0	0	0.0724076	0.219879	0.093536	0.150324	0.0526805	0	0.105408	0	0.0723555	0.0256387	0.0242181	0.0342582
Capana00g002001	12	315.917	153.289	92.1126	110.242	108.587	106.001	177.182	192.037	110.274	73.8953	56.2497	52.6706	758.055	1550.81	611.029	272.039	165.974	1129.7	196.651	595.756	815.932	406.245	303.535	425.553
Capana00g002003	9	0	0	0	0.0366996	0.072798	0	0	0	0	0	0	0	0	0	0.069389	0	0.0396115	0	0	0.0400796	0.0373492	0	0	0
Capana00g002004	3	0	0.462706	0.0894254	0	0.0853826	0	0	0	0	0	0	0	0	0	0	0	0	0	0	0.0470733	0	0	0	0
Capana00g002006	4	91.5284	60.0032	70.208	92.2364	84.2864	89.5105	126.883	126.353	139.628	134.324	134.462	139.366	77.0616	58.5911	57.966	78.2294	106.244	82.9244	147.059	100.237	89.0394	142.968	148.453	136.241
Capana00g002007	5	45.247	39.4753	33.1783	25.1357	20.1849	29.537	93.2823	89.512	88.4475	88.9177	84.0028	89.1384	30.729	27.6214	29.4976	42.4816	35.1592	56.8354	98.8726	62.2105	58.2298	68.3247	54.7279	65.632
Capana00g002008	5	4.69345	8.80126	2.13456	1.49177	1.91759	2.61386	34.8936	25.1947	11.8738	34.0202	17.9404	11.2489	1.28852	1.11854	1.32717	1.87344	1.50704	1.317	29.3025	13.8137	10.5751	12.1856	2.20861	2.79731
Capana00g002009	2	5.18846	7.69558	6.95259	4.33948	6.32422	4.90354	5.75835	3.31188	8.8657	10.7082	8.26067	7.87928	5.90209	2.87375	10.6517	17.0092	3.74907	5.74614	5.95821	4.04619	15.9617	10.7478	4.25631	10.1869
Capana00g002010	6	13.8575	8.74589	10.4603	6.5135	9.70158	7.85361	2.39491	2.12105	4.92593	6.46832	4.07403	3.24536	3.72757	4.03741	8.14922	18.5244	6.96466	7.73469	3.62637	2.25901	14.0745	10.2844	4.99068	13.4656
Capana00g002011	10	9.46395	14.5012	12.0438	9.95224	15.3784	6.1403	14.8248	15.0509	16.8705	11.2211	20.7288	14.9825	11.8892	16.6846	17.9715	51.049	32.9919	36.6125	20.7018	13.951	13.862	17.9542	53.0919	166.085
Capana00g002012	8	0.0707135	0.0402305	0.126728	0.146897	0.0384526	0.0190207	0.170944	0.25163	0.110166	0.155632	0.193306	0.156955	0.0769281	0.0942168	0.00902528	0.010769	0	0.0194558	0.0961687	0.0950566	0.0385263	0.0295087	0	0.0113417
Capana00g002014	3	1.32855	0.242536	0.297531	0.0675084	0.0316907	0.56444	0	0	0	0.0372765	0	0	0.290103	0.16482	0	0.133853	0.208977	0.129902	0	0.0319599	0	0	0	0
Capana00g002015	3	0.340436	0.670158	0	0	0.137595	0.091328	0.103272	0.831544	0	0	0.177648	0	0.0452249	0.0469747	0	0	0	0.558113	0.101133	0	0	0	0.0965687	0
Capana00g002016	7	0	0	0	0	0	0	0	0	0	0	0	0	0	0	0	0	0.18361	0.0600583	0	0	0	0	0	0.0773665
Capana00g002017	3	6.41666	4.78395	3.82885	4.11343	3.9404	3.93105	0.259402	0.189163	0.0753224	0.194778	0.157441	0.176541	6.51187	7.10274	3.93934	3.19696	4.5108	3.33567	0.145669	1.19962	0.148655	0.203909	0.13275	0.675802
Capana00g002019	3	0.671626	0.817643	1.16293	0.825328	1.00777	0.814321	0.0313799	0.0455393	0.0636012	0.0446092	0.052852	0.045127	1.34453	1.78661	1.33535	0.551218	1.50587	0.919732	0.0785842	0.255993	0.0283283	0.0598136	0.0705453	0.22388
Capana00g002020	9	0	0.0335169	0	0	0.0309329	0	0	0	0	0	0	0	0	0.0313165	0	0	0	0	0	0	0	0	0	0
Capana00g002024	3	0.374186	0	0.052469	0	0	0	0	0	0	0	0.058306	0	0	0	0	0	0.0559033	0	0	0	0	0	0	0
Capana00g002025	3	0	0	0.0309869	0	0	0	0	0	0	0	0	0	0	0	0	0	0	0	0	0	0	0	0	0
Capana00g002026	9	0	0	0	0	0.0376391	0	0	0	0.0440064	0	0	0	0	0	0	0	0	0	0	0	0	0	0	0
Capana00g002028	11	0	0	0	0	0	0	0	0	0	0	0	0	0	0	0	0	0	0	0.0328811	0.0324719	0	0	0	0
Capana00g002030	8	4.7443	4.18921	3.38672	5.28132	9.01563	5.91246	13.8074	7.75556	7.46589	7.64461	9.75279	6.42056	5.48153	3.73971	1.39329	1.89832	4.51211	0.963956	5.33697	3.82511	3.29656	3.46396	3.54941	5.20506
Capana00g002031	9	0.636953	0.273817	0.452984	0.191716	0.749417	0.15693	0.232981	0.0686246	0.0798848	0.220852	0.229007	0.0980215	0.0424163	0.0204723	0.0739381	0.139603	0.153619	0.400892	0.155535	0.127164	0.0491472	0.0428639	0.0498222	0.287174
Capana00g002032	11	0	0	0.030421	0	0	0	0.0985334	0.504606	0	0.182455	0.0273913	0	0	0	0.0554478	0.0300237	0.0335361	0.149694	0.0331869	0.0328881	0.0895358	0.268594	0.0299685	0.127178
Capana00g002033	4	16.5561	11.4348	12.8205	26.0857	24.7839	18.27	31.6576	28.1556	33.1078	29.8877	39.1292	23.4481	11.4498	13.4517	10.017	14.2055	31.6223	43.976	36.5064	24.5666	20.4973	34.1899	38.0663	26.4873
Capana00g002034	3	0.205311	0.115675	0.0651546	0.226212	0.150815	0.207239	0	0	0	0	0.0103433	0	0.027618	0.0268599	0.018385	0.00940657	0.0198341	0	0	0	0	0.00908171	0	0.010936
Capana00g002035	8	0.524379	0.616874	0.467854	0.509282	0.587603	0.585882	2.28248	0.686978	1.13742	2.27863	1.55077	0.590675	0	0.129943	0	0	0	0.0467987	1.2134	0.327386	0.466146	0.425011	0.044522	0
Capana00g002036	3	0.0875041	0.276815	0.109422	0.0447828	0.152214	0.041462	0.0967964	0.0717339	0	0.024728	0.0464566	0	0	0.0212779	0.0412446	0.0680196	0.169673	0.086045	0	0	0	0	0	0.0252287
Capana00g002037	10	0.141105	0.288821	0.325934	0.186014	0.180973	0.0898999	1.27905	0.628051	0.357558	1.12765	0.492377	0.636555	0.138737	0.361228	0.8403	1.04219	1.57666	2.12753	1.96829	0.447029	1.08959	2.67494	1.20709	4.16328
Capana00g002038	10	0.632609	1.5824	2.50084	1.72271	1.54696	1.30246	1.07718	1.20648	2.47956	0.824129	1.50959	0.659667	0.609122	1.53647	0.991848	0.888353	2.22787	2.65589	1.06618	0.763047	0.729786	1.04223	2.04106	4.51126
Capana00g002039	2	0.0430418	0.0463578	0.0855088	0.0834081	0	0	0.18906	0.0470463	0.0482928	0.185187	0.0457024	0.0944833	0.0836559	0.163781	0.164599	0	0.092704	0.216849	0.0471943	0.0872588	0.252346	1.44458	0.216243	0.159562
Capana00g002042	7	0.172699	0.390814	0.23534	0.50572	0.521859	0.19605	0.407139	0.353417	0.263018	0.239786	0.435976	0.28557	0.266558	1.06465	0.61409	0.492217	3.32664	2.00441	0.731296	0.460027	0.295817	1.37596	2.75044	3.53964
Capana00g002043	1	0.248147	0.435482	0.365055	0.250586	0.315856	0.157144	0.215981	0.299968	0.451139	0.56005	0.349932	0.346122	0.366063	0.316261	0.114692	0.256928	0.522392	0.449215	0.132547	0.171869	0.281948	0.512892	0.202565	0.276421
Capana00g002044	7	0.32385	0.445524	0.650856	1.12376	0.663437	0.302026	0.915358	0.545239	0.621038	0.364468	0.67252	0.639856	0.817589	1.6185	0.945306	0.806622	3.14266	3.2672	1.41625	1.13061	1.0668	1.22234	1.49539	1.28821
Capana00g002045	10	0.408764	0.166477	0.197979	0.0815549	0.0785366	0.076918	1.38724	0.837976	0.615002	0.522632	0.195541	0.382873	0.0821644	0.235796	1.09758	1.95049	0.717956	1.90186	1.64892	1.09778	1.2544	1.92241	1.59745	3.73889
Capana00g002046	2	0	0	0	7.43447	0	0.0358943	0	2.52544	0	0	0.123942	0	0	0	0.0694547	1.36872	0.234134	0.26598	0.041531	0.0812366	0	8.21912	0.0391793	0.212205
Capana00g002047	12	0.375455	1.25235	0.318114	1.08989	0.707041	0.572446	0.598092	1.27802	2.03409	2.07891	2.41155	0.926498	0.357583	4.885	1.28335	0.327685	7.59135	1.61691	1.83423	2.90719	2.35409	1.55202	2.71015	0.97271
Capana00g002048	10	0	0	0.0364372	0	0	0	0	0.040703	0	0	0	0	0	0	0.0341744	0	0	0	0	0	0	0	0	0.0464618
Capana00g002049	10	0.0410914	0.0432673	0	0.121308	0.038605	0.0785974	0.0875791	0.164598	0.087644	0.0440399	0.166647	0.0413892	0	0	0.294726	0.123207	0.205062	0.444052	0.21865	0.0850172	0.238286	0.371714	0.237438	1.44859
Capana00g002050	7	0	0	0	0	0	0	0.0566734	0	0	0	0	0	0	0	0	0	0	0.0537425	0	0.0526552	0	0	0	0
Capana00g002052	7	1.11949	1.57296	0.855199	1.95073	1.2531	1.22381	1.72945	1.63956	1.43729	1.84246	1.47083	1.69719	1.99974	4.20605	0.969523	1.04193	4.01733	4.10935	1.43971	1.70449	1.33077	2.01622	3.71464	2.2848
Capana00g002053	7	0.0561463	0.0580414	0	0.0542436	0.105282	0	0.0596124	0.0564702	0.0602708	0	0.15632	0.292114	0.107321	0	0.153936	0.230489	0.40121	0.399264	0.177267	0	0	0.338931	0.31613	0.342494
Capana00g002054	7	217.697	277.656	269.709	1041.75	542.224	298.463	116.691	134.896	151.357	158.072	181.414	185.847	433.406	657.738	572.536	365.741	1270.54	811.487	281.927	324.706	207.538	410.26	891.353	1391.24
Capana00g002056	7	0.368758	0.46831	0.706195	0.981877	0.889919	0.390507	0.710639	0.466451	1.99393	0.69617	0.999003	0.745186	0.703771	2.41643	1.15139	0.308114	2.54048	2.97041	0.724774	0.807287	0.447369	1.09925	1.25826	1.94614
Capana00g002058	11	0	0	0	0	0	0	0	0.0540681	0	0	0	0	0	0	0	0	0	0	0	0	0	0	0	0
Capana00g002061	10	0.0401723	0	0	0	0.0784831	0	0.0875791	0.0392962	0	0.0894495	0	0	0	0.0795006	0.223068	0.126128	0.249574	1.15568	0.0865623	0	0.0398158	0.126329	1.11066	65.2601
Capana00g002062	2	0.204166	0.167897	0.262611	0.300371	0.288961	0.16051	0.106335	0.552182	0.462896	0.240059	0.359459	0.178815	0.260551	0.80253	0.247698	0.203702	0.778787	0.888352	0.974655	0.418794	0.35565	0.660335	0.91892	1.05966
Capana00g002066	1	0	0	0	0	0	0	0	0	0	0.0550499	0	0	0	0	0	0	0	0	0	0	0	0	0	0
Capana00g002067	7	0	1.01546	0	0	0	0.0997064	0	0	0	0.92757	0	0.789137	0	1.23335	1.79092	0.0576059	1.59546	3.82536	0.400451	1.20041	0.748979	3.55254	0.606297	2.08758
Capana00g002069	10	0	0	0.110119	0.056071	0.159739	0	0.24745	0.233217	0.235616	0.235692	0.117918	0.235387	0	0.0532826	0.100546	0.230316	0.0572893	0.687867	0.29679	0.0595247	0.160584	0.327026	0.323779	0.929697
Capana00g002071	10	7.38633	8.21767	4.04901	4.40404	4.71825	4.91145	20.2623	13.7896	10.8649	7.99318	7.15466	7.39913	11.3746	13.2412	9.31707	12.8306	9.7549	16.394	19.0125	12.6848	9.1225	21.1889	22.6553	37.1683
Capana00g002072	2	19.8581	16.5014	12.1746	11.2595	12.6286	21.3251	27.8175	28.7981	33.3849	34.1062	32.1956	31.8637	12.5203	12.5839	21.078	28.1044	38.9888	26.7	23.0916	22.9651	25.9798	38.4839	42.8133	47.0436
Capana00g002074	10	0	0	0	0	0	0.0966385	0.231889	0	0.0540321	0	0.162419	0.0525325	0.0497006	0.19963	0.335187	2.60605	1.98565	4.97736	0.0559071	0.0494149	0	0.520622	2.19407	11.4907
Capana00g002075	4	28.0561	27.576	25.5217	22.5309	27.2469	18.9634	46.7769	37.7682	39.3527	38.3863	37.7791	45.6457	27.6866	19.5269	21.7681	36.986	38.19	42.4395	58.1492	37.9072	41.2437	33.9252	29.4624	63.0082
Capana00g002076	4	8.57975	18.9378	10.1133	2.30481	3.70646	3.216	36.7301	23.4408	21.0173	28.2414	29.4946	31.9756	16.081	4.33813	7.51792	19.4971	2.46382	16.3345	50.74	28.0231	37.7415	22.0768	21.8643	55.3342
Capana00g002077	3	18.3945	27.033	21.2598	8.90081	17.6087	16.9822	0	0.0618881	0.0665322	0.401839	0.0333177	0	15.3501	9.05593	10.0937	20.3259	3.39469	1.51523	0.394282	2.58452	0.0591131	0.158626	0.0302447	0
Capana00g002078	3	46.6806	52.2502	36.599	27.9579	39.0244	31.5777	0.452551	0.0428755	0.272165	1.84605	0.0880748	0.343369	29.8146	22.7766	24.5802	38.3527	11.4993	4.07875	0.664007	8.37542	0.32099	0.210743	0.163862	0.219113
Capana00g002079	5	0	0	0	0	0	0	0.0263899	0.0256292	0.0283405	0.0142988	0.0390431	0	0	0	0	0	0	0	0	0.0542611	0.0245439	0.0121147	0	0
Capana00g002081	10	46.5948	25.9423	23.9674	29.4274	33.3838	22.6867	59.0125	60.0222	60.3167	55.6236	51.3747	65.8382	39.1988	31.9949	43.2237	106.651	157.856	233.104	64.2324	47.5908	68.9625	96.4102	214.69	508.683
Capana00g002083	1	0.245498	0	0.123374	2.21452	0.606012	0	1.3889	1.38938	2.2016	2.5401	1.32279	0.862656	0.0594624	0.297925	0.17521	0.431759	0.449297	0	1.13538	0.329956	0.717793	0.719063	0.44168	1.78844
Capana00g002084	5	0.185527	0	0	0.185332	0	0	0.40348	0.268338	1.20673	0.920316	0.455432	0.397772	0.0627645	0	0	0.125489	0.062276	0	0.266116	0	0.121659	0.176337	0	0.0859628
Capana00g002085	10	0	0	0	0	0	0.0837905	0	0	0	0	0	0	0	0	0	0	0	0	0	0	0	0	0	0.0540536
Capana00g002087	1	0	0	0	0	0	0	0	0	0	0.0668981	0	0	0	0	0	0	0	0	0	0	0	0	0	0
Capana00g002088	6	72.2663	28.2138	32.7396	161.281	94.0964	33.5053	6.6488	4.88091	5.16762	5.59834	3.97986	5.31831	63.5504	87.6729	53.8047	91.8719	202.734	84.4106	10.1988	25.9194	9.7655	10.3807	8.34222	12.025
Capana00g002089	6	12.8789	8.29484	6.92582	15.1527	16.3182	11.1203	2.81995	1.32723	1.63223	2.74713	2.32156	2.07346	10.1715	14.13	9.78103	12.275	64.7761	48.212	2.24849	4.55589	1.65318	2.04257	2.77593	6.88966
Capana00g002090	2	0.0145495	0.105664	0.60839	0.198545	0.055616	0.0134796	0.421703	1.00354	0.718884	2.03747	2.68173	1.20789	0.0706035	0.137007	0.57427	0.137251	0.34258	0	0.690199	5.51087	7.94179	4.05756	4.35421	4.24745
Capana00g002091	1	0.160895	0.316601	0.142105	0.0728671	0.152763	0.0279495	4.40073	6.48381	12.2149	20.9302	8.75998	5.18249	0.138573	0	0.440602	0.209825	0.137123	0.099899	4.11027	21.6774	11.3403	5.6674	3.26588	2.24042
Capana00g002098	10	0	0	0	0	0	0	0	0	0	0	0	0	0	0	0	0	0	0	0	0	0	0	0	0.0435274
Capana00g002099	1	0	0	0	0	0	0	0	0	0	0.187283	0	0	0	0	0	0.0338928	0	0	0	0	0	0	0	0
Capana00g002100	10	1.37241	0.760334	0.711681	1.14301	1.13813	0.49079	0.755625	0.683015	0.920353	0.801529	0.63578	0.950209	0.988068	0.893354	1.30655	2.17167	3.40837	4.10977	1.00069	0.851782	1.08061	1.53495	2.40506	6.69574
Capana00g002101	1	0.217244	0.141181	0.13018	0.0726814	0.14117	0.278215	0.170779	0.0377491	0.0402897	0.339495	0.099626	0.076209	0	0.034526	0.0330392	0.145855	0.0657784	0.107519	0.156906	0.0631463	0.0237422	0	0.0606854	0.0306672
Capana00g002103	2	23.061	21.0222	18.6644	44.6056	28.9617	11.6033	26.78	30.8301	52.4882	61.532	45.945	19.6855	26.5549	46.3251	105.417	218.276	153.648	76.7667	42.1279	46.6662	80.6853	122.072	172.385	130.88
Capana00g002104	8	0	0	0	0	0	0	0	0	0	0	0.0657268	0	0	0	0	0	0.0203812	0	0	0	0	0	0	0
Capana00g002105	12	0	0	0	0	0	0	0	0	0	0	0	0	0.0285888	0	0	0	0	0	0	0	0	0	0	0
Capana00g002109	11	0.122183	0	0	0	0.26382	0	1.90976	2.98386	2.73911	1.22482	1.6694	1.85957	0	0.0581158	0.111918	0.219327	0.0338452	0.033212	8.59084	3.25453	2.88551	4.22398	0.609352	0.565498
Capana00g002110	5	20.7436	22.8642	27.6622	32.0843	41.1114	14.8886	44.5174	36.798	39.9993	39.9874	39.0739	38.4741	17.1258	16.294	21.557	40.18	36.387	26.7909	52.9529	34.1868	37.7075	37.2624	18.0379	31.3797
Capana00g002111	6	16.5077	20.3	15.3904	10.865	19.5131	15.7464	13.1202	10.3085	6.62322	6.04811	7.44427	9.29918	22.7591	18.7705	24.8585	33.2331	32.9698	38.1313	15.7669	15.7056	13.8452	9.41753	8.4893	20.1289
Capana00g002112	8	18.3915	14.8894	16.2701	17.9859	22.024	17.1019	26.2071	24.3897	21.1601	18.9227	22.7113	32.1781	11.8875	9.32132	5.32576	6.23785	9.23069	8.27811	27.0646	19.8295	12.7923	11.025	12.218	11.3847
Capana00g002113	2	27.7483	29.3974	18.4476	26.4355	28.6614	17.1428	26.8132	25.5465	43.8576	34.192	30.0122	28.2825	63.6356	40.8206	41.7437	41.7627	35.9795	55.7148	68.2362	56.7694	86.8827	66.9307	66.0121	55.4286
Capana00g002114	12	31.5319	24.1711	19.6723	21.8185	26.1837	20.8591	26.3628	26.9995	24.0425	24.1295	20.9106	22.9044	44.1586	32.4342	28.5346	24.4677	41.8971	34.0933	43.4939	38.7486	49.9374	47.157	35.2175	36.0337
Capana00g002115	7	32.4459	24.6046	31.1407	24.4461	33.7196	33.3126	41.2105	38.7496	41.0044	32.4688	36.0015	43.96	21.0948	20.7591	24.0473	35.4583	52.3164	49.4569	38.0735	30.0077	27.6242	34.5845	46.798	59.1767
Capana00g002116	5	5.66686	4.06607	4.94002	4.33902	5.22892	4.38319	6.87438	6.9341	8.66384	8.53631	6.2172	7.39217	6.14669	5.56641	3.01407	5.64086	5.92105	5.76489	9.1709	7.33782	6.3811	5.31407	4.8815	6.98982
Capana00g002117	6	123.789	123.131	152.966	122.874	149.441	198.085	34.4529	29.4985	29.5278	27.3631	24.6558	24.5863	201.996	186.882	139.716	118.839	272.931	170.514	30.5117	80.5993	24.0648	33.7722	50.6988	50.8263
Capana00g002118	2	15.9128	15.0542	13.0777	13.4973	16.5628	9.36911	35.4254	32.5721	33.6324	30.8091	29.296	29.3116	15.7107	24.2002	22.2441	34.2755	36.2448	43.0963	34.597	30.6856	37.4531	38.7017	43.5279	49.7052
Capana00g002120	5	6.5796	9.10611	10.2139	8.60005	13.5729	12.8576	40.0441	34.5301	37.3253	47.8471	45.8638	36.4186	4.23049	3.80212	1.49612	1.34765	7.58595	7.0234	29.8239	19.7326	15.0665	15.747	19.3784	21.7312
Capana00g002121	10	6.39385	5.41078	3.91146	4.41542	6.02759	2.97911	6.54668	7.37429	6.99866	6.1882	8.00116	6.02152	4.25202	4.63505	5.6251	10.3489	6.97616	6.84865	8.28052	6.1762	6.85031	7.76699	7.74516	11.7158
Capana00g002122	5	0.0444861	0	0.0435289	0	0	0	5.24778	6.54583	10.7409	11.458	7.94941	5.33909	0.0454937	0	0	0.133737	0.0492914	0.0923731	9.16548	5.9563	9.68004	9.33358	5.47719	7.2323
Capana00g002123	4	0	0.069818	0	0	0	0	4.61101	4.49363	4.30939	4.26665	3.75678	2.25331	0	0	0	0.0674269	0	0.0717114	6.25754	2.89986	6.12257	4.95984	3.11195	6.28862
Capana00g002124	2	0.0148037	0	0	0	0	0.0277106	1.61909	1.77804	2.1178	1.80856	2.22181	1.80295	0	0.0436926	0.0140296	0	0.0146852	0.0629432	4.15203	2.32884	4.35369	3.51744	2.09393	3.14867
Capana00g002125	5	0.0419441	0.0598901	0.0163785	0.0159762	0.0237461	0.088623	5.92769	6.04656	4.93207	5.86189	4.26536	4.17629	0.0891389	0.0156855	0.0609395	0.0583467	0.043366	0.131984	9.77976	5.61644	8.22759	5.68967	2.12724	6.03756
Capana00g002126	3	4.4942	2.39715	1.24723	3.56985	2.46361	1.41195	1.56701	0.54916	1.03587	1.65828	1.40479	0.990311	0.256878	0.524704	0.246517	0.341627	0.699387	0.470809	1.58357	2.26118	1.61646	2.18473	0.65329	0.371359
Capana00g002127	5	5.29387	2.23194	2.96724	1.89477	4.1502	6.65572	222.205	227.846	228.66	187.284	313.183	338.139	9.88072	4.50205	4.21272	4.40909	3.54586	2.43023	241.206	149.914	104.4	117.765	39.2629	17.2336
Capana00g002129	12	0.131354	0.362502	0.0862956	0.0434656	0.0207486	0.0211215	0.0477676	0	0	0.0244058	0.0235503	0	0.129378	0.0628063	0.0407447	0.092346	0.0225798	0	0.0704827	0.0209249	0.39923	0.323728	0	0
Capana00g002130	3	0.444906	0.0986374	0.140996	0.400513	0.0923163	0.66888	0	0	0	0	0	0	0.116765	0.115553	0.201833	0.220817	0.130063	0	0	0.0232751	0	0.0251742	0	0
Capana00g002131	2	18.5743	20.4865	16.3687	14.1132	13.8162	12.669	44.8776	39.2896	34.039	36.0362	28.8959	31.7073	12.5467	12.0119	22.8506	54.523	33.6682	28.4938	57.8587	36.9597	43.9443	43.6153	32.8981	68.0247
Capana00g002132	5	0.0416414	0.086827	0.101027	0.181834	0.0790461	1.06236	2.64225	4.14108	4.40282	5.81598	4.72594	8.18612	0	0.0200223	0.057738	0.13163	0.259616	0.332912	2.392	0.9254	0.764336	1.44883	0.0212931	0.0576645
Capana00g002133	8	210.802	271.562	281.043	261.494	402.826	458.965	305.996	315.936	308.521	345.173	463.079	393.923	150.687	82.0166	71.2026	110.956	214.431	207.804	216.563	178.034	116.725	168.455	165.985	123.353
Capana00g002134	2	0	0	0	0	0	0	0.570753	0.388217	2.15296	0.183871	0.580237	0.498153	0	0	0	0.108382	0.114264	0.0395989	0.78942	0.118722	0.892511	0.977406	1.19042	1.32582
Capana00g002135	6	0.199162	0	1.52867	1.35004	0.893603	0.123167	0.443317	0.943781	0	0.365068	0.944852	1.52865	1.74457	1.52659	0.609696	1.94548	5.83251	3.68125	0.280912	1.25213	0.816899	0.322946	1.88212	1.07306
Capana00g002136	5	1.21563	1.50688	1.65437	1.95228	3.84893	1.85555	3.31757	4.62431	3.25457	5.02818	4.69139	3.51718	2.59964	2.27027	1.20505	0.799615	2.35751	2.7154	5.52287	5.11499	2.93165	3.3111	1.83383	1.73185
Capana00g002138	6	0	0	0	0	0	0	0	0	0	0	0.0188691	0	0	0	0	0.0363346	0	0	0	0	0	0	0	0
Capana00g002143	5	0.0103894	0	0	0.0317259	0	0.0198926	0.278429	0.295083	0.29581	0.391049	0.323398	0.266613	0.0201928	0	0.0190691	0.0455068	0.0664841	0.0204323	0.247171	0.234117	0.262616	0.0519563	0.0726196	0.07703
Capana00g002144	7	0	0	0	0	0	0	0	0	0	0	0	0	0	0	0	0	0	0.0360105	0	0	0	0	0	0
Capana00g002145	6	1.05198	1.07338	1.10196	0.955845	0.57782	0.238707	0.247071	0.423627	0.0512083	0.051673	0.170548	0.119628	0.363462	0.446115	0.444824	1.74864	0.514061	1.13863	0.223208	0.473945	0.180884	0.13134	0.0236427	0.414572
Capana00g002146	3	0.780385	0.851907	0.905465	0.251995	0.839221	0.286645	0.0564524	0.0485683	0.0278542	0	0.0759057	0	0.222106	0.16562	0.0936974	0.404709	0.575811	0.357683	0.0810419	0.102868	0.0492105	0.0994586	0	0.131492
Capana00g002147	6	0.168682	0.19634	0	0.0278057	0	0	0	0	0	0.0307073	0	0	0	0	0	0.221678	0.0869198	0.225633	0	0	0	0	0	0
Capana00g002149	10	1.47473	0.379683	0.131146	0.260615	0.250676	0.631538	0.360459	0.641275	0.375106	0.871742	0.501606	1.06699	0.468197	0.453948	0.144997	0.942119	0.571495	1.22394	1.30053	0.959134	0.868484	0.823473	0.81059	2.1266
Capana00g002150	11	18.1016	10.9684	8.59501	14.699	8.44187	5.40336	34.0793	24.7478	25.2499	23.441	17.1595	18.4903	8.8697	7.95247	14.2185	25.1849	21.0518	14.0206	36.5525	23.7921	21.5751	29.1148	15.647	22.0032
Capana00g002151	6	9.62172	10.2313	9.92923	6.99175	9.49668	12.3964	6.29298	6.16284	7.27537	6.68731	6.56663	6.32428	6.7498	6.07119	7.02377	11.0074	13.6895	13.8093	8.41426	6.02032	6.01915	5.98612	5.50389	10.2771
Capana00g002152	5	3.18159	3.03851	3.61234	3.90849	3.81122	2.50349	5.0704	5.50172	6.59889	5.40174	5.59334	5.68531	2.19519	2.00148	2.82617	5.0871	4.78962	3.97943	6.62941	3.95629	3.19271	4.72687	4.27589	4.42908
Capana00g002155	5	0	0.0417245	0.0413801	0.0824564	0	0.0195078	1.4154	1.22818	1.2637	1.19009	0.43402	0.5036	0.0400094	0	0	0.0420894	0.0861119	0.022382	0.868429	0.460943	0.345042	0.55454	0.61813	0.0763124
Capana00g002156	1	0	0	0	0	0	0	0.0404337	0	0	0.191887	0	0.0199685	0	0	0	0	0	0	0.0209955	0	0.0191114	0	0.0558431	0.0766441
Capana00g002157	5	15.3512	17.694	24.2857	23.3851	26.3339	21.4688	50.532	45.7296	48.0121	35.9024	29.5025	27.6683	9.95564	7.22193	5.21654	6.87059	8.83999	14.746	46.8348	30.1749	22.5309	27.1426	23.8866	17.1854
Capana00g002158	4	2.49951	4.12278	3.14745	4.00237	4.61561	3.03328	5.94574	6.50447	7.90417	7.89831	8.48706	8.10174	1.39842	1.45617	0.632899	2.29646	6.39984	11.2896	7.28643	4.16754	2.74377	4.33461	5.14421	13.8858
Capana00g002159	5	22.5284	26.9437	27.1648	22.0948	28.0873	24.3427	54.913	52.6009	48.8635	44.0896	49.9855	46.4811	16.0877	10.64	12.185	20.8503	25.8981	22.5562	47.8361	35.4141	19.3367	30.049	23.2006	31.3974
Capana00g002160	11	0.175754	2.63419	0.174722	0.230866	0.243769	0.142761	4.45904	0.948219	0.409419	1.08806	0.509992	0.485348	0.127031	0.753092	0.469875	0.288128	1.89289	0.413589	1.74076	0.410871	0.222403	0.275448	0.448927	0.272455
Capana00g002161	8	27.5362	21.4841	28.4285	36.1444	63.6088	39.73	85.7404	79.4154	57.9492	68.9597	125.069	105.423	11.7841	6.25928	3.43603	3.47417	4.49031	3.8969	29.0656	24.1958	11.0189	14.4935	2.99423	0.714093
Capana00g002162	10	7.07567	11.5138	6.01727	9.67354	14.9506	6.51777	18.5201	16.7902	17.3653	14.2575	13.0797	11.2409	9.40783	10.9985	6.76627	25.6823	26.6525	25.5276	20.6694	8.81163	13.4692	16.0647	11.6884	41.8483
Capana00g002163	2	0	0	0	0	0	0	0	0	0	0.0634965	0	0	0	0	0	0	0	0	0	0	0	0.268988	0	0
Capana00g002164	11	33.9173	12.8705	2.08564	3.07985	2.82018	4.29048	60.568	49.5201	45.4405	32.9632	19.4516	16.8825	26.9271	38.4567	19.881	7.90398	23.0185	28.8686	138.518	109.269	62.7972	74.5057	31.1189	16.6384
Capana00g002165	8	2.8693	2.29884	1.5634	2.07369	1.43317	2.24133	3.02962	2.66953	2.68087	2.27357	2.55182	3.53686	1.28295	0.618322	0.416318	0.570372	0.435265	0.985785	1.85192	1.08387	0.644932	1.12989	1.55608	1.50951
Capana00g002166	5	0.0372384	0.155694	0.0182186	0.0936392	0.054908	0.124956	0.921969	0.253037	0.309079	0.458435	0.492593	0.666648	0.0571227	0.125806	0.0180494	0.0757975	0.139779	0.341714	0.726209	0.535594	0.439921	0.29927	0.267985	0.310297
Capana00g002167	3	0	0.0805371	0.0109756	0	0.0108546	0.0633605	0	0	0	0	0	0	0	0.0109891	0	0	0	0.0107379	0	0	0	0	0	0
Capana00g002168	3	0.455903	0.228847	0.534752	0.0464698	0	0.792721	0.0473572	0	0	0.0513191	0	0.142196	0.311416	0.482985	0.166422	0.239215	0.0963714	0.331647	0.194584	0.0879991	0	0.274631	0.134169	0.0523582
Capana00g002169	10	0.313893	0	0	0	0.0294899	0	0.033946	0.134169	0	0.203942	0.479652	0.0336816	0.0297312	0	0.112649	0.121763	0	0	0.232743	0.0991615	0.118774	0.43645	0.150546	1.31326
Capana00g002173	7	0.111738	0	0	0	0	0	0	0	0	0	0	0	0	0	0.050692	0	0	0.120117	0.119674	0	0	0	0	0
Capana00g002174	3	0.0622026	0.0654963	0	0	0	0	0	0	0	0	0	0	0	0	0	0	0	0	0	0	0	0	0	0
Capana00g002177	5	107.859	70.1171	74.6796	77.7701	69.0578	61.3202	191.018	210.479	233.951	189.39	168.283	210.638	38.2244	39.8643	33.7728	32.2346	30.736	16.8665	177.551	124.628	112.388	124.113	62.8294	43.3393
Capana00g002178	3	4.31876	1.70224	2.39689	0.0294799	0.0147069	2.81875	0.113634	0.126705	0.322424	0.166236	0.0785511	0.0320925	0.372337	0.0873429	0	0	0	0.0439057	0.0482995	0	0.0286329	0	0	0.0377863
Capana00g002179	8	4.63571	4.21304	4.48361	3.50828	4.60466	3.18998	7.03763	5.41107	4.71629	5.59368	5.82296	4.4879	3.75903	3.88267	3.0209	4.23002	2.01555	0.866157	4.80743	5.62356	4.57162	3.42918	2.1904	1.49607
Capana00g002180	4	14.5858	14.7028	16.6936	14.543	19.0629	18.2072	33.6347	28.4979	30.7992	30.4436	36.1426	38.8998	8.49866	4.49079	4.37433	6.46351	18.4773	31.8198	31.3272	19.5165	15.5921	13.6111	19.7045	23.5332
Capana00g002182	3	120.886	121.161	119.35	98.6166	109.755	126.254	6.18075	5.89759	3.82818	3.92767	3.76601	5.04118	138.7	126.318	109.063	86.2659	106.045	72.9809	7.68711	39.2319	3.90889	3.06659	4.78627	12.2839
Capana00g002183	8	8.00761	4.95732	9.22098	7.91904	18.6557	6.78239	11.8787	11.8563	10.3823	9.87579	11.3443	11.2775	7.9429	6.38012	3.61471	4.44452	12.9437	6.41225	10.7925	10.4562	8.69925	7.12223	7.28454	4.75812
Capana00g002184	4	0.161588	0.215823	0.472221	0.466144	0.0531348	0.0506573	0.840847	0.313736	0.704864	0.0586015	0.545539	0.51688	0	0.312793	0.253478	0.106052	0.50313	0.612168	0.637907	0.285861	0	0.168099	0.367285	0.729808
Capana00g002186	9	1.47595	1.09356	1.3613	1.80669	1.43563	2.41514	1.32582	1.2415	1.42515	1.34878	1.68796	0.774456	0.956284	0.540311	0.411472	1.85246	1.56244	1.31938	0.955907	0.893096	0.347013	0.263934	0.0609456	0.933094
Capana00g002187	10	3.66761	2.67392	1.19337	5.16763	3.38035	1.46999	12.3009	8.02828	2.68485	1.58032	1.66805	1.0706	8.49811	3.60184	4.8114	10.7937	9.73604	17.9702	13.9677	8.23262	14.5856	16.6395	7.86727	34.9873
Capana00g002188	5	0.357854	0.303066	0.282344	0.48576	0.489181	0.719982	2.5122	0.738461	1.68483	1.44587	1.60604	1.74245	0.258382	0.361272	0.167353	0.509593	0.275896	0.36314	1.85586	0.910632	1.04492	0.840136	1.35027	0.557205
Capana00g002189	3	614.999	724.179	621.267	508.474	599.921	502.593	490.448	404.09	410.246	427.206	412.845	407.111	289.365	333.014	440.769	784.857	413.766	393.594	243.001	253.677	556.232	448.646	277.281	728.666
Capana00g002190	2	20.0713	23.026	22.6995	30.1281	29.9867	14.7813	40.9086	50.0543	37.1545	47.1555	50.4734	31.1563	23.0762	33.1552	31.3247	57.0629	67.6458	53.4419	43.0542	38.7262	50.4795	66.0669	48.1453	60.4005
Capana00g002191	1	0	0	0	0.0553657	0	0	0	0	0	0.027987	0	0	0	0	0	0	0	0.0282612	0.0313273	0	0	0	0.0295534	0
Capana00g002192	1	0	0	0	0	0	0	0	0.0271322	0.0289583	0.0292679	0.028242	0	0	0	0	0	0	0	0	0	0.0256625	0	0	0
Capana00g002193	9	0.271339	0.125247	0.265501	0.23608	0.152842	0	0	0.0406189	0.0867054	0.175265	0.181479	0	0.0377841	0.0360464	0.035506	0.0424464	0.0393322	0	0.168475	0.0820342	0.228298	0.074247	0.0767615	0
Capana00g002196	11	0.0291392	0	0	0	0	0	0	0	0	0	0	0	0	0.0272034	0	0	0	0	0.0613327	0	0	0	0	0
Capana00g002197	2	0	0	0.106325	0.0729176	0.104327	0.0354333	0.16027	0.183839	0.422218	0.204715	0.210135	0.198776	0	0	0.199444	0.508952	0.688598	0.332695	1.25978	1.05442	0.665608	3.55437	1.20377	0.970717
Capana00g002198	10	10.0076	11.1481	11.9314	18.4233	16.4428	7.22356	19.1579	21.3415	19.3565	19.3814	20.6103	19.8499	14.108	12.4643	20.4868	50.0644	37.1194	38.5408	23.917	20.6627	26.0898	34.3312	53.6177	72.8405
Capana00g002199	12	0	0	0	0	0	0	0	0	0	0	0	0	0	0.0413282	0	0	0	0	0	0	0	0	0	0
Capana00g002200	11	22.9887	20.7362	20.4713	14.3781	11.0362	10.724	35.7057	31.8115	12.2218	5.89628	6.29299	16.8765	23.669	17.693	6.42437	13.1827	15.0677	13.3128	72.0235	27.2827	4.50568	6.81001	1.20951	1.41133
Capana00g002202	10	11.5333	7.48784	5.08556	3.26692	7.02529	5.59092	6.30789	4.11331	10.1208	8.81126	5.25421	11.1998	11.0339	5.86202	6.62455	13.4817	5.83163	11.7141	12.0911	8.45363	7.85952	10.5148	14.3072	18.3522
Capana00g002203	9	0.250341	0.650074	1.90623	2.35136	4.6227	0.113412	0.506295	0.836625	0.421659	1.41421	2.17321	0.604051	0.101274	0.0406028	0.346113	2.10312	1.58674	0.318014	0.255321	0.410624	0.297122	0.808009	0.753607	0.366685
Capana00g002205	8	16.5235	16.8474	20.0403	18.3548	22.0944	23.2091	28.1188	21.9715	24.1385	25.1084	28.0731	36.6077	12.449	4.14956	1.11078	1.49184	2.13597	2.33248	25.5865	16.9209	5.50153	3.90125	3.01637	2.45312
Capana00g002207	10	1.56754	2.33097	1.08985	0.403953	0.435397	0.367921	4.75018	2.13159	1.76905	3.02066	3.97644	2.71298	1.38963	0.6004	0.968558	4.02418	0.651257	3.38991	4.35893	2.53445	2.90661	3.14359	4.3164	15.4479
Capana00g002208	10	3.76984	4.74021	3.20907	2.45167	3.87889	2.99099	7.33815	5.94862	5.80989	6.68053	6.93615	6.27385	2.12826	1.76096	2.09518	7.77021	7.08955	9.53972	7.43266	3.73634	5.33652	5.80545	7.44311	31.2
Capana00g002209	4	4.98589	6.79328	4.99897	4.12709	5.25815	4.70382	11.9486	7.6728	6.9941	7.97292	10.0964	11.7977	3.91202	2.0373	1.57654	4.37173	6.30605	10.085	10.7768	5.89234	4.09474	3.01043	2.91984	11.072
Capana00g002210	7	0.554696	0.488996	0.158665	0.588555	0.476448	0.724194	0.908369	0.439356	0	0.584473	0.692216	0.514678	0.0517899	0.151412	0.196042	0.107674	1.43916	1.81283	0.693219	0.634368	0.156159	0.540081	0.21249	1.0305
Capana00g002211	6	36.8363	27.1693	14.6929	31.4432	20.5734	9.47523	23.3919	31.4826	17.8875	21.9867	12.2038	11.2527	22.7943	38.1332	117.713	152.023	69.6309	55.6947	35.4383	18.8915	48.037	71.053	46.4687	79.6875
Capana00g002212	12	0	0	0	0	0	0	0	0	0	0	0	0	0	0.0565289	0	0	0	0	0	0	0	0	0	0
Capana00g002216	8	9.41313	14.263	10.4373	8.09486	13.6664	8.4785	22.4308	20.903	15.8342	16.51	19.2249	18.068	7.03758	4.42806	2.08011	3.48392	4.67024	6.50126	22.645	12.9514	7.9195	5.77424	3.51308	11.8776
Capana00g002220	9	0	0.0424739	0	0.0440558	0.767209	0	0	0	0	0	0.0779053	0	0	0	0.083449	0.129395	0.230421	0	0	0	0	0	0	0
Capana00g002223	3	0.0312446	0	0.122086	0.0307464	0	0	0	0	0	0.0299216	0.0609615	0	0	0	0	0	0.0309945	0.033212	0	0	0	0	0	0
Capana00g002224	4	0	0	0	0	0.0387571	0	0	0.23156	0.21346	0.170978	0.182547	0.538723	0	0	0.0357826	0	0.0395636	0	0.0427525	0.127103	0.11554	0	0	0.345101
Capana00g002225	10	0.788294	1.20918	0.589485	0.745055	1.47006	0.243302	2.92947	4.19913	1.81797	1.79469	2.46623	1.12408	0.795505	0.884931	1.36121	3.11984	2.17414	1.47227	2.40527	1.43191	3.30474	2.57511	3.61453	9.31692
Capana00g002226	8	12.9806	15.3036	13.3159	12.5673	18.0982	11.5097	19.3447	17.6586	17.694	16.2976	20.4447	18.6856	7.53512	5.85999	8.20025	13.8388	18.9698	11.1955	19.3681	11.1592	10.3978	12.3364	10.5645	10.4752
Capana00g002227	4	5.25077	3.77885	6.207	5.43099	5.42338	3.8032	11.6633	11.5674	11.8612	11.6613	12.4233	9.91938	4.39637	4.25513	3.94457	9.7166	12.9822	11.3389	15.0951	8.13009	8.69285	11.4632	12.2996	22.5793
Capana00g002228	4	3.21605	4.99282	2.70201	1.40046	1.88156	1.70517	11.7676	8.74438	8.31889	10.1968	10.6181	9.55091	4.40101	1.84807	2.15042	8.36846	2.12291	5.90148	16.4088	8.6861	10.9697	10.7029	9.00278	22.1097
Capana00g002229	4	0.402389	1.25439	0.439387	0.0796281	0.240733	0.195967	3.20639	2.30239	2.36829	2.85446	2.84672	2.37553	1.23362	0.270208	0.462819	1.81411	0.0912532	1.15606	4.97817	2.07667	3.09259	3.46708	2.5571	6.10257
Capana00g002230	1	1.11876	0.262313	0.798218	2.79431	0.642078	0	6.03082	9.85257	59.308	68.0064	47.7059	26.5592	0.248432	0.0509191	0.619173	0.582797	0.320645	0.19902	6.37385	3.72978	5.87479	14.5278	12.2897	4.66586
Capana00g002231	5	0.121678	0.145528	0.0294192	0.161073	0.110637	0.0228962	1.07633	1.34851	4.72416	4.16543	2.69324	1.96685	0.0298288	0.0696672	0.0285066	0.0824503	0.0702532	0.157832	1.02419	0.475283	0.791082	1.52018	0.71397	1.54406
Capana00g002233	11	0.305001	0.886183	0.0338182	0.136043	0.333341	0.258347	0.906996	1.03802	0.263417	0.715487	0.340056	0.0693322	0.132205	0.233316	0.154275	0.246082	0.652222	1.00601	1.16679	0.318272	0.129157	0.13337	0.139216	0.217019
Capana00g002234	11	0.0597156	0.564147	0.300099	0	0	0.0863773	0.682161	0.990445	0.0667866	0.266949	0.200241	0.218575	0.146774	0.407509	0.109449	0.460752	0	0.176334	0.873508	0.406999	0.640263	0.093893	0.298691	0.832872
Capana00g002236	6	0	0	0	0	0	0	0	0	0	0	0	0	0	0	0.0572786	0.528465	0.513444	0.122979	0	0	0	0	0	0.156041
Capana00g002238	5	0	0	0	0	0	0	0	0	0.283317	0	0	0	0	0	0	0	0	0	0	0	0	0	0	0
Capana00g002239	10	150.831	182.722	134.854	116.261	108.983	127.114	226.294	243.355	206.929	214.646	174.792	206.371	127.02	111.388	147.671	275.599	312.525	357.201	254.462	191.293	275.966	326.913	457.983	573.734
Capana00g002241	8	30.3451	27.7234	28.8614	27.9322	27.343	27.3687	34.6419	35.488	35.7906	35.6208	32.4572	23.9888	23.2938	16.2441	6.92692	6.61754	13.3383	14.3844	37.326	27.1856	16.8826	14.0224	8.57028	10.9651
Capana00g002242	6	12.2891	15.9391	9.51396	19.1793	17.9909	9.23658	17.2006	23.4347	16.1504	19.4231	25.1487	15.0329	18.5445	20.7886	24.7531	19.2486	30.8647	20.8123	17.2653	16.965	17.0709	18.5459	25.3415	15.2426
Capana00g002243	5	33.6001	32.8985	27.6239	35.5657	38.1107	31.4941	55.1612	55.4919	56.033	69.6599	71.4099	57.2737	22.0691	21.512	26.0377	29.1959	34.2539	36.3597	41.7802	35.3328	40.5377	49.8982	45.237	32.9036
Capana00g002244	2	0	0	0	0	0	0	0	0	0	0	0	0.0231695	0	0	0	0	0	0	0	0	0	0.0211134	0	0
Capana00g002245	1	0.379067	0.945681	0.572813	0.684804	0.360001	0.662254	0.628438	1.03208	0.584296	1.05425	0.812481	0.56221	0.105917	0.405342	0.148549	0.502349	0.336036	0.365931	0.230549	0.676159	0.411017	0.429982	0.828205	0.601661
Capana00g002246	6	0	0.0815896	0.116201	0.11623	0.0740164	0	0.127831	0.155214	0.170555	0.2265	0.0769108	0.0397048	0.0767471	0.153828	0.105966	0.0804275	1.56552	0.117691	0	0.0407786	0.0731561	0.0807916	0.0751699	0.343343
Capana00g002247	8	14.2041	25.397	13.0793	9.91132	14.8208	16.5623	18.7756	17.3109	18.3974	23.3258	27.0503	22.501	9.98964	5.02596	5.6148	8.36327	10.9914	14.3767	9.22402	7.45291	9.06453	11.592	10.1366	8.56587
Capana00g002248	8	47.6298	12.8829	9.13802	20.5318	37.1498	18.5272	127.159	109.805	93.673	59.8774	65.3092	110.523	6.86354	3.30875	7.01254	8.32676	11.4844	6.69007	87.4074	60.6297	15.4036	24.2672	11.4272	5.33781
Capana00g002249	2	47.1966	57.1751	42.9515	31.2353	33.0154	31.3952	73.6943	77.2761	68.2628	61.106	62.7725	69.6583	35.8358	34.7536	63.0247	120.955	103.254	86.1464	84.2319	65.1233	67.667	86.3432	106.943	140.312
Capana00g002251	3	96.0339	112.937	54.0936	58.3356	40.8824	59.5765	66.3332	75.116	33.245	16.981	25.6128	44.7636	73.0787	86.5234	103.129	105.651	54.7337	26.9855	94.2717	70.195	49.7632	46.0183	64.98	36.9481
Capana00g002252	5	0	0	0.146658	0.014761	0.0719155	0.0143458	0.0324439	0.124202	0.229386	0.158015	0.0928245	0.181911	0	0.0590302	0.0134581	0	0	0	0.190327	0.0947739	0.0278382	0.104785	0.148659	0.0338243
Capana00g002254	4	33.1012	41.5473	40.4943	36.9168	42.335	43.4526	76.7442	72.239	69.6136	69.8665	82.0279	88.2863	18.8403	13.4044	16.3385	34.8196	60.8656	77.243	69.1553	45.5554	36.313	51.2952	72.6281	102.103
Capana00g002255	11	1.64122	0.0723814	0.824026	0.481612	0.336934	1.33134	45.404	74.1127	15.77	8.92793	7.90972	5.5779	0.801824	1.16159	0.975462	0.376389	0.395813	1.56976	284.775	148.541	60.1824	166.333	6.78506	39.2554
Capana00g002256	11	0.632259	0.117852	0.221911	0.0570253	0.108886	0.163895	33.9064	57.1839	24.1008	13.4726	8.66516	7.72075	0.171096	0.44311	0.482269	0.114116	0.0574855	1.33193	164.031	97.2293	26.3162	81.1327	3.46766	36.1502
Capana00g002257	8	0.0396001	0.294875	0	0.150083	0.0611974	0.407475	0.176875	0.168841	0.142609	0.182968	0.107387	0.0547728	0.0620505	0.0627353	0.059061	0.0139583	0.0141239	0.0376777	0.205944	0.0393303	0.100749	0.154971	0	0
Capana00g002259	7	49.4581	49.4179	50.9736	62.9139	62.6132	49.9194	73.7179	78.7888	79.174	76.7315	83.7132	82.3586	48.291	44.0611	53.3694	78.8679	125.83	124.41	101.284	72.6752	77.2682	89.1902	107.548	108.241
Capana00g002264	5	109.85	89.0016	67.3781	59.5425	93.7346	78.6197	284.943	247.094	328.441	259.08	242.117	283.732	96.8491	54.122	27.308	20.4375	39.1649	30.3895	279.205	225.22	250.183	183.614	164.773	74.5059
Capana00g002265	11	4.81986	3.7483	4.10602	1.70683	4.14114	3.45219	128.77	106.079	78.5305	71.5179	68.1683	87.0699	3.79259	2.98489	1.09147	1.03003	1.96977	2.80299	159.64	89.8281	50.267	56.3999	13.8296	16.6234
Capana00g002266	8	26.1661	28.6745	31.7243	42.7512	62.278	40.631	53.6034	49.0678	48.227	44.2749	64.6357	63.7641	14.2959	9.53652	15.9049	31.3316	49.3872	53.943	42.3166	29.9758	22.3776	32.5216	36.0063	30.741
Capana00g002267	8	0.166635	0.224469	0.108829	0.199985	0.376317	0.36587	1.03719	0.342934	0.224646	0.691895	0.422814	0.456124	0.237295	0.106234	0.135854	0.170111	0.078658	0.0722489	0.570976	0.253651	0.0361961	0.165248	0.160539	0.206528
Capana00g002268	5	0	0	0.0287883	0	0.113709	0	0.970472	0.821405	1.51086	0.833633	0.934709	1.45217	0	0.0285274	0	0.0290938	0.12269	0	0.824769	0.406793	0.663413	0.483935	0.442093	0.0676487
Capana00g002273	4	2.12566	2.43828	1.27778	0.893599	1.55901	1.55734	5.02307	4.23992	4.96024	3.1118	3.49465	4.14861	2.89115	1.44029	1.52047	3.27815	2.13059	4.17595	6.75092	4.01034	4.63012	3.86526	3.35457	7.91477
Capana00g002274	4	4.50782	5.69399	3.84732	4.21675	5.60663	4.54507	9.90048	6.22574	7.58852	6.11359	7.26347	6.94483	3.0248	2.31922	2.45116	5.37225	6.48923	10.136	9.43479	4.99325	5.70795	6.12913	6.6179	12.8393
Capana00g002275	4	6.85275	4.72857	7.11128	8.55977	7.78707	5.11971	12.1396	12.5663	11.3134	13.7699	9.82957	10.6008	4.64228	3.96016	3.28844	6.95453	12.2327	11.4944	11.6927	7.45754	7.01871	5.4387	6.84309	16.8974
Capana00g002277	10	0.0343582	0.0976267	0.264284	0.0331939	0.163898	0	0.299956	0	0.0370004	0.0745531	0	0.0679524	0.0964339	0.252078	0.0302639	0.438856	0.142054	0.305945	0.0361589	0	0	0	0.0979568	0.968007
Capana00g002278	2	0	0	0	0	0	0.0178055	0	0	0	0	0.0333261	0	0	0	0	0	0	0	0	0.0389662	0	0.0552468	0	0
Capana00g002279	3	5.98962	12.7645	41.7824	16.687	8.63628	9.9531	1.06497	1.76468	3.24832	1.34699	1.34976	1.05391	1.75192	4.2095	22.8286	17.6984	8.15045	2.31372	0.469526	0.994215	0.345365	0.466492	0.152396	0.122471
Capana00g002281	3	62.26	76.0205	78.5701	60.5336	62.1131	71.3805	3.40582	3.87003	1.52736	1.74762	1.92596	2.48095	20.3984	16.9874	31.8697	16.4599	16.4515	7.18937	1.52823	5.32697	1.07925	0.914887	0.230132	0.329234
Capana00g002282	7	1.36369	1.02979	2.27053	2.942	3.76039	2.58818	2.0598	2.93431	2.2493	3.93543	4.73172	5.36355	2.49772	4.30607	5.07951	3.578	11.594	15.401	3.2466	3.40166	3.6123	5.15324	11.4491	11.2902
Capana00g002284	7	2.60844	3.52923	3.24538	2.4484	4.55379	4.04044	5.64983	4.67283	3.97335	3.44096	5.25866	3.8986	1.85445	1.24734	1.19407	2.52765	5.26165	7.84872	4.44357	2.48036	1.67366	1.70131	1.89113	4.18843
Capana00g002285	8	0	0.0926669	0	0	0.0119285	0	0	0.0242842	0.0557085	0.0140311	0.0135392	0.027248	0.0126939	0.011543	0.0120329	0	0	0	0.0134465	0	0	0	0	0
Capana00g002289	10	1.80957	1.11475	1.16174	1.30454	2.08319	0.999958	3.28008	3.53501	2.86933	3.20142	3.17188	2.09298	1.6053	1.48678	1.67061	2.84928	4.77639	5.26946	5.80181	1.97652	2.99539	4.87775	4.8996	9.28652
Capana00g002290	5	0.0372532	0.212421	0.347739	0.332614	0.15442	0.150872	1.70162	0.900717	1.00211	1.49052	1.57638	1.632	0.0354287	0.0349054	0.0896086	0.240882	0.102701	0.0756241	0.750791	0.58178	0.354424	0.788371	0.227649	0.345082
Capana00g002293	4	4.97871	4.84417	3.70668	4.00996	5.59127	3.23439	11.7316	14.387	14.5809	14.099	14.9362	12.5896	1.73328	1.63232	1.60824	6.94623	4.32711	5.76369	15.4281	9.49888	9.12098	10.7475	9.85716	16.1782
Capana00g002294	10	6.49506	6.97914	7.0172	5.80349	7.22332	5.72389	13.5321	13.1332	14.7456	15.7733	15.8784	12.6038	2.67658	2.90367	2.19727	8.09735	11.5844	13.8237	10.4757	5.87209	9.40208	14.9262	15.3386	39.5672
Capana00g002295	5	0	0	0	0	0	0	0	0	0.038017	0	0	0	0	0	0	0	0	0	0	0	0	0	0	0
Capana00g002296	8	30.2059	41.574	50.2513	66.4872	85.8276	36.2518	77.7182	70.5375	64.2377	92.7684	98.0625	68.3578	20.3141	17.7921	24.9466	62.767	59.0569	48.0127	52.0351	38.3644	48.5025	51.05	47.6957	53.8587
Capana00g002297	9	13.6549	8.16262	16.4026	29.7018	37.6584	12.4936	17.485	19.0837	17.1745	22.5964	26.7722	15.8623	10.7998	10.9316	8.99732	15.3299	21.9133	9.58514	14.148	7.58178	9.26764	14.1375	8.9749	11.3147
Capana00g002299	4	0	0	0.0579321	0.117993	0.0553898	0.0557389	0.191278	0.242782	1.00773	0.517293	0.354134	0.310297	0	0	0	0.179217	0.659476	1.11686	0.880309	0.794518	0.0547081	0.691786	0	0.793669
Capana00g002300	7	19.6597	15.5437	16.5815	14.9116	19.8498	15.2608	24.7677	21.9105	25.0001	21.2186	21.0775	25.7499	20.1486	23.8672	28.5329	26.9799	31.0327	35.6589	30.4928	28.3324	27.7958	22.9914	21.5808	30.7744
Capana00g002301	8	0	0	0	0	0	0	0	0	0	0	0	0.0197284	0	0	0	0	0	0	0	0	0	0	0	0
Capana00g002303	5	0.224693	0	0.0564593	0.0565421	0.0539816	0.0549516	0.124277	0.058863	1.49863	0.184744	0.122541	0	0	0	0.0515512	0	0.117492	0.0552365	0.12104	0	0.167024	0.0561832	0	0.0700864
Capana00g002304	7	0	0.022457	0	0.0662989	0.125147	0.124505	0.049097	0	0	0	0	0	0.02208	0.0644561	0.0825676	0.271018	0.915955	1.71018	0.0470631	0	0.0213993	0.0678965	0.273739	0.085382
Capana00g002305	7	0.484934	0	0.232363	0.0327675	0.0324991	0	0	0.425255	0.113833	0.0764549	0.073775	0.0362359	0.032765	0.0628973	0.125891	0	0.348414	0.233967	0.256094	0.0715706	0.100555	0.0354494	0.324802	0.309667
Capana00g002314	1	0.286149	0.509179	0.233754	0.269203	0.309073	0.230298	0.301053	0.207959	0.170716	1.22189	0.20172	0.0834219	0	0	0.0769529	0.130389	0.0830181	0.285816	0.343562	0.128257	0.116351	0.674871	0	0.111185
Capana00g002315	2	0.296477	0.145681	0.63071	1.64403	1.60118	0.0905477	1.60702	1.22124	1.55822	3.01982	1.88556	1.79772	0.0394811	0.0392867	0.421932	1.31363	0.854898	0.228888	3.06871	1.11068	0.947839	10.7116	1.98511	1.90105
Capana00g002318	7	26.6322	23.7429	21.0395	20.1701	27.4953	18.5689	30.3337	27.6527	29.079	28.3842	24.3005	28.6222	20.2687	15.6936	25.0591	49.2385	62.1484	60.0606	26.5155	18.9434	24.3577	33.0959	37.9177	56.8104
Capana00g002319	10	2.346	1.43539	0.769433	0.415326	0.159982	1.25794	2.46966	2.72807	3.28624	2.38732	1.29065	2.5614	3.00607	1.96545	2.34787	2.65257	1.25237	4.0511	3.75855	3.37907	3.33656	2.52445	2.33326	5.43814
Capana00g002320	11	4.53761	13.6096	3.41934	3.54593	4.3989	1.91303	26.0562	29.9959	12.5833	15.5528	12.6987	12.7443	4.76609	4.8738	2.8394	5.65734	9.27406	12.6824	25.2462	13.715	11.4548	9.98368	12.7232	15.5853
Capana00g002321	11	0.765453	1.4029	0.68693	0.500991	0.759053	0.394004	1.45238	1.31899	1.0206	1.35753	1.19528	1.13929	0.476352	0.357286	0.430323	0.763052	0.970606	0.804816	2.06453	1.06468	0.895877	0.9199	0.711398	1.10707
Capana00g002323	7	0.0279681	0	0	0.0281517	0	0	0	0	0.0296378	0.0306607	0.0890908	0	0.108387	0.192054	0	0.195902	0.211703	0.446169	0	0.197205	0.0554397	0	0	0.208368
Capana00g002326	7	0	0	0	0	0	0	0	0	0	0	0	0	0	0	0	0	0.047807	0.324162	0.0489816	0.0483719	0.0433891	0	0.0472854	0.0640275
Capana00g002327	7	0	0	0	0.0346153	0.365308	0	0	0	0	0	0	0	0	0.0314487	0	0.104126	0.219569	0.333138	0	0	0.0320991	0.0323884	0.0349815	0.273011
Capana00g002328	5	1.63863	0.741174	0.662959	1.56266	0.358607	1.77283	3.84566	6.44892	5.98282	8.78052	4.72805	4.64482	0.903626	0.722659	0.914831	0.419179	3.45694	1.30459	5.24166	4.86389	5.89848	6.33111	3.23786	2.95454
Capana00g002331	7	10.0049	5.07027	6.72615	8.73487	8.09623	7.95375	13.217	15.9166	18.74	18.486	16.9438	9.94285	14.954	38.5128	60.747	169.867	152.17	411.943	20.1964	25.7711	34.3264	77.2699	178.464	397.537
Capana00g002332	12	4.98028	4.52714	1.44612	1.84895	1.6301	2.83528	12.2088	10.834	4.89261	7.39533	3.75157	4.2417	23.0222	32.3307	8.51083	9.7398	11.2939	14.6309	13.2436	14.7953	10.0363	10.9291	19.9876	17.1104
Capana00g002333	9	0.710131	1.05178	0.680572	0.524492	1.08109	0.562427	0.0619634	0.0756603	0.481839	0.0816077	0.352089	0.0204936	0.109765	0.14512	0.159942	1.22581	0.476775	0.261471	0.122838	0.0180956	0.0723622	0.0560249	0.0951877	0.142634
Capana00g002334	9	1.20299	2.04902	1.18858	1.29927	2.07962	1.0289	0.639805	0.316544	0.311848	0.12631	0.410653	0.23991	0.279645	0.260135	0.813361	1.36008	1.17074	0.916027	0.309412	0.120318	0.150034	0.0182417	0.0976685	0.0266781
Capana00g002335	3	4.72302	3.94122	2.82158	3.0128	3.23918	2.09287	0.656625	0.720829	0.236827	0.274978	0.236395	0.118236	1.63118	1.33416	2.14501	4.15466	4.0066	1.97043	0.367916	0.427967	0.370969	0.498567	1.0267	1.75496
Capana00g002336	7	2.83502	2.2737	4.4636	4.30441	4.98223	3.58613	2.5262	3.6451	2.07114	5.08084	2.3305	2.20412	2.12001	2.50302	3.59862	6.2135	7.17254	6.34278	2.94335	1.7015	2.56656	5.13565	4.77957	9.24162
Capana00g002338	6	4.38648	3.17378	3.95353	3.42829	4.7015	2.32571	3.77977	2.72412	6.4601	4.42821	6.07547	4.31244	1.55014	1.49795	4.6579	5.85608	5.99974	3.90341	2.71524	2.64266	3.38069	2.89432	3.71716	3.61347
Capana00g002339	7	2.49363	2.44977	2.65332	1.73816	3.20308	2.4429	2.24659	4.59291	3.82571	6.0062	3.80725	3.14504	5.2714	8.23584	6.72905	18.8968	20.5257	22.1495	5.63069	4.16396	6.63102	10.6982	16.5914	26.8674
Capana00g002341	1	0	0	0	0	0	0	0	0	0	0.0870249	0	0	0	0	0	0	0	0.0390294	0	0	0	0	0.0410562	0.0495222
Capana00g002342	10	4.99186	1.84271	3.25895	5.86422	5.17946	3.26393	8.04782	6.38425	7.29883	5.45945	9.11613	4.46833	4.68171	6.41775	6.32033	19.2316	31.8198	27.6498	10.5167	6.49626	12.5833	18.7204	26.784	47.2225
Capana00g002343	5	0.291094	0.556269	0.201268	0.208706	0.0786398	0.157937	1.79951	1.38262	1.34278	1.72275	1.22942	0.883509	0.28874	0	0.112649	0.0405876	0.680824	0.080468	1.59612	0.384706	0.441203	0.665062	0.336776	1.48574
Capana00g002344	10	0.0348787	0.036056	0	0	0	0	0.0719519	0.03508	0	0.0378413	0.0668114	0.0358699	0	0	0	0.0342242	0.074186	0.102236	0.0725298	0	0	0.0320612	0	0.224204
Capana00g002347	2	8.96774	2.88376	2.38719	4.4995	1.75439	2.63186	18.6613	19.6121	17.9256	26.9811	17.4484	12.7776	12.1638	15.3699	30.2015	42.275	20.9341	25.4561	25.6483	34.6606	65.4664	68.6631	46.362	38.9664
Capana00g002348	3	0	0	0.095079	0	0	0.0620821	0	0	0	0	0	0	0	0	0	0	0	0	0	0	0	0	0	0
Capana00g002349	4	1.58069	2.02735	2.03132	1.52812	1.84745	1.58927	4.84806	4.60845	3.61837	3.69132	4.49185	3.85964	1.06962	0.723078	0.6161	2.00802	2.85216	3.8344	4.50039	2.1679	2.95555	2.73755	2.67129	6.96358
Capana00g002350	2	0	0	0	0.0839241	0	0	0	0.0911337	0.0932492	0.308159	0.081993	0.226604	0.0403896	0	0	0.0456499	0	0.163972	0.31612	0.135896	0.603396	1.20619	1.19451	1.55642
Capana00g002355	12	0	0	0	0	0	0	0	0	0	0	0	0	0.0469105	0	0	0	0	0	0	0	0	0	0	0
Capana00g002358	11	0	0	0	0	0	0	0	0	0	0	0	0	0	0	0	0	0	0	0.0288713	0	0	0	0	0
Capana00g002361	5	56.7904	50.3937	61.2844	60.8846	79.4981	65.4207	242.143	231.36	205.117	233.144	278.888	243.238	33.0849	26.7239	10.3367	10.1745	15.3805	16.1168	162.398	116.165	84.366	80.1205	47.2958	25.463
Capana00g002362	12	17.0406	11.7732	18.2893	28.2969	39.3153	12.1363	36.7018	29.7957	36.1301	36.7093	35.4014	39.2148	350.675	427.928	379.133	425.653	173.735	98.3813	52.3527	195.044	265.407	211.341	254.648	165.808
Capana00g002363	12	0.0385232	0	0.189267	0.459386	0.915797	0.254212	0.124926	0	1.92301	0	0.163227	0	316.043	367.917	156.477	251.061	157.553	184.466	3.49964	103.722	191.607	229.897	241.796	222.651
Capana00g002364	2	179.36	94.1485	55.06	75.6926	178.46	119.043	295.047	218.447	219.492	202.241	257.455	254.922	273.982	281.624	406.832	500.546	330.002	344.651	267.46	274.289	408.252	277.457	362.952	285.92
Capana00g002365	6	66.5002	26.6996	32.6193	54.3266	86.7362	25.7226	116.793	105.579	105.553	96.8142	126.996	112.706	119.754	210.789	359.963	495.754	508.935	401.575	132.648	160.273	276.726	253.322	437.219	380.982
Capana00g002366	9	0	0	0	0.0231665	0.111347	0	0.0720224	0	0	0.0504624	0	0	0	0.0661748	0	0	0	0	0.049593	0.0223053	0	0	0	0
Capana00g002367	5	0.0993419	0.0239597	0.0237576	0.0977577	0.140636	0.0704393	0.693611	1.27519	0.590805	0.67932	1.07243	0.899344	0.0248299	0.165093	0.0222822	0.0481699	0.313768	0.0957838	1.00164	0.35882	0.406605	0.35938	0.499076	0.727217
Capana00g002368	5	0.294445	0.382047	0.124538	0.258654	0.216385	0.215133	1.53732	1.5395	1.34041	1.17352	1.15926	0.729282	0.0359277	0.0286831	0.0896874	0.223285	0.213713	0.0868437	1.70762	0.561871	0.421413	0.591665	0.266442	0.789722
Capana00g002369	10	0	0	0	0	0	0	0	0	0	0	0	0	0	0	0	0.292718	0	0.0607297	0.032159	0	0	0.0614874	0.030338	0.516799
Capana00g002370	10	0.0768402	0.054593	0.0148963	0	0	0.0072511	0.189331	0.117462	0.348738	0.212887	0.181979	0.126468	0.0290586	0.0145864	0.083259	0.676132	0.176248	0.0318751	0.438762	0.18946	0.27884	0.397207	0.333073	1.43584
Capana00g002371	10	0	0	0	0	0.0138418	0	0.279416	0.187414	0.138633	0.0782288	0.29797	0.415007	0.0135737	0.0269629	0.0397535	0.574743	0.0454219	0.0273862	0.361809	0.104334	0.188992	0.252659	0.207832	0.980928
Capana00g002372	10	0	0.156338	0	0	0	0	0.287899	0.13445	0.496859	0.0240147	0.425483	0.27363	0.0423093	0	0.01946	0.583434	0	0	0.323381	0.271579	0.291471	0.327253	0.32304	1.28228
Capana00g002373	6	0.453986	0.739216	0.66717	1.88255	1.33634	0.193992	0.0306981	0.0141463	0.0294042	0.0849913	0.132524	0.0435431	0.362415	2.1292	16.3195	46.144	11.7689	3.96257	0.175566	0.500808	2.65151	5.28466	3.90839	5.0752
Capana00g002374	3	94.9494	106.784	63.3533	42.7327	46.8981	81.5852	40.4635	33.4069	34.5582	31.0304	34.5564	42.6068	41.6971	34.4585	47.7637	49.6725	25.6571	30.5984	28.3057	23.7247	8.98694	13.9588	12.7955	9.90002
Capana00g002376	6	26.8131	29.812	28.6979	44.9715	41.4327	29.13	30.0304	29.2319	30.0229	26.3326	35.5169	40.6354	50.2016	54.4518	74.9817	97.207	94.9921	87.5466	58.7209	59.4313	60.6379	61.6799	90.8382	103.374
Capana00g002377	10	0	0.0593442	0.123138	0.0228101	0	0.0859009	0.363014	0.318703	0.176991	0.379896	0.557008	0.192165	0.0115873	0	0.0323465	0.0124074	0.0829471	0.0112078	0.724518	0.268606	0.612305	0.816823	0.585332	1.55821
Capana00g002378	2	0	0	0	0	0	0	0.357053	0	0.0448017	0.0451361	0.280315	0.126709	0	0	0.0387083	0	0	0.130247	0.778471	0.260331	0.347401	0.526861	0.237194	0.739235
Capana00g002379	4	70.8613	88.0484	75.9469	60.4291	80.5908	74.0435	165.13	148.203	152.547	146.609	156.666	178.066	69.7737	60.5753	80.1044	138.736	118.989	127.129	125.242	108.919	128.916	145.778	202.758	270.322
Capana00g002380	1	0.142954	0.182721	0.0797974	0.0405318	0.0191862	0.0388381	1.86396	2.74674	2.0526	5.53571	2.55543	1.27759	0.0591038	0.09539	0.0731857	0.2419	0.169521	0	1.94876	2.19123	1.28451	0.89455	1.31908	0.542339
Capana00g002381	5	2.67317	2.00484	1.82523	1.49638	2.74735	1.38075	6.13165	5.95984	5.97171	4.7972	4.5297	4.78905	1.82507	1.80223	1.60668	2.40702	2.97674	3.44534	7.33329	4.28688	4.56461	4.48701	3.97099	3.60402
Capana00g002382	4	2.72384	2.57227	1.68984	1.27432	1.9616	1.7628	4.74959	3.39006	3.87248	3.32917	3.12272	4.64777	1.35189	0.912829	0.917372	1.28343	1.7265	3.12461	4.5978	2.5261	2.78841	2.47996	2.89603	5.32007
Capana00g002383	4	4.27667	4.88329	4.96895	4.39079	6.38876	4.1965	8.98495	8.41846	7.71729	10.345	9.60568	6.80522	2.38501	2.55324	2.8761	8.02596	9.43737	10.712	8.62517	5.09539	7.60376	8.55005	10.2441	13.5547
Capana00g002385	7	2.42142	3.4414	1.7558	2.14845	4.7615	1.76151	2.49599	2.59147	1.35279	1.95794	2.2162	1.95143	1.10356	0.880416	0.865967	1.06215	2.77146	8.9324	2.88574	0.875669	0.804884	1.51132	0.679213	3.70312
Capana00g002386	9	2.74469	0.732314	1.52842	3.42956	5.30983	1.644	1.94932	1.95172	4.72329	2.6494	1.55857	1.29248	1.93759	1.37755	1.19116	1.85971	5.31474	5.12243	1.52986	1.15739	0.965642	0.620093	0.612194	2.43639
Capana00g002388	10	0.222431	0.604803	0	0.215518	0.08697	0.04302	0.303479	0.189391	0.23571	0.100572	0	0	0	0.0846385	0	0.278527	0.291597	0.320344	0.387289	0.186865	0.0879578	0.439521	0.176191	1.41844
Capana00g002389	10	2.20449	1.75601	1.20122	1.78426	2.89518	1.81483	3.22637	2.2865	2.71354	3.07063	4.26639	3.02514	2.18309	1.96266	1.0112	2.57351	6.11752	11.0676	4.17637	1.84193	1.84847	2.12264	4.49367	14.3224
Capana00g002390	5	16.13	14.4247	18.725	17.4058	22.8335	15.1242	82.3045	83.5858	85.3065	78.902	72.597	100.747	17.1301	14.623	18.3115	24.035	19.0885	22.019	117.78	75.3045	123.699	95.8695	39.4988	38.2021
Capana00g002391	5	0.169193	0.0729589	0.0697677	0.0455491	0.0225567	0.0912566	28.033	27.9333	30.0649	19.5177	19.5445	20.0146	0.558192	0.57287	0.457647	0.816846	0.174265	0.483271	28.2367	16.8935	19.4661	24.8045	6.4303	6.06409
Capana00g002392	12	49.8854	29.5417	23.7055	22.2432	30.2718	36.1893	47.3909	63.9811	58.7296	34.3186	37.8788	50.254	1525.39	1941.1	745.02	370.307	155.842	221.884	152.713	944.859	1504.48	699.855	659.494	389.163
Capana00g002393	5	17.9252	24.7283	22.299	20.9361	26.0862	24.0637	46.3909	45.7279	40.0664	48.8897	48.0084	43.4368	18.2133	15.6326	11.028	16.3078	18.4621	21.0991	44.5546	31.6387	24.7404	26.1924	21.5756	19.8437
Capana00g002394	8	69.572	112.257	110.89	70.8664	70.7745	106.535	171.581	156.955	142.409	126.135	146.445	154.164	48.6336	27.0277	30.2564	39.0074	38.8	44.4444	128.478	98.9886	56.2381	45.3604	44.4765	38.6451
Capana00g002395	8	8.82276	9.55384	8.31831	4.6154	5.64475	7.52148	9.77383	10.8199	8.72653	10.4697	8.06688	8.3081	6.24659	5.01698	1.80219	2.70659	2.83395	7.24614	9.14508	6.77149	5.48679	5.63937	4.59544	9.72084
Capana00g002396	4	28.5167	29.2796	27.7006	42.4809	62.4119	35.4933	50.461	53.8191	54.5194	51.7387	65.0217	61.2801	23.661	20.878	19.6769	25.4257	57.8272	60.1002	49.2156	39.2311	36.4629	39.6527	40.0069	43.7499
Capana00g002397	10	0.699788	1.2969	1.02819	1.85637	1.4952	0.187269	3.35524	2.09643	3.61696	3.17078	1.97454	1.5939	0.54467	0.668481	1.0351	6.80043	3.90814	7.45826	2.6106	0.777935	1.82582	3.79497	3.13201	15.8889
Capana00g002398	10	0.0155233	0	0	0	0	0	0	0.033935	0	0.0170178	0.0338639	0	0	0	0	0.0169984	0	0.0321426	0	0	0.0153855	0	0.0160571	0.0396447
Capana00g002400	6	0	0	0	0	0	0	0	0	0	0	0	0	0	0	0	0	0.0483871	0	0	0	0	0	0	0
Capana00g002401	2	0	0	0	0	0	0	0	0.0393757	0	0.0394923	0	0	0	0	0	0	0	0	0.0394996	0.0381191	0	0.144122	0.0745259	0
Capana00g002402	10	0.0517564	0	0.101713	0	0	0	0	0	0	0	0	0	0	0	0	0	0	0	0	0.0549808	0	0	0	0.14174
Capana00g002403	1	0	0.0589258	0.277432	0.028994	0	0.0821792	0.128827	0.0309621	0.0317824	0.403699	0.112246	0.149735	0.0276114	0	0.0274597	0.0570581	0.029624	0.0278543	0.0617452	0.0274527	0	0.0849951	0.0293008	0.0353427
Capana00g002406	10	0.861202	0.420459	1.07269	0.981743	1.92556	0.442442	0.653347	1.11827	0.566214	2.43836	3.17359	1.11203	0.79621	0.160401	0.427427	0.974893	2.29328	1.96667	1.11242	0.610478	0.360913	1.4858	3.32646	3.74218
Capana00g002407	9	0	0	0	0.151053	0.142608	0	0	0	0	0	0	0	0.0958499	0.0481134	0	0	0	0	0	0	0	0	0	0
Capana00g002410	12	0	0	0.0312779	0	0	0	0	0.0304407	0	0	0	0	0	0	0.0285589	0	0	0	0	0	0	0	0	0
Capana00g002411	8	4.3488	6.23297	5.47943	3.53937	4.40731	5.5677	6.95732	6.98168	7.79371	6.00717	6.82812	7.87495	2.08974	1.29744	1.48169	2.17511	3.72055	3.62403	6.48681	4.34262	2.65351	2.87435	3.2919	4.24366
Capana00g002413	7	0.127796	0.226064	0.0625558	0	0	0.121771	0.233116	0.162925	0.311523	0.171189	0.198258	0.133718	0.0924916	0	0.114127	0.226279	0.753367	0.254691	0.338797	0.127062	0.183596	0.031125	0.189007	0.300348
Capana00g002414	4	2.6849	3.64715	2.56343	2.56802	3.36096	1.98648	7.96558	6.914	6.35789	6.30758	6.24881	6.34735	2.69487	2.12312	1.67091	3.83366	3.72947	5.20834	7.85515	4.31108	4.43233	4.83895	4.26943	10.7354
Capana00g002415	9	6.3879	25.0266	10.5819	13.5799	25.4759	12.4013	9.34257	15.0331	9.32063	8.17335	13.9231	5.90473	5.70764	7.46622	4.12704	6.45413	9.32173	2.76136	4.82127	5.32084	4.68042	2.81052	3.34984	2.10563
Capana00g002418	4	0	0	0	0	0	0	0	0	0	0.0244856	0.0196036	0	0	0	0	0	0	0.0213003	0.0232102	0	0	0	0	0.0303398
Capana00g002424	5	0	0	0	0	0.0251772	0.0126679	0	0.0265409	0.0578812	0.161096	0.402425	0.287005	0.0127689	0	0	0	0	0.0271243	0.0992354	0.0996391	0.0382681	0.0549255	0.0259411	0
Capana00g002426	12	0	0	0	0	0	0	0	0	0	0	0	0	0	0.0189623	0	0	0	0	0	0	0	0	0	0
Capana00g002430	11	0	0	0	0	0	0	0	0	0	0	0	0	0	0	0	0	0	0	0.0330896	0	0	0	0	0
Capana00g002432	6	0	0.0141368	0.103995	0.735747	0.731746	0.0380791	0	0.0128393	0	0.455448	0.23547	0.0135232	0	0	0.0849521	1.08747	0.652255	0.253952	0.0426561	0.0694448	0.0373748	0.161319	0.172817	0.642355
Capana00g002433	5	0.347848	0.0832548	0.0189091	0.117625	0.226654	0.0751852	0.95195	0.556877	0.836232	0.549603	0.683581	0.533586	0.0959219	0.0718827	0.0187334	0.0592688	0.241317	0	0.440238	0.432722	0.171179	0.469451	0.195619	0.103488
Capana00g002435	5	0.0231402	0.0466897	0.0227379	0	0.0224871	0.0440077	1.5756	1.95258	6.51915	6.85613	4.83858	5.0446	0.023135	0	0.0207612	0.0472134	0.0946349	0	2.18401	1.20528	1.59914	1.32544	1.17339	0.661356
Capana00g002436	5	44.1249	47.0887	42.5621	34.6445	41.6623	38.5493	100.255	86.1732	85.3616	76.5407	82.2598	121.955	30.7882	19.1483	21.293	31.8728	41.2549	58.8263	100.351	60.5427	50.8382	42.9534	38.7277	67.4479
Capana00g002437	3	3.63497	3.64172	2.77433	3.40228	4.06845	2.31387	0.0509216	0.114668	0.0502506	0.122746	0.0202659	0	0.847859	1.57474	1.23969	3.21583	2.16317	1.67247	0.0242583	0.458382	0	0.0428927	0	0.151285
Capana00g002438	7	30.9893	30.9181	37.7361	38.5979	47.1792	36.7983	50.2707	48.5156	48.4565	52.3009	54.3932	67.5509	20.909	16.0715	21.2956	42.2262	83.0041	100.46	47.4712	39.7929	34.6191	41.3659	67.0185	91.2642
Capana00g002439	7	0.628496	0.652425	0	0.386082	0.647927	0.0921019	0.852981	0.669161	1.69957	0.153415	0.137338	0.0519658	0.14044	0.420411	0.270488	0.197054	1.2016	1.16796	0.205847	0.300423	0.136803	0.34058	0.647149	0.612452
Capana00g002440	3	39.9052	42.296	38.9772	35.56	24.8357	28.4605	2.24023	1.41107	2.07842	2.30137	1.57699	1.38377	27.0701	21.4836	11.676	24.9189	13.6644	17.6029	0.679558	5.37094	0.346042	0.407029	0.432734	1.04696
Capana00g002441	9	3.16603	3.97284	2.33151	9.75391	12.2433	3.15659	2.7324	4.66319	1.38422	2.64122	5.12026	1.8848	1.35709	2.69574	1.47348	4.93696	2.13641	0.320312	0.887936	1.1948	0.463543	0.661737	0.341857	0.073976
Capana00g002442	10	4.5393	3.84572	3.59423	2.88175	4.37704	3.81008	7.27995	5.56776	5.83153	6.21835	5.19621	4.17417	2.94292	2.50663	3.1043	7.14411	8.42194	9.40445	7.53723	5.46734	5.39758	6.89982	6.10506	17.6183
Capana00g002443	10	5.63774	5.02371	2.69896	2.15727	4.01858	3.0308	7.80889	6.92756	7.59138	6.76544	5.38729	7.12461	7.1536	7.00669	4.67756	8.90581	5.74613	8.54693	8.48191	5.59324	5.10184	6.02657	5.99686	15.6943
Capana00g002444	8	166.363	202.979	250.184	187.424	199.87	180.991	224.998	254.435	158.467	197.423	194.68	172.214	104.684	78.0585	52.4525	68.8994	138.48	104.453	189.388	126.042	36.6356	65.3763	39.1773	34.9906
Capana00g002445	10	0	0	0	0	0	0	0	0	0	0	0	0.0632627	0.112366	0	0	0.232202	0.120557	0.0626696	0	0	0	0	0	0.265889
Capana00g002448	1	0.0312446	0	0	0	0	0	0	0	0	0.0690561	0.0609615	0.0629421	0	0	0	0	0	0	0	0	0	0	0	0
Capana00g002450	5	0.511337	0.368762	1.91148	1.64165	1.24656	0.342168	3.76548	3.0067	3.84074	4.53449	3.42369	1.98647	0.227825	0.507843	1.42556	2.85558	2.95699	0.984755	3.61425	1.71503	2.09732	3.24714	1.68356	1.72556
Capana00g002451	6	3.00958	2.04904	3.84624	4.03197	6.33247	3.89904	2.03	2.3478	4.46232	3.09808	3.26035	3.2275	1.06274	1.5778	2.43469	4.78956	8.90656	3.90729	4.22456	3.57959	1.47972	3.30143	1.96	2.90491
Capana00g002452	3	71.6331	55.2828	66.2914	59.2722	53.4613	63.2867	41.7201	49.5136	50.4234	39.4108	40.0184	47.766	55.0735	26.8928	25.9407	22.2843	31.3917	22.0695	61.1629	44.7497	18.8871	19.1389	19.3256	17.1232
Capana00g002453	4	9.58715	7.3802	5.93113	9.38368	14.5081	8.70572	13.7762	14.9562	14.5834	17.493	18.2069	13.848	7.28074	5.83382	6.2866	11.3974	15.7203	20.5261	16.1555	10.3595	11.6519	15.3489	21.1591	25.136
Capana00g002454	4	3.00171	3.03069	1.90346	2.87347	2.53689	2.09847	6.21534	6.14843	6.51473	6.8298	6.31493	6.22916	2.13179	1.21893	3.05495	6.22797	5.26638	5.77332	8.5282	4.24962	4.54324	7.00985	5.12145	9.15758
Capana00g002455	3	0	0.222397	0.0134318	0	0.0261083	0.0129233	0	0	0	0	0	0.0137686	0.0130264	0.0124273	0.0129548	0	0.041096	0	0	0	0	0	0	0
Capana00g002456	7	23.6866	29.0862	26.2388	19.275	25.5612	35.2313	38.2945	31.3013	30.457	26.3329	38.1846	38.7511	18.5451	15.2148	19.4907	31.0063	36.5848	56.7604	27.8663	24.1811	28.2158	29.2182	43.2254	62.8048
Capana00g002457	7	19.5645	25.9296	30.8553	29.8706	34.0684	36.3864	32.4153	28.7953	35.161	38.6703	45.4354	41.0034	21.2807	16.054	19.156	22.1499	46.5726	62.1228	26.676	22.6696	27.1434	31.5946	40.1556	47.7353
Capana00g002458	11	0	0	0	0	0	0	0	0.0250343	0	0	0	0	0	0	0	0	0	0	0	0	0	0	0	0
Capana00g002459	9	636.467	439.056	580.176	887.017	939.718	506.148	37.3633	30.5307	31.0865	52.8946	39.1238	16.9585	137.338	222.719	110.845	195.421	156.077	53.1867	11.8255	69.847	9.70648	10.9441	4.60984	2.91509
Capana00g002460	6	0	0	0	0	0	0	0	0	0	0	0	0	0	0	0	0.123722	0	0	0	0	0	0	0.0361711	0
Capana00g002461	3	0.215041	0	0	0.0303271	0	0	0	0	0	0	0	0	0	0	0	0.0308018	0	0	0	0	0	0	0	0
Capana00g002462	7	0	0	0	0	0	0	0	0	0	0	0	0	0	0	0	0	0	0.0492977	0	0	0	0	0	0
Capana00g002463	12	0	0	0	0	0	0	0	0	0	0	0	0	0	0	0	0	0	0	0	0.0674416	0	0	0	0
Capana00g002464	4	0.293918	3.78584	1.49794	0.264287	0.193786	0.188362	8.62853	3.82778	3.64697	3.04453	4.62441	4.65602	1.61223	0.523087	0.777971	3.41442	0.144008	1.13263	6.45272	3.08275	5.37125	3.57521	3.34135	9.96028
Capana00g002469	11	0	0	0	0	0	0	0	0	0	0.0422117	0	0	0	0.0187899	0	0	0.041377	0.0183603	0.0814257	0.117346	0.0369175	0	0	0
Capana00g002472	10	0	0	0	0	0	0	0	0	0	0	0	0	0	0	0	0	0	0.060915	0	0	0	0	0	0.231875
Capana00g002473	2	0	0	0	0	0	0	0	0.0566026	0	0	0	0.221945	0	0	0	0	0	0.0563047	0	0	0	0	0.160696	0
Capana00g002479	4	411.92	490.713	514.681	578.728	777.634	794.536	740.498	848.239	789.062	931.503	1184.01	1139.68	249.515	166.488	189.628	382.053	692.454	886.593	459.308	367.189	323.626	501.602	1023.95	961.476
Capana00g002480	5	26.4972	22.5326	22.0897	18.8918	25.3077	23.4304	46.0189	45.8545	46.0069	46.5197	45.0275	41.6794	16.8584	12.9366	14.3346	23.8298	30.3857	37.1426	43.8978	28.8255	24.9318	30.9094	27.1653	32.374
Capana00g002482	5	0	0	0	0	0	0.0123506	0.822326	0.943851	1.32621	0.8053	0.399314	1.14752	0	0	0	0	0	0.0277726	1.09044	0.692816	0.173269	0.575436	0.0381226	0.047346
Capana00g002483	4	14.7272	19.7239	14.0492	10.9761	13.3811	12.181	29.6227	29.3615	27.0799	24.8459	24.9259	19.5436	8.01518	8.86097	6.58072	16.4371	19.2898	21.0212	26.6875	16.3166	16.9677	23.539	25.0641	57.2732
Capana00g002485	8	29.2134	40.4727	33.051	23.4385	33.3852	50.8416	38.425	34.4148	34.8451	33.211	39.3244	38.8464	14.4912	6.16944	2.9976	4.84836	10.6728	19.3074	24.3246	16.5798	8.75476	8.75431	7.61604	7.13476
Capana00g002487	8	7.78311	6.95752	5.34271	4.18703	6.71777	8.91213	7.55102	7.9288	8.03153	5.04373	7.02381	8.60826	5.27112	5.50453	7.3377	3.5723	5.23591	4.86534	7.90886	6.06581	5.30906	5.39351	4.8927	3.29169
Capana00g002488	8	28.9256	30.426	36.422	28.2508	30.4352	34.2364	36.0921	29.6512	34.2993	35.3872	29.6977	29.5192	16.3646	19.5294	13.2813	23.3449	26.6107	22.9612	30.5928	22.8398	22.2148	26.0016	18.2748	23.4343
Capana00g002489	4	10.075	7.8593	10.7478	15.4053	17.9408	13.8884	21.0533	19.5727	20.3778	20.7511	27.6149	23.6616	3.41319	2.49809	2.49102	4.59612	21.1293	27.3498	15.8266	10.8101	6.21249	10.7389	16.5805	21.2655
Capana00g002490	2	7.85594	8.29059	7.81643	6.3116	8.48723	5.92592	30.8403	26.3769	42.0238	40.6536	37.3148	32.0774	6.72393	4.54743	10.6296	40.6065	17.4718	10.7397	37.432	28.076	53.3649	57.8982	49.1598	86.1009
Capana00g002491	1	2.46009	2.03975	3.44777	6.44392	4.70749	1.64378	45.1124	34.0953	77.4003	135.397	70.1573	45.802	1.783	2.01592	7.87465	14.1798	4.71214	1.31275	62.1684	45.7579	32.5428	47.0096	8.21628	8.75676
Capana00g002492	1	9.44785	9.08941	18.0839	24.7884	16.2271	6.67613	35.8743	32.7458	88.344	135.434	97.3492	46.4235	3.31896	11.7245	34.7867	83.0277	19.3994	6.1837	25.0915	26.886	38.808	42.1609	15.072	16.1276
Capana00g002493	9	10.9171	12.6237	12.8593	15.8562	14.3838	10.283	2.12266	1.06758	2.18168	0.725633	0.550546	0.603847	1.54797	6.52496	8.03415	20.8315	8.76112	4.17741	0	0.987326	0.141067	0.383852	0.0493265	0.133583
Capana00g002494	5	10.1345	10.5581	10.4562	11.3094	11.5231	5.73081	19.8555	18.7679	23.8612	21.6952	22.1184	18.73	4.14926	4.38294	7.21202	19.1121	15.4949	9.32947	17.0839	12.205	13.4556	12.0874	12.6555	15.4742
Capana00g002497	9	0.730767	0.31917	1.55435	3.73347	2.32513	0.367028	0.32862	0.159674	1.78978	2.13765	2.52819	0.353236	0.338768	0.446165	0.852093	1.18125	0.969175	0.248517	0.248607	0.155542	0.51682	0.527796	0.455395	0.150645
Capana00g002498	5	10.3365	11.8836	11.7205	9.66973	11.147	8.28252	38.7371	32.9863	39.6075	36.9197	36.1887	34.2938	4.60405	3.68336	5.71799	15.0008	12.3436	13.9237	34.5602	23.4957	22.307	24.4564	19.8843	19.7308
Capana00g002499	9	7.07154	7.22139	5.43631	7.08647	9.23196	7.40635	4.75222	4.63941	3.47288	5.32087	4.92184	3.62029	4.78186	4.23597	2.56647	6.05103	10.874	9.81947	3.56738	3.12548	2.39316	2.98835	1.9694	3.71011
Capana00g002500	8	18.6958	18.6155	16.9893	14.7052	15.2539	21.8118	25.2493	22.7628	34.0405	31.1585	30.9426	55.1409	7.5278	4.89592	7.61117	10.3657	10.427	8.02037	27.7622	25.361	18.7903	17.786	10.8799	6.94734
Capana00g002501	9	36.0873	44.4804	39.5237	42.7039	79.2829	52.7618	46.3027	32.9927	30.9738	31.9148	44.7986	45.4515	12.8942	5.89034	5.41949	12.8454	28.5109	12.6944	29.377	21.0055	9.4995	10.2308	12.2897	6.47003
Capana00g002502	5	1.09687	1.62862	1.04133	1.30689	1.16983	0.643503	7.77643	5.68486	6.56604	14.6933	5.57011	4.69371	0.674527	0.668033	0.742106	1.63538	0.908011	1.07599	8.63064	7.1262	12.0944	8.8734	5.17864	5.76306
Capana00g002503	7	1.26509	1.61868	1.35691	1.51204	2.04507	1.98076	3.5894	2.86828	2.26902	2.65906	3.09016	3.16417	1.86534	3.45787	3.60771	6.17402	5.43583	5.41171	3.05828	3.13907	3.03017	3.67431	4.37652	3.87795
Capana00g002504	2	1.26566	1.5307	1.25715	0.474193	1.13455	1.36402	3.45866	3.84768	2.51002	3.27944	3.32413	2.81818	1.46404	1.96862	2.88345	5.46529	1.61957	2.95867	3.14212	3.25893	2.48023	4.05665	3.28125	3.92105
Capana00g002505	10	0	0	0	0	0	0	0.0910076	0.0591234	0.0225329	0.0197355	0	0	0.0195196	0	0	0	0	0	0	0.0213189	0.0198666	0.0806033	0.0416801	0.209115
Capana00g002508	6	0	0	0.0298753	0.0149596	0	0.0572005	0	0	0	0	0	0	0.0439965	0.0433668	0	0.198504	0.0466279	0.0939518	0	0.0432103	0	0	0	0
Capana00g002509	3	0.0412987	0.0214776	0	0.0207849	0.0396874	0.464606	0	0	0	0	0.0225232	0	0	0.0408648	0	0.190867	0	0	0	0	0	0	0	0
Capana00g002510	1	0.0158032	0	0.314501	0.0887508	0	0.1609	0.083404	0	0.0169641	0.290936	0	0	0.0295701	0.0442599	0.02784	0.0460595	0	0.173793	0.0494939	0	0	0	0.0307082	0
Capana00g002511	3	9.96931	9.00241	13.416	14.7144	4.34558	8.47559	0.976953	1.51192	2.68318	3.55577	3.06362	0.839665	4.77627	7.27804	14.4155	10.336	5.48233	3.50638	0.579528	2.49295	0.427395	0.13373	1.27136	1.15612
Capana00g002512	1	0.0227171	0	0.0438302	0.0446355	0.0650202	0.126334	0	0.0213285	0	0.133984	0.0463038	0.0682917	0.0212535	0.0212079	0.0599921	0.0216289	0.0228027	0	0	0	0	0.020882	0	0.137299
Capana00g002514	3	4.64446	2.60891	6.6568	10.9329	1.80385	2.77687	0.0640199	0.0670845	0.205925	0.613919	0.197281	0.130597	1.47184	3.55881	5.55913	4.07605	2.49559	1.04195	0.464849	1.20404	0	0.122771	0	0.0707805
Capana00g002515	5	29.6121	25.0565	23.9389	28.4758	24.9239	18.3574	56.3095	59.3192	67.1364	75.5711	81.3192	53.9113	22.313	24.3305	19.2743	48.5186	44.841	44.1206	48.0177	33.3045	48.437	54.1532	48.5891	38.553
Capana00g002516	6	2.26306	0.780833	1.00334	2.1281	0.377196	0.414464	0.409911	0	0.107439	0.108588	0.145471	0.316314	0.703457	0.750613	4.49432	3.44276	1.38408	1.78386	0.105332	0.334402	0.324935	0.286472	0	0.119858
Capana00g002517	3	4.22772	1.68121	3.63016	6.47015	1.53741	1.36016	0	0	0.774724	0	0.0958594	0	0.431665	2.58984	4.88585	3.98136	0.415346	0.239913	0.106238	0.236174	0.0483059	0.102178	0	0.121621
Capana00g002521	3	2.06622	0.738118	2.69867	3.6882	0.85497	1.47767	0.0460944	0	0	0.333313	0	0	1.38715	1.17498	1.60564	1.31703	2.04249	0.615511	0	0.256957	0.0855169	0	0	0
Capana00g002523	6	1.515	0.35346	1.94032	3.68746	0.556942	1.30106	0.300615	0	0.970054	0.108588	0.328269	0	0.612686	1.6048	3.44866	2.93541	1.2881	1.42641	0.0526662	0.284943	0	0	0.0972427	0.0672753
Capana00g002528	5	0.0481695	0.0450443	0.029749	0.0665579	0.0576338	0.109337	2.11842	1.98704	5.8836	4.97613	3.64914	2.23111	0.0412191	0.0352413	0.0226501	0.0631986	0.0319553	0.0450724	1.64825	0.513677	1.31214	2.53897	0.906116	1.5322
Capana00g002529	5	1.07049	0.27511	0.900226	1.2488	1.36335	0.60906	8.10351	13.2104	46.3578	42.1347	31.0388	25.9203	0.850043	0.488168	0.731434	0.777985	0.206309	1.00272	11.2743	9.35854	18.1223	21.7841	13.021	6.53368
Capana00g002530	3	0	0	0	0	0	0.0749705	0.0428791	0	0	0	0	0	0	0	0	0	0	0	0	0	0	0	0	0
Capana00g002531	7	259.72	243.047	229.99	215.498	255.1	173.23	486.632	434.163	417.954	334.578	335.398	447.798	177.895	158.764	297.678	358.299	745.883	905.175	580.366	366.077	420.258	467.838	743.567	746.837
Capana00g002532	11	1.73039	0.991749	1.1929	0.423545	1.17577	0.645662	6.3231	4.02984	1.42166	1.55944	2.79272	2.87947	2.68417	0.982728	0.826591	0.632713	1.25711	4.99254	8.01738	4.25422	2.55468	6.68183	1.6217	5.9835
Capana00g002533	4	3.09292	0.70227	0.855569	0.695175	0.868521	0.794975	5.59888	3.93217	0.93983	1.13423	2.16929	4.02896	1.75958	0.730016	0.847263	0.594087	0.377598	2.83632	5.191	3.13942	2.23224	4.66962	0.969896	8.82364
Capana00g002534	10	5.83033	1.72637	0.926345	0.959821	0.489225	2.49635	3.98574	2.89192	1.36215	1.04956	1.82885	1.43795	2.31844	1.67159	0.750116	0.858632	0.798408	9.34279	5.08389	3.35182	1.67097	2.92026	0.959196	18.1458
Capana00g002536	11	0	0	0.0244748	0	0	0	4.68744	3.18377	1.55812	0.892792	0.232635	3.33444	0	0.0232601	0	0	0	0.0271962	2.62219	1.85914	2.00027	1.23814	0.121965	0.127761
Capana00g002537	5	1.6488	0.694109	0.110057	0.0456875	0.0865259	0.430054	9.90684	7.56861	10.3273	10.0593	11.7762	4.86351	0.460329	0.342353	0.171887	0.164581	0.0226458	0.23158	7.27905	4.55754	0.810188	0.734528	0.196892	0.0514768
Capana00g002538	3	30.4933	17.7393	20.0673	30.8379	21.5194	23.9941	1.5284	1.40327	1.11433	1.08435	2.00437	0.761991	15.1144	10.959	6.27461	7.04612	5.08945	5.96737	0.952769	2.77661	1.10516	0.498679	0.173766	0
Capana00g002539	3	60.646	37.4823	15.7148	12.7292	8.29797	25.5515	0.167185	0.158389	0.37882	0.182994	0.150004	0.210421	56.0822	57.893	9.61523	8.15385	6.19597	14.5938	0.616466	18.8058	0.0867928	0.172135	0.242286	0.0867956
Capana00g002540	5	0.0448445	0.262642	0.372524	0.177517	0.0213038	0.403275	1.75998	2.21283	2.5406	2.81487	4.07556	1.34963	0.156441	0.0867958	0	0.0242754	0	0	2.1146	0.633751	0.109412	0.669858	0.636541	0.17952
Capana00g002541	2	0	0	0	0	0	0	0	0	0	0	0.170978	0	0	0.0426052	0.043416	0	0.0468379	0.0221506	0.0239944	0	0.0665838	0.0918661	0.0430143	0
Capana00g002542	4	10.8321	14.5911	13.5535	6.72475	13.5007	13.6834	15.6664	14.2328	14.1339	13.8319	15.4496	13.3493	12.8671	9.08539	7.89798	10.597	13.4164	18.406	14.0096	10.6109	11.269	12.5648	12.4698	20.8033
Capana00g002543	3	0.494495	0.540517	0.0817447	0.121957	0.161686	0.0385368	0	0	0.272883	0	0	0	0.396892	0.119661	0.223845	0.0403386	0.0875854	0.412554	0	0.0394106	0	0.0406725	0	0.107694
Capana00g002544	10	9.49251	9.1306	10.2527	6.72082	8.57769	8.3258	11.8142	11.1103	10.9526	10.7064	11.1629	10.9142	17.8998	13.5529	10.4954	13.6315	11.3324	16.8084	13.5138	14.5587	21.9658	16.2182	14.8584	30.7185
Capana00g002546	2	14.8517	14.1686	17.7095	18.7531	18.7937	9.83034	24.1635	25.6002	29.5049	20.702	26.3281	25.3372	13.7228	13.2644	21.0961	30.8403	25.3835	13.6362	22.5251	25.2138	23.2766	25.9067	25.2095	25.8605
Capana00g002547	4	1.48918	2.99883	2.87827	0.706586	1.17937	0.85485	8.30725	4.67105	5.00795	4.9736	5.25161	5.84781	2.59332	0.989726	1.04252	2.68239	0.941386	3.93834	7.59562	4.57979	5.5251	4.43125	5.05545	7.05569
Capana00g002549	4	1.43596	1.69793	1.66382	0.669624	1.56277	0.797806	2.15528	2.45159	1.73172	2.1473	2.36263	2.46074	1.65454	0.834881	0.884236	1.43938	1.07135	2.34604	4.34134	2.63227	2.76315	2.89728	1.95182	5.3069
Capana00g002550	10	1.07476	1.20989	1.01566	0.752182	1.05289	0.550146	2.39364	1.05314	2.33629	1.36535	1.85424	1.80725	1.2454	0.789034	0.73271	1.42291	1.85247	1.682	2.34669	1.34318	1.8654	2.06835	2.06633	4.84392
Capana00g002551	7	2.03343	1.52776	1.22892	1.49154	1.38761	1.51273	1.53427	1.98987	1.46066	1.06259	1.60113	2.09702	1.6173	1.10465	1.1496	1.44071	2.69819	2.87366	3.03439	1.94638	1.00736	0.981451	1.20092	1.35179
Capana00g002552	5	0.0306131	0.0448013	0.0300647	0.0439892	0.0581316	0.0870976	9.07024	7.87567	13.0075	7.72772	7.87688	11.1434	0.178922	0.0451781	0.0277502	0.0320428	0	0.180998	8.36559	5.7247	4.43637	3.03545	1.34761	0.113633
Capana00g002553	6	0	0	0	0	0	0	0	0	0	0	0	0	0	0.0460028	0	0	0.42884	0.0946545	0	0	0	0	0	0.0640275
Capana00g002554	5	0	0	0	0	0	0.0909012	0	0	0.556044	0	0	0	0.0316755	0	0	0	0	0	0	0	0	0	0	0.0867662
Capana00g002556	7	0.358904	0.908909	0.725908	0.721046	1.22452	0.60834	0.132959	0.242275	0.132381	0.0148662	0.177704	0.294537	0.535933	0.303689	0.175067	0.227687	1.65161	3.20615	0.141539	0.203172	0.0770392	0.134699	0.146725	0.281716
Capana00g002558	7	0.0349785	0	0	0.0179013	0	0	0.0198849	0.0171078	0.0588687	0.102791	0.265642	0.0187394	0	0.0352	0.0160502	0.0178797	0.166245	0.801251	0.0376854	0.133027	0.0345797	0.050249	0.365965	0.737538
Capana00g002564	6	4.0886	4.30562	9.84134	20.4184	20.9489	3.94355	8.30388	7.52662	9.19711	15.2546	11.8096	5.06879	3.19419	4.29888	9.94144	29.5137	26.3587	17.1779	7.73306	5.27746	7.99866	14.8138	8.39315	11.137
Capana00g002565	5	0.744677	0.720308	0.409915	0.662473	0.692776	0.805673	6.09416	5.77334	8.1198	7.81499	6.5781	7.4897	0.373564	0.475523	0.587709	0.357736	0.916013	0.587903	6.30544	3.33682	4.54051	4.27076	3.20834	2.80357
Capana00g002566	11	3.94848	3.70878	5.23766	3.35682	5.34699	2.88269	7.05852	9.22426	8.72226	5.82829	6.36071	6.83978	5.55969	3.70717	2.63671	4.44332	4.27802	4.14312	11.1097	6.95764	4.83399	7.75481	5.7557	7.82402
Capana00g002567	2	0	0	0	0	0	0	0	0.333935	0	0.216132	0.270699	0	0	0	0	0.326553	0	0	0	0	0	0	0.329634	0.147006
Capana00g002569	9	0	0	0	0	0.0697218	0	0	0	0	0	0	0	0	0	0	0	0	0	0	0	0	0	0	0
Capana00g002572	4	4.19382	3.37152	2.44876	4.93014	5.09806	2.92421	3.99043	4.41807	8.09539	2.98098	5.74329	3.1602	1.82826	1.65495	0.754744	2.10487	3.34066	5.18475	4.78226	1.71069	1.9432	4.03834	4.50668	4.60285
Capana00g002575	9	0.0270548	0	0.0531115	0.0553844	0.311703	0	0.028221	0	0	0.061164	0	0	0.0538796	0.0272262	0.0262268	0	0.0599544	0.13896	0.029665	0.0858848	0.0268147	0	0.0547734	0.151575
Capana00g002576	6	0	0	0	0.180122	0	0	0	0	0	0	0	0	0	0	0.0537304	0.415139	0.245381	0.127557	0.064318	0	0.11598	0.056178	0	0.246477
Capana00g002577	9	0.167477	0.126664	0.182352	0.977491	0.459677	0.0996751	0	0	0	0.0202274	0.0186876	0	0.488288	0.321811	0.388466	0.146139	0.886285	0.305901	0	0.0200123	0	0.0197761	0	0.0257639
Capana00g002581	12	0	0	0	0	0	0	0	0	0	0	0	0	0.0316352	0	0	0	0	0	0	0	0	0	0	0
Capana00g002584	11	0	0	0	0	0	0.104227	0	0.105429	0	0.0527886	0.105991	0.0591481	0.0551103	0.0501133	0.0494556	0.0534569	0	0	0.292675	0.167808	0	0	0	0.0754796
Capana00g002588	10	0	0	0	0	0	0	0.0901516	0.111306	0.243839	0.307073	0.258489	0.17819	0	0	0	0	0	0.0590738	0.0883226	0.0590368	0.134074	0.135002	0.669166	1.72846
Capana00g002589	1	0	0	0	0	0	0	0	0	0	0.033599	0.094684	0	0	0	0	0	0	0	0	0	0.0282127	0	0	0
Capana00g002590	5	0	0.0471414	0	0	0	0	4.00909	4.87044	7.29374	5.77036	3.85615	5.50261	0.0464549	0.0234049	0	0.0740066	0.0972914	0.073581	6.23338	4.51669	3.47872	5.68608	3.86574	4.83665
Capana00g002593	2	0	0	0	0	0	0	0	0.236679	0	0.197921	0.299065	0.0941314	0.0458011	0	0	0	0	0	0.193074	0.189565	0.305834	0.136786	0.316362	0.258253
Capana00g002594	10	0.0466621	0.144711	0	0	0	0	0.0495428	0.0979071	0.19773	0.202502	0.169151	0.142119	0	0	0	0.0980856	0.0468379	0	0.0982153	0.143448	0.0887784	0.0447947	0.131705	1.23299
Capana00g002595	7	0	0.530914	0	0.0844716	0.577973	0.0816301	0.882645	0.437238	0.0950425	1.4196	0.370093	0.424804	0.113159	0.190187	0.0549194	0.147194	0.420023	1.59969	0.51944	0.171371	0.332335	0.173028	0.502272	1.07821
Capana00g002596	6	7.36149	1.60484	2.55176	7.18967	7.05403	4.10366	2.45056	3.65739	4.85542	4.54979	2.86606	1.68119	4.28613	4.83121	15.2447	17.2697	28.3269	21.0767	5.19165	4.09376	7.00071	11.5656	6.77077	7.08841
Capana00g002600	3	75.2536	66.0731	42.868	28.817	71.6387	53.6806	9.28	8.25203	7.14616	5.90441	7.95355	7.52793	60.7141	27.4585	20.6289	26.1746	35.8091	39.7934	9.50704	13.8344	5.27666	4.21173	2.82267	9.30001
Capana00g002601	4	1.01151	0.291171	0.477347	0.248605	0.327729	0.141396	1.15156	1.06415	0.74328	1.18768	1.32108	0.718332	0.0944403	0.331841	0.183866	0.209937	0.826144	0.696864	1.59256	0.6857	0.568951	1.98578	0.983798	2.84466
Capana00g002602	8	19.4984	23.379	22.8704	18.1472	22.9913	19.1293	29.1245	29.5425	30.9712	24.5724	28.0948	34.1761	17.2658	12.4518	13.4473	16.7014	20.7416	22.8242	35.6182	23.7937	17.9745	17.8893	17.6977	23.1915
Capana00g002603	11	0	0	0	0	0	0	0.200081	0	0	0	0.0622847	0	0	0	0	0	0	0.127557	0.19218	0	0	0	0	0.0731876
Capana00g002604	9	19.7186	23.0528	17.7602	17.7445	35.4411	22.3676	14.148	12.6572	13.4169	12.801	15.3346	12.9021	15.3262	9.74133	10.2296	16.4282	22.1982	28.8899	14.9834	11.71	9.81231	7.67457	8.0246	9.80696
Capana00g002605	9	25.2463	30.5491	31.1432	34.0283	66.3932	42.5281	14.0714	14.6513	15.3878	14.5435	19.6856	15.9127	23.6813	17.7815	12.32	19.8717	40.003	29.3751	17.0881	14.1098	8.10324	11.0729	7.3404	9.52525
Capana00g002610	10	0.791668	1.08737	1.0044	0.692491	1.58943	0.379888	3.85279	4.36635	6.49175	4.62309	4.17239	3.87068	0.988631	0.629869	0.432088	1.91199	4.16094	5.2106	5.48822	1.25083	2.6502	3.11727	3.35638	17.3588
Capana00g002612	4	0	0	0	0	0.0957868	0.0472293	0	0.0544746	1.00634	0	0.819155	0.316296	0.0485795	0.241924	0	0.158585	0.25285	0.152202	0.327219	0.108308	0.145843	0.208965	0.146559	0.633485
Capana00g002614	10	2.25629	1.60526	1.14312	1.51325	1.28156	2.25696	7.95599	2.99712	4.73887	6.17092	4.41916	4.01696	1.41999	1.70962	0.828364	4.12459	4.99187	4.47133	5.32931	3.39963	3.43676	5.51739	9.96341	26.9967
Capana00g002619	1	1.2363	1.44486	0.533529	0.997923	0.726341	0.598377	0.94284	0.311439	0.314285	1.47312	0.824539	0.699236	0.209169	0.246098	0.191146	0.771671	0.307777	1.77717	0.495404	0.260813	0.484269	0.839082	0.41338	0.381728
Capana00g002620	8	13.3576	16.7454	16.4793	17.8301	11.8143	15.062	23.3755	21.0985	21.8479	20.3066	15.1513	18.6032	4.12842	4.49455	2.45058	4.03892	4.67987	5.89169	23.1128	11.2219	7.71748	13.6985	9.89521	12.3806
Capana00g002621	3	0.175775	0.90813	0.483948	0.0687865	0.0995285	0	0.0763784	0.107681	0.113806	0.187559	0.251186	0.0378917	0.240113	0.266845	0.160077	0.3991	0.0700605	0	0.263203	0.0375129	0.0342167	0.232908	0.132627	0.21537
Capana00g002622	9	0.172167	0.668258	0.253046	0.492961	0.496197	0.108771	0	0.0907971	0.0608153	0.297826	0.249558	0.122982	0.139511	0.196336	0.188683	0.118556	0.28079	0.0848156	0.156178	0.278167	0.0841153	0.137405	0.145867	0
Capana00g002623	6	0.0991436	0.262416	0.0969141	0.0980218	0.127894	0.0314986	0.144075	0.0341319	0.0182145	0.017854	0.0848525	0.0167794	0.0157787	0.0480708	0.075487	0.285113	0.255479	0.0995683	0	0.0176965	0	0.0474837	0.0168461	0.123825
Capana00g002624	5	22.1467	26.214	28.1672	28.5063	33.7113	31.638	45.2819	50.6569	47.1372	48.5519	58.4072	55.3885	24.3379	15.3221	15.1586	19.4175	43.0855	41.9524	56.3086	40.1723	33.4974	35.099	30.6174	20.4707
Capana00g002625	4	11.664	7.87705	10.8379	12.33	12.8023	10.9356	18.6815	15.5506	15.6628	17.6771	16.2382	15.443	5.87735	6.59519	6.71512	14.3154	20.4513	14.3486	14.8485	11.9414	10.2681	15.2985	16.3971	17.8802
Capana00g002626	3	11.7013	12.5579	6.66467	3.42452	4.08187	5.79134	5.19621	5.67286	2.64769	2.11581	2.22171	3.31743	3.33589	2.58265	3.47601	3.43274	3.60032	5.97777	4.04489	2.5132	1.71869	1.97775	1.04324	1.06497
Capana00g002627	5	0.863886	1.32665	0.949902	0.92274	1.52987	0.546449	5.28622	7.65801	9.04581	7.97189	6.00268	6.41319	0.366735	0.20499	0.648688	3.09762	3.21319	1.6978	7.37372	4.39195	4.05875	4.96491	3.52273	1.98976
Capana00g002628	3	0.676759	0.91488	0.387339	0.164643	0.344643	0.463468	0.347194	0.0408307	0	0.0570864	0.212429	0.421141	0.0736918	0.0363016	0.0238259	0.0678258	0.0520298	0.113195	0.246574	0.0545169	0.0868097	0.0846416	0.112127	0.370609
Capana00g002629	9	0.176515	0.411464	0.892167	0.571729	0.610288	0.165593	0.141811	0.40487	0.237112	0.0907436	0.304036	0.308172	0.146662	0.0899084	0.139024	0.275358	0.350835	0.224017	0.325367	0.1998	0.112108	0.310941	0.115731	0.0295433
Capana00g002630	7	0.327352	0.171201	0.0627833	0.143554	0.371185	0.0759339	0.277742	0.197602	0.0355555	0.0359357	0.179101	0.352124	0.0308945	0.0443449	0.10192	0.148082	0.119332	0.343391	0.344498	0.13456	0.0923648	0.0781417	0.0786943	0.293533
Capana00g002632	3	1.28941	1.02038	0.757019	0.636873	0.5874	0.209781	0.460262	0.674708	0.372212	0.355668	0.173686	0.531398	0.262457	0.226041	0.141252	0.516238	1.08778	0.583221	0.634202	0.128568	0.224254	0.207096	0.0296098	0.691425
Capana00g002633	3	2.53844	3.47075	1.59426	1.71603	2.99529	1.41811	0.506153	0.634678	0.361151	0.286764	0.32065	0.276073	1.1046	0.624174	0.444426	0.669936	1.87657	2.05129	0.529742	0.48854	0.214051	0.405451	0.0797116	0.464218
Capana00g002634	6	0.933417	0.6348	0.514656	1.31251	1.16575	0.443373	0.543372	0.0948473	0.188132	0.42439	0.315488	0.248075	0.147383	0.318353	0.657138	1.57386	2.09297	1.11633	0.285247	0.108841	0.259395	0.413332	0.188964	0.514017
Capana00g002635	3	12.4937	14.1695	16.7312	15.7332	7.82522	9.66758	6.6958	6.35013	9.31214	8.88348	6.49583	6.0155	7.75947	7.07546	11.0034	12.9531	9.4658	7.5644	7.30965	7.07708	6.60437	7.41293	3.25239	5.46931
Capana00g002636	6	75.722	33.4765	28.7351	37.983	10.3709	32.2961	28.7471	21.5169	29.5436	29.013	24.7566	27.4322	46.7288	67.6251	104.589	185.325	63.8338	63.9177	27.3565	29.2999	34.7907	44.95	30.3735	43.7995
Capana00g002637	2	0.298392	0.83889	1.18269	0.692457	0.608696	0.568654	0.436897	0.441893	4.21124	2.69839	2.42293	1.04573	0.412156	0.373317	0.449281	1.07242	0.414656	0.688994	0.804918	3.03137	15.7365	12.2819	2.56707	12.9699
Capana00g002638	9	38.5222	36.2451	39.9867	52.3245	55.8027	50.8927	37.8135	49.6176	45.1477	47.9187	65.4362	53.5303	36.7262	30.6027	31.5232	25.978	67.7714	58.4924	39.8751	34.9626	28.5147	31.4144	31.6297	17.0454
Capana00g002640	11	1.49348	0.919429	0.393445	1.54668	1.22497	0.762896	1.22926	3.33149	1.29218	2.0785	1.38343	0.733714	0.770908	1.48185	1.42038	0.306776	0.897703	1.53033	1.56228	1.45021	1.57735	1.46218	0.569036	1.10036
Capana00g002642	5	7.93707	8.30263	9.52804	8.36355	8.70095	8.86043	26.6459	28.5753	31.7803	28.6307	28.6103	28.7653	9.32205	8.1447	7.67477	9.81529	10.9064	10.9639	28.7396	20.0502	28.2025	24.4267	17.6079	12.6755
Capana00g002643	8	13.9079	11.24	11.1531	12.9461	13.5851	12.7901	12.3869	14.532	11.6829	9.80395	12.1508	12.4975	7.84032	8.50696	10.7002	10.839	16.5908	6.96999	13.5961	13.7166	9.50589	7.90428	7.61545	4.87166
Capana00g002644	3	1.31878	0.623297	0.665302	1.88351	0.22868	0	0.0443317	0	0.0872154	0	0	0	0.384515	0.182959	0.327953	0	0.208734	0.192158	0	0.0377878	0.0772894	0	0	0
Capana00g002645	8	0.99959	0.974618	2.45287	2.55976	2.55622	1.85335	5.41751	7.88846	6.54559	4.3507	7.07441	5.10947	1.78428	0.827397	0.56512	0.186389	0.164885	0.112609	3.4573	3.15487	1.14807	1.96582	0.496629	0.102392
Capana00g002646	6	34.5493	38.0123	32.575	33.1428	41.2127	31.733	55.0997	60.4045	55.1149	45.9535	48.7807	73.1728	22.1959	26.5736	55.9894	126.674	100.269	42.7059	63.7536	49.5358	39.6754	49.0278	74.8917	71.9957
Capana00g002647	6	9.09765	8.96099	8.83777	15.8357	24.0437	5.53983	13.6645	16.2369	16.0058	37.1935	38.019	17.6015	6.17755	7.31969	9.84185	32.8794	50.1287	32.4197	17.0752	12.1618	12.4946	14.7757	12.2193	9.61346
Capana00g002648	6	11.2812	16.8638	55.322	148.144	133.508	8.85414	25.3916	31.9679	32.3395	80.0362	73.2582	24.0184	13.7983	14.4629	45.4569	117.496	173.446	51.4177	36.3374	24.3647	35.5749	59.9311	48.6994	39.4676
Capana00g002649	6	7.04697	3.9046	6.3501	14.6151	24.0085	5.87935	3.97381	4.33312	4.40291	4.44657	6.02999	5.19217	6.62007	5.8254	11.5114	22.3342	34.1378	15.4858	6.60288	5.85692	5.47789	5.74044	7.57154	8.19601
Capana00g002650	10	5.06343	5.40155	4.24783	2.80421	3.9561	1.75877	4.1397	4.6185	5.80479	6.04247	4.17095	3.77266	2.58057	3.14755	2.30762	6.37054	6.74405	6.65996	4.98198	3.15074	4.43735	4.59866	5.20143	8.8857
Capana00g002651	12	7.99697	5.94913	5.24796	4.93665	9.64102	6.55769	9.1188	8.25069	9.22578	10.6151	8.23315	6.70068	21.3338	45.8132	13.9069	15.5057	11.2481	16.908	9.53902	19.627	21.2883	19.5986	19.7005	28.04
Capana00g002653	10	0.147393	0.240867	0.310368	0	0	0.0836084	0	0.358968	0.760234	0.337442	0.245289	0.246599	1.18197	0.746919	0.50504	0.969804	0.942383	1.72023	0.593452	0.291202	0.824948	0.902087	1.7588	4.82094
Capana00g002654	10	0	0	1.12268	0.430723	0.834584	0.228418	0.129514	0.0658648	0	0	0.0639834	0.377467	0.726867	0.465766	0.838429	1.93196	1.5593	1.28543	0.129133	0.0583994	0.178867	0	0.997265	3.31569
Capana00g002657	8	0.268139	0.307615	0.33201	0.556051	0.648816	0.213658	0.372774	0.354722	0.403576	0.747912	0.950099	1.16457	0	0.104474	0	0	0.0783278	0.184777	1.01851	0.353307	0.0742328	0.110776	0.109013	0.228741
Capana00g002658	12	0.0321331	0	0	0	0	0	0	0	0	0	0	0.032366	0.0306212	0	0	0	0	0	0	0	0.0309769	0	0	0
Capana00g002662	6	0.101976	0.140865	0.101695	0.686241	0.602576	0.291233	0.189055	0.0665012	0	0.149058	0.169805	0.109265	0.57021	0.233419	0.346364	0.424207	0.837713	0.479744	0.0736936	0.25565	0.0336903	0.103817	0.0703219	0.207626
Capana00g002665	3	0.149442	0.329748	0.26653	0.149236	0.359165	0.332172	0	0.0269336	0	0	0.0537543	0	0.243148	0.50242	0.092958	0	0.482249	0.126705	0.0270183	0	0	0	0.0473317	0.557165
Capana00g002670	6	0	0	0	0	0	0	0	0	0	0	0	0	0	0	0	0.0829524	0	0	0	0	0	0	0	0
Capana00g002671	12	0.197184	0.15388	0.430554	0.0498867	0.235535	0.141396	0.161743	0	0.0516483	0	0.104913	0.0522223	0.142236	0.948117	0	0	0.310373	0.734656	0.106881	0.206292	0	0.153266	0.143326	0.136529
Capana00g002672	12	0.0344167	0.120419	0.0502797	0.0507401	0.0167226	0.0159429	0.0733785	0.0532338	0.0742744	0.0184431	0.0545636	0.070718	0.0825012	0.0625781	0.01541	0.0684871	0.0517351	0.104799	0.0727234	0.0523867	0.0665265	0.0705389	0	0.0597939
Capana00g002674	12	0	0	0	0	0	0	0	0	0	0	0	0	0	0	0.0332406	0	0	0	0	0	0	0	0	0
Capana00g002675	6	0	0	0	0.0623548	0.0396874	0.0202003	0	0	0	0	0	0.0221253	0.021117	0.0799648	0.0189144	0.0204835	0.212096	0.061156	0	0	0	0	0	0
Capana00g002676	8	0.155519	0.0990769	0.231691	0.0942764	0.0343153	0.0569269	0.100476	0.0575832	0.0124763	0.0657388	0.050686	0.293783	0	0.0223999	0.0215685	0.0233577	0	0	0.0126151	0.012793	0.0350068	0.0123412	0	0
Capana00g002677	10	0	0.0184253	0.0182699	0.0180913	0.0358863	0.0357506	0.16811	0.190379	0	0.123452	0.20204	0	0.0562791	0.0173632	0	0.0599805	0.0597421	0.136287	0.102119	0.0592726	0.0552348	0	0.0571151	0.575108
Capana00g002678	12	0.0916228	0	0	0	0	0	0	0.0652714	0	0.0337504	0	0	0.0578553	0.0290414	0	0.0601423	0	0.0942879	0.0982153	0.0631885	0	0	0	0.0418198
Capana00g002679	11	0	0	0	0.0387691	0.0363486	0	0	0	0	0.0799176	0.0815321	0	0	0.0381166	0	0	0.0839362	0	0.205656	0	0	0	0.0375035	0
Capana00g002680	6	0.046123	0	0	0	0	0	0	0	0	0	0	0.0989825	0	0	0	0.0894584	0	0	0	0	0	0	0	0
Capana00g002682	5	4.30108	2.20969	3.1541	2.14086	2.28274	2.42103	5.44022	5.07077	7.39621	4.29801	5.40745	5.00956	4.09689	2.68392	2.33332	2.56152	1.1047	2.24404	7.75776	4.33912	4.74101	3.71048	2.00986	2.95422
Capana00g002684	8	5.03303	6.0205	8.05217	5.95937	7.74989	6.83205	13.2156	14.1384	13.4198	8.98743	11.8676	11.2217	5.31808	4.03801	3.2825	4.38284	4.31158	5.45714	9.62503	6.86767	7.10048	6.29887	3.08561	8.24588
Capana00g002686	5	81.0582	80.6104	70.4172	69.7932	50.3427	60.3821	244.054	267.803	339.072	328.147	213.104	249.129	24.9756	14.2963	15.8532	21.4487	31.0546	30.8536	292.883	159.912	100.987	107.02	50.7323	32.248
Capana00g002690	1	0	0	0.259259	0.131666	0.105835	0	0.289583	0.152842	0.0721148	0.340053	0.0954448	0.0459784	0.0638419	0.108401	0.0401521	0.0686836	0.118473	0.0951419	0.238742	0.0950823	0.064935	0.127563	0.155495	0.109178
Capana00g002692	11	0.0150305	0	0	0	0	0	0.417008	0.29735	0.098322	0.100402	0	0.0780479	0	0	0	0	0.0157188	0.0163424	0.878317	0.836873	0.0148211	0.0601326	0	0.0383861
Capana00g002693	7	0	0	0	0	0	0	0	0	0	0	0	0	0	0	0	0.0543404	0	0.161601	0.0586969	0	0	0	0	0
Capana00g002698	12	0	0	0	0	0	0	0	0	0	0	0	0	0	0	0	0	0	0	0	0	0.0429386	0	0	0
Capana00g002699	4	1.01377	1.25772	1.85624	2.21014	1.70469	1.57193	2.52793	2.10149	4.77956	4.37414	4.58097	2.45092	1.32173	1.33623	0.840891	2.0739	4.14302	4.21319	2.93517	2.47123	2.41436	2.20747	3.68805	2.81761
Capana00g002700	7	2.00391	2.84466	2.2068	3.03803	3.22205	4.06511	2.94087	3.30925	4.47279	4.4226	4.82906	5.90133	1.05255	1.18474	2.5825	4.9259	7.45572	8.54805	3.94514	2.82924	2.83628	3.53509	6.65992	8.53167
Capana00g002702	3	17.6562	8.81374	9.67226	3.07233	6.26445	15.2513	0.210661	0.156903	0.169447	0.214074	0.123942	0.396898	9.12704	7.7938	1.59878	1.50861	2.45446	3.45607	0.24824	1.3215	0.186746	0.0775868	0.190869	0.371359
Capana00g002706	8	0	0	0.0241108	0	0	0	0	0	0	0	0	0.177712	0	0	0	0	0	0.0487479	0	0	0	0	0	0
Capana00g002707	5	11.753	11.6198	17.8855	18.2532	27.9954	21.5229	29.4573	32.7775	34.9738	28.8129	36.2795	32.2823	8.46456	7.74142	8.47342	8.34363	14.9118	19.7067	29.7661	19.7187	18.3488	25.6927	18.8991	20.6361
Capana00g002708	11	8.3592	4.38414	3.37797	4.17546	4.59927	5.36567	8.18886	7.99178	7.08608	7.33187	8.49645	7.28966	5.25561	4.13952	3.58519	2.80833	3.90847	2.55227	11.0148	7.61747	5.70125	4.92047	3.59417	4.74999
Capana00g002709	4	0.975723	0.711437	0.721395	0.576124	0.596094	0.484913	1.57237	1.66913	1.98632	1.85714	2.0229	2.14254	0.864654	0.500197	0.435827	1.6164	0.678238	1.86026	3.07422	1.38554	1.61017	1.9012	1.13782	4.72736
Capana00g002711	4	1.93483	4.89095	4.19289	2.06788	4.79147	3.89211	6.4515	6.42033	6.96005	8.74787	7.18412	5.24611	3.71411	1.78438	1.58403	3.54004	3.14124	4.62765	7.63902	4.53383	4.61353	5.45913	5.7547	11.0073
Capana00g002712	4	3.7849	5.94589	2.97624	1.77414	2.72571	1.18545	10.8016	7.47416	8.58136	7.68174	8.67596	6.17847	3.13308	1.33837	1.66385	4.16061	1.25749	4.39209	10.6352	5.27446	6.2322	6.53545	4.79847	11.8229
Capana00g002714	2	25.4479	29.5832	21.8472	21.521	28.4924	28.2644	53.6364	47.9255	47.6665	48.5617	54.9097	54.3017	18.1291	17.9228	24.247	45.2112	56.3367	71.7462	52.4793	33.9293	48.0333	69.9597	97.977	91.8132
Capana00g002716	1	0	0	0	0	0	0	0	0	0	0.182839	0	0	0.018892	0.0195041	0	0	0	0	0.104319	0	0	0	0	0
Capana00g002719	4	11.7554	10.8888	11.0534	11.7894	15.601	12.8563	23.6565	19.8931	21.1817	18.5881	23.5483	27.9993	6.02242	4.35596	6.53141	11.2639	13.3749	17.4455	19.8653	13.6076	11.4763	15.841	18.4397	23.5355
Capana00g002721	6	11.2546	7.3925	11.6156	11.7669	11.9797	8.05929	13.5524	14.184	18.0589	14.9598	12.3433	16.491	14.5549	18.8197	26.8107	28.7101	30.553	25.5962	16.3617	12.2632	14.8332	16.4494	19.6834	24.7493
Capana00g002722	2	4.98258	3.87521	4.25647	4.54475	4.24817	1.5294	4.9345	6.94167	6.87492	5.34253	4.99182	6.84313	4.17925	4.94398	10.7732	10.2826	9.03246	15.9159	8.89811	6.29494	8.12465	11.9759	11.2152	15.1313
Capana00g002724	6	14.6377	15.1098	20.3382	14.3771	15.479	11.1189	7.74543	8.56927	13.8111	7.40711	5.1406	4.97363	30.1032	30.4677	20.9379	40.959	35.9173	41.2322	4.78405	14.8052	23.1738	24.844	24.6771	29.1975
Capana00g002725	2	0.394497	0.388025	0.445868	1.19556	1.80869	0.817859	2.20563	1.54775	1.94813	0.641889	1.67092	1.63173	0.728989	0.986092	1.7986	1.13795	3.45968	3.12555	3.29012	1.91945	2.69503	2.96338	2.94096	3.39486
Capana00g002726	5	2.07488	2.22147	3.6741	3.88868	1.44938	2.31581	37.9945	33.3718	61.2577	24.3544	8.50873	58.9396	1.37505	1.16831	1.52806	1.96374	0.915015	0.726882	55.8764	46.6792	83.9336	43.459	19.3164	16.0038
Capana00g002727	12	0	0	0	0	0	0	0	0	0	0.0276479	0.0266788	0	0.0487104	0.121201	0	0	0	0	0	0	0	0	0	0
Capana00g002728	10	0.0503425	0	0.134931	0	0	0.0328318	0.0185629	0.0183421	0.0177827	0.0379371	0	0.0736731	0.0163571	0	0	0	0	0	0.0903221	0	0.0490219	0	0.0166155	0.147542
Capana00g002729	6	8.76755	7.0607	11.3409	18.5468	26.7696	9.2927	1.69883	1.57807	1.39522	1.73779	1.36344	1.44346	3.976	4.98894	7.91739	29.9136	34.1457	15.3823	1.50205	2.26782	0.90255	1.06701	1.22412	2.2561
Capana00g002731	5	128.393	134.197	138.639	91.4282	95.2331	137.158	264.864	236.464	285.726	359.171	266.179	324.752	119.437	85.105	85.0575	50.2569	55.3237	63.0293	189.225	159.482	159.572	110.775	105.636	55.2534
Capana00g002732	8	2.51481	6.74352	4.88769	6.69219	5.96478	2.75084	4.60513	8.61904	7.61711	8.59277	4.72278	2.69123	1.43035	1.87652	1.66614	2.23958	2.22866	1.22569	2.05968	3.38256	4.66455	3.50374	0.789242	0.322516
Capana00g002733	5	11.4868	12.4309	10.0784	11.8322	13.9924	8.75767	19.763	18.6284	24.86	23.8417	22.6525	17.6323	9.27129	8.19153	9.39196	12.8483	12.7763	12.6227	28.0493	19.9146	29.798	23.4948	16.6803	15.1137
Capana00g002734	8	22.04	13.1246	18.525	17.4396	23.0726	15.8347	34.6767	33.5355	36.7438	26.7544	35.0341	44.5676	12.553	9.99372	9.94361	13.2025	18.5092	20.3673	28.1999	20.2493	12.5165	12.826	13.5441	9.66361
Capana00g002735	7	18.9648	17.9414	17.7593	22.5511	33.2256	27.0087	32.6623	34.8946	37.338	37.9723	42.4381	42.7024	12.9928	10.851	10.148	15.3386	49.2101	78.4636	31.5985	20.3668	20.6613	22.3997	32.4396	43.4859
Capana00g002736	3	235.984	126.289	122.237	74.4322	21.6082	170.037	2.32062	1.92027	2.11875	2.31763	1.84717	1.80558	112.845	51.8559	32.0083	17.9835	30.4302	20.3313	1.50679	15.6664	0.562462	0.587305	0.508366	0.489659
Capana00g002737	5	0.759135	0.115239	0.112555	0.113773	0.174607	0.261785	30.665	31.388	40.1732	32.9897	29.1615	9.27507	0.440777	0.411252	0.230437	0.189269	0.210114	0.975011	62.3267	42.9874	33.2352	47.6381	18.8832	6.36374
Capana00g002738	8	0	0	0	0	0	0	0	0	0	0	0	0.0638245	0	0	0	0	0	0	0	0	0	0	0	0
Capana00g002739	6	4.42945	4.73091	3.83409	5.09521	7.19438	3.18156	6.55962	5.72146	6.86241	7.26602	9.3647	5.18349	4.67708	7.45739	16.3768	36.1565	24.0451	16.7053	5.78644	6.37025	6.01773	6.66628	8.45869	14.9498
Capana00g002740	10	2.42078	3.01135	1.30179	1.61102	2.25883	2.51586	3.17066	2.44306	1.19751	3.76523	2.37079	2.19944	1.52464	2.3484	1.2093	3.62638	3.83593	6.03197	1.73386	0.993662	1.46867	3.4289	3.53701	9.3951
Capana00g002741	5	0.119639	0.225253	0.218867	0.136269	0.245128	0.113783	14.3994	14.4389	12.4311	12.6928	14.5382	15.0709	0.460929	0.195973	0.172782	0.0869973	0.180714	0.15927	19.6762	8.73218	11.7335	8.11024	6.81353	5.66457
Capana00g002742	2	25.7133	20.5996	17.1935	26.0259	23.1522	13.9047	45.7825	50.4826	66.9349	61.049	57.3485	37.6335	31.4374	21.1189	28.4901	42.3859	44.4373	44.5313	53.7743	40.224	56.4612	102.371	96.6057	102.057
Capana00g002745	1	0.0595216	0.328301	0.114424	0	0.168483	0.0225146	1.28311	1.30309	3.55135	8.52772	8.63392	5.24132	0.126467	0.0231351	0	0.0867043	0.0359499	0.121372	3.87991	2.20264	2.63102	4.4689	0.389028	0.588167
Capana00g002746	9	3.96887	2.91376	5.0463	6.31217	6.15402	4.35351	0.912316	1.05593	1.11771	1.55789	1.78314	1.26815	0.856338	0.83681	2.26474	4.51039	2.03226	0.838407	0.513514	0.381467	0.688575	0.497349	0.372505	0.3229
Capana00g002747	10	0	0.0479193	0	0.049704	0	0	0.241725	0.315679	0.270124	0.5107	1.04809	0.541959	0.193557	0.0677356	0	0.195919	0.156884	0.443739	2.07818	0.416598	1.58272	0.496862	0.724742	2.79274
Capana00g002748	4	0.0222992	0.217529	0.145386	0.0605405	0	0	1.40639	0.517967	0.479526	1.27282	0.900101	0.9696	0.147893	0.0274873	0.0255611	0.166916	0.058648	0.661431	1.73661	0.715473	0.937417	0.5639	0.689611	3.29221
Capana00g002749	10	0	0	0	0	0	0	0	0.136701	0.0466246	0.0471232	0.0897366	0	0	0	0	0	0	0	0	0	0.0413182	0.208479	0	0.291949
Capana00g002750	10	0.930557	1.33025	1.02354	0.937362	1.82818	0.892551	5.05618	2.96865	2.86191	4.08972	4.81249	3.83716	0.761623	0.402185	0.45765	1.43373	2.89697	5.93502	5.25084	2.09405	3.10714	2.19602	3.10787	12.9728
Capana00g002751	11	0.158488	0.118947	0.273408	0.0798187	0.0762267	0.150823	1.05597	1.36647	0	0	0.141146	0.0835557	0.0398739	0.479691	0	0.0386776	0	0.345748	0.424548	0.428296	0.151306	1.09194	0.077213	0.0899329
Capana00g002752	5	2.42425	2.64574	2.62264	3.00072	4.50898	3.09589	30.9539	24.5479	20.3719	18.7356	19.4444	22.5765	2.60969	1.7851	1.69598	1.64101	3.73602	4.98439	29.6142	19.2146	14.2475	8.45377	8.75911	4.84145
Capana00g002753	3	3.15071	3.55771	2.11819	0.763353	1.63309	4.61509	1.184	0.631243	0.653212	0.462242	0.954841	0.882131	2.2053	0.667626	0.208176	0.153749	0.0788753	0.262019	0.615349	0.336174	0.0355277	0.0558213	0.0725205	0
Capana00g002754	8	67.9264	74.1351	114.145	132.238	142.615	71.1467	141.188	150.71	154.149	166.886	197.927	153.056	43.563	35.2147	43.7215	52.7388	81.6279	69.7784	110.877	90.788	62.8402	89.7842	83.9478	53.8719
Capana00g002755	5	18.0188	19.5278	14.8083	9.81266	10.0908	15.5458	31.7745	22.3937	23.7103	24.1407	24.9667	27.0926	9.08987	5.32895	5.50584	10.1278	7.11914	17.9843	30.8235	18.3693	16.2893	15.7946	13.3248	23.8446
Capana00g002756	3	0.191707	0.280938	0.163801	0.0560223	0.0851734	0.0687417	0.0868319	0.0922198	0.0116972	0.00605044	0.0475493	0.0457175	0.0437659	0.0370556	0.0663768	0.0833604	0.0470334	0.133429	0.0655786	0.00534882	0.0318942	0.0658645	0.0285445	0.103416
Capana00g002757	4	6.19571	6.26084	6.98302	4.78573	5.99321	5.01888	12.2036	9.83832	12.2746	10.6776	11.3439	13.3322	4.40009	3.48988	4.44722	6.71113	5.96717	7.43186	14.1385	10.0036	7.49455	8.40031	8.56843	12.807
Capana00g002758	5	1.34012	0.213756	0.664863	0.955916	1.62693	0.266037	1.99707	3.46757	3.7792	3.67744	3.89362	3.23474	0.908428	0.796333	0.431165	0.807514	0.980198	0.457432	2.1204	1.42422	0.720384	2.20566	2.12594	1.4243
Capana00g002759	1	0	0	0	0.0127085	0	0	0.0426764	0.0138002	0	0.0513744	0	0	0	0.0122804	0	0	0	0.0124151	0	0	0	0	0	0
Capana00g002760	1	1.19711	0.207914	0.489751	0.509059	1.04193	1.37081	5.94062	2.88144	5.83478	38.7184	8.52937	3.94102	0.329845	0.32401	0.701355	0.793808	0.128199	0.1278	4.29258	2.72971	3.65683	4.50569	0.251353	0.212934
Capana00g002761	1	0.416856	0.0296228	0.303436	0.275141	0.404453	0.0792591	0.555263	0.568426	0.550462	1.57568	1.29043	0.518299	0.108555	0.0535037	0.129047	0.138085	0.121899	0.0839951	0.71631	0.404116	0.0271208	0.137544	0.494241	0.443148
Capana00g002762	6	0	0	0	0	0	0	0	0	0	0	0	0	0.0432668	0	0.0839944	0.0680102	0.155206	0	0	0	0.0213599	0	0	0
Capana00g002763	6	0	0	0	0	0	0.101725	0	0	0	0	0	0	0.0259998	0	0	0.0532404	0.05446	0	0	0.0291599	0	0	0	0
Capana00g002764	11	1.17607	1.57895	0.653175	0.767128	0.856463	0.60913	9.76978	4.63328	3.51099	4.32586	2.9097	2.62009	0.34837	0.446753	0.887742	4.04988	2.37199	1.21454	6.86307	3.49374	1.89238	4.2328	2.21865	4.31971
Capana00g002765	5	1.29647	0.636543	0.599604	0.380488	0.741278	0.827516	39.2205	36.6221	38.5097	48.039	26.9143	25.5937	0.562505	0.0931657	0.117499	0.329949	0	0.398887	24.2108	16.4334	11.2587	11.8097	3.13301	1.82814
Capana00g002766	11	10.5058	6.77104	5.85918	7.60659	7.74925	6.74106	11.4307	20.0868	14.4297	10.6662	9.63638	6.07909	4.28794	6.24325	3.64956	4.0923	7.70205	9.40123	13.9539	13.7133	8.14246	11.4146	7.50975	5.30602
Capana00g002767	10	2.44824	2.34907	3.84001	3.7078	2.12952	2.71914	13.1182	10.9412	12.9859	13.8667	11.2763	9.1911	2.71159	3.02558	2.23171	10.1789	9.8825	7.91651	13.7024	5.45686	10.8331	15.5176	19.0907	58.5159
Capana00g002768	5	2.0312	1.44043	0.353893	1.42469	0.643548	1.16048	5.32643	7.15807	7.75404	7.90081	9.19965	5.84517	0.485704	0.565792	0.39476	0.407724	0.347252	0.36517	8.75632	3.39617	4.02918	6.00673	2.0453	4.59544
Capana00g002769	10	0.703594	0.0617074	0.0611869	0.0640056	0.18226	0	2.65955	1.30697	3.88716	1.53407	1.59022	0.932624	0	0	0	0.64533	0.655908	1.64716	2.03061	0.595522	0.550968	1.13955	3.05675	16.5412
Capana00g002771	4	1.2978	0.0385157	0.147019	0.298682	0.713961	0.178747	0.774647	0.548884	1.65855	0.402361	0.697828	0.964108	0.151476	0.471638	0.351123	0.511876	0.194784	0.186562	1.32745	0.670205	0.83139	0.843034	0.636932	1.91113
Capana00g002774	4	18.3198	16.7306	15.1619	11.4339	15.2342	11.1882	27.8919	25.2927	29.8731	23.8848	23.8776	26.2671	10.8345	6.5902	8.64099	20.7307	22.0709	27.5551	30.9834	19.1499	18.9416	18.932	21.9871	40.5685
Capana00g002775	8	0	0	0.0489867	0	0	0.0461875	0.107828	0.204289	0	0.165278	0.531614	0.102437	0	0	0	0	0.0509706	0.244696	0	0	0	0	0	0
Capana00g002776	4	13.9574	24.7686	11.3281	6.02985	9.4345	6.38444	36.1415	39.1938	38.1126	38.4844	36.7511	39.1993	17.5418	6.05018	8.07456	22.9413	9.59177	25.1128	42.2059	24.5397	22.2075	22.33	18.387	52.5064
Capana00g002777	9	5.2202	4.9737	6.89918	8.13771	11.5683	3.84305	1.22045	0.941888	1.09067	2.11246	2.53976	2.06838	2.84768	1.02695	2.05307	2.59823	3.7143	0.372276	0.950749	1.34643	1.26804	1.2107	0.981035	1.25541
Capana00g002778	5	0.49538	0.409435	0.11488	0	0.0672247	0.938738	21.687	24.5808	23.4242	9.70227	13.7175	16.612	0.115987	0.0671068	0.0856766	0.120291	0.199624	0.354915	20.4701	11.7543	10.9271	18.929	5.69219	4.95302
Capana00g002779	3	0.160961	0.0729557	0.0858988	0.0519297	0.0337028	0.166177	0.0775908	0.149308	0.0196119	0.0171772	0.074478	0.0180667	0.0870402	0.0489202	0	0.0869735	0	0.0363093	0.0380166	0.0371107	0	0.0551435	0	0.0491216
Capana00g002780	3	63.1456	60.1931	54.2747	44.3576	56.8141	73.3246	29.6231	29.9062	24.088	24.8201	25.6692	32.2215	76.0449	59.8321	56.6671	47.7365	102.009	71.9095	31.6786	35.9004	21.8244	23.4141	28.7052	33.0266
Capana00g002781	8	0.00899381	0	0	0.00920569	0.00864291	0.0173213	0.0204515	0.0186282	0	0.00985968	0.0193597	0.0291447	0	0.0257779	0	0	0	0	0	0	0.00886854	0	0	0
Capana00g002782	10	0.839994	0.304617	0.475951	1.65123	1.75123	0.580907	2.19187	2.35477	1.49858	2.78982	2.58328	0.879453	0.63884	1.06369	1.55353	5.27706	9.26934	10.3392	1.60053	1.58146	2.22962	5.21478	6.10464	23.7646
Capana00g002783	10	0	0	0	0	0	0	0	0.0131054	0	0	0.0655221	0	0	0	0.0114774	0.102585	0.0938892	0.0369668	0.0134006	0.0363619	0.0123955	0.135149	0.13861	0.658271
Capana00g002784	5	4.6855	2.14647	6.82502	4.0299	3.22023	5.84716	138.559	135.575	175.819	157.263	107.552	147.339	2.09848	3.52875	3.03164	1.99871	0.977399	2.0802	116.964	70.9905	141.752	176.409	43.3283	55.2123
Capana00g002786	11	0.885758	0.397887	0.254806	0.25464	0.405209	0.274524	0.853984	0.31938	0.651332	0.519235	0.334923	0.350457	0.740405	0.168337	0	0.161327	0	0.268657	2.20262	0.898497	0.431154	0.635484	0.377758	0.225889
Capana00g002787	11	2.73051	0.847939	0.812408	0.737985	2.05994	1.27077	2.09221	1.33069	1.44724	1.4916	1.21231	0.904976	1.28196	0.490812	0.101393	0.161829	0.258625	0.601758	2.99055	1.34524	0.311735	0.969389	0.396885	1.02826
Capana00g002788	3	2.3046	2.44232	1.75602	1.72724	1.61307	1.06622	0.405731	0.27798	0.383474	0.432193	0.463795	0.145617	1.30792	0.603793	0.309522	0.330135	0.662455	0.489183	0.280139	0.326726	0.168075	0.0727548	0.0179486	0
Capana00g002789	11	0.16098	0.0525596	0.0324394	0.0413059	0.047692	0.0881954	24.4017	12.7384	3.45662	2.38971	2.05999	3.50142	0.113824	0.0083276	0.0383848	0.0608726	0.0435284	0.319705	36.2956	7.80579	2.05549	2.04632	0.896319	2.01131
Capana00g002790	11	5.94315	4.22362	3.86512	3.49422	2.1558	3.68672	38.6237	40.8453	24.2094	16.8883	17.5315	17.6431	2.22379	2.91845	2.44018	1.82268	1.64321	2.26777	44.7373	18.1062	11.0706	15.1626	3.72486	4.48505
Capana00g002792	6	0.961075	1.10806	0.547791	1.15517	7.41845	1.17	1.40855	1.39528	0.641984	1.54757	1.73056	1.34947	0.866855	1.50574	1.85301	10.3915	7.948	6.84803	1.64889	0.976745	1.30782	2.25365	2.96102	6.68098
Capana00g002793	3	3234.48	4966.98	6523.09	6310.98	1914.92	3315.21	126.855	147.088	106.262	140.077	46.1233	89.3699	4284.6	3746.87	3244.13	1291.12	199.783	106.772	73.5994	1621.35	37.7238	31.1191	18.5191	12.9602
Capana00g002794	3	1659.07	2494.39	3009.72	2866.83	1156.72	1516.44	10.6164	11.2963	12.3949	29.5352	6.88373	6.24644	2458.5	1534.17	721.633	156.538	19.1177	14.2133	19.7544	537.063	5.85183	5.4966	5.95495	4.917
Capana00g002795	3	1.65249	1.21322	1.65398	1.18043	0.412735	0.872444	0.0313347	0	0.0635648	0.0554957	0.0617944	0.0310907	1.01355	1.34976	0.903862	0.212151	0.118496	0.0868384	0.0610375	0.466696	0	0	0	0
Capana00g002796	3	458.515	654.837	716.841	583.817	195.288	350.292	12.1022	12.031	10.5552	14.3764	4.66037	7.73837	605.593	462.854	461.94	98.6413	12.732	7.07027	8.19658	192.431	4.5387	3.60841	3.50737	2.17726
Capana00g002797	3	519.078	547.512	651.752	667.398	61.7365	535.124	4.54127	4.23349	5.73787	5.64022	2.13804	1.70144	252.736	222.085	176.02	83.7518	10.9974	6.7671	4.66346	145.326	1.97219	2.2073	2.65276	2.76713
Capana00g002798	3	245.101	225.75	671.985	349.029	76.4786	151.162	3.16751	3.27719	5.25403	6.33706	1.06668	2.01936	85.2818	193.744	170.76	54.9926	8.64161	3.37854	2.6984	152.535	1.46353	1.9984	1.93209	1.09508
Capana00g002799	3	199.774	207.914	450.962	430.579	173.393	132.239	2.48332	2.22534	3.59476	6.04809	2.21094	0.787833	154.791	255.602	249.053	90.677	6.66318	1.5524	2.5378	164.896	1.41443	1.56922	1.86585	0.573926
Capana00g002800	3	2318.34	2365.91	2888.2	3279.27	421.311	1894.94	29.6908	33.657	33.8331	43.5837	11.8584	25.5649	3127.86	2988.49	1395.72	321.198	34.5596	19.7001	34.0779	1047.51	14.1253	10.1531	11.2175	7.04676
Capana00g002801	3	1906.13	2542.87	3311.86	3478.93	1045.93	1685.28	25.8343	33.6685	31.6689	42.198	12.4379	19.3531	2787.64	2286.89	2008.77	438.184	39.8814	17.6697	24.7268	923.89	13.4289	10.1243	10.7811	7.64634
Capana00g002802	3	4047.2	3989.95	4184.93	4695.98	485.094	3681.79	113.41	145.461	101.183	82.5206	28.0117	137.703	4563.25	4384.87	4276.33	2018.99	330.759	224.955	103.68	1482.24	78.0868	38.8322	28.9017	13.9008
Capana00g002803	5	8.7528	6.90245	5.48738	6.46214	5.39543	8.74329	17.1985	11.2055	13.4383	14.5547	13.2923	13.9764	5.47179	3.69454	2.75106	4.51799	5.14359	5.79833	9.70571	7.34719	7.60549	6.83784	6.97738	6.9485
Capana00g002804	10	0.113675	0.25043	0.220323	0.142846	0.0938153	0.0714286	0.391104	0.20609	0.317304	0.630927	0.284933	0.29409	0.0437722	0.0633951	0.132208	0.294257	0.252381	0.553112	0.474428	0.286585	0.436172	0.510975	0.285494	1.57558
Capana00g002805	2	0	0	0	0.0354892	0	0	0	0	0	0	0	0	0	0	0	0	0	0.0346697	0	0	0	0	0.0729402	0
Capana00g002806	10	0	0	0	0	0.0454987	0	0	0	0	0	0	0	0	0	0	0	0	0	0	0	0	0	0	0.113675
Capana00g002807	2	4.5872	11.4765	9.01374	5.41183	3.63463	3.9458	10.7399	15.9099	15.4966	9.76598	9.23195	10.0753	3.98808	6.30514	20.4795	23.4431	6.91574	1.78838	13.2703	10.8636	34.3697	21.6544	12.8351	14.4801
Capana00g002809	5	25.9286	36.2679	22.0897	21.795	26.1823	22.0156	91.9435	92.1641	96.4205	79.9794	79.1197	87.8044	16.7604	13.9188	12.8167	14.3601	19.807	11.6393	82.7349	42.9385	54.9011	43.165	21.9321	24.4642
Capana00g002810	8	10.8041	12.907	13.2469	15.9746	14.3556	10.0777	16.3659	13.3864	16.1301	14.8351	14.9219	17.3222	5.88519	6.56027	9.65252	13.5325	17.2456	11.7354	19.0308	11.3548	13.8574	11.2685	8.57723	11.9267
Capana00g002811	4	2.3184	2.70152	3.59991	2.69314	5.72665	3.52698	7.59425	7.39418	6.75691	9.64179	9.29229	5.64861	2.23462	2.01104	1.68265	3.58257	7.13029	5.77853	7.52108	5.11181	3.81019	6.90277	3.96994	6.57223
Capana00g002812	10	7.09816	5.94019	5.1583	6.16737	7.89083	7.38132	6.78702	8.10097	5.56676	6.5061	6.74918	5.47122	7.50026	5.59069	3.56953	6.21735	7.38584	9.48735	10.8004	6.98496	7.39341	6.5223	8.60676	18.3148
Capana00g002813	10	6.21738	6.05429	5.73701	3.32112	3.84044	3.67411	5.21926	5.2388	5.17799	8.07287	3.88851	3.62575	5.25985	2.99	1.82029	5.90441	2.34504	6.40519	7.46626	3.397	3.19846	3.92381	4.02568	17.9127
Capana00g002814	10	7.13113	9.87388	7.90683	7.20154	6.73903	5.9189	7.82704	6.52769	8.08616	8.95884	6.45852	5.16807	6.22046	4.46725	2.65256	10.5364	8.06431	13.9014	8.41676	4.234	5.08827	6.12168	6.87045	30.3128
Capana00g002816	2	31.1785	25.7277	22.3588	29.0501	33.5575	31.389	46.202	49.9041	53.0311	53.5	63.4133	53.6375	22.6411	25.6043	30.3065	53.2954	69.3909	82.7222	53.7724	47.7936	55.5113	59.4239	92.2379	110.672
Capana00g002817	5	9.12896	8.5526	9.85643	5.27025	7.08832	5.9404	17.0708	13.9371	13.7434	10.0635	12.3828	17.6519	6.78391	4.90617	5.78762	7.52494	6.99533	9.16571	16.3173	11.1679	6.35368	7.25618	8.63924	9.93783
Capana00g002818	10	0	0	0	0	0	0	0	0	0	0	0	0	0	0	0	0	0	0	0	0	0	0	0	0.173532
Capana00g002820	5	0.15681	0.0599837	0.0567272	0.0979157	0.0371161	0.0556894	12.9292	11.7542	13.2061	11.8316	13.1829	4.45054	0.190462	0.258972	0.237442	0.163084	0.309161	0.322687	21.4428	11.35	14.0142	18.5509	9.14453	5.58066
Capana00g002821	11	0	0	0	0	0	0	0	0	0	0	0	0	0	0	0	0	0	0	0.0254123	0	0	0	0	0
Capana00g002822	3	0	0.368143	0	0	0	0	0	0	0	0	0	0	0	0	0	0	0	0	0	0	0	0.0308161	0	0
Capana00g002827	4	8.4776	14.6296	6.95717	5.06619	4.79006	7.10045	25.4487	26.7807	19.4104	21.2611	18.4814	18.4716	7.48224	7.64162	5.47922	14.5857	10.0796	12.8303	32.719	17.5916	20.1487	19.8458	21.1113	40.369
Capana00g002830	3	234.301	253.602	226.789	176.405	198.216	210.317	49.7395	41.5729	40.2613	35.4687	36.5218	48.9036	208.602	181.65	192.286	201.959	199.307	121.397	36.9888	79.0885	34.6337	32.2896	27.2132	29.1778
Capana00g002831	5	12.8281	14.6224	5.41736	4.49199	3.33962	13.7471	76.0064	80.6638	71.8128	43.7856	54.5018	124.752	10.4984	7.05894	5.89631	6.94866	4.03388	2.25531	87.3503	57.4721	56.9558	48.1234	28.038	7.08895
Capana00g002832	12	4.44737	5.34042	4.06374	1.72246	3.24766	3.00017	7.30977	5.40203	7.3858	5.54209	5.80467	7.40883	9.08597	13.9748	5.38533	4.19354	3.28659	7.14471	8.44922	10.2922	6.70925	5.59284	5.81347	10.0044
Capana00g002833	12	0	0	0	0	0	0	0	0	0.0559179	0	0	0	0	0.0463454	0	0	0	0	0	0	0	0	0	0
Capana00g002836	2	42.8755	31.8027	37.2843	43.1085	34.3956	40.1012	67.9216	88.4205	114.354	106.008	79.2412	103.543	48.8205	77.424	105.055	146.899	195.051	262.439	165.266	138.804	169.847	196.549	200.058	302.863
Capana00g002837	2	0.629696	0.481355	0.764267	0.436216	1.52639	1.14082	7.11472	7.45254	10.674	9.88114	9.02572	10.2511	0.247535	0.282708	0.929844	1.94891	2.06036	1.87589	9.51619	7.93515	35.1454	40.5133	41.7737	37.9787
Capana00g002838	4	5.04493	7.68055	4.46263	1.4138	2.12429	1.65113	18.7479	10.8226	8.79841	11.5468	12.3585	15.8642	6.78256	2.72593	3.99726	9.14916	2.13007	12.3226	27.158	13.0441	15.5332	11.3761	12.7686	29.5688
Capana00g002839	4	3.14352	4.85527	3.17375	1.36381	2.15882	1.26126	7.2669	5.77867	4.5988	4.18499	5.01703	8.5089	2.21094	1.56757	1.96468	4.59487	3.42103	4.88383	10.5144	4.7477	6.44715	4.61315	5.15903	9.62996
Capana00g002840	2	0.330366	0.277565	0.0635864	0	0.312246	0.820465	0.429116	0.0635674	0.498244	0.502181	0	0.138279	0.0664565	0.194	0.119162	0.14232	0.427981	0.192082	0.0703965	3.4382	0.192895	0.869929	1.68049	0.256983
Capana00g002841	7	0.10248	0.0681995	0.0338182	0.171626	0.130358	0.488203	0.110573	0	0.18618	0.221317	0	0.10677	0.0325987	0.0981806	0.0634955	0.0712423	0.174893	0.285674	0.108998	0.144329	0.0986326	0	0.171531	0.136234
Capana00g002842	4	31.7694	36.894	29.9842	29.789	38.9483	28.6769	69.2989	51.1787	42.6026	43.977	48.955	62.4194	13.3111	15.593	15.8189	29.245	57.7421	44.1182	51.9977	31.8624	33.8683	24.9753	32.476	60.6963
Capana00g002843	12	6.32054	7.56106	6.14782	10.4655	15.0508	6.51281	5.74119	5.47029	7.22843	5.66798	7.01628	5.35859	149.725	122.228	15.4419	19.7389	26.9143	24.3407	7.98311	42.038	38.1962	23.4784	20.9948	17.2037
Capana00g002844	8	2.06562	3.79821	1.79322	1.17679	1.80558	3.23196	3.14022	2.20938	2.30842	1.86992	1.85196	1.52754	2.31883	2.07648	0.480669	0.92681	0.347769	0.224852	1.79933	1.43045	0.84909	0.848426	0.384054	0.366353
Capana00g002845	1	5.26178	6.76217	0.726042	0.821339	0.64342	0.710163	11.4949	9.05081	20.9381	96.821	47.3618	11.7115	1.26731	0.921656	0.327817	0.325495	0.0791271	0.0847882	9.16425	5.02296	8.85442	6.22037	0.459209	0.0995781
Capana00g002846	8	0.684232	1.27397	0.543059	0.670085	2.51403	0.709339	1.56096	2.41173	1.76211	3.70178	4.03009	3.25513	0.179112	0.178533	0.172145	0.436221	0.383202	3.03705	0.667546	0.452635	0.364358	1.40246	0.373655	0.0859628
Capana00g002847	8	11.3739	11.8104	12.4692	10.2853	28.512	12.1847	40.5878	32.1031	42.0164	60.0298	55.9321	35.2697	4.58996	2.13191	2.90897	6.30308	9.57139	6.65524	13.0004	8.747	7.31886	18.0374	6.9872	6.03473
Capana00g002848	10	0.408602	0.0917028	0.205795	0.205637	0.79421	0.287627	0.612527	0.403814	0.225025	0.478992	0.852487	0.735587	0.135431	0.0997672	0.170918	0.580316	1.38429	1.39372	0.518272	0.340167	0.44538	0.577455	0.560393	2.82225
Capana00g002849	6	3334.58	2101.16	1957.58	2047.87	1879.64	1077.44	2827.15	2777.27	2557.47	1874.2	2024.32	2565.49	3086.23	2652.07	4747.59	7734.33	3857.02	1034.06	4557.15	4203.26	3430.82	3550.87	719.613	635.663
Capana00g002850	7	0.281271	0.792486	0.224424	0.428665	2.03641	0.752383	0.507226	1.49915	1.83663	1.20308	2.76957	1.58069	0.498894	0.383772	0.373716	0.7974	1.92988	3.80241	1.61213	1.1921	1.25448	0.919753	2.41405	4.25226
Capana00g002852	10	3.1637	7.23281	6.01182	2.70608	2.47483	2.84153	13.8269	12.0177	9.95846	10.0008	11.4045	9.21696	3.14715	2.09694	1.38987	9.57245	4.17979	9.92416	13.0433	4.31081	6.00643	8.74344	8.85926	48.3683
Capana00g002853	10	3.39496	4.53684	4.54976	3.69734	3.58273	3.87133	9.13554	6.62761	7.93176	7.00961	7.58495	6.88428	2.79132	2.36943	1.84743	5.77612	7.93239	8.34746	7.97316	2.58841	3.76779	7.31315	5.11163	25.0062
Capana00g002854	10	0.401297	0.0933215	0.0423909	0.679622	0.340216	0.842672	0.147772	0.284123	0.0486084	0.594471	0.460738	0	0.38734	0.382165	0.0396832	0.576292	0.687695	1.6283	0.234145	0.500254	0.380117	0.497454	0.172843	2.66113
Capana00g002855	8	277.964	350.595	395.906	445.07	453.014	379.514	468.495	439.085	382.122	316.984	458.361	578.537	315.893	424.772	431.394	366.34	501.364	161.255	359.952	393.465	303.631	259.333	401.345	121.293
Capana00g002856	2	19.6439	15.517	13.986	13.6534	12.5032	13.895	27.114	29.7565	26.7576	26.6046	20.9415	27.4325	11.5668	10.4969	23.279	32.7797	27.8335	20.8217	45.4412	33.1653	34.4177	41.049	44.1889	48.9969
Capana00g002857	7	19.2186	21.4672	18.9269	25.3372	29.4881	23.3244	45.2696	43.8779	37.6857	60.8473	59.7048	39.1254	15.9215	17.3666	27.5585	51.8821	75.5813	69.2409	35.2497	24.7143	38.4524	54.1963	71.8696	61.462
Capana00g002858	9	3.84279	3.17075	5.1675	8.87461	26.0487	11.0687	2.51794	2.65614	4.1468	3.60915	5.94708	5.18276	3.52917	2.26368	2.16167	3.1093	19.3593	14.8205	4.44722	1.51383	1.01938	1.64922	2.93099	3.12722
Capana00g002859	4	15.5579	20.6003	17.3739	11.6171	14.2441	13.4011	31.0672	26.137	22.369	21.095	22.9042	31.1184	10.3632	8.20392	7.53364	14.5657	14.5264	19.923	32.9869	20.1611	17.444	13.7214	9.63638	30.3413
Capana00g002860	5	31.0237	29.8053	31.8912	28.2927	30.6471	21.8769	38.7331	39.5674	41.7579	39.9111	38.1289	37.7766	21.3946	15.8089	22.2103	28.88	28.6688	26.6522	46.3081	32.3913	29.0618	31.719	24.1171	31.0998
Capana00g002861	6	81.43	78.1162	84.6006	110.667	144.187	75.6249	65.4573	62.3305	51.3972	49.4347	56.039	56.222	83.3416	66.5406	108.071	136.153	186.066	145.925	61.6171	58.549	53.5645	53.4001	66.4017	56.4931
Capana00g002862	7	13.1275	10.5583	10.7814	12.5725	13.5419	6.52051	14.8021	12.1617	11.0323	14.7223	10.516	9.40686	8.87146	9.43235	9.27018	21.5809	27.24	32.7985	16.0626	10.6101	10.7749	19.8085	28.3216	39.8603
Capana00g002867	8	4.9053	4.12509	3.85217	4.25849	6.87599	4.68444	5.45846	5.25926	7.15555	5.8275	5.40388	6.83214	4.29921	2.23905	1.56439	1.75525	3.49616	4.68497	7.15486	3.36075	1.75557	1.94627	1.49775	2.90089
Capana00g002873	8	1.39907	1.33633	2.29216	1.46994	2.36606	2.62695	8.1958	6.16433	2.23455	2.21081	2.83951	3.10569	1.14323	0.883015	1.12385	0.707024	0.930392	0.306174	3.14258	1.59166	2.17237	2.0353	1.18085	0.999545
Capana00g002875	11	10.3276	10.4416	6.8383	5.09635	7.50185	11.322	20.1028	20.7872	13.1758	10.624	14.1231	15.7632	5.16712	3.21636	2.17794	3.21063	4.35766	4.63343	21.871	13.904	12.6856	13.264	7.54336	6.94331
Capana00g002876	9	0	0.145416	0.194517	0.312644	0.307746	0.468323	0	0.0490135	0.0256356	0.109381	0.0482798	0	0.0234377	0	0.0444017	0.0264903	0.0513512	0.143575	0.0789715	0	0	0.0725871	0.0250233	0
Capana00g002878	4	8.82881	9.09681	10.6524	10.3738	12.1395	10.8422	16.8556	15.7652	21.8319	21.0151	24.6204	26.2783	7.6618	6.05119	7.22564	18.4017	17.1758	19.2292	23.9996	17.3299	16.3906	20.1653	24.9932	40.9228
Capana00g002879	4	50.3878	59.1875	43.4719	48.274	42.961	34.9658	140.253	102.216	105.798	112.534	98.8036	90.2228	21.3256	32.8754	31.259	131.737	68.5626	54.2237	92.931	59.0515	80.8778	91.6655	80.7917	189.061
Capana00g002880	7	0.36524	0.409283	0.313067	0.328173	0.761759	0.403826	0.520621	0.692365	0.330696	0.516279	0.672393	0.673039	0.256572	0.171268	0.120893	0.405497	0.913795	1.50285	0.771369	0.550172	0.616069	0.440191	0.451198	1.83793
Capana00g002881	3	13.6543	6.72475	4.37756	1.60489	2.30208	16.6775	0.084884	0.0202503	0.0626397	0.0407743	0.0174889	0.0796411	3.90785	0.830676	0.182274	0	0.371594	2.56472	0.0423786	0.395022	0.0383067	0.119792	0.0371202	0.0705093
Capana00g002882	11	7.06653	14.7463	6.02031	4.67469	6.1877	7.04687	20.2129	22.264	12.1616	9.79565	11.3238	14.8377	10.2846	8.0731	2.6573	4.65948	3.89294	6.4474	24.8827	15.4389	11.0869	7.38352	6.83603	7.93334
Capana00g002883	11	10.3896	14.5013	5.79518	5.04782	5.32884	7.82011	33.3823	37.3852	23.8025	15.9766	23.2052	25.0392	30.8716	25.1936	6.7815	3.95477	3.7385	5.9626	33.274	30.0619	25.5799	13.8087	13.3793	8.59607
Capana00g002884	11	32.8205	38.4641	16.5197	15.802	16.2407	13.0873	39.3081	38.7759	18.8957	15.6229	13.5628	20.7076	40.5622	27.6375	15.8534	10.4871	24.9478	31.5105	40.0662	27.2326	20.7598	16.0933	16.5744	21.5343
Capana00g002885	8	13.8936	20.0739	15.0362	20.9704	25.9655	12.9633	40.9491	54.3407	28.3109	26.1354	41.8151	33.4589	16.021	8.87982	3.54755	3.36318	7.21798	4.09117	42.3314	31.7364	17.6559	14.727	7.65523	1.99957
Capana00g002886	8	13.0921	13.8912	11.3727	12.9427	28.0302	19.0259	38.1419	46.2808	31.5977	31.183	40.4002	59.358	10.476	5.98546	4.5051	3.41545	10.4	7.33186	32.3416	21.3722	18.3948	16.4855	12.2484	6.8133
Capana00g002887	11	65.7693	55.0169	51.7349	35.0932	21.8114	62.3289	60.7607	64.7155	48.4322	32.0624	30.8023	49.2943	48.389	38.3988	29.7577	20.5272	18.9709	32.1757	74.9072	60.8321	65.6553	46.0502	42.4875	33.3344
Capana00g002888	3	0.154121	0.226414	0.185393	0.0330518	0.020919	0.0517832	0.219735	0.0995708	0.0358798	0.0484702	0.0115569	0.0112138	0.0111306	0	0.0504297	0.0119185	0.0441761	0.0642158	0.0713179	0.164645	0.0645052	0.0108861	0	0.0844183
Capana00g002890	10	0.217722	0.0251617	0	0.0247613	0.0240464	0	0	0	0	0	0	0.0249242	0.190248	0.0899845	0.0691028	0	0.212178	0.179373	0.0527313	0	0	0	0.165865	0.665672
Capana00g002891	12	0	0	0.0194186	0	0	0	0	0.0207959	0.0210304	0	0.0359204	0	0.0192274	0.0199713	0.0181782	0	0	0	0	0	0	0	0	0
Capana00g002893	2	3.02273	1.39622	2.63413	2.68873	2.74193	2.15475	3.09754	3.02764	4.08475	4.07637	6.04507	2.54173	5.67165	4.76349	4.30071	7.59726	7.51404	6.02402	3.9817	5.4121	16.7148	21.0649	25.189	17.5934
Capana00g002894	11	70.5617	103.085	23.6375	36.9211	40.2983	24.7167	149.267	126.475	16.4855	14.7937	15.9633	21.9143	10.2656	8.33711	14.4936	13.6827	13.7863	3.69423	65.0382	14.2714	8.06518	7.09966	5.89847	3.27447
Capana00g002895	2	1.02097	3.62709	1.72984	0.392173	0.734055	1.31198	13.0441	24.4189	26.133	24.64	21.0732	19.9918	1.395	2.06127	12.8789	24.4842	6.3473	10.5287	21.8043	27.8149	37.6864	58.6234	63.6454	55.303
Capana00g002896	8	148.416	244.314	85.415	60.0233	150.97	127.91	243.754	194.556	186.139	174.226	183.986	183.33	31.4569	59.457	99.5251	136.639	89.9828	88.5447	139.563	122.629	175.824	128.059	128.806	87.5469
Capana00g002897	11	0.566569	0.766058	0.1511	0.379931	0.442539	0.374036	6.24138	5.8302	3.55205	3.78259	3.39885	2.03872	0.302695	0.302733	0.158397	0.0720575	0.160386	1.76495	6.45693	3.71885	0.952387	0.785817	0.460446	0.55784
Capana00g002898	3	50.1518	37.1227	14.9401	7.03798	1.77306	29.0821	24.8484	30.4259	11.9472	6.46383	3.08569	5.21089	29.1866	19.1595	10.8007	10.1503	5.6768	28.9626	38.6806	24.532	8.37926	18.499	5.20458	13.5639
Capana00g002899	3	52.1443	53.1789	23.2745	8.33002	2.90279	45.0745	42.0714	52.619	17.6478	10.291	4.91003	8.76648	19.288	15.2079	9.66617	8.16887	7.4981	30.7791	35.0088	18.6529	6.16472	16.1486	5.8342	13.5726
Capana00g002900	4	8.70179	7.47006	8.13871	18.6934	19.9955	13.9247	15.9535	19.084	21.6135	29.7642	26.0585	15.3164	1.5926	4.18128	2.64973	10.474	21.0195	20.9566	8.75388	6.09987	5.21997	16.0047	18.1071	27.5409
Capana00g002901	2	2.95668	5.03716	4.0014	7.21218	8.58783	3.41045	7.56599	12.3012	7.25751	6.27576	8.6561	7.51544	3.08725	3.83374	3.68455	8.27832	12.2085	9.79326	8.04857	8.74686	7.86437	12.0919	16.9887	8.88599
Capana00g002902	10	0.636314	0.703318	0.598235	0.508958	0.460774	0.430187	1.58831	0.717523	1.19007	0.921361	1.22162	1.24953	0.455667	0.48626	0.543373	2.43173	1.24747	2.19654	1.42871	0.829998	0.911844	0.852759	1.79312	4.11756
Capana00g002903	7	0.571953	0.669876	0.602696	1.37213	1.44075	0.290394	0.417648	0.941825	0.846876	1.24592	1.3219	1.23579	0.508855	0.70738	0.560795	2.25595	5.86453	3.77757	0.749671	0.959754	0.635493	1.2042	2.05426	4.42391
Capana00g002905	5	0.166334	0.355726	0.0491071	0.257324	0.2531	0.251324	1.41809	1.37916	0.846245	2.39536	2.72851	1.60132	0	0.0316816	0.0448381	0.0701509	0.121757	0.150998	0.706593	0.191419	0.0804608	0.27562	0.403838	0.287338
Capana00g002906	8	10.3346	10.0763	11.6572	11.4317	13.0725	10.3464	8.22149	9.12343	11.947	8.29976	5.05277	8.44476	4.59404	2.56218	1.19849	2.43226	4.14237	3.03559	9.6098	5.82781	4.95858	5.00046	5.58788	4.37325
Capana00g002909	5	13.8363	16.4308	11.8713	8.92598	13.3522	10.263	28.3967	23.0137	22.4533	23.0163	22.8562	23.608	8.38036	5.89495	5.65715	10.6573	6.79789	9.22487	23.0508	14.7488	15.7086	14.3216	8.30842	17.0944
Capana00g002911	9	0	0	0.282639	0.160232	0.235449	0.23309	0	0	0	0	0.0864735	0.0413892	0.0821644	0.119927	0	0.0398497	0.0407625	0	0.0435179	0	0.0396128	0.0421096	0.124661	0.37164
Capana00g002912	4	7.48903	6.43945	8.07267	7.07359	10.1757	4.5232	15.4554	10.8714	17.7153	11.6869	11.6243	12.9835	4.18177	4.0093	2.96002	7.3846	7.76253	7.2884	16.1688	7.34507	9.33606	8.29759	3.88243	15.9026
Capana00g002913	10	1.13691	0.715879	0.758658	1.16538	2.14803	0.344433	3.87036	3.25426	5.00834	5.17871	3.37492	2.29014	0.94228	0.932644	1.5606	7.54222	14.057	13.8595	4.59148	2.54681	2.84927	5.86244	11.4647	25.2422
Capana00g002914	5	7.35238	5.63775	4.57401	10.7373	8.12102	4.39486	51.7976	62.402	68.048	110.296	80.0383	34.8664	2.68671	3.11207	2.88752	6.98089	4.91549	3.34723	47.8684	40.964	29.5066	48.701	18.0692	12.4413
Capana00g002915	2	0	0	0	0	0	0	0.0473054	0.181178	0	0	0.0387013	0	0	0	0	0	0	0.169202	0	0.0452511	0.169106	0.249604	0.300154	0.169111
Capana00g002918	10	0	0	0	0.0412719	0	0	0	0	0	0.0234143	0	0.0862184	0.060328	0.0192623	0	0	0.0433251	0	0.0224389	0	0.0598514	0.0415506	0	0.0955537
Capana00g002919	7	52.331	57.2362	52.8465	41.3051	63.6884	62.6373	55.9101	59.975	52.3257	49.4263	50.9843	57.1069	35.2276	32.8823	38.4488	46.1642	105.709	128.539	49.9436	46.2323	45.5637	49.4473	63.9413	85.3615
Capana00g002920	3	11.3172	17.7404	10.7617	4.25019	4.37309	8.79347	3.35007	2.57458	2.85905	1.99353	2.26531	1.49053	9.21534	3.63639	1.10353	0.841216	0.937079	1.22295	6.86022	4.45103	3.29875	3.74673	0.615405	0.667507
Capana00g002921	3	7.96857	11.2952	7.26826	4.5612	5.73024	5.90556	0.582116	0.264147	0.190397	0.308408	0.262829	0.175463	6.82232	3.34409	1.65723	3.20951	3.67852	4.86547	0.191221	1.1483	0.110789	0.0448934	0.078531	0.14778
Capana00g002924	8	5.03254	5.62717	4.57185	5.36083	7.0508	5.53921	8.40266	5.95797	5.33679	6.81029	6.96143	8.21678	2.29914	2.16642	1.43197	2.33192	6.04118	5.44848	6.38727	4.29025	3.55784	3.49436	2.07462	3.69506
Capana00g002925	4	71.6591	63.8248	61.2838	74.0124	79.9913	67.8058	132.717	133.751	121.088	121.653	135.357	152.595	62.4278	66.4955	73.6119	88.4632	114.408	169.219	143.923	108.933	113.681	115.239	117.266	141.321
Capana00g002927	5	0.358024	0.697519	0.350402	0.633697	0.459548	0.933596	2.49221	3.63776	4.08945	5.23567	6.61446	3.66185	0.388148	0.56619	0.6775	3.22342	1.83639	0.887616	2.95089	1.35782	1.87263	1.89148	1.65383	0.654285
Capana00g002928	2	9.16982	10.125	8.21423	9.1192	9.53084	5.13165	20.9919	19.4593	19.7011	17.881	16.8622	17.8616	11.2228	7.95982	10.313	23.2147	16.8	18.5083	33.0148	19.5904	23.8892	24.2067	20.9265	35.6876
Capana00g002931	3	8.77117	6.60638	7.85843	7.81976	5.4209	8.30802	0.191854	0.186971	0.239139	0.0902295	0.0454076	0.0909964	4.07451	2.72648	0.636247	0.217809	0.457869	0.649796	0.0937797	0.381832	0.253443	0	0.24643	0
Capana00g002932	5	9.07867	8.25759	5.36766	5.76007	8.35619	8.32867	192.745	180.922	150.536	105.479	137.711	96.886	5.77696	3.34513	3.97249	8.12829	6.46958	5.8367	160.475	100.451	67.4281	63.3348	11.3555	3.53493
Capana00g002933	5	0	0.212787	0.0401614	0.0823699	0.0406711	0	0.407352	0.242995	0.364715	0.137356	0.274404	0.394852	0	0	0	0	0	0	0.488815	0.395482	0.283872	0.285412	0.078594	0.155546
Capana00g002934	2	0.245183	0	0	0	0	0.113787	0	0.449362	0	0	0	0.0430486	0.116572	0.38007	0.875276	1.583	1.59237	0.971388	0.300521	0.0760229	0.376617	0.797407	2.31019	2.16696
Capana00g002935	4	17.5965	12.8359	12.854	13.9793	20.059	19.3163	19.1453	19.9424	22.0385	24.3671	25.5462	22.5448	13.3381	9.52095	11.9446	14.8114	23.6024	24.299	20.5318	19.8806	16.3062	18.9615	22.2565	19.2336
Capana00g002941	11	7.82793	9.93435	7.77379	7.87037	10.6013	8.63053	19.3327	21.0304	13.8905	20.5076	17.4259	17.0646	9.49944	16.5683	6.88279	5.5613	8.36429	11.5024	24.3527	21.3279	44.7647	20.2439	17.7047	15.5817
Capana00g002942	4	0	0	0	0	0.0365575	0	0	0	0	0	0.0415514	0.0392484	0	0	0	0	0	0	0.0206335	0	0.0188782	0	0	0.0266781
Capana00g002943	5	22.1699	22.1619	22.7565	24.485	23.8744	16.4413	61.3156	61.3054	62.3962	79.9675	58.1049	46.5597	18.335	20.9785	15.7679	27.308	24.983	34.891	57.3697	42.3301	52.5095	53.3292	32.1535	42.4142
Capana00g002944	4	1.35608	1.27146	1.11954	0.872206	1.39367	0.85441	2.3885	2.56175	1.4238	2.29088	2.72862	3.35942	0.618713	0.63772	0.828666	1.30207	1.83644	2.2853	2.69907	2.07782	1.48568	1.66489	3.47786	2.40052
Capana00g002945	10	0	0	0	0	0.0224871	0	0.025025	0	0	0	0	0	0	0.0667741	0	0.138351	0.0250663	0.0889817	0	0	0.302513	0.516619	0.448621	2.39774
Capana00g002946	6	68.6921	54.0491	61.2153	86.2378	95.3862	74.3753	58.078	64.3849	69.4115	63.7285	59.4667	57.9443	76.6243	66.3866	87.6296	83.5187	151.837	120.296	58.1428	61.1498	62.0454	62.9158	89.4125	64.2878
Capana00g002947	10	0	0	0	0	0	0	0	0	0	0	0	0	0	0	0	0	0	0	0	0	0	0	0	0.0533561
Capana00g002948	6	7.85836	8.74405	7.34616	8.94088	13.1967	12.0631	1.81404	2.04084	1.67871	1.61062	1.46181	1.8084	7.89242	7.3207	8.87175	21.9041	9.64852	12.3913	1.71091	2.60748	1.76405	2.35911	0.78471	3.25361
Capana00g002950	2	30.1712	30.2623	28.6631	33.2622	35.1106	36.4703	39.1271	37.5556	49.0297	49.1939	47.8605	46.7578	27.843	29.3755	31.6445	39.9403	59.0669	43.0876	36.0726	32.8201	44.9163	40.7026	51.2418	33.2273
Capana00g002952	5	26.3599	24.2791	25.3023	18.4712	24.5111	21.1676	48.9381	45.5022	48.9364	42.9517	37.462	45.9538	15.5383	13.6083	14.1665	21.0016	17.8828	20.8439	38.2916	29.6918	26.2014	26.0646	18.8167	22.149
Capana00g002954	11	11.4425	7.28208	7.37271	6.622	7.68864	8.37954	12.8786	13.4401	12.1004	9.57886	11.9319	14.9287	8.84002	5.89573	4.71989	6.16127	4.98713	5.91191	19.9182	12.9881	11.3755	8.78412	10.4468	10.7263
Capana00g002956	3	1.31263	1.05773	0.87064	0.868007	0.854335	0.992775	0.0233325	0	0.0677967	0.0201021	0.0409556	0.0431314	1.39146	1.65757	1.18814	0.823327	1.26455	0.812855	0.0225013	0.220598	0.0812536	0	0.0612557	0.028743
Capana00g002957	7	2.7239	1.31113	2.68833	4.07635	2.6831	2.07767	4.19999	1.82916	5.66875	2.01457	2.48282	3.61531	2.91597	2.5175	2.34905	2.36303	7.01474	3.1224	4.81061	4.37875	2.37535	3.35664	4.09865	2.66465
Capana00g002958	8	15.0163	10.3485	10.5722	10.5502	14.6363	8.9804	16.6172	14.4308	16.7494	10.8176	12.8508	16.6168	10.8375	6.6076	5.48814	6.12232	6.72817	7.81365	16.0319	13.0931	7.848	6.7784	8.11483	8.81011
Capana00g002959	9	58.2041	55.0228	62.0531	62.6417	54.7166	49.6445	50.2691	50.7974	55.3213	48.9781	46.6184	48.6589	43.1768	49.757	46.3203	57.9046	65.2586	60.4088	46.4342	45.9121	33.3045	37.2947	29.6808	35.9397
Capana00g002963	4	18.6776	17.8098	16.8916	15.8278	26.9958	14.4393	47.0115	37.5061	39.1574	38.4383	40.376	44.3143	8.58105	7.92836	7.85048	18.4148	22.3139	30.2142	33.7038	20.8211	21.9514	24.5439	29.7634	32.7346
Capana00g002965	11	23.398	16.1619	21.475	17.5449	23.3041	17.4484	28.1516	29.5033	30.861	22.8519	23.2548	34.137	18.9107	12.4579	12.3066	14.3492	21.0884	29.8861	38.1215	27.7065	17.5186	16.4414	19.1313	20.5517
Capana00g002967	10	0	0	0	0.0358026	0.167836	0	0.152565	0.0764657	0	0	0.107455	0.0922563	0.0178854	0.0352	0.0480596	0.0173488	0.0193784	0.227716	0.0381224	0.0740256	0.0520021	0.0349848	0.12354	0.291467
Capana00g002968	11	12.9296	5.10559	5.35174	3.79703	6.85089	8.52785	111.648	93.385	76.6945	50.9051	55.6213	78.6574	11.4317	11.6976	3.36701	1.20555	1.96214	3.14111	164.835	71.0525	26.0869	30.3002	9.77106	5.25983
Capana00g002970	5	11.2426	8.07235	7.39701	4.77976	8.29483	6.28747	68.8321	48.3837	41.9675	42.7656	44.8238	46.5302	10.5631	5.78801	6.55205	3.07982	7.94071	7.61593	69.0328	40.746	24.7163	25.4879	23.6548	17.6076
Capana00g002971	5	8.7773	4.3753	3.27664	3.68864	4.10364	3.65975	181.859	157.819	148.169	150.786	96.1731	95.0975	9.08636	6.08757	12.5572	7.11361	14.0364	10.3446	197.029	205.845	74.1807	96.5317	137.563	76.2805
Capana00g002972	10	0	0	0	0	0	0	0	0	0	0	0	0	0.179474	0	0.0562179	0.134414	0	0	0	0	0	0.193002	0	1.07206
Capana00g002974	5	0	0.048212	0	0.0474447	0.0445442	0	0.2051	0	0.676099	0	0	0	0	0	0	0	0	0	0	0	0	0	0	0
Capana00g002980	12	14.7617	7.38805	8.01983	6.6333	7.42503	11.3443	16.5577	16.2996	13.3806	14.7985	15.5455	9.76834	29.5558	25.4938	8.60993	3.61245	5.5192	10.1983	13.3201	16.5362	3.18108	3.48365	2.21831	3.58128
Capana00g002981	11	7.38593	4.0976	5.05804	6.07635	7.05743	3.59458	21.5367	23.934	17.7631	17.5306	13.6536	14.6445	4.42373	5.12726	5.71702	13.2088	13.6764	12.2037	29.1378	15.0492	15.7259	17.5104	19.4319	14.0572
Capana00g002982	5	0.312099	0.0269176	0.0541907	0.24691	0.423735	0.286463	5.47989	2.99951	3.58218	4.68454	5.5982	3.6319	0.158889	0.0265317	0	0.0577561	0.140937	0.0593169	4.96777	2.12694	2.13077	2.12619	1.08874	0.554117
Capana00g002983	3	33.2842	35.4991	25.7566	27.8657	6.55396	17.4854	20.9327	15.6902	11.9178	9.35578	12.6214	16.6327	20.2121	12.3804	27.3337	24.8398	9.00759	5.08511	20.4496	17.9224	16.6564	11.5971	11.8435	3.62908
Capana00g002984	7	1.11446	1.73148	1.24488	1.37577	1.99405	1.65371	2.41604	2.88429	1.4065	2.43229	2.26537	1.51888	2.03283	2.07729	1.05982	2.40089	1.65237	4.16396	2.92665	1.50951	1.8644	3.03698	1.21876	3.62576
Capana00g002985	7	0.384687	0.829495	0.152279	0.0387691	0.148098	0.259372	0.56747	0.59149	1.2554	0.208908	0.968258	0.405842	0.183484	0.148297	0.770005	1.95627	2.25432	4.0347	1.22847	0.432777	0.558781	1.24325	2.78508	3.82886
Capana00g002986	2	0	0	0	0	0	0	0	0	0.0609597	0.178686	0	0	0	0	0	0	0.0551296	0	0	0	0	0.264784	0	0.219985
Capana00g002988	11	91.5644	93.7285	85.6364	77.8562	67.3191	74.2761	127.345	161.341	121.27	113.827	99.5187	103.99	72.933	87.876	67.1107	73.2576	116.27	122.788	120.195	94.2474	73.9812	89.6175	101.336	99.9009
Capana00g002989	11	0.541646	0.67752	0	0	0	0.0628429	1.08189	0.618737	0.0726795	0	0.472031	0	0.12592	0	0.11905	0.0711602	0	0.063901	0.352932	0	0.0640796	0.0649963	0	0.0910195
Capana00g002990	3	13.1111	7.07365	6.0203	3.06539	2.52718	8.64932	2.43474	2.58813	1.07364	0.855851	1.19025	1.97488	6.67005	2.4995	1.48546	1.53663	2.19073	2.83644	2.41104	3.08966	2.43002	2.29909	2.88765	1.53777
Capana00g002997	9	0.317084	0	0.530921	0.379836	0.523991	0.30736	0	0	0	0.0346028	0	0	0.0951384	0	0.0611959	0	0.205913	0.523038	0	0	0	0	0.125012	0
Capana00g002998	11	0	0	0	0	0	0	0.0344241	0	0	0	0.0339434	0.0333438	0	0	0	0	0	0	0.033711	0	0.0295372	0	0	0
Capana00g002999	12	0	0	0	0	0	0.0372673	0	0	0	0	0	0	0	0.0716737	0	0	0.0391035	0	0.0422554	0	0	0	0	0
Capana00g003000	4	6.29335	9.43346	6.56945	3.8632	5.90911	6.42559	9.59387	7.90055	8.76195	9.6331	8.08342	8.76057	6.30355	3.45716	2.14407	6.15806	4.72057	7.8225	10.1391	7.19708	6.36503	6.36961	7.02857	16.9501
Capana00g003001	4	10.2877	9.46987	9.56819	8.07407	8.58926	11.7252	11.818	9.68104	8.80983	8.89423	11.9478	12.3636	6.79416	4.03826	2.56048	6.2068	8.85301	9.79662	10.3929	7.74447	7.29058	6.3969	8.25547	20.5351
Capana00g003002	12	0.0557011	0	0	0	0	0	0	0	0	0	0	0	0	0	0	0	0	0	0	0	0.0552067	0	0	0
Capana00g003003	7	6.94804	6.66301	6.93897	8.98412	15.2406	9.74841	14.2546	13.9493	13.623	16.6154	20.3246	20.2293	5.81034	3.31233	4.38944	6.01542	22.482	33.7985	13.6471	11.1676	7.29219	8.05576	16.4043	24.6405
Capana00g003005	8	15.4883	17.1886	15.5684	15.235	16.7332	12.5275	24.1684	23.507	22.8287	22.3884	21.6612	26.1065	13.3975	8.78853	7.08809	10.768	14.8245	20.3477	29.7509	21.2092	16.0673	12.0165	12.0211	14.4228
Capana00g003007	3	175.429	228.81	178.838	142.453	98.5835	127.482	34.2053	48.7463	43.6034	25.4953	32.3385	48.8781	95.9847	95.0474	169.7	201.163	53.802	26.1883	25.9737	45.0745	60.1708	27.7718	20.0945	19.6557
Capana00g003008	10	0	0	0	0	0	0	0	0	0	0	0	0	0	0	0	0	0.0232618	0.0438741	0	0.0431137	0	0	0	0.102608
Capana00g003010	10	0	0	0	0	0	0	0	0.501752	0	0.550499	0.0617384	0.127635	0	0.171094	0.0563647	0.0576771	0	0.343726	0	0	0.172884	0	0.115142	0.798002
Capana00g003011	9	8.74176	8.39474	6.33985	7.36604	20.4601	8.76587	0.920284	0.368555	0.0303554	0.3281	0.194171	0.112612	9.47211	8.41345	6.53467	9.1069	18.3407	18.2376	0.0579782	1.65187	0	0.0542702	0.0279852	0.189469
Capana00g003012	1	0.2101	0.0930339	0.164312	0.139015	0.198642	0.184523	6.01673	3.99362	3.79659	13.4981	9.74636	5.00458	0.235346	0.0746748	0.0696092	0.0773602	0.0280321	0.0661389	4.09761	1.95245	1.81706	1.90405	0.519648	0.429818
Capana00g003014	5	20.2256	10.6525	9.68748	13.6707	7.48335	8.34792	115.754	95.5198	122.28	143.364	78.4325	84.1562	11.7213	15.3199	3.69739	1.7386	1.69693	4.08745	95.7362	49.8102	59.4161	46.2574	4.47062	14.6964
Capana00g003016	5	1.04666	0.140075	0.225049	0.475625	0.0730066	1.19286	9.0012	5.62811	6.95105	4.73084	7.6907	9.45434	0.262486	0.0375863	0.36861	0.255178	0.140219	0.391843	6.7946	4.4595	3.66006	3.62065	4.93981	1.5297
Capana00g003017	4	1.74557	3.65374	2.32356	1.12523	3.81067	1.77221	5.83777	5.75528	4.96924	5.98431	7.32578	3.25094	2.00546	1.03456	1.03626	4.81778	3.8267	7.68984	5.73823	3.38788	2.49065	4.26641	5.33244	10.9289
Capana00g003018	10	3.33206	4.53677	4.73937	5.0788	8.51073	5.08497	5.84416	7.67937	8.40429	11.3624	12.7654	9.38834	2.20589	1.95365	2.95497	11.6607	18.3135	18.3709	6.98815	3.71765	6.2846	5.85724	9.76025	30.6517
Capana00g003019	7	2.63434	3.7386	3.53868	3.9789	7.54283	3.84993	6.05729	5.76303	5.25045	7.0452	7.90157	5.42204	1.48075	1.50287	1.40486	6.22164	16.138	12.8282	5.69096	2.651	2.68144	4.50816	7.59514	16.6658
Capana00g003020	12	0	0	0	0	0	0	0	0.0156615	0	0	0	0	0.0156065	0.0155729	0.0146933	0	0.0354803	0	0.0171554	0	0	0	0	0
Capana00g003021	5	50.4326	50.2764	49.826	65.255	58.2105	56.5189	58.8409	80.7103	60.5388	69.5964	91.0409	68.1783	52.8169	44.4249	36.8149	31.5872	47.9071	34.6408	97.9991	85.1506	70.238	77.6416	52.4106	56.3437
Capana00g003023	3	0	0.539441	0.357806	0.264449	0	1.42306	0	0.387555	0	0	0	0.0572852	0.104249	0.304119	0.191592	0.310639	0.163748	0.513526	0.450614	0	0.400164	0	0.521399	0.190431
Capana00g003024	11	0.627486	0.133076	0.103496	0.103599	0.23598	0.270867	9.1842	8.28005	5.5766	3.21331	3.82217	3.76536	0.195711	0.0253079	0.0301616	0.0420676	0.121111	0.440489	10.5517	4.85463	2.11035	2.41335	2.38119	1.97219
Capana00g003026	10	0.299578	0.143578	0.443149	0.319698	0.255697	0.211481	0.962158	0.796991	2.0595	2.09812	1.5504	0.63469	0.268639	0.448137	0.232933	1.14796	0.813089	0.501278	1.57012	0.615915	0.995838	1.51965	1.12313	4.653
Capana00g003027	4	5.79976	4.61755	4.48092	6.19155	6.235	2.82619	8.31647	9.19523	11.0963	12.0884	9.88324	7.72026	6.98835	6.3305	3.34088	4.6609	6.88271	8.4052	13.2637	9.32662	11.0739	10.6007	7.6189	13.6328
Capana00g003028	7	0.0212542	0	0	0.0212683	0.101158	0.020094	0.397148	0.269219	0.315665	0.183651	0.239184	0.218361	0	0.0404213	0.0392119	0.108604	0.703777	0.362834	0.292738	0.202614	0.164125	0.0217808	0.268669	0.579616
Capana00g003029	10	0	0	0	0	0	0.0708284	0	0.0400283	0	0.0401469	0.066284	0	0.0374506	0	0	0	0	0	0	0.0397927	0.0724073	0.108532	0.0378806	0.319842
Capana00g003030	4	2.04684	2.30898	1.44154	0.449068	1.83304	5.30992	3.25861	3.9295	4.04912	3.54098	4.156	3.80483	0.774914	1.08433	0.755463	0.466284	1.2725	7.01365	6.2761	3.26694	3.99369	4.42238	3.99981	8.66286
Capana00g003033	10	0	0	0	0	0	0	0	0	0.072325	0	0	0.0692901	0	0	0	0	0	0	0.10508	0.0702681	0.12276	0.0648595	0.167229	0.407209
Capana00g003034	5	0.162484	0.202172	0.0915541	0.0785385	0.0773042	0.128796	49.4158	36.6197	35.5878	25.0001	18.2195	43.166	0.263923	0.119324	0.123015	0.122627	0.157989	0.429562	56.4725	26.1125	21.355	14.486	9.94799	6.14353
Capana00g003035	10	12.4616	15.3218	13.2736	9.89609	13.8541	10.891	14.2139	13.4337	10.9802	12.3307	12.6948	14.6941	11.9047	7.99012	6.7239	13.505	13.0442	17.8825	15.4909	10.7472	11.3525	10.3546	8.10247	25.2834
Capana00g003036	8	0	0.0217214	0	0	0	0	0	0	0.0527988	0	0	0	0	0	0	0	0	0.0198314	0	0	0	0	0	0
Capana00g003039	4	5.9651	6.9402	7.41684	8.45713	8.61964	6.20001	11.624	11.1375	14.2693	14.9007	14.7676	15.8521	7.23667	8.24792	11.0015	11.6594	17.669	17.3037	17.8347	13.3213	15.0641	11.955	12.5339	12.5235
Capana00g003041	4	52.1341	47.3676	47.7631	66.3122	74.0339	67.3264	80.4495	83.3657	93.2197	87.0366	108.551	93.261	41.9454	33.6738	33.9222	39.6281	77.2271	99.3181	103.597	81.8795	62.6678	86.1807	99.7164	80.5424
Capana00g003042	5	6.91033	4.08272	1.68983	3.28895	2.04701	2.53122	29.4203	39.5207	35.8526	58.0749	26.5563	28.1113	10.5541	7.07382	8.35679	10.9505	9.1196	7.54475	59.3384	36.88	38.0998	42.523	27.8457	30.3569
Capana00g003043	5	72.9436	79.1861	72.689	56.2204	64.1012	53.9452	144.298	117.905	146.263	131.166	128.003	144.029	66.2363	59.3304	73.1287	88.424	72.7275	106.708	134.813	114.564	129.963	116.035	95.3832	83.7761
Capana00g003045	12	0.0657869	0.304409	0.0512296	0.235282	0.113696	0.0998263	0.0280443	0.242692	0.0145931	0.168606	0.119308	0.04033	0.256257	0.43742	0.0977961	0.0521693	0.0272914	0.133807	0.09898	0.328076	0	0.0795564	0.101417	0.0881501
Capana00g003047	4	4.42636	4.55405	6.11933	3.78643	5.28752	4.30485	7.65182	7.29157	7.4165	7.59504	8.61816	8.02968	3.57276	3.15699	3.54208	5.34132	5.85041	9.39129	7.09881	5.41795	3.67907	5.02126	4.81538	8.03983
Capana00g003049	11	9.57049	21.7711	11.1894	3.43317	6.34756	6.38395	39.5734	33.8655	31.9871	33.7123	32.4057	35.1329	11.8422	4.39393	7.09677	14.7924	2.35511	12.7392	57.0802	32.7778	36.8406	24.6271	22.7465	40.2294
Capana00g003050	5	12.8939	19.9917	13.7316	8.63805	10.7659	9.63589	35.2441	30.75	29.4989	27.7142	26.5209	32.4093	11.3881	7.15893	9.17773	16.8138	7.81192	12.8558	43.1659	25.6076	28.2732	22.0857	18.5638	29.1777
Capana00g003051	5	39.0943	31.2658	30.165	34.5927	37.4635	34.2151	51.1496	53.4561	48.6706	50.3968	47.9412	55.3421	19.2476	18.6699	19.3071	24.2588	38.2977	32.5174	60.5127	37.4697	44.2209	40.901	26.9516	45.014
Capana00g003053	12	0	0	0	0	0	0	0	0	0	0	0	0	0	0.0415948	0	0	0	0	0	0	0	0	0	0
Capana00g003058	9	9.3718	11.6306	12.1735	12.8441	24.1907	18.0274	12.4868	12.5436	10.2492	14.3907	14.5951	13.7391	6.53037	5.35563	5.04203	7.95037	16.7929	18.593	11.763	8.51607	6.23595	7.51747	6.88068	21.1588
Capana00g003059	10	0	0	0	0	0	0	0	0	0	0.122829	0	0.172407	0.055562	0.218702	0	0	0	0.118148	0.116432	0	0	0.111293	0.156544	0.950268
Capana00g003060	10	0	0	0	0.0959995	0	0	0	0	0	0.261388	0.052014	0	0.0487666	0.0443449	0	0.0946071	0.0528375	0	0.0522873	0.155449	0	0.0499862	0.0493265	0.326663
Capana00g003061	10	0.0916373	0	0	0	0	0	0	0.0298796	0	0.200919	0.129736	0.0642002	0	0.0591445	0.0280324	0.121202	0.0338452	0	0.0330896	0.0888102	0.0301204	0.117016	0	0.90383
Capana00g003062	4	7.39423	13.1251	9.75348	4.56229	11.4444	11.5754	13.6037	11.7409	9.07868	12.9702	15.5589	16.1901	6.86081	4.18752	3.8374	9.40971	6.62732	14.861	12.7768	8.42131	5.56969	5.76143	6.84675	16.0347
[truncated: 27,251 more rows]
