# Supplementary material for: Transcriptome data reveal gene clusters and key genes in pepper response to heat shock
Source: Front Plant Sci. 2022 Sep 21;13:946475. doi: 10.3389/fpls.2022.946475 (PMC9532576; doi:10.3389/fpls.2022.946475)
Supplement: Supplementary file 3 [file Table_3.XLSX]

## Sheet: Sheet1
Supplementary-Table S3 All GO terms enrichment in cluster 2 genes
GO	NS	enrichment	name	ratio_in_study	ratio_in_pop	p_uncorrected	depth	study_count	p_fdr_bh	study_items
GO:0052482	BP	e	defense response by cell wall thickening	3/1880	3/35336	0.000150371	8	3	0.0362207	Capana00g002807, Capana00g004595, Capana01g000239
GO:0052542	BP	e	defense response by callose deposition	3/1880	3/35336	0.000150371	5	3	0.0362207	Capana00g002807, Capana00g004595, Capana01g000239
GO:0052544	BP	e	defense response by callose deposition in cell wall	3/1880	3/35336	0.000150371	9	3	0.0362207	Capana00g002807, Capana00g004595, Capana01g000239
GO:0006914	BP	e	autophagy	6/1880	20/35336	0.000456789	4	6	0.0825219	Capana00g003659, Capana00g004201, Capana01g004401, Capana02g000012, Capana06g002420, Capana08g002378
GO:0061919	BP	e	process utilizing autophagic mechanism	6/1880	20/35336	0.000456789	2	6	0.0825219	Capana00g003659, Capana00g004201, Capana01g004401, Capana02g000012, Capana06g002420, Capana08g002378
GO:0000209	BP	e	protein polyubiquitination	4/1880	9/35336	0.000810812	10	4	0.130203	Capana02g003393, Capana03g000064, Capana06g001009, Capana10g000098
GO:0052545	BP	e	callose localization	3/1880	5/35336	0.00138643	4	3	0.174239	Capana00g002807, Capana00g004595, Capana01g000239
GO:0052386	BP	e	cell wall thickening	3/1880	5/35336	0.00138643	7	3	0.174239	Capana00g002807, Capana00g004595, Capana01g000239
GO:0052543	BP	e	callose deposition in cell wall	3/1880	5/35336	0.00138643	8	3	0.174239	Capana00g002807, Capana00g004595, Capana01g000239
GO:0033037	BP	e	polysaccharide localization	3/1880	5/35336	0.00138643	3	3	0.174239	Capana00g002807, Capana00g004595, Capana01g000239
GO:0007165	BP	e	signal transduction	43/1880	489/35336	0.00150469	4	43	0.181221	Capana00g001997, Capana00g004850, Capana01g001172, Capana01g002929, Capana01g003077, Capana01g003127, Capana01g003128, Capana02g001344, Capana02g001624, Capana02g001666, Capana03g000299, Capana03g000844, Capana03g001583, Capana03g004074, Capana03g004078, Capana03g004082, Capana03g004096, Capana03g004450, Capana03g004588, Capana04g000027, Capana04g002378, Capana04g002544, Capana04g002860, Capana05…
GO:0010039	BP	e	response to iron ion	3/1880	6/35336	0.002663	5	3	0.247811	Capana00g004595, Capana06g000680, Capana10g000098
GO:0046217	BP	e	indole phytoalexin metabolic process	2/1880	2/35336	0.00282919	5	2	0.247811	Capana01g000239, Capana03g002879
GO:0052314	BP	e	phytoalexin metabolic process	2/1880	2/35336	0.00282919	4	2	0.247811	Capana01g000239, Capana03g002879
GO:0009700	BP	e	indole phytoalexin biosynthetic process	2/1880	2/35336	0.00282919	6	2	0.247811	Capana01g000239, Capana03g002879
GO:0052315	BP	e	phytoalexin biosynthetic process	2/1880	2/35336	0.00282919	5	2	0.247811	Capana01g000239, Capana03g002879
GO:0009403	BP	e	toxin biosynthetic process	2/1880	2/35336	0.00282919	4	2	0.247811	Capana01g000239, Capana03g002879
GO:0043162	BP	e	ubiquitin-dependent protein catabolic process via the multivesicular body sorting pathway	2/1880	2/35336	0.00282919	9	2	0.247811	Capana03g002098, Capana06g002471
GO:0009404	BP	e	toxin metabolic process	2/1880	2/35336	0.00282919	3	2	0.247811	Capana01g000239, Capana03g002879
GO:0010229	BP	e	inflorescence development	2/1880	2/35336	0.00282919	6	2	0.247811	Capana01g004021, Capana03g002879
GO:0051606	BP	e	detection of stimulus	5/1880	20/35336	0.00335851	2	5	0.289785	Capana00g002807, Capana00g004595, Capana02g001344, Capana03g001583, Capana04g002544
GO:0010035	BP	e	response to inorganic substance	15/1880	125/35336	0.00374838	3	15	0.306314	Capana00g004595, Capana01g000239, Capana02g000492, Capana02g002608, Capana02g002739, Capana03g000109, Capana03g001583, Capana03g002879, Capana04g000659, Capana04g002544, Capana06g000680, Capana06g002716, Capana07g002313, Capana08g002571, Capana10g000098
GO:0010193	BP	e	response to ozone	3/1880	7/35336	0.00447612	5	3	0.34048	Capana01g000239, Capana03g001583, Capana04g002544
GO:0006098	BP	e	pentose-phosphate shunt	4/1880	14/35336	0.00519993	6	4	0.369298	Capana03g001931, Capana05g002168, Capana11g001663, Capana11g001995
GO:0006740	BP	e	NADPH regeneration	4/1880	14/35336	0.00519993	4	4	0.369298	Capana03g001931, Capana05g002168, Capana11g001663, Capana11g001995
GO:0051156	BP	e	glucose 6-phosphate metabolic process	4/1880	14/35336	0.00519993	5	4	0.369298	Capana03g001931, Capana05g002168, Capana11g001663, Capana11g001995
GO:0016567	BP	e	protein ubiquitination	7/1880	41/35336	0.00545971	9	7	0.377439	Capana01g002588, Capana02g003393, Capana03g000064, Capana03g002017, Capana06g001009, Capana06g002534, Capana10g000098
GO:0046487	BP	e	glyoxylate metabolic process	2/1880	3/35336	0.00818683	7	2	0.450743	Capana03g001354, Capana04g001639
GO:0010906	BP	e	regulation of glucose metabolic process	2/1880	3/35336	0.00818683	7	2	0.450743	Capana05g000428, Capana05g000430
GO:0006111	BP	e	regulation of gluconeogenesis	2/1880	3/35336	0.00818683	8	2	0.450743	Capana05g000428, Capana05g000430
GO:0010677	BP	e	negative regulation of cellular carbohydrate metabolic process	2/1880	3/35336	0.00818683	7	2	0.450743	Capana05g000428, Capana05g000430
GO:0045721	BP	e	negative regulation of gluconeogenesis	2/1880	3/35336	0.00818683	9	2	0.450743	Capana05g000428, Capana05g000430
GO:0042742	BP	e	defense response to bacterium	6/1880	35/35336	0.00967176	6	6	0.485703	Capana00g002807, Capana00g004595, Capana01g000239, Capana01g001685, Capana03g002879, Capana09g001782
GO:0009617	BP	e	response to bacterium	6/1880	35/35336	0.00967176	5	6	0.485703	Capana00g002807, Capana00g004595, Capana01g000239, Capana01g001685, Capana03g002879, Capana09g001782
GO:0009864	BP	e	induced systemic resistance, jasmonic acid mediated signaling pathway	3/1880	9/35336	0.00991403	9	3	0.485703	Capana03g001583, Capana04g002544, Capana08g001036
GO:0019953	BP	e	sexual reproduction	3/1880	9/35336	0.00991403	3	3	0.485703	Capana01g000716, Capana02g001593, Capana10g001670
GO:0002252	BP	e	immune effector process	3/1880	9/35336	0.00991403	2	3	0.485703	Capana03g001583, Capana04g002544, Capana08g001036
GO:0044703	BP	e	multi-organism reproductive process	3/1880	9/35336	0.00991403	2	3	0.485703	Capana01g000716, Capana02g001593, Capana10g001670
GO:0009867	BP	e	jasmonic acid mediated signaling pathway	3/1880	9/35336	0.00991403	6	3	0.485703	Capana03g001583, Capana04g002544, Capana08g001036
GO:0010038	BP	e	response to metal ion	6/1880	36/35336	0.0110953	4	6	0.525752	Capana00g004595, Capana01g000239, Capana04g000659, Capana06g000680, Capana06g002716, Capana10g000098
GO:0002684	BP	e	positive regulation of immune system process	3/1880	10/35336	0.0136081	4	3	0.595974	Capana03g001583, Capana04g002544, Capana08g001036
GO:0050778	BP	e	positive regulation of immune response	3/1880	10/35336	0.0136081	5	3	0.595974	Capana03g001583, Capana04g002544, Capana08g001036
GO:0002218	BP	e	activation of innate immune response	3/1880	10/35336	0.0136081	8	3	0.595974	Capana03g001583, Capana04g002544, Capana08g001036
GO:0002253	BP	e	activation of immune response	3/1880	10/35336	0.0136081	6	3	0.595974	Capana03g001583, Capana04g002544, Capana08g001036
GO:0045089	BP	e	positive regulation of innate immune response	3/1880	10/35336	0.0136081	7	3	0.595974	Capana03g001583, Capana04g002544, Capana08g001036
GO:0098542	BP	e	defense response to other organism	10/1880	85/35336	0.014716	5	10	0.612869	Capana00g002807, Capana00g004595, Capana01g000239, Capana01g001685, Capana03g001583, Capana03g002238, Capana03g002879, Capana04g002544, Capana07g000185, Capana09g001782
GO:0009607	BP	e	response to biotic stimulus	13/1880	123/35336	0.0152115	2	13	0.612869	Capana00g002807, Capana00g004595, Capana01g000239, Capana01g001685, Capana03g000533, Capana03g001583, Capana03g002238, Capana03g002879, Capana03g004450, Capana04g002544, Capana07g000185, Capana07g002094, Capana09g001782
GO:0002191	BP	e	cap-dependent translational initiation	2/1880	4/35336	0.0157961	5	2	0.612869	Capana10g000484, Capana10g000485
GO:0071281	BP	e	cellular response to iron ion	2/1880	4/35336	0.0157961	6	2	0.612869	Capana00g004595, Capana06g000680
GO:0045912	BP	e	negative regulation of carbohydrate metabolic process	2/1880	4/35336	0.0157961	6	2	0.612869	Capana05g000428, Capana05g000430
GO:0047484	BP	e	regulation of response to osmotic stress	2/1880	4/35336	0.0157961	5	2	0.612869	Capana03g002879, Capana04g000986
GO:1901000	BP	e	regulation of response to salt stress	2/1880	4/35336	0.0157961	6	2	0.612869	Capana03g002879, Capana04g000986
GO:0002183	BP	e	cytoplasmic translational initiation	2/1880	4/35336	0.0157961	4	2	0.612869	Capana10g000484, Capana10g000485
GO:0032446	BP	e	protein modification by small protein conjugation	7/1880	51/35336	0.0177763	8	7	0.666311	Capana01g002588, Capana02g003393, Capana03g000064, Capana03g002017, Capana06g001009, Capana06g002534, Capana10g000098
GO:0000003	BP	e	reproduction	3/1880	11/35336	0.0179804	1	3	0.666311	Capana01g000716, Capana02g001593, Capana10g001670
GO:0051707	BP	e	response to other organism	11/1880	97/35336	0.0189786	4	11	0.693609	Capana00g002807, Capana00g004595, Capana01g000239, Capana01g001685, Capana03g001583, Capana03g002238, Capana03g002879, Capana04g002544, Capana07g000185, Capana07g002094, Capana09g001782
GO:0043207	BP	e	response to external biotic stimulus	11/1880	97/35336	0.0189786	3	11	0.693609	Capana00g002807, Capana00g004595, Capana01g000239, Capana01g001685, Capana03g001583, Capana03g002238, Capana03g002879, Capana04g002544, Capana07g000185, Capana07g002094, Capana09g001782
GO:0009611	BP	e	response to wounding	4/1880	20/35336	0.0195226	3	4	0.696669	Capana03g001583, Capana03g002879, Capana04g002544, Capana08g001036
GO:0006739	BP	e	NADP metabolic process	4/1880	20/35336	0.0195226	2	4	0.696669	Capana03g001931, Capana05g002168, Capana11g001663, Capana11g001995
GO:0044419	BP	e	biological process involved in interspecies interaction between organisms	11/1880	99/35336	0.0205991	1	11	0.726117	Capana00g002807, Capana00g004595, Capana01g000239, Capana01g001685, Capana03g001583, Capana03g002238, Capana03g002879, Capana04g002544, Capana07g000185, Capana07g002094, Capana09g001782
GO:0006414	BP	e	translational elongation	5/1880	31/35336	0.0227052	6	5	0.765494	Capana01g001884, Capana01g001952, Capana03g000825, Capana03g001832, Capana11g000237
GO:0045088	BP	e	regulation of innate immune response	3/1880	12/35336	0.0230403	6	3	0.765494	Capana03g001583, Capana04g002544, Capana08g001036
GO:0071248	BP	e	cellular response to metal ion	2/1880	5/35336	0.0254026	5	2	0.792214	Capana00g004595, Capana06g000680
GO:0006413	BP	e	translational initiation	2/1880	5/35336	0.0254026	3	2	0.792214	Capana10g000484, Capana10g000485
GO:0009694	BP	e	jasmonic acid metabolic process	3/1880	13/35336	0.0287896	7	3	0.844835	Capana03g001583, Capana04g002544, Capana08g001036
GO:0051704	BP	e	multi-organism process	3/1880	13/35336	0.0287896	1	3	0.844835	Capana01g000716, Capana02g001593, Capana10g001670
GO:0042430	BP	e	indole-containing compound metabolic process	3/1880	13/35336	0.0287896	4	3	0.844835	Capana01g000239, Capana03g002879, Capana08g002314
GO:0010498	BP	e	proteasomal protein catabolic process	6/1880	45/35336	0.0310272	7	6	0.892379	Capana01g003170, Capana02g003393, Capana03g000064, Capana05g001385, Capana06g001009, Capana10g001706
GO:0043161	BP	e	proteasome-mediated ubiquitin-dependent protein catabolic process	6/1880	45/35336	0.0310272	9	6	0.892379	Capana01g003170, Capana02g003393, Capana03g000064, Capana05g001385, Capana06g001009, Capana10g001706
GO:0008037	BP	e	cell recognition	13/1880	135/35336	0.0333269	2	13	0.918118	Capana00g002124, Capana02g002120, Capana03g003723, Capana04g000728, Capana04g000729, Capana04g000730, Capana04g000733, Capana04g002585, Capana05g000771, Capana07g001902, Capana07g001903, Capana07g002253, Capana07g002257
GO:0048544	BP	e	recognition of pollen	13/1880	135/35336	0.0333269	3	13	0.918118	Capana00g002124, Capana02g002120, Capana03g003723, Capana04g000728, Capana04g000729, Capana04g000730, Capana04g000733, Capana04g002585, Capana05g000771, Capana07g001902, Capana07g001903, Capana07g002253, Capana07g002257
GO:0010243	BP	e	response to organonitrogen compound	3/1880	14/35336	0.0352231	4	3	0.918118	Capana03g000064, Capana03g002879, Capana04g000027
GO:0009555	BP	e	pollen development	4/1880	24/35336	0.0362136	5	4	0.918118	Capana00g002504, Capana03g002879, Capana05g000286, Capana07g002094
GO:0009620	BP	e	response to fungus	5/1880	35/35336	0.0364725	5	5	0.918118	Capana01g000239, Capana03g002238, Capana03g002879, Capana07g000185, Capana07g002094
GO:0000045	BP	e	autophagosome assembly	2/1880	6/35336	0.0367724	7	2	0.918118	Capana00g003659, Capana12g000969
GO:0006388	BP	e	tRNA splicing, via endonucleolytic cleavage and ligation	2/1880	6/35336	0.0367724	10	2	0.918118	Capana01g001380, Capana06g000490
GO:1905037	BP	e	autophagosome organization	2/1880	6/35336	0.0367724	6	2	0.918118	Capana00g003659, Capana12g000969
GO:0042435	BP	e	indole-containing compound biosynthetic process	2/1880	6/35336	0.0367724	5	2	0.918118	Capana01g000239, Capana03g002879
GO:0010200	BP	e	response to chitin	2/1880	6/35336	0.0367724	5	2	0.918118	Capana03g002879, Capana04g000027
GO:0009639	BP	e	response to red or far red light	4/1880	25/35336	0.0413532	5	4	0.918118	Capana02g001624, Capana03g001583, Capana04g002544, Capana10g001402
GO:0007602	BP	e	phototransduction	3/1880	15/35336	0.0423301	6	3	0.918118	Capana02g001344, Capana03g001583, Capana04g002544
GO:0010119	BP	e	regulation of stomatal movement	3/1880	15/35336	0.0423301	4	3	0.918118	Capana00g004595, Capana03g001583, Capana04g002544
GO:0009585	BP	e	red, far-red light phototransduction	3/1880	15/35336	0.0423301	7	3	0.918118	Capana02g001344, Capana03g001583, Capana04g002544
GO:0050776	BP	e	regulation of immune response	3/1880	15/35336	0.0423301	4	3	0.918118	Capana03g001583, Capana04g002544, Capana08g001036
GO:0002682	BP	e	regulation of immune system process	3/1880	15/35336	0.0423301	3	3	0.918118	Capana03g001583, Capana04g002544, Capana08g001036
GO:0009583	BP	e	detection of light stimulus	3/1880	15/35336	0.0423301	5	3	0.918118	Capana02g001344, Capana03g001583, Capana04g002544
GO:0046686	BP	e	response to cadmium ion	4/1880	26/35336	0.0468835	5	4	0.918118	Capana01g000239, Capana04g000659, Capana06g002716, Capana10g000098
GO:0036297	BP	e	interstrand cross-link repair	2/1880	7/35336	0.0496909	8	2	0.918118	Capana12g000836, Capana12g000837
GO:0000394	BP	e	RNA splicing, via endonucleolytic cleavage and ligation	2/1880	7/35336	0.0496909	9	2	0.918118	Capana01g001380, Capana06g000490
GO:0032103	BP	e	positive regulation of response to external stimulus	3/1880	16/35336	0.0500946	5	3	0.918118	Capana03g001583, Capana04g002544, Capana08g001036
GO:0009582	BP	e	detection of abiotic stimulus	3/1880	16/35336	0.0500946	3	3	0.918118	Capana02g001344, Capana03g001583, Capana04g002544
GO:0002833	BP	e	positive regulation of response to biotic stimulus	3/1880	16/35336	0.0500946	5	3	0.918118	Capana03g001583, Capana04g002544, Capana08g001036
GO:0000302	BP	e	response to reactive oxygen species	3/1880	16/35336	0.0500946	4	3	0.918118	Capana01g000239, Capana03g001583, Capana04g002544
GO:0009581	BP	e	detection of external stimulus	3/1880	16/35336	0.0500946	3	3	0.918118	Capana02g001344, Capana03g001583, Capana04g002544
GO:0031349	BP	e	positive regulation of defense response	3/1880	16/35336	0.0500946	6	3	0.918118	Capana03g001583, Capana04g002544, Capana08g001036
GO:0075260	BP	e	regulation of spore-bearing organ development	1/1880	1/35336	0.0532035	4	1	0.918118	Capana11g001813
GO:0090701	BP	e	specification of plant organ identity	1/1880	1/35336	0.0532035	4	1	0.918118	Capana02g003134
GO:0019388	BP	e	galactose catabolic process	1/1880	1/35336	0.0532035	7	1	0.918118	Capana10g001155
GO:0052317	BP	e	camalexin metabolic process	1/1880	1/35336	0.0532035	6	1	0.918118	Capana03g002879
GO:0006607	BP	e	NLS-bearing protein import into nucleus	1/1880	1/35336	0.0532035	9	1	0.918118	Capana03g001978
GO:0019761	BP	e	glucosinolate biosynthetic process	1/1880	1/35336	0.0532035	7	1	0.918118	Capana01g000239
GO:0016144	BP	e	S-glycoside biosynthetic process	1/1880	1/35336	0.0532035	6	1	0.918118	Capana01g000239
GO:0042357	BP	e	thiamine diphosphate metabolic process	1/1880	1/35336	0.0532035	6	1	0.918118	Capana00g003075
GO:0080136	BP	e	priming of cellular response to stress	1/1880	1/35336	0.0532035	6	1	0.918118	Capana03g002879
GO:0007349	BP	e	cellularization	1/1880	1/35336	0.0532035	3	1	0.918118	Capana00g002504
GO:0031155	BP	e	regulation of reproductive fruiting body development	1/1880	1/35336	0.0532035	5	1	0.918118	Capana11g001813
GO:0098543	BP	e	detection of other organism	1/1880	1/35336	0.0532035	5	1	0.918118	Capana00g002807
GO:0019758	BP	e	glycosinolate biosynthetic process	1/1880	1/35336	0.0532035	6	1	0.918118	Capana01g000239
GO:0009229	BP	e	thiamine diphosphate biosynthetic process	1/1880	1/35336	0.0532035	7	1	0.918118	Capana00g003075
GO:0006610	BP	e	ribosomal protein import into nucleus	1/1880	1/35336	0.0532035	9	1	0.918118	Capana03g001978
GO:0070544	BP	e	histone H3-K36 demethylation	1/1880	1/35336	0.0532035	11	1	0.918118	Capana01g001692
GO:0009720	BP	e	detection of hormone stimulus	1/1880	1/35336	0.0532035	5	1	0.918118	Capana00g004595
GO:1901001	BP	e	negative regulation of response to salt stress	1/1880	1/35336	0.0532035	7	1	0.918118	Capana04g000986
GO:0048449	BP	e	floral organ formation	1/1880	1/35336	0.0532035	4	1	0.918118	Capana02g003134
GO:0036065	BP	e	fucosylation	1/1880	1/35336	0.0532035	3	1	0.918118	Capana06g001360
GO:0016045	BP	e	detection of bacterium	1/1880	1/35336	0.0532035	6	1	0.918118	Capana00g002807
GO:0016480	BP	e	negative regulation of transcription by RNA polymerase III	1/1880	1/35336	0.0532035	11	1	0.918118	Capana00g000571
GO:0030242	BP	e	autophagy of peroxisome	1/1880	1/35336	0.0532035	5	1	0.918118	Capana08g002378
GO:1903008	BP	e	organelle disassembly	1/1880	1/35336	0.0532035	5	1	0.918118	Capana00g003659
GO:0009726	BP	e	detection of endogenous stimulus	1/1880	1/35336	0.0532035	3	1	0.918118	Capana00g004595
GO:0006750	BP	e	glutathione biosynthetic process	1/1880	1/35336	0.0532035	8	1	0.918118	Capana01g000239
GO:0061726	BP	e	mitochondrion disassembly	1/1880	1/35336	0.0532035	6	1	0.918118	Capana00g003659
GO:0033499	BP	e	galactose catabolic process via UDP-galactose	1/1880	1/35336	0.0532035	8	1	0.918118	Capana10g001155
GO:0009595	BP	e	detection of biotic stimulus	1/1880	1/35336	0.0532035	3	1	0.918118	Capana00g002807
GO:0098581	BP	e	detection of external biotic stimulus	1/1880	1/35336	0.0532035	4	1	0.918118	Capana00g002807
GO:0010245	BP	e	radial microtubular system formation	1/1880	1/35336	0.0532035	7	1	0.918118	Capana00g002504
GO:0009558	BP	e	embryo sac cellularization	1/1880	1/35336	0.0532035	4	1	0.918118	Capana00g002504
GO:0071491	BP	e	cellular response to red light	1/1880	1/35336	0.0532035	8	1	0.918118	Capana02g001624
GO:0010120	BP	e	camalexin biosynthetic process	1/1880	1/35336	0.0532035	7	1	0.918118	Capana03g002879
GO:1902065	BP	e	response to L-glutamate	1/1880	1/35336	0.0532035	6	1	0.918118	Capana03g002879
GO:0010161	BP	e	red light signaling pathway	1/1880	1/35336	0.0532035	9	1	0.918118	Capana02g001624
GO:0061614	BP	e	pri-miRNA transcription by RNA polymerase II	1/1880	1/35336	0.0532035	11	1	0.918118	Capana01g004021
GO:0009727	BP	e	detection of ethylene stimulus	1/1880	1/35336	0.0532035	6	1	0.918118	Capana00g004595
GO:0006359	BP	e	regulation of transcription by RNA polymerase III	1/1880	1/35336	0.0532035	10	1	0.918118	Capana00g000571
GO:0000422	BP	e	autophagy of mitochondrion	1/1880	1/35336	0.0532035	7	1	0.918118	Capana00g003659
GO:1901002	BP	e	positive regulation of response to salt stress	1/1880	1/35336	0.0532035	7	1	0.918118	Capana03g002879
GO:0006367	BP	e	transcription initiation from RNA polymerase II promoter	3/1880	17/35336	0.0584968	9	3	0.997552	Capana00g002072, Capana07g000574, Capana07g000576
GO:0048229	BP	e	gametophyte development	4/1880	28/35336	0.0591085	4	4	1	Capana00g002504, Capana03g002879, Capana05g000286, Capana07g002094
GO:0042221	BP	e	response to chemical	25/1880	325/35336	0.0617919	2	25	1	Capana00g004595, Capana01g000239, Capana01g004422, Capana02g000492, Capana02g002608, Capana02g002739, Capana03g000064, Capana03g000109, Capana03g001583, Capana03g001920, Capana03g001923, Capana03g002879, Capana04g000027, Capana04g000218, Capana04g000659, Capana04g001639, Capana04g002544, Capana06g000680, Capana06g002716, Capana07g000674, Capana07g002313, Capana08g002571, Capana09g001771, Capana10…
GO:0045905	BP	e	positive regulation of translational termination	2/1880	8/35336	0.0639613	9	2	1	Capana01g001952, Capana03g000825
GO:0043243	BP	e	positive regulation of protein-containing complex disassembly	2/1880	8/35336	0.0639613	6	2	1	Capana01g001952, Capana03g000825
GO:0006449	BP	e	regulation of translational termination	2/1880	8/35336	0.0639613	8	2	1	Capana01g001952, Capana03g000825
GO:2000377	BP	e	regulation of reactive oxygen species metabolic process	2/1880	8/35336	0.0639613	5	2	1	Capana03g001583, Capana04g002544
GO:0062014	BP	e	negative regulation of small molecule metabolic process	2/1880	8/35336	0.0639613	5	2	1	Capana05g000428, Capana05g000430
GO:0034976	BP	e	response to endoplasmic reticulum stress	2/1880	8/35336	0.0639613	4	2	1	Capana03g000064, Capana04g000027
GO:0006452	BP	e	translational frameshifting	2/1880	8/35336	0.0639613	7	2	1	Capana01g001952, Capana03g000825
GO:0045901	BP	e	positive regulation of translational elongation	2/1880	8/35336	0.0639613	9	2	1	Capana01g001952, Capana03g000825
GO:0022414	BP	e	reproductive process	26/1880	342/35336	0.0680547	1	26	1	Capana00g002124, Capana00g002350, Capana00g002504, Capana00g003226, Capana01g000239, Capana01g000716, Capana01g002588, Capana01g004021, Capana02g001593, Capana02g002120, Capana02g003134, Capana03g002879, Capana03g003723, Capana04g000728, Capana04g000729, Capana04g000730, Capana04g000733, Capana04g001527, Capana04g002585, Capana05g000286, Capana05g000771, Capana07g001902, Capana07g001903, Capana07…
GO:0009605	BP	e	response to external stimulus	14/1880	164/35336	0.0781228	2	14	1	Capana00g002807, Capana00g004201, Capana00g004595, Capana01g000239, Capana01g001685, Capana01g003402, Capana02g001344, Capana03g001583, Capana03g002238, Capana03g002879, Capana04g002544, Capana07g000185, Capana07g002094, Capana09g001782
GO:0006749	BP	e	glutathione metabolic process	2/1880	9/35336	0.0794034	6	2	1	Capana01g000239, Capana04g002075
GO:0010675	BP	e	regulation of cellular carbohydrate metabolic process	2/1880	9/35336	0.0794034	6	2	1	Capana05g000428, Capana05g000430
GO:1901657	BP	e	glycosyl compound metabolic process	5/1880	44/35336	0.0829708	4	5	1	Capana01g000239, Capana04g000659, Capana05g001253, Capana08g001323, Capana12g002312
GO:2000028	BP	e	regulation of photoperiodism, flowering	3/1880	20/35336	0.0872814	4	3	1	Capana00g003093, Capana00g003094, Capana12g001095
GO:0001732	BP	e	formation of cytoplasmic translation initiation complex	3/1880	20/35336	0.0872814	8	3	1	Capana02g002036, Capana10g000484, Capana10g000485
GO:0009415	BP	e	response to water	7/1880	66/35336	0.0877228	4	7	1	Capana02g000492, Capana02g002608, Capana02g002739, Capana03g000109, Capana03g002879, Capana07g002313, Capana08g002571
GO:0050832	BP	e	defense response to fungus	4/1880	32/35336	0.0880767	6	4	1	Capana01g000239, Capana03g002238, Capana03g002879, Capana07g000185
GO:0001101	BP	e	response to acid chemical	7/1880	67/35336	0.0904014	3	7	1	Capana02g000492, Capana02g002608, Capana02g002739, Capana03g000109, Capana03g002879, Capana07g002313, Capana08g002571
GO:0010033	BP	e	response to organic substance	17/1880	216/35336	0.094534	3	17	1	Capana00g004595, Capana01g000239, Capana01g004422, Capana03g000064, Capana03g000109, Capana03g001920, Capana03g001923, Capana03g002879, Capana04g000027, Capana04g000218, Capana04g001639, Capana06g002716, Capana07g000674, Capana07g002313, Capana08g002571, Capana09g001771, Capana10g002005
GO:0043543	BP	e	protein acylation	2/1880	10/35336	0.0958523	7	2	1	Capana03g000150, Capana03g003829
GO:0090114	BP	e	COPII-coated vesicle budding	2/1880	10/35336	0.0958523	7	2	1	Capana04g002857, Capana05g002330
GO:0110156	BP	e	methylguanosine-cap decapping	2/1880	10/35336	0.0958523	8	2	1	Capana00g002722, Capana09g000149
GO:0110154	BP	e	RNA decapping	2/1880	10/35336	0.0958523	7	2	1	Capana00g002722, Capana09g000149
GO:0000290	BP	e	deadenylation-dependent decapping of nuclear-transcribed mRNA	2/1880	10/35336	0.0958523	10	2	1	Capana00g002722, Capana09g000149
GO:0031348	BP	e	negative regulation of defense response	2/1880	10/35336	0.0958523	6	2	1	Capana03g001583, Capana04g002544
GO:0002376	BP	e	immune system process	3/1880	21/35336	0.0979743	1	3	1	Capana03g001583, Capana04g002544, Capana08g001036
GO:0035556	BP	e	intracellular signal transduction	13/1880	154/35336	0.101082	5	13	1	Capana01g003077, Capana01g003127, Capana01g003128, Capana03g000844, Capana04g002378, Capana05g000286, Capana06g000680, Capana08g001380, Capana08g002500, Capana09g000174, Capana10g001275, Capana12g001527, Capana12g002308
GO:0009755	BP	e	hormone-mediated signaling pathway	11/1880	123/35336	0.10135	5	11	1	Capana00g001997, Capana01g003077, Capana02g001666, Capana03g000299, Capana03g001583, Capana03g004450, Capana04g002544, Capana06g000680, Capana06g001308, Capana08g001036, Capana10g001462
GO:0008380	BP	e	RNA splicing	9/1880	96/35336	0.103031	8	9	1	Capana01g001024, Capana01g001380, Capana03g001896, Capana06g000490, Capana06g001402, Capana07g001395, Capana08g001307, Capana09g000063, Capana10g002333
GO:0070207	BP	e	protein homotrimerization	1/1880	2/35336	0.103578	8	1	1	Capana01g000217
GO:0031098	BP	e	stress-activated protein kinase signaling cascade	1/1880	2/35336	0.103578	6	1	1	Capana09g000174
GO:0043666	BP	e	regulation of phosphoprotein phosphatase activity	1/1880	2/35336	0.103578	9	1	1	Capana03g004450
GO:0010053	BP	e	root epidermal cell differentiation	1/1880	2/35336	0.103578	5	1	1	Capana10g000098
GO:0000737	BP	e	DNA catabolic process, endonucleolytic	1/1880	2/35336	0.103578	8	1	1	Capana09g001873
GO:0016578	BP	e	histone deubiquitination	1/1880	2/35336	0.103578	10	1	1	Capana03g004024
GO:0006499	BP	e	N-terminal protein myristoylation	1/1880	2/35336	0.103578	9	1	1	Capana03g000150
GO:0046656	BP	e	folic acid biosynthetic process	1/1880	2/35336	0.103578	8	1	1	Capana10g002257
GO:0009395	BP	e	phospholipid catabolic process	1/1880	2/35336	0.103578	6	1	1	Capana02g001239
GO:0046786	BP	e	viral replication complex formation and maintenance	1/1880	2/35336	0.103578	2	1	1	Capana01g000812
GO:0006562	BP	e	proline catabolic process	1/1880	2/35336	0.103578	10	1	1	Capana00g002895
GO:0007112	BP	e	male meiosis cytokinesis	1/1880	2/35336	0.103578	6	1	1	Capana00g002504
GO:0006097	BP	e	glyoxylate cycle	1/1880	2/35336	0.103578	8	1	1	Capana03g001354
GO:0006168	BP	e	adenine salvage	1/1880	2/35336	0.103578	10	1	1	Capana04g000659
GO:1903409	BP	e	reactive oxygen species biosynthetic process	1/1880	2/35336	0.103578	4	1	1	Capana00g004595
GO:0010022	BP	e	meristem determinacy	1/1880	2/35336	0.103578	2	1	1	Capana00g002350
GO:0044375	BP	e	regulation of peroxisome size	1/1880	2/35336	0.103578	5	1	1	Capana04g000404
GO:0018209	BP	e	peptidyl-serine modification	1/1880	2/35336	0.103578	8	1	1	Capana12g002308
GO:0018105	BP	e	peptidyl-serine phosphorylation	1/1880	2/35336	0.103578	9	1	1	Capana12g002308
GO:0050665	BP	e	hydrogen peroxide biosynthetic process	1/1880	2/35336	0.103578	5	1	1	Capana00g004595
GO:0035304	BP	e	regulation of protein dephosphorylation	1/1880	2/35336	0.103578	8	1	1	Capana03g004450
GO:0000212	BP	e	meiotic spindle organization	1/1880	2/35336	0.103578	8	1	1	Capana00g003226
GO:0006498	BP	e	N-terminal protein lipidation	1/1880	2/35336	0.103578	8	1	1	Capana03g000150
GO:0016577	BP	e	histone demethylation	1/1880	2/35336	0.103578	9	1	1	Capana01g001692
GO:0043200	BP	e	response to amino acid	1/1880	2/35336	0.103578	5	1	1	Capana03g002879
GO:0046083	BP	e	adenine metabolic process	1/1880	2/35336	0.103578	8	1	1	Capana04g000659
GO:0009736	BP	e	cytokinin-activated signaling pathway	1/1880	2/35336	0.103578	6	1	1	Capana01g003077
GO:0061640	BP	e	cytoskeleton-dependent cytokinesis	1/1880	2/35336	0.103578	4	1	1	Capana00g002504
GO:0033206	BP	e	meiotic cytokinesis	1/1880	2/35336	0.103578	5	1	1	Capana00g002504
GO:0046951	BP	e	ketone body biosynthetic process	1/1880	2/35336	0.103578	5	1	1	Capana00g001353
GO:0070076	BP	e	histone lysine demethylation	1/1880	2/35336	0.103578	10	1	1	Capana01g001692
GO:1900057	BP	e	positive regulation of leaf senescence	1/1880	2/35336	0.103578	5	1	1	Capana01g002588
GO:0046655	BP	e	folic acid metabolic process	1/1880	2/35336	0.103578	7	1	1	Capana10g002257
GO:1902224	BP	e	ketone body metabolic process	1/1880	2/35336	0.103578	4	1	1	Capana00g001353
GO:0019184	BP	e	nonribosomal peptide biosynthetic process	1/1880	2/35336	0.103578	7	1	1	Capana01g000239
GO:0018377	BP	e	protein myristoylation	1/1880	2/35336	0.103578	8	1	1	Capana03g000150
GO:0010582	BP	e	floral meristem determinacy	1/1880	2/35336	0.103578	3	1	1	Capana00g002350
GO:1900055	BP	e	regulation of leaf senescence	1/1880	2/35336	0.103578	4	1	1	Capana01g002588
GO:0046950	BP	e	cellular ketone body metabolic process	1/1880	2/35336	0.103578	3	1	1	Capana00g001353
GO:0002213	BP	e	defense response to insect	1/1880	2/35336	0.103578	6	1	1	Capana01g000239
GO:0043096	BP	e	purine nucleobase salvage	1/1880	2/35336	0.103578	9	1	1	Capana04g000659
GO:0080163	BP	e	regulation of protein serine/threonine phosphatase activity	1/1880	2/35336	0.103578	10	1	1	Capana03g004450
GO:0046084	BP	e	adenine biosynthetic process	1/1880	2/35336	0.103578	9	1	1	Capana04g000659
GO:0009628	BP	e	response to abiotic stimulus	21/1880	280/35336	0.107594	2	21	1	Capana00g004595, Capana01g000054, Capana01g000217, Capana01g000239, Capana01g003290, Capana02g000492, Capana02g001344, Capana02g001624, Capana02g002608, Capana02g002739, Capana03g000109, Capana03g001583, Capana03g002879, Capana03g004588, Capana04g002113, Capana04g002544, Capana06g002716, Capana07g002313, Capana08g001061, Capana08g002571, Capana10g001402
GO:0008643	BP	e	carbohydrate transport	7/1880	73/35336	0.111405	5	7	1	Capana00g002541, Capana01g000328, Capana01g003087, Capana04g002882, Capana07g000978, Capana09g000275, Capana12g001058
GO:0009640	BP	e	photomorphogenesis	2/1880	11/35336	0.113157	6	2	1	Capana03g001583, Capana04g002544
GO:0090693	BP	e	plant organ senescence	2/1880	11/35336	0.113157	3	2	1	Capana00g003659, Capana11g001813
GO:0043255	BP	e	regulation of carbohydrate biosynthetic process	2/1880	11/35336	0.113157	6	2	1	Capana05g000428, Capana05g000430
GO:0043244	BP	e	regulation of protein-containing complex disassembly	2/1880	11/35336	0.113157	5	2	1	Capana01g001952, Capana03g000825
GO:0006109	BP	e	regulation of carbohydrate metabolic process	2/1880	11/35336	0.113157	5	2	1	Capana05g000428, Capana05g000430
GO:0010150	BP	e	leaf senescence	2/1880	11/35336	0.113157	4	2	1	Capana00g003659, Capana11g001813
GO:0009081	BP	e	branched-chain amino acid metabolic process	4/1880	35/35336	0.113493	7	4	1	Capana00g000400, Capana00g001029, Capana04g000751, Capana12g002919
GO:0006952	BP	e	defense response	14/1880	171/35336	0.119866	3	14	1	Capana00g002807, Capana00g004595, Capana01g000239, Capana01g001685, Capana03g000533, Capana03g001583, Capana03g002238, Capana03g002879, Capana03g004443, Capana03g004450, Capana04g002544, Capana05g001245, Capana07g000185, Capana09g001782
GO:0031408	BP	e	oxylipin biosynthetic process	3/1880	23/35336	0.12082	7	3	1	Capana11g000576, Capana11g000577, Capana12g001150
GO:0031407	BP	e	oxylipin metabolic process	3/1880	23/35336	0.12082	6	3	1	Capana11g000576, Capana11g000577, Capana12g001150
GO:0048608	BP	e	reproductive structure development	4/1880	36/35336	0.122609	3	4	1	Capana01g000239, Capana01g004021, Capana03g002879, Capana04g001527
GO:0006468	BP	e	protein phosphorylation	4/1880	36/35336	0.122609	7	4	1	Capana00g004595, Capana02g001624, Capana05g001103, Capana12g002308
GO:0009733	BP	e	response to auxin	7/1880	76/35336	0.124892	5	7	1	Capana00g004595, Capana01g004422, Capana03g001920, Capana03g001923, Capana04g000218, Capana09g001771, Capana10g002005
GO:0050896	BP	e	response to stimulus	68/1880	1068/35336	0.127316	1	68	1	Capana00g002807, Capana00g003226, Capana00g004201, Capana00g004269, Capana00g004595, Capana01g000054, Capana01g000217, Capana01g000239, Capana01g001479, Capana01g001685, Capana01g003290, Capana01g003402, Capana01g004422, Capana02g000492, Capana02g001344, Capana02g001624, Capana02g002608, Capana02g002711, Capana02g002739, Capana02g003130, Capana02g003393, Capana03g000064, Capana03g000109, Capana03…
GO:0034250	BP	e	positive regulation of cellular amide metabolic process	2/1880	12/35336	0.131181	6	2	1	Capana01g001952, Capana03g000825
GO:0006900	BP	e	vesicle budding from membrane	2/1880	12/35336	0.131181	6	2	1	Capana04g002857, Capana05g002330
GO:0002229	BP	e	defense response to oomycetes	2/1880	12/35336	0.131181	6	2	1	Capana01g001685, Capana09g001782
GO:0045727	BP	e	positive regulation of translation	2/1880	12/35336	0.131181	8	2	1	Capana01g001952, Capana03g000825
GO:0006511	BP	e	ubiquitin-dependent protein catabolic process	14/1880	180/35336	0.134612	8	14	1	Capana01g003170, Capana02g003393, Capana03g000064, Capana03g002017, Capana03g002098, Capana03g004024, Capana04g000500, Capana04g002151, Capana05g001385, Capana06g001009, Capana06g002471, Capana06g002534, Capana10g000098, Capana10g001706
GO:0009627	BP	e	systemic acquired resistance	2/1880	13/35336	0.149797	6	2	1	Capana03g001583, Capana04g002544
GO:0032147	BP	e	activation of protein kinase activity	2/1880	13/35336	0.149797	11	2	1	Capana06g000712, Capana09g000174
GO:0045860	BP	e	positive regulation of protein kinase activity	2/1880	13/35336	0.149797	10	2	1	Capana06g000712, Capana09g000174
GO:0001934	BP	e	positive regulation of protein phosphorylation	2/1880	13/35336	0.149797	9	2	1	Capana06g000712, Capana09g000174
GO:0002239	BP	e	response to oomycetes	2/1880	13/35336	0.149797	5	2	1	Capana01g001685, Capana09g001782
GO:0042398	BP	e	cellular modified amino acid biosynthetic process	2/1880	13/35336	0.149797	5	2	1	Capana01g000239, Capana10g002257
GO:0016559	BP	e	peroxisome fission	2/1880	13/35336	0.149797	6	2	1	Capana00g000320, Capana04g000404
GO:0006448	BP	e	regulation of translational elongation	2/1880	13/35336	0.149797	8	2	1	Capana01g001952, Capana03g000825
GO:0051130	BP	e	positive regulation of cellular component organization	2/1880	13/35336	0.149797	5	2	1	Capana01g001952, Capana03g000825
GO:0007568	BP	e	aging	2/1880	13/35336	0.149797	2	2	1	Capana00g003659, Capana11g001813
GO:0006482	BP	e	protein demethylation	1/1880	3/35336	0.151273	8	1	1	Capana01g001692
GO:0030968	BP	e	endoplasmic reticulum unfolded protein response	1/1880	3/35336	0.151273	5	1	1	Capana04g000027
GO:0019760	BP	e	glucosinolate metabolic process	1/1880	3/35336	0.151273	6	1	1	Capana01g000239
GO:0070072	BP	e	vacuolar proton-transporting V-type ATPase complex assembly	1/1880	3/35336	0.151273	9	1	1	Capana01g001069
GO:0042330	BP	e	taxis	1/1880	3/35336	0.151273	2	1	1	Capana03g002879
GO:0050918	BP	e	positive chemotaxis	1/1880	3/35336	0.151273	4	1	1	Capana03g002879
GO:0040011	BP	e	locomotion	1/1880	3/35336	0.151273	1	1	1	Capana03g002879
GO:0006935	BP	e	chemotaxis	1/1880	3/35336	0.151273	3	1	1	Capana03g002879
GO:0042138	BP	e	meiotic DNA double-strand break formation	1/1880	3/35336	0.151273	7	1	1	Capana00g003226
GO:0016973	BP	e	poly(A)+ mRNA export from nucleus	1/1880	3/35336	0.151273	10	1	1	Capana03g003795
GO:0070070	BP	e	proton-transporting V-type ATPase complex assembly	1/1880	3/35336	0.151273	8	1	1	Capana01g001069
GO:0070813	BP	e	hydrogen sulfide metabolic process	1/1880	3/35336	0.151273	4	1	1	Capana02g002971
GO:0008214	BP	e	protein dealkylation	1/1880	3/35336	0.151273	7	1	1	Capana01g001692
GO:0008612	BP	e	peptidyl-lysine modification to peptidyl-hypusine	1/1880	3/35336	0.151273	9	1	1	Capana01g000726
GO:0009448	BP	e	gamma-aminobutyric acid metabolic process	1/1880	3/35336	0.151273	7	1	1	Capana03g003941
GO:0009625	BP	e	response to insect	1/1880	3/35336	0.151273	5	1	1	Capana00g004595
GO:0010183	BP	e	pollen tube guidance	1/1880	3/35336	0.151273	5	1	1	Capana03g002879
GO:0009083	BP	e	branched-chain amino acid catabolic process	1/1880	3/35336	0.151273	8	1	1	Capana12g002919
GO:0070534	BP	e	protein K63-linked ubiquitination	1/1880	3/35336	0.151273	11	1	1	Capana10g000098
GO:1903959	BP	e	regulation of anion transmembrane transport	1/1880	3/35336	0.151273	7	1	1	Capana00g002807
GO:0016143	BP	e	S-glycoside metabolic process	1/1880	3/35336	0.151273	5	1	1	Capana01g000239
GO:0002237	BP	e	response to molecule of bacterial origin	1/1880	3/35336	0.151273	4	1	1	Capana00g004595
GO:0019757	BP	e	glycosinolate metabolic process	1/1880	3/35336	0.151273	5	1	1	Capana01g000239
GO:0070814	BP	e	hydrogen sulfide biosynthetic process	1/1880	3/35336	0.151273	5	1	1	Capana02g002971
GO:0009450	BP	e	gamma-aminobutyric acid catabolic process	1/1880	3/35336	0.151273	8	1	1	Capana03g003941
GO:0070206	BP	e	protein trimerization	1/1880	3/35336	0.151273	7	1	1	Capana01g000217
GO:0016560	BP	e	protein import into peroxisome matrix, docking	1/1880	3/35336	0.151273	4	1	1	Capana06g002900
GO:0010359	BP	e	regulation of anion channel activity	1/1880	3/35336	0.151273	8	1	1	Capana00g002807
GO:0008285	BP	e	negative regulation of cell population proliferation	1/1880	3/35336	0.151273	5	1	1	Capana01g002588
GO:0009593	BP	e	detection of chemical stimulus	1/1880	3/35336	0.151273	3	1	1	Capana00g004595
GO:0006457	BP	e	protein folding	13/1880	162/35336	0.155648	2	13	1	Capana00g001390, Capana00g003279, Capana00g003610, Capana01g003290, Capana03g002018, Capana05g001724, Capana05g002262, Capana05g002540, Capana06g000351, Capana07g001755, Capana07g002410, Capana08g000043, Capana12g002146
GO:0006662	BP	e	glycerol ether metabolic process	3/1880	26/35336	0.15824	4	3	1	Capana02g001145, Capana02g002149, Capana04g000290
GO:0018904	BP	e	ether metabolic process	3/1880	26/35336	0.15824	3	3	1	Capana02g001145, Capana02g002149, Capana04g000290
GO:0009725	BP	e	response to hormone	13/1880	164/35336	0.158354	4	13	1	Capana00g004595, Capana01g000239, Capana01g004422, Capana03g000109, Capana03g001920, Capana03g001923, Capana04g000218, Capana04g001639, Capana06g002716, Capana07g002313, Capana08g002571, Capana09g001771, Capana10g002005
GO:0044272	BP	e	sulfur compound biosynthetic process	6/1880	65/35336	0.159702	4	6	1	Capana00g003075, Capana01g000239, Capana02g002971, Capana03g002879, Capana03g003782, Capana11g001474
GO:0009719	BP	e	response to endogenous stimulus	13/1880	165/35336	0.15991	2	13	1	Capana00g004595, Capana01g000239, Capana01g004422, Capana03g000109, Capana03g001920, Capana03g001923, Capana04g000218, Capana04g001639, Capana06g002716, Capana07g002313, Capana08g002571, Capana09g001771, Capana10g002005
GO:0009791	BP	e	post-embryonic development	6/1880	66/35336	0.165227	2	6	1	Capana01g000239, Capana01g004021, Capana03g001583, Capana03g002879, Capana04g001527, Capana04g002544
GO:0042327	BP	e	positive regulation of phosphorylation	2/1880	14/35336	0.168893	8	2	1	Capana06g000712, Capana09g000174
GO:0010087	BP	e	phloem or xylem histogenesis	2/1880	14/35336	0.168893	4	2	1	Capana00g004595, Capana07g001503
GO:0033674	BP	e	positive regulation of kinase activity	2/1880	14/35336	0.168893	9	2	1	Capana06g000712, Capana09g000174
GO:0006950	BP	e	response to stress	50/1880	780/35336	0.169989	2	50	1	Capana00g002807, Capana00g003226, Capana00g004201, Capana00g004269, Capana00g004595, Capana01g000217, Capana01g000239, Capana01g001479, Capana01g001685, Capana01g003290, Capana01g003402, Capana02g002608, Capana02g002711, Capana02g003130, Capana02g003393, Capana03g000064, Capana03g000109, Capana03g000533, Capana03g001583, Capana03g002238, Capana03g002879, Capana03g004443, Capana03g004450, Capana03…
GO:0030163	BP	e	protein catabolic process	6/1880	67/35336	0.171006	5	6	1	Capana01g003170, Capana02g003393, Capana03g000064, Capana05g001385, Capana06g001009, Capana10g001706
GO:0080134	BP	e	regulation of response to stress	6/1880	69/35336	0.183288	4	6	1	Capana03g001583, Capana03g002879, Capana04g000986, Capana04g002544, Capana07g000674, Capana08g001036
GO:0006979	BP	e	response to oxidative stress	14/1880	184/35336	0.183684	3	14	1	Capana00g004269, Capana01g000239, Capana02g003130, Capana03g001583, Capana03g002879, Capana04g000081, Capana04g002544, Capana05g002455, Capana07g002258, Capana09g000117, Capana10g000358, Capana11g002270, Capana12g002255, Capana12g002256
GO:0019941	BP	e	modification-dependent protein catabolic process	14/1880	184/35336	0.183684	7	14	1	Capana01g003170, Capana02g003393, Capana03g000064, Capana03g002017, Capana03g002098, Capana03g004024, Capana04g000500, Capana04g002151, Capana05g001385, Capana06g001009, Capana06g002471, Capana06g002534, Capana10g000098, Capana10g001706
GO:0048585	BP	e	negative regulation of response to stimulus	3/1880	28/35336	0.184897	4	3	1	Capana03g001583, Capana04g000986, Capana04g002544
GO:0006417	BP	e	regulation of translation	3/1880	28/35336	0.184897	7	3	1	Capana01g001952, Capana03g000825, Capana04g002113
GO:0034248	BP	e	regulation of cellular amide metabolic process	3/1880	28/35336	0.184897	5	3	1	Capana01g001952, Capana03g000825, Capana04g002113
GO:0043632	BP	e	modification-dependent macromolecule catabolic process	14/1880	185/35336	0.185219	6	14	1	Capana01g003170, Capana02g003393, Capana03g000064, Capana03g002017, Capana03g002098, Capana03g004024, Capana04g000500, Capana04g002151, Capana05g001385, Capana06g001009, Capana06g002471, Capana06g002534, Capana10g000098, Capana10g001706
GO:0006352	BP	e	DNA-templated transcription, initiation	5/1880	49/35336	0.186444	8	5	1	Capana00g002072, Capana05g000434, Capana07g000574, Capana07g000576, Capana12g000418
GO:0045937	BP	e	positive regulation of phosphate metabolic process	2/1880	15/35336	0.188364	7	2	1	Capana06g000712, Capana09g000174
GO:0010562	BP	e	positive regulation of phosphorus metabolic process	2/1880	15/35336	0.188364	6	2	1	Capana06g000712, Capana09g000174
GO:0010628	BP	e	positive regulation of gene expression	2/1880	15/35336	0.188364	6	2	1	Capana01g001952, Capana03g000825
GO:0044248	BP	e	cellular catabolic process	39/1880	596/35336	0.196322	3	39	1	Capana00g002722, Capana00g002895, Capana00g003659, Capana00g004201, Capana00g004269, Capana01g003170, Capana01g004401, Capana02g000012, Capana02g001239, Capana02g003130, Capana02g003393, Capana03g000064, Capana03g002017, Capana03g002098, Capana03g003941, Capana03g004024, Capana04g000081, Capana04g000500, Capana04g001639, Capana04g002075, Capana04g002151, Capana05g001385, Capana05g002455, Capana06…
GO:0070988	BP	e	demethylation	1/1880	4/35336	0.196432	2	1	1	Capana01g001692
GO:0070189	BP	e	kynurenine metabolic process	1/1880	4/35336	0.196432	8	1	1	Capana08g002314
GO:0006423	BP	e	cysteinyl-tRNA aminoacylation	1/1880	4/35336	0.196432	11	1	1	Capana08g002526
GO:0048481	BP	e	plant ovule development	1/1880	4/35336	0.196432	4	1	1	Capana03g002879
GO:0006627	BP	e	protein processing involved in protein targeting to mitochondrion	1/1880	4/35336	0.196432	8	1	1	Capana11g001908
GO:0006421	BP	e	asparaginyl-tRNA aminoacylation	1/1880	4/35336	0.196432	11	1	1	Capana02g001990
GO:0019441	BP	e	tryptophan catabolic process to kynurenine	1/1880	4/35336	0.196432	10	1	1	Capana08g002314
GO:0042436	BP	e	indole-containing compound catabolic process	1/1880	4/35336	0.196432	5	1	1	Capana08g002314
GO:0090627	BP	e	plant epidermal cell differentiation	1/1880	4/35336	0.196432	4	1	1	Capana10g000098
GO:0030036	BP	e	actin cytoskeleton organization	1/1880	4/35336	0.196432	6	1	1	Capana02g001769
GO:0031146	BP	e	SCF-dependent proteasomal ubiquitin-dependent protein catabolic process	1/1880	4/35336	0.196432	10	1	1	Capana01g003170
GO:0034982	BP	e	mitochondrial protein processing	1/1880	4/35336	0.196432	7	1	1	Capana11g001908
GO:0046218	BP	e	indolalkylamine catabolic process	1/1880	4/35336	0.196432	8	1	1	Capana08g002314
GO:0070071	BP	e	proton-transporting two-sector ATPase complex assembly	1/1880	4/35336	0.196432	7	1	1	Capana01g001069
GO:0046621	BP	e	negative regulation of organ growth	1/1880	4/35336	0.196432	6	1	1	Capana01g002588
GO:0032365	BP	e	intracellular lipid transport	1/1880	4/35336	0.196432	6	1	1	Capana00g004831
GO:0006569	BP	e	tryptophan catabolic process	1/1880	4/35336	0.196432	9	1	1	Capana08g002314
GO:0009098	BP	e	leucine biosynthetic process	1/1880	4/35336	0.196432	9	1	1	Capana00g000400
GO:0006995	BP	e	cellular response to nitrogen starvation	1/1880	4/35336	0.196432	7	1	1	Capana00g004201
GO:0051513	BP	e	regulation of monopolar cell growth	1/1880	4/35336	0.196432	7	1	1	Capana03g000078
GO:0009088	BP	e	threonine biosynthetic process	1/1880	4/35336	0.196432	10	1	1	Capana08g000096
GO:0048640	BP	e	negative regulation of developmental growth	1/1880	4/35336	0.196432	5	1	1	Capana01g002588
GO:0019310	BP	e	inositol catabolic process	1/1880	4/35336	0.196432	7	1	1	Capana06g001245
GO:0042402	BP	e	cellular biogenic amine catabolic process	1/1880	4/35336	0.196432	7	1	1	Capana08g002314
GO:0044070	BP	e	regulation of anion transport	1/1880	4/35336	0.196432	6	1	1	Capana00g002807
GO:0046654	BP	e	tetrahydrofolate biosynthetic process	1/1880	4/35336	0.196432	7	1	1	Capana10g002257
GO:0046620	BP	e	regulation of organ growth	1/1880	4/35336	0.196432	5	1	1	Capana01g002588
GO:0030029	BP	e	actin filament-based process	1/1880	4/35336	0.196432	2	1	1	Capana02g001769
GO:0050826	BP	e	response to freezing	1/1880	4/35336	0.196432	5	1	1	Capana03g002879
GO:0015918	BP	e	sterol transport	1/1880	4/35336	0.196432	6	1	1	Capana00g004831
GO:0016032	BP	e	viral process	1/1880	4/35336	0.196432	1	1	1	Capana01g000812
GO:0009310	BP	e	amine catabolic process	1/1880	4/35336	0.196432	5	1	1	Capana08g002314
GO:0010043	BP	e	response to zinc ion	1/1880	4/35336	0.196432	5	1	1	Capana06g002716
GO:0010152	BP	e	pollen maturation	1/1880	4/35336	0.196432	3	1	1	Capana01g004021
GO:0032366	BP	e	intracellular sterol transport	1/1880	4/35336	0.196432	7	1	1	Capana00g004831
GO:0040008	BP	e	regulation of growth	3/1880	29/35336	0.198639	3	3	1	Capana01g000217, Capana01g002588, Capana03g000078
GO:0007005	BP	e	mitochondrion organization	3/1880	29/35336	0.198639	5	3	1	Capana00g000320, Capana00g003659, Capana06g000021
GO:0051603	BP	e	proteolysis involved in cellular protein catabolic process	15/1880	201/35336	0.203506	6	15	1	Capana01g003170, Capana02g000472, Capana02g003393, Capana03g000064, Capana03g002017, Capana03g002098, Capana03g004024, Capana04g000500, Capana04g002151, Capana05g001385, Capana06g001009, Capana06g002471, Capana06g002534, Capana10g000098, Capana10g001706
GO:0045454	BP	e	cell redox homeostasis	12/1880	156/35336	0.205918	5	12	1	Capana01g002883, Capana02g001145, Capana02g001845, Capana02g002149, Capana02g002646, Capana03g000800, Capana04g000290, Capana04g001049, Capana06g000329, Capana06g001148, Capana07g001774, Capana08g000303
GO:0001558	BP	e	regulation of cell growth	2/1880	16/35336	0.208117	5	2	1	Capana01g000217, Capana03g000078
GO:0007623	BP	e	circadian rhythm	2/1880	16/35336	0.208117	2	2	1	Capana01g001692, Capana04g000659
GO:0048511	BP	e	rhythmic process	2/1880	16/35336	0.208117	1	2	1	Capana01g001692, Capana04g000659
GO:0009411	BP	e	response to UV	2/1880	16/35336	0.208117	5	2	1	Capana03g002879, Capana08g001061
GO:0090567	BP	e	reproductive shoot system development	3/1880	30/35336	0.212615	5	3	1	Capana01g000239, Capana01g004021, Capana03g002879
GO:0016311	BP	e	dephosphorylation	3/1880	30/35336	0.212615	5	3	1	Capana00g003967, Capana03g001593, Capana12g000395
GO:0006221	BP	e	pyrimidine nucleotide biosynthetic process	3/1880	30/35336	0.212615	9	3	1	Capana01g000752, Capana05g002350, Capana09g002318
GO:0034762	BP	e	regulation of transmembrane transport	3/1880	30/35336	0.212615	5	3	1	Capana00g002807, Capana05g001704, Capana07g000067
GO:0009266	BP	e	response to temperature stimulus	7/1880	84/35336	0.217117	3	7	1	Capana00g004595, Capana01g000239, Capana01g003290, Capana03g002879, Capana03g004588, Capana04g002113, Capana08g002571
GO:0050794	BP	e	regulation of cellular process	110/1880	1852/35336	0.221207	3	110	1	Capana00g000571, Capana00g000817, Capana00g001997, Capana00g002350, Capana00g002807, Capana00g003967, Capana00g004378, Capana00g004595, Capana00g004850, Capana01g000217, Capana01g001172, Capana01g001952, Capana01g001969, Capana01g002588, Capana01g002883, Capana01g002929, Capana01g003077, Capana01g003127, Capana01g003128, Capana01g003402, Capana01g003545, Capana02g000407, Capana02g000525, Capana02…
GO:0032101	BP	e	regulation of response to external stimulus	3/1880	31/35336	0.226793	4	3	1	Capana03g001583, Capana04g002544, Capana08g001036
GO:1901698	BP	e	response to nitrogen compound	3/1880	31/35336	0.226793	3	3	1	Capana03g000064, Capana03g002879, Capana04g000027
GO:0006497	BP	e	protein lipidation	3/1880	31/35336	0.226793	7	3	1	Capana01g001517, Capana03g000150, Capana12g001751
GO:0002831	BP	e	regulation of response to biotic stimulus	3/1880	31/35336	0.226793	4	3	1	Capana03g001583, Capana04g002544, Capana08g001036
GO:0048638	BP	e	regulation of developmental growth	2/1880	17/35336	0.228066	4	2	1	Capana01g002588, Capana03g000078
GO:0071241	BP	e	cellular response to inorganic substance	2/1880	17/35336	0.228066	4	2	1	Capana00g004595, Capana06g000680
GO:0048437	BP	e	floral organ development	1/1880	5/35336	0.23919	4	1	1	Capana01g002588
GO:0015850	BP	e	organic hydroxy compound transport	1/1880	5/35336	0.23919	5	1	1	Capana00g004831
GO:0032409	BP	e	regulation of transporter activity	1/1880	5/35336	0.23919	3	1	1	Capana00g002807
GO:0006308	BP	e	DNA catabolic process	1/1880	5/35336	0.23919	7	1	1	Capana09g001873
GO:0031365	BP	e	N-terminal protein amino acid modification	1/1880	5/35336	0.23919	7	1	1	Capana03g000150
GO:0009934	BP	e	regulation of meristem structural organization	1/1880	5/35336	0.23919	4	1	1	Capana01g002929
GO:0061982	BP	e	meiosis I cell cycle process	1/1880	5/35336	0.23919	4	1	1	Capana00g003226
GO:0006566	BP	e	threonine metabolic process	1/1880	5/35336	0.23919	9	1	1	Capana08g000096
GO:0009739	BP	e	response to gibberellin	1/1880	5/35336	0.23919	5	1	1	Capana00g004595
GO:0006898	BP	e	receptor-mediated endocytosis	1/1880	5/35336	0.23919	6	1	1	Capana00g002807
GO:0010089	BP	e	xylem development	1/1880	5/35336	0.23919	5	1	1	Capana07g001503
GO:0071596	BP	e	ubiquitin-dependent protein catabolic process via the N-end rule pathway	1/1880	5/35336	0.23919	10	1	1	Capana10g001706
GO:0022898	BP	e	regulation of transmembrane transporter activity	1/1880	5/35336	0.23919	6	1	1	Capana00g002807
GO:0032412	BP	e	regulation of ion transmembrane transporter activity	1/1880	5/35336	0.23919	7	1	1	Capana00g002807
GO:0051865	BP	e	protein autoubiquitination	1/1880	5/35336	0.23919	10	1	1	Capana01g002588
GO:0010921	BP	e	regulation of phosphatase activity	1/1880	5/35336	0.23919	8	1	1	Capana03g004450
GO:0006551	BP	e	leucine metabolic process	1/1880	5/35336	0.23919	8	1	1	Capana00g000400
GO:0048316	BP	e	seed development	1/1880	5/35336	0.23919	4	1	1	Capana04g001527
GO:0009414	BP	e	response to water deprivation	5/1880	59/35336	0.243869	5	5	1	Capana02g002608, Capana03g000109, Capana03g002879, Capana07g002313, Capana08g002571
GO:1901700	BP	e	response to oxygen-containing compound	13/1880	183/35336	0.24975	3	13	1	Capana00g004595, Capana01g000239, Capana02g000492, Capana02g002608, Capana02g002739, Capana03g000109, Capana03g001583, Capana03g002879, Capana04g000027, Capana04g002544, Capana07g000674, Capana07g002313, Capana08g002571
GO:0032774	BP	e	RNA biosynthetic process	21/1880	313/35336	0.255007	7	21	1	Capana00g002072, Capana00g002840, Capana00g003686, Capana01g001884, Capana01g004021, Capana02g001510, Capana02g001666, Capana02g001740, Capana02g001742, Capana04g000789, Capana04g002700, Capana05g000434, Capana05g002146, Capana05g002481, Capana07g000574, Capana07g000576, Capana07g000724, Capana10g001621, Capana10g002168, Capana10g002376, Capana12g000418
GO:0006220	BP	e	pyrimidine nucleotide metabolic process	3/1880	33/35336	0.255635	8	3	1	Capana01g000752, Capana05g002350, Capana09g002318
GO:0016570	BP	e	histone modification	3/1880	33/35336	0.255635	7	3	1	Capana01g001692, Capana03g003829, Capana03g004024
GO:0046777	BP	e	protein autophosphorylation	2/1880	19/35336	0.268255	8	2	1	Capana00g004595, Capana05g001103
GO:0009735	BP	e	response to cytokinin	2/1880	19/35336	0.268255	5	2	1	Capana04g001639, Capana06g002716
GO:0046839	BP	e	phospholipid dephosphorylation	2/1880	19/35336	0.268255	6	2	1	Capana03g001593, Capana12g000395
GO:0046856	BP	e	phosphatidylinositol dephosphorylation	2/1880	19/35336	0.268255	8	2	1	Capana03g001593, Capana12g000395
GO:0048584	BP	e	positive regulation of response to stimulus	4/1880	41/35336	0.278564	4	4	1	Capana03g001583, Capana03g002879, Capana04g002544, Capana08g001036
GO:0009409	BP	e	response to cold	4/1880	41/35336	0.278564	4	4	1	Capana03g002879, Capana03g004588, Capana04g002113, Capana08g002571
GO:0009116	BP	e	nucleoside metabolic process	4/1880	41/35336	0.278564	6	4	1	Capana04g000659, Capana05g001253, Capana08g001323, Capana12g002312
GO:0032501	BP	e	multicellular organismal process	15/1880	212/35336	0.279101	1	15	1	Capana00g002350, Capana00g002504, Capana01g000239, Capana01g004021, Capana02g003134, Capana03g001583, Capana03g002017, Capana03g002879, Capana04g001527, Capana04g001639, Capana04g002544, Capana05g000286, Capana06g002534, Capana07g002094, Capana11g001304
GO:0030433	BP	e	ubiquitin-dependent ERAD pathway	1/1880	6/35336	0.279673	10	1	1	Capana03g000064
GO:0035303	BP	e	regulation of dephosphorylation	1/1880	6/35336	0.279673	7	1	1	Capana03g004450
GO:0019915	BP	e	lipid storage	1/1880	6/35336	0.279673	3	1	1	Capana10g000262
GO:0006751	BP	e	glutathione catabolic process	1/1880	6/35336	0.279673	7	1	1	Capana04g002075
GO:0006475	BP	e	internal protein amino acid acetylation	1/1880	6/35336	0.279673	9	1	1	Capana03g003829
GO:0009164	BP	e	nucleoside catabolic process	1/1880	6/35336	0.279673	7	1	1	Capana08g001323
GO:1901570	BP	e	fatty acid derivative biosynthetic process	1/1880	6/35336	0.279673	4	1	1	Capana00g001353
GO:0016573	BP	e	histone acetylation	1/1880	6/35336	0.279673	11	1	1	Capana03g003829
GO:0018393	BP	e	internal peptidyl-lysine acetylation	1/1880	6/35336	0.279673	10	1	1	Capana03g003829
GO:0019320	BP	e	hexose catabolic process	1/1880	6/35336	0.279673	6	1	1	Capana10g001155
GO:0010017	BP	e	red or far-red light signaling pathway	1/1880	6/35336	0.279673	8	1	1	Capana02g001624
GO:0009631	BP	e	cold acclimation	1/1880	6/35336	0.279673	5	1	1	Capana08g002571
GO:0034656	BP	e	nucleobase-containing small molecule catabolic process	1/1880	6/35336	0.279673	6	1	1	Capana08g001323
GO:0019319	BP	e	hexose biosynthetic process	1/1880	6/35336	0.279673	6	1	1	Capana04g000802
GO:0045039	BP	e	protein insertion into mitochondrial inner membrane	1/1880	6/35336	0.279673	10	1	1	Capana06g000021
GO:0042723	BP	e	thiamine-containing compound metabolic process	1/1880	6/35336	0.279673	5	1	1	Capana00g003075
GO:0006772	BP	e	thiamine metabolic process	1/1880	6/35336	0.279673	6	1	1	Capana00g003075
GO:0046174	BP	e	polyol catabolic process	1/1880	6/35336	0.279673	6	1	1	Capana06g001245
GO:0006094	BP	e	gluconeogenesis	1/1880	6/35336	0.279673	7	1	1	Capana04g000802
GO:0018394	BP	e	peptidyl-lysine acetylation	1/1880	6/35336	0.279673	9	1	1	Capana03g003829
GO:0006152	BP	e	purine nucleoside catabolic process	1/1880	6/35336	0.279673	8	1	1	Capana08g001323
GO:0036503	BP	e	ERAD pathway	1/1880	6/35336	0.279673	8	1	1	Capana03g000064
GO:0009065	BP	e	glutamine family amino acid catabolic process	1/1880	6/35336	0.279673	9	1	1	Capana00g002895
GO:0031929	BP	e	TOR signaling	1/1880	6/35336	0.279673	6	1	1	Capana10g001275
GO:0046364	BP	e	monosaccharide biosynthetic process	1/1880	6/35336	0.279673	5	1	1	Capana04g000802
GO:0042724	BP	e	thiamine-containing compound biosynthetic process	1/1880	6/35336	0.279673	6	1	1	Capana00g003075
GO:0043171	BP	e	peptide catabolic process	1/1880	6/35336	0.279673	6	1	1	Capana04g002075
GO:0080135	BP	e	regulation of cellular response to stress	1/1880	6/35336	0.279673	5	1	1	Capana03g002879
GO:0009396	BP	e	folic acid-containing compound biosynthetic process	1/1880	6/35336	0.279673	6	1	1	Capana10g002257
GO:0071489	BP	e	cellular response to red or far red light	1/1880	6/35336	0.279673	7	1	1	Capana02g001624
GO:1901658	BP	e	glycosyl compound catabolic process	1/1880	6/35336	0.279673	5	1	1	Capana08g001323
GO:0042743	BP	e	hydrogen peroxide metabolic process	8/1880	108/35336	0.285745	4	8	1	Capana00g004269, Capana00g004595, Capana02g003130, Capana04g000081, Capana05g002455, Capana09g000117, Capana12g002255, Capana12g002256
GO:0000398	BP	e	mRNA splicing, via spliceosome	6/1880	73/35336	0.286149	11	6	1	Capana01g001024, Capana03g001896, Capana06g001402, Capana08g001307, Capana09g000063, Capana10g002333
GO:0062012	BP	e	regulation of small molecule metabolic process	2/1880	20/35336	0.288363	4	2	1	Capana05g000428, Capana05g000430
GO:0034765	BP	e	regulation of ion transmembrane transport	2/1880	20/35336	0.288363	6	2	1	Capana00g002807, Capana05g001704
GO:0007033	BP	e	vacuole organization	2/1880	21/35336	0.308404	5	2	1	Capana00g003659, Capana12g000969
GO:0044550	BP	e	secondary metabolite biosynthetic process	2/1880	21/35336	0.308404	3	2	1	Capana01g000239, Capana03g002879
GO:0016126	BP	e	sterol biosynthetic process	2/1880	21/35336	0.308404	6	2	1	Capana02g000638, Capana12g000814
GO:0042594	BP	e	response to starvation	2/1880	21/35336	0.308404	5	2	1	Capana00g004201, Capana01g003402
GO:0072528	BP	e	pyrimidine-containing compound biosynthetic process	4/1880	46/35336	0.308589	5	4	1	Capana00g003075, Capana01g000752, Capana05g002350, Capana09g002318
GO:0042545	BP	e	cell wall modification	6/1880	78/35336	0.310166	6	6	1	Capana00g002807, Capana00g004595, Capana01g000239, Capana01g000581, Capana05g001994, Capana05g002329
GO:0050789	BP	e	regulation of biological process	121/1880	2086/35336	0.314395	2	121	1	Capana00g000571, Capana00g000817, Capana00g001997, Capana00g002350, Capana00g002722, Capana00g002807, Capana00g003093, Capana00g003094, Capana00g003967, Capana00g004378, Capana00g004595, Capana00g004850, Capana01g000217, Capana01g001024, Capana01g001172, Capana01g001692, Capana01g001952, Capana01g001969, Capana01g002588, Capana01g002883, Capana01g002929, Capana01g003077, Capana01g003127, Capana01…
GO:0032270	BP	e	positive regulation of cellular protein metabolic process	4/1880	47/35336	0.315882	7	4	1	Capana01g001952, Capana03g000825, Capana06g000712, Capana09g000174
GO:0051247	BP	e	positive regulation of protein metabolic process	4/1880	47/35336	0.315882	6	4	1	Capana01g001952, Capana03g000825, Capana06g000712, Capana09g000174
GO:2000241	BP	e	regulation of reproductive process	4/1880	47/35336	0.315882	3	4	1	Capana00g003093, Capana00g003094, Capana11g001813, Capana12g001095
GO:0006560	BP	e	proline metabolic process	1/1880	7/35336	0.318004	9	1	1	Capana00g002895
GO:0034308	BP	e	primary alcohol metabolic process	1/1880	7/35336	0.318004	5	1	1	Capana00g003075
GO:0080167	BP	e	response to karrikin	1/1880	7/35336	0.318004	3	1	1	Capana01g000054
GO:0070542	BP	e	response to fatty acid	1/1880	7/35336	0.318004	5	1	1	Capana01g000239
GO:0006301	BP	e	postreplication repair	1/1880	7/35336	0.318004	8	1	1	Capana10g000098
GO:1901568	BP	e	fatty acid derivative metabolic process	1/1880	7/35336	0.318004	3	1	1	Capana00g001353
GO:0016024	BP	e	CDP-diacylglycerol biosynthetic process	1/1880	7/35336	0.318004	8	1	1	Capana03g004557
GO:0019750	BP	e	chloroplast localization	1/1880	7/35336	0.318004	5	1	1	Capana07g000650
GO:0051667	BP	e	establishment of plastid localization	1/1880	7/35336	0.318004	5	1	1	Capana07g000650
GO:0009873	BP	e	ethylene-activated signaling pathway	1/1880	7/35336	0.318004	7	1	1	Capana06g000680
GO:0007007	BP	e	inner mitochondrial membrane organization	1/1880	7/35336	0.318004	7	1	1	Capana06g000021
GO:1900140	BP	e	regulation of seedling development	1/1880	7/35336	0.318004	6	1	1	Capana00g004595
GO:0043562	BP	e	cellular response to nitrogen levels	1/1880	7/35336	0.318004	6	1	1	Capana00g004201
GO:0051644	BP	e	plastid localization	1/1880	7/35336	0.318004	4	1	1	Capana07g000650
GO:0009753	BP	e	response to jasmonic acid	1/1880	7/35336	0.318004	6	1	1	Capana01g000239
GO:0046341	BP	e	CDP-diacylglycerol metabolic process	1/1880	7/35336	0.318004	7	1	1	Capana03g004557
GO:0042559	BP	e	pteridine-containing compound biosynthetic process	1/1880	7/35336	0.318004	5	1	1	Capana10g002257
GO:0009902	BP	e	chloroplast relocation	1/1880	7/35336	0.318004	7	1	1	Capana07g000650
GO:0045926	BP	e	negative regulation of growth	1/1880	7/35336	0.318004	4	1	1	Capana01g002588
GO:0043269	BP	e	regulation of ion transport	2/1880	22/35336	0.328328	5	2	1	Capana00g002807, Capana05g001704
GO:0009408	BP	e	response to heat	4/1880	49/35336	0.331524	4	4	1	Capana00g004595, Capana01g000239, Capana01g003290, Capana04g002113
GO:0072527	BP	e	pyrimidine-containing compound metabolic process	4/1880	50/35336	0.339819	4	4	1	Capana00g003075, Capana01g000752, Capana05g002350, Capana09g002318
GO:0018205	BP	e	peptidyl-lysine modification	2/1880	23/35336	0.34809	8	2	1	Capana01g000726, Capana03g003829
GO:0001932	BP	e	regulation of protein phosphorylation	2/1880	23/35336	0.34809	8	2	1	Capana06g000712, Capana09g000174
GO:0006081	BP	e	cellular aldehyde metabolic process	2/1880	23/35336	0.34809	3	2	1	Capana03g001354, Capana04g001639
GO:0048646	BP	e	anatomical structure formation involved in morphogenesis	2/1880	23/35336	0.34809	2	2	1	Capana00g002504, Capana02g003134
GO:0045859	BP	e	regulation of protein kinase activity	2/1880	23/35336	0.34809	9	2	1	Capana06g000712, Capana09g000174
GO:0009085	BP	e	lysine biosynthetic process	1/1880	8/35336	0.354296	10	1	1	Capana08g000096
GO:0000911	BP	e	cytokinesis by cell plate formation	1/1880	8/35336	0.354296	4	1	1	Capana00g002504
GO:0009089	BP	e	lysine biosynthetic process via diaminopimelate	1/1880	8/35336	0.354296	11	1	1	Capana08g000096
GO:0006553	BP	e	lysine metabolic process	1/1880	8/35336	0.354296	9	1	1	Capana08g000096
GO:0006020	BP	e	inositol metabolic process	1/1880	8/35336	0.354296	6	1	1	Capana06g001245
GO:0006228	BP	e	UTP biosynthetic process	1/1880	8/35336	0.354296	11	1	1	Capana05g002350
GO:0046051	BP	e	UTP metabolic process	1/1880	8/35336	0.354296	10	1	1	Capana05g002350
GO:0046451	BP	e	diaminopimelate metabolic process	1/1880	8/35336	0.354296	7	1	1	Capana08g000096
GO:0051204	BP	e	protein insertion into mitochondrial membrane	1/1880	8/35336	0.354296	9	1	1	Capana06g000021
GO:0046039	BP	e	GTP metabolic process	1/1880	8/35336	0.354296	10	1	1	Capana05g002350
GO:0009723	BP	e	response to ethylene	1/1880	8/35336	0.354296	5	1	1	Capana00g004595
GO:0046365	BP	e	monosaccharide catabolic process	1/1880	8/35336	0.354296	5	1	1	Capana10g001155
GO:0006183	BP	e	GTP biosynthetic process	1/1880	8/35336	0.354296	11	1	1	Capana05g002350
GO:0010114	BP	e	response to red light	1/1880	8/35336	0.354296	6	1	1	Capana02g001624
GO:0006434	BP	e	seryl-tRNA aminoacylation	1/1880	8/35336	0.354296	11	1	1	Capana09g002115
GO:0009113	BP	e	purine nucleobase biosynthetic process	1/1880	8/35336	0.354296	8	1	1	Capana04g000659
GO:0006473	BP	e	protein acetylation	1/1880	8/35336	0.354296	8	1	1	Capana03g003829
GO:0000266	BP	e	mitochondrial fission	1/1880	8/35336	0.354296	6	1	1	Capana00g000320
GO:1901616	BP	e	organic hydroxy compound catabolic process	1/1880	8/35336	0.354296	4	1	1	Capana06g001245
GO:0042779	BP	e	tRNA 3'-trailer cleavage	1/1880	8/35336	0.354296	8	1	1	Capana05g002481
GO:0006470	BP	e	protein dephosphorylation	1/1880	8/35336	0.354296	7	1	1	Capana00g003967
GO:0046164	BP	e	alcohol catabolic process	1/1880	8/35336	0.354296	5	1	1	Capana06g001245
GO:0090151	BP	e	establishment of protein localization to mitochondrial membrane	1/1880	8/35336	0.354296	8	1	1	Capana06g000021
GO:0016255	BP	e	attachment of GPI anchor to protein	1/1880	8/35336	0.354296	7	1	1	Capana01g000316
GO:0070940	BP	e	dephosphorylation of RNA polymerase II C-terminal domain	1/1880	8/35336	0.354296	11	1	1	Capana00g003967
GO:0009845	BP	e	seed germination	1/1880	8/35336	0.354296	2	1	1	Capana04g001639
GO:0000103	BP	e	sulfate assimilation	1/1880	8/35336	0.354296	4	1	1	Capana02g002971
GO:0009651	BP	e	response to salt stress	4/1880	53/35336	0.366292	4	4	1	Capana00g004595, Capana01g000217, Capana03g000109, Capana06g002716
GO:0016226	BP	e	iron-sulfur cluster assembly	2/1880	24/35336	0.367652	6	2	1	Capana07g000333, Capana07g002495
GO:0005992	BP	e	trehalose biosynthetic process	2/1880	24/35336	0.367652	7	2	1	Capana08g000100, Capana12g002436
GO:0031163	BP	e	metallo-sulfur cluster assembly	2/1880	24/35336	0.367652	5	2	1	Capana07g000333, Capana07g002495
GO:0009888	BP	e	tissue development	2/1880	24/35336	0.367652	3	2	1	Capana00g004595, Capana07g001503
GO:0031667	BP	e	response to nutrient levels	2/1880	25/35336	0.38698	4	2	1	Capana00g004201, Capana01g003402
GO:0006006	BP	e	glucose metabolic process	2/1880	25/35336	0.38698	6	2	1	Capana04g000802, Capana05g002168
GO:0006289	BP	e	nucleotide-excision repair	2/1880	25/35336	0.38698	8	2	1	Capana05g001385, Capana07g000789
GO:0016050	BP	e	vesicle organization	2/1880	25/35336	0.38698	5	2	1	Capana04g002857, Capana05g002330
GO:0019751	BP	e	polyol metabolic process	2/1880	25/35336	0.38698	5	2	1	Capana04g000765, Capana06g001245
GO:0080143	BP	e	regulation of amino acid export	1/1880	9/35336	0.388657	8	1	1	Capana07g000067
GO:0007006	BP	e	mitochondrial membrane organization	1/1880	9/35336	0.388657	6	1	1	Capana06g000021
GO:0000105	BP	e	histidine biosynthetic process	1/1880	9/35336	0.388657	8	1	1	Capana11g002065
GO:0009584	BP	e	detection of visible light	1/1880	9/35336	0.388657	6	1	1	Capana02g001344
GO:0051510	BP	e	regulation of unidimensional cell growth	1/1880	9/35336	0.388657	6	1	1	Capana03g000078
GO:0006072	BP	e	glycerol-3-phosphate metabolic process	1/1880	9/35336	0.388657	6	1	1	Capana03g000536
GO:0000910	BP	e	cytokinesis	1/1880	9/35336	0.388657	3	1	1	Capana00g002504
GO:0006547	BP	e	histidine metabolic process	1/1880	9/35336	0.388657	7	1	1	Capana11g002065
GO:1903789	BP	e	regulation of amino acid transmembrane transport	1/1880	9/35336	0.388657	7	1	1	Capana07g000067
GO:0140115	BP	e	export across plasma membrane	1/1880	9/35336	0.388657	5	1	1	Capana09g000063
GO:0007205	BP	e	protein kinase C-activating G protein-coupled receptor signaling pathway	1/1880	9/35336	0.388657	6	1	1	Capana03g000844
GO:0006086	BP	e	acetyl-CoA biosynthetic process from pyruvate	1/1880	9/35336	0.388657	13	1	1	Capana11g001474
GO:0032890	BP	e	regulation of organic acid transport	1/1880	9/35336	0.388657	5	1	1	Capana07g000067
GO:0120029	BP	e	proton export across plasma membrane	1/1880	9/35336	0.388657	9	1	1	Capana09g000063
GO:0051955	BP	e	regulation of amino acid transport	1/1880	9/35336	0.388657	6	1	1	Capana07g000067
GO:0051952	BP	e	regulation of amine transport	1/1880	9/35336	0.388657	5	1	1	Capana07g000067
GO:0052646	BP	e	alditol phosphate metabolic process	1/1880	9/35336	0.388657	5	1	1	Capana03g000536
GO:0009846	BP	e	pollen germination	1/1880	9/35336	0.388657	2	1	1	Capana05g000286
GO:0090066	BP	e	regulation of anatomical structure size	1/1880	9/35336	0.388657	3	1	1	Capana04g000404
GO:0045292	BP	e	mRNA cis splicing, via spliceosome	1/1880	9/35336	0.388657	12	1	1	Capana08g001307
GO:0006897	BP	e	endocytosis	1/1880	9/35336	0.388657	5	1	1	Capana00g002807
GO:0070897	BP	e	transcription preinitiation complex assembly	1/1880	9/35336	0.388657	8	1	1	Capana10g002245
GO:0043101	BP	e	purine-containing compound salvage	1/1880	9/35336	0.388657	6	1	1	Capana04g000659
GO:0032535	BP	e	regulation of cellular component size	1/1880	9/35336	0.388657	4	1	1	Capana04g000404
GO:0007275	BP	e	multicellular organism development	8/1880	111/35336	0.390796	3	8	1	Capana00g002350, Capana00g002504, Capana03g002017, Capana03g002879, Capana05g000286, Capana06g002534, Capana07g002094, Capana11g001304
GO:0006970	BP	e	response to osmotic stress	5/1880	64/35336	0.392225	3	5	1	Capana00g004595, Capana01g000217, Capana03g000109, Capana03g002879, Capana06g002716
GO:0006351	BP	e	transcription, DNA-templated	16/1880	247/35336	0.392417	9	16	1	Capana00g002840, Capana00g003686, Capana01g001884, Capana01g004021, Capana02g001510, Capana02g001666, Capana02g001740, Capana02g001742, Capana04g000789, Capana04g002700, Capana05g002146, Capana05g002481, Capana07g000724, Capana10g001621, Capana10g002168, Capana10g002376
GO:0097659	BP	e	nucleic acid-templated transcription	16/1880	247/35336	0.392417	8	16	1	Capana00g002840, Capana00g003686, Capana01g001884, Capana01g004021, Capana02g001510, Capana02g001666, Capana02g001740, Capana02g001742, Capana04g000789, Capana04g002700, Capana05g002146, Capana05g002481, Capana07g000724, Capana10g001621, Capana10g002168, Capana10g002376
GO:0009206	BP	e	purine ribonucleoside triphosphate biosynthetic process	8/1880	112/35336	0.393356	10	8	1	Capana00g002742, Capana00g003732, Capana00g004333, Capana01g001884, Capana05g002350, Capana06g001956, Capana07g000951, Capana08g002800
GO:0009144	BP	e	purine nucleoside triphosphate metabolic process	8/1880	112/35336	0.393356	8	8	1	Capana00g002742, Capana00g003732, Capana00g004333, Capana01g001884, Capana05g002350, Capana06g001956, Capana07g000951, Capana08g002800
GO:0009205	BP	e	purine ribonucleoside triphosphate metabolic process	8/1880	112/35336	0.393356	9	8	1	Capana00g002742, Capana00g003732, Capana00g004333, Capana01g001884, Capana05g002350, Capana06g001956, Capana07g000951, Capana08g002800
GO:0009145	BP	e	purine nucleoside triphosphate biosynthetic process	8/1880	112/35336	0.393356	9	8	1	Capana00g002742, Capana00g003732, Capana00g004333, Capana01g001884, Capana05g002350, Capana06g001956, Capana07g000951, Capana08g002800
GO:0072593	BP	e	reactive oxygen species metabolic process	8/1880	113/35336	0.396121	3	8	1	Capana00g004269, Capana00g004595, Capana02g003130, Capana04g000081, Capana05g002455, Capana09g000117, Capana12g002255, Capana12g002256
GO:1902600	BP	e	proton transmembrane transport	12/1880	177/35336	0.397559	8	12	1	Capana00g002742, Capana00g003732, Capana00g004333, Capana01g001884, Capana01g004128, Capana02g001139, Capana06g001956, Capana07g000951, Capana08g001604, Capana08g002800, Capana09g000063, Capana12g000657
GO:1901565	BP	e	organonitrogen compound catabolic process	12/1880	177/35336	0.397559	4	12	1	Capana00g002895, Capana01g003170, Capana02g003393, Capana03g000064, Capana03g003941, Capana04g002075, Capana05g001385, Capana06g001009, Capana08g001323, Capana08g002314, Capana10g001706, Capana12g002919
GO:0044282	BP	e	small molecule catabolic process	8/1880	116/35336	0.40559	3	8	1	Capana00g002895, Capana03g003941, Capana04g001639, Capana06g001245, Capana08g001323, Capana08g002314, Capana10g001155, Capana12g002919
GO:0009201	BP	e	ribonucleoside triphosphate biosynthetic process	8/1880	117/35336	0.409116	9	8	1	Capana00g002742, Capana00g003732, Capana00g004333, Capana01g001884, Capana05g002350, Capana06g001956, Capana07g000951, Capana08g002800
GO:0009199	BP	e	ribonucleoside triphosphate metabolic process	8/1880	117/35336	0.409116	8	8	1	Capana00g002742, Capana00g003732, Capana00g004333, Capana01g001884, Capana05g002350, Capana06g001956, Capana07g000951, Capana08g002800
GO:0009142	BP	e	nucleoside triphosphate biosynthetic process	8/1880	118/35336	0.412817	8	8	1	Capana00g002742, Capana00g003732, Capana00g004333, Capana01g001884, Capana05g002350, Capana06g001956, Capana07g000951, Capana08g002800
GO:0098662	BP	e	inorganic cation transmembrane transport	12/1880	185/35336	0.414239	7	12	1	Capana00g002742, Capana00g003732, Capana00g004333, Capana01g001884, Capana01g004128, Capana02g001139, Capana06g001956, Capana07g000951, Capana08g001604, Capana08g002800, Capana09g000063, Capana12g000657
GO:0019725	BP	e	cellular homeostasis	13/1880	194/35336	0.419216	4	13	1	Capana01g002883, Capana02g001145, Capana02g001845, Capana02g002149, Capana02g002646, Capana03g000800, Capana04g000273, Capana04g000290, Capana04g001049, Capana06g000329, Capana06g001148, Capana07g001774, Capana08g000303
GO:0010224	BP	e	response to UV-B	1/1880	10/35336	0.421191	6	1	1	Capana03g002879
GO:0022604	BP	e	regulation of cell morphogenesis	1/1880	10/35336	0.421191	5	1	1	Capana03g000078
GO:0071985	BP	e	multivesicular body sorting pathway	1/1880	10/35336	0.421191	5	1	1	Capana01g000851
GO:0042127	BP	e	regulation of cell population proliferation	1/1880	10/35336	0.421191	4	1	1	Capana01g002588
GO:0042537	BP	e	benzene-containing compound metabolic process	1/1880	10/35336	0.421191	4	1	1	Capana08g002314
GO:0006085	BP	e	acetyl-CoA biosynthetic process	1/1880	10/35336	0.421191	12	1	1	Capana11g001474
GO:0051260	BP	e	protein homooligomerization	1/1880	10/35336	0.421191	7	1	1	Capana01g000217
GO:0072523	BP	e	purine-containing compound catabolic process	1/1880	10/35336	0.421191	5	1	1	Capana08g001323
GO:0009269	BP	e	response to desiccation	1/1880	10/35336	0.421191	6	1	1	Capana03g000109
GO:0016554	BP	e	cytidine to uridine editing	1/1880	10/35336	0.421191	9	1	1	Capana00g001912
GO:0009738	BP	e	abscisic acid-activated signaling pathway	1/1880	10/35336	0.421191	6	1	1	Capana03g004450
GO:0006284	BP	e	base-excision repair	3/1880	34/35336	0.42596	8	3	1	Capana00g003226, Capana02g002711, Capana07g001352
GO:0061024	BP	e	membrane organization	3/1880	34/35336	0.42596	4	3	1	Capana04g002857, Capana05g002330, Capana06g000021
GO:0010608	BP	e	posttranscriptional regulation of gene expression	3/1880	34/35336	0.42596	6	3	1	Capana01g001952, Capana03g000825, Capana04g002113
GO:0006541	BP	e	glutamine metabolic process	3/1880	34/35336	0.42596	9	3	1	Capana00g002637, Capana08g002126, Capana11g002065
GO:0019220	BP	e	regulation of phosphate metabolic process	3/1880	34/35336	0.42596	6	3	1	Capana03g004450, Capana06g000712, Capana09g000174
GO:0051174	BP	e	regulation of phosphorus metabolic process	3/1880	34/35336	0.42596	5	3	1	Capana03g004450, Capana06g000712, Capana09g000174
GO:0065007	BP	e	biological regulation	125/1880	2196/35336	0.431965	1	125	1	Capana00g000571, Capana00g000817, Capana00g001997, Capana00g002350, Capana00g002722, Capana00g002807, Capana00g003093, Capana00g003094, Capana00g003967, Capana00g004378, Capana00g004595, Capana00g004850, Capana01g000217, Capana01g001024, Capana01g001172, Capana01g001692, Capana01g001952, Capana01g001969, Capana01g002588, Capana01g002883, Capana01g002929, Capana01g003077, Capana01g003127, Capana01…
GO:0048367	BP	e	shoot system development	3/1880	35/35336	0.432363	4	3	1	Capana01g000239, Capana01g004021, Capana03g002879
GO:0048731	BP	e	system development	3/1880	35/35336	0.432363	3	3	1	Capana01g000239, Capana01g004021, Capana03g002879
GO:0033993	BP	e	response to lipid	5/1880	72/35336	0.435372	4	5	1	Capana00g004595, Capana01g000239, Capana03g000109, Capana07g002313, Capana08g002571
GO:0006790	BP	e	sulfur compound metabolic process	9/1880	135/35336	0.440926	3	9	1	Capana00g003075, Capana01g000239, Capana02g002971, Capana03g002879, Capana03g003782, Capana04g002075, Capana07g000333, Capana07g002495, Capana11g001474
GO:0034654	BP	e	nucleobase-containing compound biosynthetic process	33/1880	549/35336	0.443278	5	33	1	Capana00g002072, Capana00g002742, Capana00g002840, Capana00g003686, Capana00g003732, Capana00g004333, Capana01g000752, Capana01g001884, Capana01g004021, Capana02g001510, Capana02g001666, Capana02g001740, Capana02g001742, Capana04g000659, Capana04g000789, Capana04g002700, Capana05g000434, Capana05g001253, Capana05g002146, Capana05g002350, Capana05g002481, Capana06g001956, Capana07g000574, Capana07…
GO:0000377	BP	e	RNA splicing, via transesterification reactions with bulged adenosine as nucleophile	6/1880	81/35336	0.449563	10	6	1	Capana01g001024, Capana03g001896, Capana06g001402, Capana08g001307, Capana09g000063, Capana10g002333
GO:0000375	BP	e	RNA splicing, via transesterification reactions	6/1880	81/35336	0.449563	9	6	1	Capana01g001024, Capana03g001896, Capana06g001402, Capana08g001307, Capana09g000063, Capana10g002333
GO:0051656	BP	e	establishment of organelle localization	1/1880	11/35336	0.451994	4	1	1	Capana07g000650
GO:0042752	BP	e	regulation of circadian rhythm	1/1880	11/35336	0.451994	3	1	1	Capana01g001692
GO:0003002	BP	e	regionalization	1/1880	11/35336	0.451994	3	1	1	Capana02g003134
GO:0009074	BP	e	aromatic amino acid family catabolic process	1/1880	11/35336	0.451994	8	1	1	Capana08g002314
GO:0043631	BP	e	RNA polyadenylation	1/1880	11/35336	0.451994	7	1	1	Capana12g000176
GO:0017006	BP	e	protein-tetrapyrrole linkage	1/1880	11/35336	0.451994	7	1	1	Capana02g001344
GO:0006586	BP	e	indolalkylamine metabolic process	1/1880	11/35336	0.451994	7	1	1	Capana08g002314
GO:1901659	BP	e	glycosyl compound biosynthetic process	1/1880	11/35336	0.451994	5	1	1	Capana01g000239
GO:0051336	BP	e	regulation of hydrolase activity	1/1880	11/35336	0.451994	4	1	1	Capana03g004450
GO:0006568	BP	e	tryptophan metabolic process	1/1880	11/35336	0.451994	8	1	1	Capana08g002314
GO:0071616	BP	e	acyl-CoA biosynthetic process	1/1880	11/35336	0.451994	11	1	1	Capana11g001474
GO:0016553	BP	e	base conversion or substitution editing	1/1880	11/35336	0.451994	8	1	1	Capana00g001912
GO:0035384	BP	e	thioester biosynthetic process	1/1880	11/35336	0.451994	5	1	1	Capana11g001474
GO:0005985	BP	e	sucrose metabolic process	1/1880	11/35336	0.451994	6	1	1	Capana03g002552
GO:0032268	BP	e	regulation of cellular protein metabolic process	6/1880	82/35336	0.452187	6	6	1	Capana01g001952, Capana03g000825, Capana03g004450, Capana04g002113, Capana06g000712, Capana09g000174
GO:0005984	BP	e	disaccharide metabolic process	3/1880	38/35336	0.4544	5	3	1	Capana03g002552, Capana08g000100, Capana12g002436
GO:0009664	BP	e	plant-type cell wall organization	3/1880	38/35336	0.4544	6	3	1	Capana00g003322, Capana04g002522, Capana12g000239
GO:0006694	BP	e	steroid biosynthetic process	3/1880	39/35336	0.462537	5	3	1	Capana02g000638, Capana10g002231, Capana12g000814
GO:0090305	BP	e	nucleic acid phosphodiester bond hydrolysis	3/1880	39/35336	0.462537	6	3	1	Capana00g003226, Capana05g002481, Capana09g001873
GO:0051049	BP	e	regulation of transport	3/1880	40/35336	0.470999	4	3	1	Capana00g002807, Capana05g001704, Capana07g000067
GO:0051246	BP	e	regulation of protein metabolic process	6/1880	89/35336	0.47748	5	6	1	Capana01g001952, Capana03g000825, Capana03g004450, Capana04g002113, Capana06g000712, Capana09g000174
GO:0018193	BP	e	peptidyl-amino acid modification	3/1880	41/35336	0.479747	7	3	1	Capana01g000726, Capana03g003829, Capana12g002308
GO:0006575	BP	e	cellular modified amino acid metabolic process	3/1880	41/35336	0.479747	4	3	1	Capana01g000239, Capana04g002075, Capana10g002257
GO:1905393	BP	e	plant organ formation	1/1880	12/35336	0.481159	3	1	1	Capana02g003134
GO:0051259	BP	e	protein complex oligomerization	1/1880	12/35336	0.481159	6	1	1	Capana01g000217
GO:0021700	BP	e	developmental maturation	1/1880	12/35336	0.481159	2	1	1	Capana01g004021
GO:0032957	BP	e	inositol trisphosphate metabolic process	1/1880	12/35336	0.481159	7	1	1	Capana04g000765
GO:0042219	BP	e	cellular modified amino acid catabolic process	1/1880	12/35336	0.481159	5	1	1	Capana04g002075
GO:0006397	BP	e	mRNA processing	11/1880	167/35336	0.48587	8	11	1	Capana01g001024, Capana02g002428, Capana03g001896, Capana04g000061, Capana05g001103, Capana06g001402, Capana08g001307, Capana09g000063, Capana09g000149, Capana10g002176, Capana10g002333
GO:0044265	BP	e	cellular macromolecule catabolic process	17/1880	270/35336	0.494041	5	17	1	Capana00g002722, Capana01g003170, Capana02g003393, Capana03g000064, Capana03g002017, Capana03g002098, Capana03g004024, Capana04g000500, Capana04g002151, Capana05g001385, Capana06g001009, Capana06g002471, Capana06g002534, Capana09g000149, Capana09g001873, Capana10g000098, Capana10g001706
GO:0006508	BP	e	proteolysis	17/1880	272/35336	0.495778	5	17	1	Capana01g003170, Capana02g000472, Capana02g003393, Capana03g000064, Capana03g002017, Capana03g002098, Capana03g004023, Capana03g004024, Capana04g000500, Capana04g002151, Capana05g001385, Capana06g001009, Capana06g002471, Capana06g002534, Capana10g000098, Capana10g001706, Capana11g001908
GO:0015986	BP	e	ATP synthesis coupled proton transport	7/1880	104/35336	0.506856	12	7	1	Capana00g002742, Capana00g003732, Capana00g004333, Capana01g001884, Capana06g001956, Capana07g000951, Capana08g002800
GO:0015985	BP	e	energy coupled proton transport, down electrochemical gradient	7/1880	104/35336	0.506856	9	7	1	Capana00g002742, Capana00g003732, Capana00g004333, Capana01g001884, Capana06g001956, Capana07g000951, Capana08g002800
GO:0006754	BP	e	ATP biosynthetic process	7/1880	104/35336	0.506856	11	7	1	Capana00g002742, Capana00g003732, Capana00g004333, Capana01g001884, Capana06g001956, Capana07g000951, Capana08g002800
GO:0007051	BP	e	spindle organization	1/1880	13/35336	0.508773	7	1	1	Capana00g003226
GO:0051094	BP	e	positive regulation of developmental process	1/1880	13/35336	0.508773	4	1	1	Capana01g002588
GO:0009148	BP	e	pyrimidine nucleoside triphosphate biosynthetic process	1/1880	13/35336	0.508773	9	1	1	Capana05g002350
GO:0046036	BP	e	CTP metabolic process	1/1880	13/35336	0.508773	10	1	1	Capana05g002350
GO:0009208	BP	e	pyrimidine ribonucleoside triphosphate metabolic process	1/1880	13/35336	0.508773	9	1	1	Capana05g002350
GO:0060236	BP	e	regulation of mitotic spindle organization	1/1880	13/35336	0.508773	9	1	1	Capana06g000712
GO:0006144	BP	e	purine nucleobase metabolic process	1/1880	13/35336	0.508773	7	1	1	Capana04g000659
GO:0022412	BP	e	cellular process involved in reproduction in multicellular organism	1/1880	13/35336	0.508773	2	1	1	Capana00g002504
GO:0090224	BP	e	regulation of spindle organization	1/1880	13/35336	0.508773	8	1	1	Capana06g000712
GO:0006241	BP	e	CTP biosynthetic process	1/1880	13/35336	0.508773	11	1	1	Capana05g002350
GO:0009209	BP	e	pyrimidine ribonucleoside triphosphate biosynthetic process	1/1880	13/35336	0.508773	10	1	1	Capana05g002350
GO:0070507	BP	e	regulation of microtubule cytoskeleton organization	1/1880	13/35336	0.508773	7	1	1	Capana06g000712
GO:0006207	BP	e	'de novo' pyrimidine nucleobase biosynthetic process	1/1880	13/35336	0.508773	9	1	1	Capana01g000752
GO:0098655	BP	e	cation transmembrane transport	12/1880	186/35336	0.509324	6	12	1	Capana00g002742, Capana00g003732, Capana00g004333, Capana01g001884, Capana01g004128, Capana02g001139, Capana06g001956, Capana07g000951, Capana08g001604, Capana08g002800, Capana09g000063, Capana12g000657
GO:0042744	BP	e	hydrogen peroxide catabolic process	7/1880	106/35336	0.512642	5	7	1	Capana00g004269, Capana02g003130, Capana04g000081, Capana05g002455, Capana09g000117, Capana12g002255, Capana12g002256
GO:0098660	BP	e	inorganic ion transmembrane transport	12/1880	189/35336	0.513381	6	12	1	Capana00g002742, Capana00g003732, Capana00g004333, Capana01g001884, Capana01g004128, Capana02g001139, Capana06g001956, Capana07g000951, Capana08g001604, Capana08g002800, Capana09g000063, Capana12g000657
GO:0033554	BP	e	cellular response to stress	18/1880	296/35336	0.515628	3	18	1	Capana00g002807, Capana00g003226, Capana00g004201, Capana00g004595, Capana01g000239, Capana01g001479, Capana02g002711, Capana02g003393, Capana03g000064, Capana04g000027, Capana05g001385, Capana06g001009, Capana07g000789, Capana07g001352, Capana09g000174, Capana10g000098, Capana12g000836, Capana12g000837
GO:0030258	BP	e	lipid modification	3/1880	45/35336	0.516904	5	3	1	Capana03g001593, Capana04g001639, Capana12g000395
GO:0032879	BP	e	regulation of localization	3/1880	45/35336	0.516904	3	3	1	Capana00g002807, Capana05g001704, Capana07g000067
GO:0034220	BP	e	ion transmembrane transport	12/1880	194/35336	0.522385	5	12	1	Capana00g002742, Capana00g003732, Capana00g004333, Capana01g001884, Capana01g004128, Capana02g001139, Capana06g001956, Capana07g000951, Capana08g001604, Capana08g002800, Capana09g000063, Capana12g000657
GO:0009416	BP	e	response to light stimulus	7/1880	110/35336	0.52629	4	7	1	Capana02g001344, Capana02g001624, Capana03g001583, Capana03g002879, Capana04g002544, Capana08g001061, Capana10g001402
GO:0022603	BP	e	regulation of anatomical structure morphogenesis	1/1880	14/35336	0.534918	4	1	1	Capana03g000078
GO:0010207	BP	e	photosystem II assembly	1/1880	14/35336	0.534918	7	1	1	Capana00g004779
GO:0032875	BP	e	regulation of DNA endoreduplication	1/1880	14/35336	0.534918	9	1	1	Capana11g000821
GO:0044273	BP	e	sulfur compound catabolic process	1/1880	14/35336	0.534918	4	1	1	Capana04g002075
GO:0006366	BP	e	transcription by RNA polymerase II	1/1880	14/35336	0.534918	10	1	1	Capana01g004021
GO:0006084	BP	e	acetyl-CoA metabolic process	1/1880	14/35336	0.534918	11	1	1	Capana11g001474
GO:0022411	BP	e	cellular component disassembly	1/1880	14/35336	0.534918	4	1	1	Capana00g003659
GO:0048015	BP	e	phosphatidylinositol-mediated signaling	1/1880	14/35336	0.534918	7	1	1	Capana05g000286
GO:0000160	BP	e	phosphorelay signal transduction system	4/1880	55/35336	0.537726	6	4	1	Capana01g003077, Capana06g000680, Capana08g001380, Capana12g001527
GO:0032787	BP	e	monocarboxylic acid metabolic process	13/1880	214/35336	0.543351	6	13	1	Capana03g001354, Capana03g001583, Capana03g002830, Capana03g003941, Capana04g000346, Capana04g001639, Capana04g002544, Capana06g001870, Capana06g002716, Capana08g001036, Capana11g001474, Capana11g002298, Capana12g000150
GO:0009141	BP	e	nucleoside triphosphate metabolic process	8/1880	126/35336	0.549576	7	8	1	Capana00g002742, Capana00g003732, Capana00g004333, Capana01g001884, Capana05g002350, Capana06g001956, Capana07g000951, Capana08g002800
GO:0048856	BP	e	anatomical structure development	14/1880	230/35336	0.555288	2	14	1	Capana00g002350, Capana00g002504, Capana00g004595, Capana01g000239, Capana01g002588, Capana01g004021, Capana03g002017, Capana03g002879, Capana04g001527, Capana05g000286, Capana06g002534, Capana07g001503, Capana07g002094, Capana11g001304
GO:0031347	BP	e	regulation of defense response	4/1880	59/35336	0.555924	5	4	1	Capana03g001583, Capana04g002544, Capana07g000674, Capana08g001036
GO:0015743	BP	e	malate transport	1/1880	15/35336	0.559671	10	1	1	Capana06g000766
GO:0046653	BP	e	tetrahydrofolate metabolic process	1/1880	15/35336	0.559671	6	1	1	Capana10g002257
GO:0051235	BP	e	maintenance of location	1/1880	15/35336	0.559671	2	1	1	Capana10g000262
GO:0007389	BP	e	pattern specification process	1/1880	15/35336	0.559671	2	1	1	Capana02g003134
GO:0070585	BP	e	protein localization to mitochondrion	1/1880	15/35336	0.559671	6	1	1	Capana06g000021
GO:0043650	BP	e	dicarboxylic acid biosynthetic process	1/1880	15/35336	0.559671	7	1	1	Capana10g002257
GO:0071478	BP	e	cellular response to radiation	1/1880	15/35336	0.559671	5	1	1	Capana02g001624
GO:0071482	BP	e	cellular response to light stimulus	1/1880	15/35336	0.559671	6	1	1	Capana02g001624
GO:0072655	BP	e	establishment of protein localization to mitochondrion	1/1880	15/35336	0.559671	7	1	1	Capana06g000021
GO:0009737	BP	e	response to abscisic acid	4/1880	60/35336	0.561119	5	4	1	Capana00g004595, Capana03g000109, Capana07g002313, Capana08g002571
GO:0097305	BP	e	response to alcohol	4/1880	61/35336	0.566534	4	4	1	Capana00g004595, Capana03g000109, Capana07g002313, Capana08g002571
GO:0070647	BP	e	protein modification by small protein conjugation or removal	9/1880	141/35336	0.569424	7	9	1	Capana01g002588, Capana02g003393, Capana03g000064, Capana03g002017, Capana03g004023, Capana03g004024, Capana06g001009, Capana06g002534, Capana10g000098
GO:0071826	BP	e	ribonucleoprotein complex subunit organization	4/1880	62/35336	0.57215	5	4	1	Capana02g002036, Capana10g000484, Capana10g000485, Capana10g002333
GO:0022618	BP	e	ribonucleoprotein complex assembly	4/1880	62/35336	0.57215	7	4	1	Capana02g002036, Capana10g000484, Capana10g000485, Capana10g002333
GO:0048583	BP	e	regulation of response to stimulus	9/1880	144/35336	0.575039	3	9	1	Capana00g003093, Capana00g003094, Capana03g001583, Capana03g002879, Capana04g000986, Capana04g002544, Capana07g000674, Capana08g001036, Capana12g001095
GO:0006119	BP	e	oxidative phosphorylation	1/1880	16/35336	0.583108	7	1	1	Capana09g001175
GO:0009742	BP	e	brassinosteroid mediated signaling pathway	1/1880	16/35336	0.583108	7	1	1	Capana02g001666
GO:0015740	BP	e	C4-dicarboxylate transport	1/1880	16/35336	0.583108	9	1	1	Capana06g000766
GO:0048017	BP	e	inositol lipid-mediated signaling	1/1880	16/35336	0.583108	6	1	1	Capana05g000286
GO:0006835	BP	e	dicarboxylic acid transport	1/1880	16/35336	0.583108	8	1	1	Capana06g000766
GO:0006817	BP	e	phosphate ion transport	1/1880	16/35336	0.583108	7	1	1	Capana03g003305
GO:0043401	BP	e	steroid hormone mediated signaling pathway	1/1880	16/35336	0.583108	6	1	1	Capana02g001666
GO:0090329	BP	e	regulation of DNA-dependent DNA replication	1/1880	16/35336	0.583108	8	1	1	Capana11g000821
GO:0009147	BP	e	pyrimidine nucleoside triphosphate metabolic process	1/1880	16/35336	0.583108	8	1	1	Capana05g002350
GO:0051128	BP	e	regulation of cellular component organization	5/1880	74/35336	0.597651	4	5	1	Capana01g000217, Capana01g001952, Capana03g000078, Capana03g000825, Capana06g000712
GO:0046700	BP	e	heterocycle catabolic process	5/1880	76/35336	0.603365	4	5	1	Capana00g002722, Capana08g001323, Capana08g002314, Capana09g000149, Capana09g001873
GO:0009218	BP	e	pyrimidine ribonucleotide metabolic process	1/1880	17/35336	0.605299	9	1	1	Capana05g002350
GO:0006406	BP	e	mRNA export from nucleus	1/1880	17/35336	0.605299	9	1	1	Capana03g003795
GO:0009220	BP	e	pyrimidine ribonucleotide biosynthetic process	1/1880	17/35336	0.605299	10	1	1	Capana05g002350
GO:0042278	BP	e	purine nucleoside metabolic process	1/1880	17/35336	0.605299	7	1	1	Capana08g001323
GO:0051241	BP	e	negative regulation of multicellular organismal process	1/1880	17/35336	0.605299	4	1	1	Capana01g002588
GO:0043647	BP	e	inositol phosphate metabolic process	1/1880	17/35336	0.605299	6	1	1	Capana04g000765
GO:0045229	BP	e	external encapsulating structure organization	18/1880	305/35336	0.608057	4	18	1	Capana00g002364, Capana00g002807, Capana00g003322, Capana00g004595, Capana01g000239, Capana01g000581, Capana03g000428, Capana03g004537, Capana04g001818, Capana04g002522, Capana04g002845, Capana05g000981, Capana05g001994, Capana05g002329, Capana09g000078, Capana10g000668, Capana12g000239, Capana12g001281
GO:0044270	BP	e	cellular nitrogen compound catabolic process	5/1880	78/35336	0.609908	4	5	1	Capana00g002722, Capana08g001323, Capana08g002314, Capana09g000149, Capana09g001873
GO:0016310	BP	e	phosphorylation	5/1880	80/35336	0.617194	5	5	1	Capana00g004595, Capana02g001624, Capana05g001103, Capana06g002716, Capana12g002308
GO:0065009	BP	e	regulation of molecular function	5/1880	81/35336	0.621088	2	5	1	Capana00g002807, Capana03g001661, Capana03g004450, Capana06g000712, Capana09g000174
GO:0050793	BP	e	regulation of developmental process	5/1880	81/35336	0.621088	3	5	1	Capana00g004595, Capana01g002588, Capana01g002929, Capana03g000078, Capana11g001813
GO:0009308	BP	e	amine metabolic process	5/1880	83/35336	0.629327	4	5	1	Capana00g004595, Capana03g003723, Capana03g003727, Capana04g000659, Capana08g002314
GO:0051716	BP	e	cellular response to stimulus	21/1880	361/35336	0.637004	2	21	1	Capana00g002807, Capana00g003226, Capana00g004201, Capana00g004595, Capana01g000239, Capana01g001479, Capana02g001624, Capana02g002711, Capana02g003393, Capana03g000064, Capana04g000027, Capana05g001385, Capana06g000680, Capana06g001009, Capana07g000674, Capana07g000789, Capana07g001352, Capana09g000174, Capana10g000098, Capana12g000836, Capana12g000837
GO:0042592	BP	e	homeostatic process	13/1880	216/35336	0.64644	3	13	1	Capana01g002883, Capana02g001145, Capana02g001845, Capana02g002149, Capana02g002646, Capana03g000800, Capana04g000273, Capana04g000290, Capana04g001049, Capana06g000329, Capana06g001148, Capana07g001774, Capana08g000303
GO:0070925	BP	e	organelle assembly	2/1880	26/35336	0.64728	5	2	1	Capana00g003659, Capana12g000969
GO:0005991	BP	e	trehalose metabolic process	2/1880	26/35336	0.64728	6	2	1	Capana08g000100, Capana12g002436
GO:0006012	BP	e	galactose metabolic process	2/1880	26/35336	0.64728	6	2	1	Capana01g000276, Capana10g001155
GO:0046112	BP	e	nucleobase biosynthetic process	2/1880	26/35336	0.64728	7	2	1	Capana01g000752, Capana04g000659
GO:0042325	BP	e	regulation of phosphorylation	2/1880	27/35336	0.653206	7	2	1	Capana06g000712, Capana09g000174
GO:0043549	BP	e	regulation of kinase activity	2/1880	27/35336	0.653206	8	2	1	Capana06g000712, Capana09g000174
GO:0046351	BP	e	disaccharide biosynthetic process	2/1880	27/35336	0.653206	6	2	1	Capana08g000100, Capana12g002436
GO:0030198	BP	e	extracellular matrix organization	2/1880	28/35336	0.6595	5	2	1	Capana04g001818, Capana05g000981
GO:0010215	BP	e	cellulose microfibril organization	2/1880	28/35336	0.6595	6	2	1	Capana04g001818, Capana05g000981
GO:0043062	BP	e	extracellular structure organization	2/1880	28/35336	0.6595	4	2	1	Capana04g001818, Capana05g000981
GO:0018130	BP	e	heterocycle biosynthetic process	38/1880	667/35336	0.662715	4	38	1	Capana00g002072, Capana00g002742, Capana00g002840, Capana00g003075, Capana00g003686, Capana00g003732, Capana00g004333, Capana01g000239, Capana01g000752, Capana01g001884, Capana01g004021, Capana02g001510, Capana02g001666, Capana02g001740, Capana02g001742, Capana03g001333, Capana03g002879, Capana04g000659, Capana04g000789, Capana04g002700, Capana05g000434, Capana05g001253, Capana05g002146, Capana05…
GO:0019438	BP	e	aromatic compound biosynthetic process	38/1880	670/35336	0.66366	4	38	1	Capana00g002072, Capana00g002742, Capana00g002840, Capana00g003075, Capana00g003686, Capana00g003732, Capana00g004333, Capana01g000239, Capana01g000752, Capana01g001884, Capana01g004021, Capana02g001510, Capana02g001666, Capana02g001740, Capana02g001742, Capana03g001333, Capana03g002879, Capana04g000659, Capana04g000789, Capana04g002700, Capana05g000434, Capana05g001253, Capana05g002146, Capana05…
GO:0016125	BP	e	sterol metabolic process	2/1880	29/35336	0.666107	5	2	1	Capana02g000638, Capana12g000814
GO:0006505	BP	e	GPI anchor metabolic process	2/1880	29/35336	0.666107	8	2	1	Capana01g001517, Capana12g001751
GO:0006506	BP	e	GPI anchor biosynthetic process	2/1880	29/35336	0.666107	9	2	1	Capana01g001517, Capana12g001751
GO:0009991	BP	e	response to extracellular stimulus	2/1880	29/35336	0.666107	3	2	1	Capana00g004201, Capana01g003402
GO:0048518	BP	e	positive regulation of biological process	14/1880	242/35336	0.667492	3	14	1	Capana00g002350, Capana01g001952, Capana01g002588, Capana01g003545, Capana03g000825, Capana03g001583, Capana03g002879, Capana04g001527, Capana04g002544, Capana05g001065, Capana06g000712, Capana08g001036, Capana08g001614, Capana09g000174
GO:0009314	BP	e	response to radiation	7/1880	112/35336	0.669755	3	7	1	Capana02g001344, Capana02g001624, Capana03g001583, Capana03g002879, Capana04g002544, Capana08g001061, Capana10g001402
GO:0009082	BP	e	branched-chain amino acid biosynthetic process	2/1880	31/35336	0.680059	8	2	1	Capana00g000400, Capana04g000751
GO:0071555	BP	e	cell wall organization	16/1880	273/35336	0.683445	5	16	1	Capana00g002364, Capana00g002807, Capana00g003322, Capana00g004595, Capana01g000239, Capana01g000581, Capana03g000428, Capana03g004537, Capana04g002522, Capana04g002845, Capana05g001994, Capana05g002329, Capana09g000078, Capana10g000668, Capana12g000239, Capana12g001281
GO:0065008	BP	e	regulation of biological quality	16/1880	277/35336	0.686587	2	16	1	Capana00g004595, Capana01g002883, Capana02g001145, Capana02g001845, Capana02g002149, Capana02g002646, Capana03g000800, Capana04g000273, Capana04g000290, Capana04g000404, Capana04g000659, Capana04g001049, Capana06g000329, Capana06g001148, Capana07g001774, Capana08g000303
GO:0044242	BP	e	cellular lipid catabolic process	2/1880	32/35336	0.687316	5	2	1	Capana02g001239, Capana04g001639
GO:0009312	BP	e	oligosaccharide biosynthetic process	2/1880	32/35336	0.687316	5	2	1	Capana08g000100, Capana12g002436
GO:0034754	BP	e	cellular hormone metabolic process	2/1880	32/35336	0.687316	5	2	1	Capana00g004595, Capana04g000659
GO:0009690	BP	e	cytokinin metabolic process	2/1880	32/35336	0.687316	6	2	1	Capana00g004595, Capana04g000659
GO:0009067	BP	e	aspartate family amino acid biosynthetic process	2/1880	32/35336	0.687316	9	2	1	Capana03g003782, Capana08g000096
GO:0009112	BP	e	nucleobase metabolic process	2/1880	32/35336	0.687316	6	2	1	Capana01g000752, Capana04g000659
GO:0030244	BP	e	cellulose biosynthetic process	2/1880	34/35336	0.702197	9	2	1	Capana03g004537, Capana04g002845
GO:0000956	BP	e	nuclear-transcribed mRNA catabolic process	2/1880	34/35336	0.702197	9	2	1	Capana00g002722, Capana09g000149
GO:0006857	BP	e	oligopeptide transport	2/1880	35/35336	0.709755	7	2	1	Capana00g004875, Capana03g001532
GO:0031401	BP	e	positive regulation of protein modification process	2/1880	35/35336	0.709755	8	2	1	Capana06g000712, Capana09g000174
GO:0051347	BP	e	positive regulation of transferase activity	2/1880	35/35336	0.709755	5	2	1	Capana06g000712, Capana09g000174
GO:0006402	BP	e	mRNA catabolic process	2/1880	36/35336	0.717353	8	2	1	Capana00g002722, Capana09g000149
GO:0015833	BP	e	peptide transport	2/1880	36/35336	0.717353	6	2	1	Capana00g004875, Capana03g001532
GO:0009066	BP	e	aspartate family amino acid metabolic process	2/1880	36/35336	0.717353	8	2	1	Capana03g003782, Capana08g000096
GO:1903046	BP	e	meiotic cell cycle process	2/1880	36/35336	0.717353	3	2	1	Capana00g002504, Capana00g003226
GO:0009152	BP	e	purine ribonucleotide biosynthetic process	9/1880	158/35336	0.724118	10	9	1	Capana00g002742, Capana00g003732, Capana00g004333, Capana01g001884, Capana05g002350, Capana06g001956, Capana07g000951, Capana08g002800, Capana11g001474
GO:0072522	BP	e	purine-containing compound biosynthetic process	10/1880	173/35336	0.73342	5	10	1	Capana00g002742, Capana00g003732, Capana00g004333, Capana01g001884, Capana04g000659, Capana05g002350, Capana06g001956, Capana07g000951, Capana08g002800, Capana11g001474
GO:0009311	BP	e	oligosaccharide metabolic process	3/1880	48/35336	0.74166	4	3	1	Capana03g002552, Capana08g000100, Capana12g002436
GO:0006066	BP	e	alcohol metabolic process	3/1880	49/35336	0.745	4	3	1	Capana00g003075, Capana04g000765, Capana06g001245
GO:0008202	BP	e	steroid metabolic process	3/1880	50/35336	0.748512	4	3	1	Capana02g000638, Capana10g002231, Capana12g000814
GO:0009165	BP	e	nucleotide biosynthetic process	12/1880	208/35336	0.75547	8	12	1	Capana00g002742, Capana00g003732, Capana00g004333, Capana01g000752, Capana01g001884, Capana05g001253, Capana05g002350, Capana06g001956, Capana07g000951, Capana08g002800, Capana09g002318, Capana11g001474
GO:1901293	BP	e	nucleoside phosphate biosynthetic process	12/1880	209/35336	0.756233	7	12	1	Capana00g002742, Capana00g003732, Capana00g004333, Capana01g000752, Capana01g001884, Capana05g001253, Capana05g002350, Capana06g001956, Capana07g000951, Capana08g002800, Capana09g002318, Capana11g001474
GO:0031399	BP	e	regulation of protein modification process	3/1880	54/35336	0.763947	7	3	1	Capana03g004450, Capana06g000712, Capana09g000174
GO:0034655	BP	e	nucleobase-containing compound catabolic process	4/1880	66/35336	0.779812	5	4	1	Capana00g002722, Capana08g001323, Capana09g000149, Capana09g001873
GO:0006869	BP	e	lipid transport	4/1880	69/35336	0.786038	5	4	1	Capana00g004831, Capana01g003498, Capana08g000630, Capana08g002730
GO:0006913	BP	e	nucleocytoplasmic transport	4/1880	69/35336	0.786038	6	4	1	Capana02g002231, Capana03g001978, Capana03g003795, Capana09g000354
GO:0051169	BP	e	nuclear transport	4/1880	69/35336	0.786038	5	4	1	Capana02g002231, Capana03g001978, Capana03g003795, Capana09g000354
GO:0006796	BP	e	phosphate-containing compound metabolic process	35/1880	631/35336	0.788031	4	35	1	Capana00g002742, Capana00g003075, Capana00g003732, Capana00g003967, Capana00g004333, Capana00g004595, Capana01g000752, Capana01g001517, Capana01g001884, Capana02g001239, Capana02g001624, Capana03g000536, Capana03g001593, Capana03g001931, Capana03g004557, Capana04g000765, Capana05g001103, Capana05g001253, Capana05g002168, Capana05g002350, Capana06g001956, Capana06g002716, Capana07g000195, Capana07…
GO:0009063	BP	e	cellular amino acid catabolic process	4/1880	70/35336	0.788355	7	4	1	Capana00g002895, Capana03g003941, Capana08g002314, Capana12g002919
GO:0046488	BP	e	phosphatidylinositol metabolic process	4/1880	73/35336	0.795918	7	4	1	Capana01g001517, Capana03g001593, Capana12g000395, Capana12g001751
GO:1901362	BP	e	organic cyclic compound biosynthetic process	41/1880	745/35336	0.804362	4	41	1	Capana00g002072, Capana00g002742, Capana00g002840, Capana00g003075, Capana00g003686, Capana00g003732, Capana00g004333, Capana01g000239, Capana01g000752, Capana01g001884, Capana01g004021, Capana02g000638, Capana02g001510, Capana02g001666, Capana02g001740, Capana02g001742, Capana03g001333, Capana03g002879, Capana04g000659, Capana04g000789, Capana04g002700, Capana05g000434, Capana05g001253, Capana05…
GO:1901615	BP	e	organic hydroxy compound metabolic process	5/1880	88/35336	0.810575	3	5	1	Capana00g003075, Capana02g000638, Capana04g000765, Capana06g001245, Capana12g000814
GO:0009056	BP	e	catabolic process	46/1880	843/35336	0.815939	2	46	1	Capana00g002722, Capana00g002895, Capana00g003659, Capana00g004201, Capana00g004269, Capana01g002350, Capana01g003170, Capana01g004401, Capana02g000012, Capana02g001239, Capana02g003130, Capana02g003393, Capana03g000064, Capana03g002017, Capana03g002098, Capana03g003941, Capana03g004024, Capana04g000081, Capana04g000500, Capana04g001639, Capana04g002075, Capana04g002151, Capana05g000823, Capana05…
GO:0016042	BP	e	lipid catabolic process	5/1880	92/35336	0.817625	4	5	1	Capana01g002350, Capana02g001239, Capana04g001639, Capana05g000823, Capana10g002261
GO:0006486	BP	e	protein glycosylation	7/1880	127/35336	0.842688	7	7	1	Capana00g004943, Capana05g001773, Capana06g001360, Capana09g002308, Capana10g001542, Capana11g000153, Capana12g002306
GO:0043413	BP	e	macromolecule glycosylation	7/1880	127/35336	0.842688	5	7	1	Capana00g004943, Capana05g001773, Capana06g001360, Capana09g002308, Capana10g001542, Capana11g000153, Capana12g002306
GO:0010557	BP	e	positive regulation of macromolecule biosynthetic process	7/1880	130/35336	0.845987	6	7	1	Capana00g002350, Capana01g001952, Capana01g003545, Capana03g000825, Capana04g001527, Capana05g001065, Capana08g001614
GO:0006644	BP	e	phospholipid metabolic process	8/1880	143/35336	0.850924	5	8	1	Capana01g001517, Capana02g001239, Capana03g001593, Capana03g004557, Capana07g000195, Capana12g000395, Capana12g001479, Capana12g001751
GO:0006793	BP	e	phosphorus metabolic process	35/1880	640/35336	0.85871	3	35	1	Capana00g002742, Capana00g003075, Capana00g003732, Capana00g003967, Capana00g004333, Capana00g004595, Capana01g000752, Capana01g001517, Capana01g001884, Capana02g001239, Capana02g001624, Capana03g000536, Capana03g001593, Capana03g001931, Capana03g004557, Capana04g000765, Capana05g001103, Capana05g001253, Capana05g002168, Capana05g002350, Capana06g001956, Capana06g002716, Capana07g000195, Capana07…
GO:0006164	BP	e	purine nucleotide biosynthetic process	9/1880	161/35336	0.859384	9	9	1	Capana00g002742, Capana00g003732, Capana00g004333, Capana01g001884, Capana05g002350, Capana06g001956, Capana07g000951, Capana08g002800, Capana11g001474
GO:0009260	BP	e	ribonucleotide biosynthetic process	9/1880	167/35336	0.863402	9	9	1	Capana00g002742, Capana00g003732, Capana00g004333, Capana01g001884, Capana05g002350, Capana06g001956, Capana07g000951, Capana08g002800, Capana11g001474
GO:0046390	BP	e	ribose phosphate biosynthetic process	9/1880	167/35336	0.863402	6	9	1	Capana00g002742, Capana00g003732, Capana00g004333, Capana01g001884, Capana05g002350, Capana06g001956, Capana07g000951, Capana08g002800, Capana11g001474
GO:0046034	BP	e	ATP metabolic process	10/1880	179/35336	0.866569	2	10	1	Capana00g002742, Capana00g003732, Capana00g004333, Capana01g001884, Capana01g004128, Capana06g001956, Capana06g002716, Capana07g000951, Capana08g002800, Capana09g001175
GO:0071554	BP	e	cell wall organization or biogenesis	16/1880	294/35336	0.895915	2	16	1	Capana00g002364, Capana00g002807, Capana00g003322, Capana00g004595, Capana01g000239, Capana01g000581, Capana03g000428, Capana03g004537, Capana04g002522, Capana04g002845, Capana05g001994, Capana05g002329, Capana09g000078, Capana10g000668, Capana12g000239, Capana12g001281
GO:0090407	BP	e	organophosphate biosynthetic process	18/1880	337/35336	0.9033	5	18	1	Capana00g002742, Capana00g003075, Capana00g003732, Capana00g004333, Capana01g000752, Capana01g001517, Capana01g001884, Capana03g004557, Capana05g001253, Capana05g002350, Capana06g001956, Capana07g000195, Capana07g000951, Capana08g002800, Capana09g002318, Capana11g001474, Capana12g001479, Capana12g001751
GO:0019752	BP	e	carboxylic acid metabolic process	36/1880	675/35336	0.931131	5	36	1	Capana00g000400, Capana00g001029, Capana00g002637, Capana00g002895, Capana02g001990, Capana03g001354, Capana03g001583, Capana03g002830, Capana03g003782, Capana03g003941, Capana04g000346, Capana04g000751, Capana04g001381, Capana04g001639, Capana04g002151, Capana04g002544, Capana05g000452, Capana06g001870, Capana06g001930, Capana06g002716, Capana08g000096, Capana08g001036, Capana08g002126, Capana08…
GO:0043436	BP	e	oxoacid metabolic process	37/1880	687/35336	0.9315	4	37	1	Capana00g000400, Capana00g001029, Capana00g002637, Capana00g002895, Capana01g000239, Capana02g001990, Capana03g001354, Capana03g001583, Capana03g002830, Capana03g003782, Capana03g003941, Capana04g000346, Capana04g000751, Capana04g001381, Capana04g001639, Capana04g002151, Capana04g002544, Capana05g000452, Capana06g001870, Capana06g001930, Capana06g002716, Capana08g000096, Capana08g001036, Capana08…
GO:0006629	BP	e	lipid metabolic process	37/1880	690/35336	0.931711	3	37	1	Capana00g001088, Capana00g004779, Capana01g001487, Capana01g001517, Capana01g002350, Capana01g003157, Capana01g003519, Capana02g000529, Capana02g000638, Capana02g001239, Capana02g003092, Capana03g001583, Capana03g001593, Capana03g002830, Capana03g004557, Capana04g000232, Capana04g000346, Capana04g001639, Capana04g002544, Capana05g000823, Capana05g002305, Capana06g001867, Capana06g001870, Capana07…
GO:0006082	BP	e	organic acid metabolic process	37/1880	694/35336	0.932067	3	37	1	Capana00g000400, Capana00g001029, Capana00g002637, Capana00g002895, Capana01g000239, Capana02g001990, Capana03g001354, Capana03g001583, Capana03g002830, Capana03g003782, Capana03g003941, Capana04g000346, Capana04g000751, Capana04g001381, Capana04g001639, Capana04g002151, Capana04g002544, Capana05g000452, Capana06g001870, Capana06g001930, Capana06g002716, Capana08g000096, Capana08g001036, Capana08…
GO:0044281	BP	e	small molecule metabolic process	64/1880	1200/35336	0.947866	2	64	1	Capana00g000400, Capana00g001029, Capana00g001353, Capana00g002637, Capana00g002742, Capana00g002895, Capana00g003075, Capana00g003732, Capana00g004333, Capana01g000239, Capana01g000276, Capana01g000752, Capana01g001884, Capana02g001145, Capana02g001990, Capana02g002149, Capana03g001354, Capana03g001583, Capana03g002590, Capana03g002830, Capana03g003782, Capana03g003941, Capana04g000290, Capana04…
GO:0019856	BP	e	pyrimidine nucleobase biosynthetic process	1/1880	18/35336	1	8	1	1	Capana01g000752
GO:0006265	BP	e	DNA topological change	1/1880	18/35336	1	7	1	1	Capana09g001873
GO:0048827	BP	e	phyllome development	1/1880	18/35336	1	4	1	1	Capana01g004021
GO:0050790	BP	e	regulation of catalytic activity	4/1880	75/35336	1	3	4	1	Capana03g001661, Capana03g004450, Capana06g000712, Capana09g000174
GO:0009247	BP	e	glycolipid biosynthetic process	2/1880	37/35336	1	7	2	1	Capana01g001517, Capana12g001751
GO:0034033	BP	e	purine nucleoside bisphosphate biosynthetic process	1/1880	18/35336	1	9	1	1	Capana11g001474
GO:0051493	BP	e	regulation of cytoskeleton organization	1/1880	18/35336	1	6	1	1	Capana06g000712
GO:0071214	BP	e	cellular response to abiotic stimulus	1/1880	18/35336	1	4	1	1	Capana02g001624
GO:0042364	BP	e	water-soluble vitamin biosynthetic process	2/1880	37/35336	1	5	2	1	Capana00g003075, Capana10g002257
GO:0042886	BP	e	amide transport	2/1880	37/35336	1	5	2	1	Capana00g004875, Capana03g001532
GO:0034030	BP	e	ribonucleoside bisphosphate biosynthetic process	1/1880	18/35336	1	9	1	1	Capana11g001474
GO:0051093	BP	e	negative regulation of developmental process	1/1880	18/35336	1	4	1	1	Capana01g002588
GO:0007166	BP	e	cell surface receptor signaling pathway	1/1880	18/35336	1	5	1	1	Capana11g000788
GO:0009267	BP	e	cellular response to starvation	1/1880	18/35336	1	6	1	1	Capana00g004201
GO:0071669	BP	e	plant-type cell wall organization or biogenesis	3/1880	56/35336	1	3	3	1	Capana00g003322, Capana04g002522, Capana12g000239
GO:0006275	BP	e	regulation of DNA replication	1/1880	18/35336	1	7	1	1	Capana11g000821
GO:0048285	BP	e	organelle fission	2/1880	37/35336	1	5	2	1	Capana00g000320, Capana04g000404
GO:0033866	BP	e	nucleoside bisphosphate biosynthetic process	1/1880	18/35336	1	8	1	1	Capana11g001474
GO:0104004	BP	e	cellular response to environmental stimulus	1/1880	18/35336	1	3	1	1	Capana02g001624
GO:0005674	CC	e	transcription factor TFIIF complex	2/1880	3/35336	0.00818683	4	2	0.450743	Capana07g000574, Capana07g000576
GO:0016272	CC	e	prefoldin complex	3/1880	10/35336	0.0136081	2	3	0.595974	Capana00g001390, Capana00g003279, Capana08g000043
GO:0005789	CC	e	endoplasmic reticulum membrane	15/1880	147/35336	0.0148398	4	15	0.612869	Capana00g004595, Capana01g001517, Capana02g002061, Capana02g002151, Capana03g004531, Capana03g004532, Capana04g000027, Capana04g002857, Capana05g002330, Capana05g002435, Capana06g001233, Capana06g002186, Capana08g001126, Capana12g001751, Capana12g002124
GO:0032580	CC	e	Golgi cisterna membrane	2/1880	4/35336	0.0157961	4	2	0.612869	Capana00g004943, Capana06g001360
GO:0043240	CC	e	Fanconi anaemia nuclear complex	2/1880	4/35336	0.0157961	3	2	0.612869	Capana12g000836, Capana12g000837
GO:0036452	CC	e	ESCRT complex	3/1880	12/35336	0.0230403	2	3	0.765494	Capana01g000851, Capana03g002098, Capana06g002471
GO:0005773	CC	e	vacuole	6/1880	43/35336	0.0253845	5	6	0.792214	Capana00g003659, Capana01g000804, Capana03g000534, Capana03g001583, Capana04g002544, Capana12g000657
GO:0005769	CC	e	early endosome	3/1880	13/35336	0.0287896	8	3	0.844835	Capana00g001313, Capana00g003929, Capana03g004308
GO:0000276	CC	e	mitochondrial proton-transporting ATP synthase complex, coupling factor F(o)	2/1880	6/35336	0.0367724	5	2	0.918118	Capana00g002742, Capana07g000951
GO:0000932	CC	e	P-body	2/1880	6/35336	0.0367724	7	2	0.918118	Capana01g002503, Capana09g000149
GO:0000813	CC	e	ESCRT I complex	2/1880	7/35336	0.0496909	3	2	0.918118	Capana03g002098, Capana06g002471
GO:0035770	CC	e	ribonucleoprotein granule	2/1880	7/35336	0.0496909	5	2	0.918118	Capana01g002503, Capana09g000149
GO:0036464	CC	e	cytoplasmic ribonucleoprotein granule	2/1880	7/35336	0.0496909	6	2	0.918118	Capana01g002503, Capana09g000149
GO:0005686	CC	e	U2 snRNP	1/1880	1/35336	0.0532035	5	1	0.918118	Capana09g000063
GO:0005776	CC	e	autophagosome	1/1880	1/35336	0.0532035	6	1	0.918118	Capana00g003659
GO:0071007	CC	e	U2-type catalytic step 2 spliceosome	1/1880	1/35336	0.0532035	5	1	0.918118	Capana10g002333
GO:0034399	CC	e	nuclear periphery	1/1880	1/35336	0.0532035	2	1	0.918118	Capana03g001978
GO:0043076	CC	e	megasporocyte nucleus	1/1880	1/35336	0.0532035	6	1	0.918118	Capana03g002238
GO:0005775	CC	e	vacuolar lumen	1/1880	1/35336	0.0532035	5	1	0.918118	Capana03g002552
GO:0043078	CC	e	polar nucleus	1/1880	1/35336	0.0532035	7	1	0.918118	Capana03g002238
GO:0071012	CC	e	catalytic step 1 spliceosome	1/1880	1/35336	0.0532035	4	1	0.918118	Capana10g002333
GO:0071006	CC	e	U2-type catalytic step 1 spliceosome	1/1880	1/35336	0.0532035	5	1	0.918118	Capana10g002333
GO:0005615	CC	e	extracellular space	3/1880	19/35336	0.0771176	2	3	1	Capana02g001772, Capana04g000486, Capana04g000487
GO:0033290	CC	e	eukaryotic 48S preinitiation complex	3/1880	20/35336	0.0872814	4	3	1	Capana02g002036, Capana10g000484, Capana10g000485
GO:0016282	CC	e	eukaryotic 43S preinitiation complex	3/1880	20/35336	0.0872814	4	3	1	Capana02g002036, Capana10g000484, Capana10g000485
GO:0070993	CC	e	translation preinitiation complex	3/1880	20/35336	0.0872814	3	3	1	Capana02g002036, Capana10g000484, Capana10g000485
GO:0071013	CC	e	catalytic step 2 spliceosome	1/1880	2/35336	0.103578	4	1	1	Capana10g002333
GO:0005947	CC	e	mitochondrial alpha-ketoglutarate dehydrogenase complex	1/1880	2/35336	0.103578	5	1	1	Capana12g002919
GO:0030062	CC	e	mitochondrial tricarboxylic acid cycle enzyme complex	1/1880	2/35336	0.103578	3	1	1	Capana12g002919
GO:0005845	CC	e	mRNA cap binding complex	1/1880	2/35336	0.103578	3	1	1	Capana09g000149
GO:1990726	CC	e	Lsm1-7-Pat1 complex	1/1880	2/35336	0.103578	3	1	1	Capana09g000149
GO:0097361	CC	e	CIA complex	1/1880	2/35336	0.103578	2	1	1	Capana07g002495
GO:0000974	CC	e	Prp19 complex	1/1880	2/35336	0.103578	2	1	1	Capana10g002333
GO:0005852	CC	e	eukaryotic translation initiation factor 3 complex	3/1880	22/35336	0.109165	2	3	1	Capana02g002036, Capana10g000484, Capana10g000485
GO:0045263	CC	e	proton-transporting ATP synthase complex, coupling factor F(o)	3/1880	22/35336	0.109165	4	3	1	Capana00g002742, Capana01g001884, Capana07g000951
GO:0120114	CC	e	Sm-like protein family complex	4/1880	35/35336	0.113493	2	4	1	Capana03g001896, Capana06g001402, Capana09g000063, Capana09g000149
GO:0033177	CC	e	proton-transporting two-sector ATPase complex, proton-transporting domain	4/1880	36/35336	0.122609	3	4	1	Capana00g002742, Capana01g001884, Capana07g000951, Capana12g000657
GO:0012511	CC	e	monolayer-surrounded lipid storage body	2/1880	12/35336	0.131181	6	2	1	Capana00g004687, Capana07g002428
GO:0009341	CC	e	beta-galactosidase complex	1/1880	3/35336	0.151273	3	1	1	Capana01g003757
GO:0017087	CC	e	mitochondrial processing peptidase complex	1/1880	3/35336	0.151273	3	1	1	Capana11g001908
GO:0031417	CC	e	NatC complex	1/1880	3/35336	0.151273	7	1	1	Capana03g003998
GO:0005684	CC	e	U2-type spliceosomal complex	1/1880	3/35336	0.151273	4	1	1	Capana10g002333
GO:0005938	CC	e	cell cortex	1/1880	3/35336	0.151273	3	1	1	Capana03g002879
GO:0005829	CC	e	cytosol	15/1880	199/35336	0.154331	2	15	1	Capana00g004025, Capana01g000726, Capana01g003402, Capana02g001239, Capana02g003134, Capana03g000109, Capana04g000659, Capana05g002169, Capana05g002170, Capana06g002716, Capana07g002094, Capana08g002023, Capana08g002571, Capana10g000098, Capana11g000015
GO:0005887	CC	e	integral component of plasma membrane	3/1880	26/35336	0.15824	4	3	1	Capana00g004595, Capana09g000275, Capana12g001796
GO:0005681	CC	e	spliceosomal complex	4/1880	40/35336	0.161933	3	4	1	Capana01g001024, Capana07g001395, Capana09g000063, Capana10g002333
GO:0019774	CC	e	proteasome core complex, beta-subunit complex	1/1880	4/35336	0.196432	2	1	1	Capana02g000472
GO:0045240	CC	e	dihydrolipoyl dehydrogenase complex	1/1880	4/35336	0.196432	4	1	1	Capana12g002919
GO:0031414	CC	e	N-terminal protein acetyltransferase complex	1/1880	4/35336	0.196432	6	1	1	Capana03g003998
GO:0009330	CC	e	DNA topoisomerase type II (double strand cut, ATP-hydrolyzing) complex	1/1880	4/35336	0.196432	2	1	1	Capana09g001873
GO:0042788	CC	e	polysomal ribosome	1/1880	4/35336	0.196432	6	1	1	Capana00g004025
GO:0009505	CC	e	plant-type cell wall	3/1880	29/35336	0.198639	4	3	1	Capana01g002926, Capana03g001342, Capana04g000659
GO:0005811	CC	e	lipid droplet	2/1880	16/35336	0.208117	5	2	1	Capana00g004687, Capana07g002428
GO:0005768	CC	e	endosome	5/1880	54/35336	0.210778	7	5	1	Capana00g001313, Capana00g002807, Capana00g003929, Capana03g004308, Capana04g000356
GO:0005689	CC	e	U12-type spliceosomal complex	1/1880	5/35336	0.23919	4	1	1	Capana09g000063
GO:0005956	CC	e	protein kinase CK2 complex	1/1880	5/35336	0.23919	3	1	1	Capana10g001010
GO:0035658	CC	e	Mon1-Ccz1 complex	1/1880	5/35336	0.23919	2	1	1	Capana02g000526
GO:0000814	CC	e	ESCRT II complex	1/1880	5/35336	0.23919	3	1	1	Capana01g000851
GO:0022626	CC	e	cytosolic ribosome	1/1880	5/35336	0.23919	6	1	1	Capana00g004025
GO:0097525	CC	e	spliceosomal snRNP complex	3/1880	32/35336	0.241142	4	3	1	Capana03g001896, Capana06g001402, Capana09g000063
GO:0030532	CC	e	small nuclear ribonucleoprotein complex	3/1880	32/35336	0.241142	3	3	1	Capana03g001896, Capana06g001402, Capana09g000063
GO:0090575	CC	e	RNA polymerase II transcription regulator complex	3/1880	32/35336	0.241142	3	3	1	Capana00g002072, Capana07g000574, Capana07g000576
GO:0030127	CC	e	COPII vesicle coat	2/1880	18/35336	0.248135	5	2	1	Capana04g002857, Capana05g002330
GO:0042721	CC	e	TIM22 mitochondrial import inner membrane insertion complex	1/1880	6/35336	0.279673	4	1	1	Capana06g000021
GO:0045239	CC	e	tricarboxylic acid cycle enzyme complex	1/1880	6/35336	0.279673	2	1	1	Capana12g002919
GO:0010008	CC	e	endosome membrane	1/1880	6/35336	0.279673	6	1	1	Capana05g000286
GO:0034518	CC	e	RNA cap binding complex	1/1880	6/35336	0.279673	2	1	1	Capana09g000149
GO:0031931	CC	e	TORC1 complex	1/1880	6/35336	0.279673	4	1	1	Capana10g001275
GO:0038201	CC	e	TOR complex	1/1880	6/35336	0.279673	3	1	1	Capana10g001275
GO:0046540	CC	e	U4/U6 x U5 tri-snRNP complex	2/1880	21/35336	0.308404	6	2	1	Capana03g001896, Capana06g001402
GO:0097526	CC	e	spliceosomal tri-snRNP complex	2/1880	21/35336	0.308404	5	2	1	Capana03g001896, Capana06g001402
GO:0005856	CC	e	cytoskeleton	2/1880	21/35336	0.308404	5	2	1	Capana02g001769, Capana05g001799
GO:0120025	CC	e	plasma membrane bounded cell projection	1/1880	7/35336	0.318004	3	1	1	Capana04g002113
GO:0042995	CC	e	cell projection	1/1880	7/35336	0.318004	2	1	1	Capana04g002113
GO:0090406	CC	e	pollen tube	1/1880	7/35336	0.318004	4	1	1	Capana04g002113
GO:0030008	CC	e	TRAPP complex	1/1880	7/35336	0.318004	3	1	1	Capana03g002126
GO:0005886	CC	e	plasma membrane	23/1880	362/35336	0.347181	3	23	1	Capana00g001313, Capana00g002541, Capana00g002807, Capana00g003929, Capana00g004025, Capana01g001685, Capana01g002929, Capana02g001139, Capana02g003671, Capana03g000969, Capana03g003782, Capana03g004308, Capana04g000659, Capana05g000202, Capana06g002716, Capana07g000185, Capana07g001093, Capana07g002094, Capana09g000063, Capana09g001782, Capana10g000098, Capana12g000657, Capana12g001058
GO:0016607	CC	e	nuclear speck	1/1880	8/35336	0.354296	3	1	1	Capana08g002023
GO:0030286	CC	e	dynein complex	1/1880	8/35336	0.354296	3	1	1	Capana01g003185
GO:0005667	CC	e	transcription regulator complex	4/1880	53/35336	0.366292	2	4	1	Capana00g002072, Capana07g000574, Capana07g000576, Capana09g002010
GO:0031965	CC	e	nuclear membrane	1/1880	9/35336	0.388657	4	1	1	Capana03g001978
GO:0017119	CC	e	Golgi transport complex	1/1880	9/35336	0.388657	3	1	1	Capana06g000978
GO:0042765	CC	e	GPI-anchor transamidase complex	1/1880	9/35336	0.388657	6	1	1	Capana01g000316
GO:0008303	CC	e	caspase complex	1/1880	9/35336	0.388657	5	1	1	Capana01g000316
GO:0005783	CC	e	endoplasmic reticulum	8/1880	113/35336	0.396121	5	8	1	Capana00g004110, Capana01g002916, Capana02g000049, Capana03g000064, Capana03g001333, Capana03g001599, Capana03g001664, Capana05g002540
GO:0005774	CC	e	vacuolar membrane	5/1880	68/35336	0.411685	5	5	1	Capana00g004025, Capana01g000812, Capana02g001139, Capana06g002716, Capana12g000657
GO:0030915	CC	e	Smc5-Smc6 complex	1/1880	10/35336	0.421191	5	1	1	Capana01g001479
GO:0005669	CC	e	transcription factor TFIID complex	1/1880	10/35336	0.421191	4	1	1	Capana00g002072
GO:0030964	CC	e	NADH dehydrogenase complex	1/1880	10/35336	0.421191	4	1	1	Capana07g002352
GO:0045271	CC	e	respiratory chain complex I	1/1880	10/35336	0.421191	5	1	1	Capana07g002352
GO:0005747	CC	e	mitochondrial respiratory chain complex I	1/1880	10/35336	0.421191	6	1	1	Capana07g002352
GO:0106068	CC	e	SUMO ligase complex	1/1880	10/35336	0.421191	4	1	1	Capana01g001479
GO:0005779	CC	e	integral component of peroxisomal membrane	1/1880	11/35336	0.451994	5	1	1	Capana04g000404
GO:0031231	CC	e	intrinsic component of peroxisomal membrane	1/1880	11/35336	0.451994	4	1	1	Capana04g000404
GO:0033180	CC	e	proton-transporting V-type ATPase, V1 domain	1/1880	11/35336	0.451994	4	1	1	Capana02g001139
GO:0005853	CC	e	eukaryotic translation elongation factor 1 complex	1/1880	11/35336	0.451994	2	1	1	Capana10g001668
GO:0045277	CC	e	respiratory chain complex IV	1/1880	11/35336	0.451994	4	1	1	Capana09g001175
GO:0031226	CC	e	intrinsic component of plasma membrane	3/1880	39/35336	0.462537	3	3	1	Capana00g004595, Capana09g000275, Capana12g001796
GO:0005819	CC	e	spindle	1/1880	12/35336	0.481159	5	1	1	Capana06g000712
GO:0000275	CC	e	mitochondrial proton-transporting ATP synthase complex, catalytic sector F(1)	1/1880	12/35336	0.481159	5	1	1	Capana08g002800
GO:0033179	CC	e	proton-transporting V-type ATPase, V0 domain	1/1880	13/35336	0.508773	4	1	1	Capana12g000657
GO:0022627	CC	e	cytosolic small ribosomal subunit	1/1880	13/35336	0.508773	5	1	1	Capana00g004025
GO:0005576	CC	e	extracellular region	25/1880	418/35336	0.510757	2	25	1	Capana00g002364, Capana00g004269, Capana01g000715, Capana01g000716, Capana02g001593, Capana02g003130, Capana03g000428, Capana04g002522, Capana05g002403, Capana05g002455, Capana06g002716, Capana07g002358, Capana08g001698, Capana08g001743, Capana08g001748, Capana08g001757, Capana08g002690, Capana09g000078, Capana09g000117, Capana10g001670, Capana11g000325, Capana12g000969, Capana12g001281, Capana12…
GO:0009705	CC	e	plant-type vacuole membrane	1/1880	14/35336	0.534918	6	1	1	Capana01g000812
GO:0031248	CC	e	protein acetyltransferase complex	4/1880	60/35336	0.561119	5	4	1	Capana00g004779, Capana03g003829, Capana03g003998, Capana08g000049
GO:1902493	CC	e	acetyltransferase complex	4/1880	60/35336	0.561119	4	4	1	Capana00g004779, Capana03g003829, Capana03g003998, Capana08g000049
GO:0005839	CC	e	proteasome core complex	1/1880	16/35336	0.583108	2	1	1	Capana02g000472
GO:0097708	CC	e	intracellular vesicle	5/1880	74/35336	0.597651	5	5	1	Capana00g001313, Capana00g002807, Capana00g003929, Capana03g004308, Capana04g000356
GO:0031410	CC	e	cytoplasmic vesicle	5/1880	74/35336	0.597651	6	5	1	Capana00g001313, Capana00g002807, Capana00g003929, Capana03g004308, Capana04g000356
GO:0005634	CC	e	nucleus	130/1880	2338/35336	0.59981	5	130	1	Capana00g000062, Capana00g000429, Capana00g000515, Capana00g000571, Capana00g000817, Capana00g001033, Capana00g001577, Capana00g001766, Capana00g001997, Capana00g002350, Capana00g002378, Capana00g003567, Capana00g003643, Capana00g004378, Capana00g004517, Capana00g004693, Capana00g004823, Capana00g004862, Capana01g000159, Capana01g000752, Capana01g001034, Capana01g001479, Capana01g003077, Capana01…
GO:0030659	CC	e	cytoplasmic vesicle membrane	1/1880	17/35336	0.605299	5	1	1	Capana05g000286
GO:0012506	CC	e	vesicle membrane	1/1880	17/35336	0.605299	4	1	1	Capana05g000286
GO:0016604	CC	e	nuclear body	1/1880	17/35336	0.605299	2	1	1	Capana08g002023
GO:0000159	CC	e	protein phosphatase type 2A complex	1/1880	17/35336	0.605299	6	1	1	Capana10g001874
GO:0030054	CC	e	cell junction	5/1880	77/35336	0.606538	2	5	1	Capana00g002504, Capana00g003659, Capana00g004025, Capana01g000812, Capana06g002716
GO:0070161	CC	e	anchoring junction	5/1880	77/35336	0.606538	3	5	1	Capana00g002504, Capana00g003659, Capana00g004025, Capana01g000812, Capana06g002716
GO:0009506	CC	e	plasmodesma	5/1880	77/35336	0.606538	5	5	1	Capana00g002504, Capana00g003659, Capana00g004025, Capana01g000812, Capana06g002716
GO:0005911	CC	e	cell-cell junction	5/1880	77/35336	0.606538	4	5	1	Capana00g002504, Capana00g003659, Capana00g004025, Capana01g000812, Capana06g002716
GO:0031982	CC	e	vesicle	5/1880	79/35336	0.613463	4	5	1	Capana00g001313, Capana00g002807, Capana00g003929, Capana03g004308, Capana04g000356
GO:0005741	CC	e	mitochondrial outer membrane	2/1880	32/35336	0.687316	6	2	1	Capana00g000320, Capana02g002977
GO:0005618	CC	e	cell wall	8/1880	136/35336	0.701185	3	8	1	Capana00g002364, Capana00g004025, Capana01g002926, Capana03g001342, Capana04g000659, Capana04g002522, Capana06g002716, Capana09g000078
GO:0043233	CC	e	organelle lumen	3/1880	55/35336	0.768078	3	3	1	Capana03g002552, Capana04g000670, Capana07g000333
GO:0070013	CC	e	intracellular organelle lumen	3/1880	55/35336	0.768078	4	3	1	Capana03g002552, Capana04g000670, Capana07g000333
GO:0031974	CC	e	membrane-enclosed lumen	3/1880	55/35336	0.768078	2	3	1	Capana03g002552, Capana04g000670, Capana07g000333
GO:0005743	CC	e	mitochondrial inner membrane	5/1880	84/35336	0.804937	5	5	1	Capana00g004333, Capana00g004707, Capana07g001733, Capana09g000218, Capana09g001175
GO:0099080	CC	e	supramolecular complex	6/1880	111/35336	0.833598	2	6	1	Capana00g002504, Capana01g002503, Capana01g003185, Capana01g003894, Capana06g000712, Capana09g000149
GO:0031966	CC	e	mitochondrial membrane	7/1880	126/35336	0.841694	4	7	1	Capana00g000320, Capana00g004333, Capana00g004707, Capana02g002977, Capana07g001733, Capana09g000218, Capana09g001175
GO:0030312	CC	e	external encapsulating structure	8/1880	141/35336	0.849631	2	8	1	Capana00g002364, Capana00g004025, Capana01g002926, Capana03g001342, Capana04g000659, Capana04g002522, Capana06g002716, Capana09g000078
GO:1990904	CC	e	ribonucleoprotein complex	13/1880	239/35336	0.884812	2	13	1	Capana00g004025, Capana01g001024, Capana02g002036, Capana02g002367, Capana03g001896, Capana06g000900, Capana06g000931, Capana06g001402, Capana07g001395, Capana09g000063, Capana10g000484, Capana10g000485, Capana10g002333
GO:0000943	CC	e	retrotransposon nucleocapsid	2/1880	37/35336	1	2	2	1	Capana01g001136, Capana11g001880
GO:0000123	CC	e	histone acetyltransferase complex	3/1880	56/35336	1	6	3	1	Capana00g004779, Capana03g003829, Capana08g000049
GO:0019013	CC	e	viral nucleocapsid	5/1880	93/35336	1	2	5	1	Capana03g000935, Capana03g003100, Capana05g000175, Capana12g000216, Capana12g000217
GO:0005963	CC	e	magnesium-dependent protein serine/threonine phosphatase complex	1/1880	18/35336	1	5	1	1	Capana10g001874
GO:0051740	MF	e	ethylene binding	6/1880	9/35336	1.64465e-06	3	6	0.00105641	Capana00g004595, Capana03g004531, Capana03g004532, Capana05g002435, Capana06g002186, Capana12g002124
GO:0038199	MF	e	ethylene receptor activity	6/1880	9/35336	1.64465e-06	3	6	0.00105641	Capana00g004595, Capana03g004531, Capana03g004532, Capana05g002435, Capana06g002186, Capana12g002124
GO:0072328	MF	e	alkene binding	6/1880	9/35336	1.64465e-06	2	6	0.00105641	Capana00g004595, Capana03g004531, Capana03g004532, Capana05g002435, Capana06g002186, Capana12g002124
GO:0060089	MF	e	molecular transducer activity	16/1880	83/35336	6.74186e-06	1	16	0.00324789	Capana00g001993, Capana00g004595, Capana00g004918, Capana01g001685, Capana01g003077, Capana02g001344, Capana03g003827, Capana03g004450, Capana03g004531, Capana03g004532, Capana04g000548, Capana05g000582, Capana05g002435, Capana06g002186, Capana09g001782, Capana12g002124
GO:0016874	MF	e	ligase activity	64/1880	687/35336	1.48965e-05	2	64	0.00506569	Capana00g000985, Capana00g001087, Capana00g002118, Capana00g003595, Capana00g003732, Capana00g003782, Capana00g004034, Capana00g004333, Capana00g004815, Capana01g000197, Capana01g000239, Capana01g001435, Capana01g001812, Capana01g001884, Capana01g002584, Capana01g002585, Capana01g002588, Capana01g002987, Capana01g002988, Capana01g003370, Capana01g004052, Capana02g000310, Capana02g000808, Capana02…
GO:0038023	MF	e	signaling receptor activity	15/1880	82/35336	2.49843e-05	2	15	0.00802413	Capana00g001993, Capana00g004595, Capana00g004918, Capana01g001685, Capana02g001344, Capana03g003827, Capana03g004450, Capana03g004531, Capana03g004532, Capana04g000548, Capana05g000582, Capana05g002435, Capana06g002186, Capana09g001782, Capana12g002124
GO:0003995	MF	e	acyl-CoA dehydrogenase activity	4/1880	5/35336	3.82444e-05	4	4	0.0116364	Capana06g000699, Capana10g001354, Capana10g001620, Capana11g000106
GO:0000155	MF	e	phosphorelay sensor kinase activity	8/1880	33/35336	0.00026555	7	8	0.0568572	Capana00g004595, Capana02g001344, Capana03g004531, Capana03g004532, Capana05g002435, Capana06g002186, Capana07g001235, Capana12g002124
GO:0140299	MF	e	small molecule sensor activity	8/1880	33/35336	0.00026555	1	8	0.0568572	Capana00g004595, Capana02g001344, Capana03g004531, Capana03g004532, Capana05g002435, Capana06g002186, Capana07g001235, Capana12g002124
GO:0004673	MF	e	protein histidine kinase activity	8/1880	34/35336	0.00033117	6	8	0.0660169	Capana00g004595, Capana02g001344, Capana03g004531, Capana03g004532, Capana05g002435, Capana06g002186, Capana07g001235, Capana12g002124
GO:0016775	MF	e	phosphotransferase activity, nitrogenous group as acceptor	8/1880	34/35336	0.00033117	4	8	0.0660169	Capana00g004595, Capana02g001344, Capana03g004531, Capana03g004532, Capana05g002435, Capana06g002186, Capana07g001235, Capana12g002124
GO:0016881	MF	e	acid-amino acid ligase activity	6/1880	23/35336	0.00103696	4	6	0.162018	Capana01g000239, Capana03g001583, Capana04g002544, Capana08g001036, Capana08g001413, Capana08g001414
GO:0061650	MF	e	ubiquitin-like protein conjugating enzyme activity	5/1880	16/35336	0.00113028	4	5	0.163354	Capana02g003393, Capana03g000064, Capana06g001009, Capana06g002873, Capana10g000098
GO:0061631	MF	e	ubiquitin conjugating enzyme activity	5/1880	16/35336	0.00113028	5	5	0.163354	Capana02g003393, Capana03g000064, Capana06g001009, Capana06g002873, Capana10g000098
GO:0003743	MF	e	translation initiation factor activity	18/1880	152/35336	0.00148816	6	18	0.181221	Capana00g002072, Capana00g004150, Capana01g001952, Capana02g002036, Capana02g002087, Capana03g000825, Capana04g002524, Capana05g000434, Capana05g001039, Capana07g000574, Capana07g000576, Capana09g000117, Capana10g000484, Capana10g000485, Capana10g002245, Capana11g002197, Capana12g000418, Capana12g000493
GO:0004084	MF	e	branched-chain-amino-acid transaminase activity	3/1880	6/35336	0.002663	5	3	0.247811	Capana00g001029, Capana04g000751, Capana11g000015
GO:1900750	MF	e	oligopeptide binding	2/1880	2/35336	0.00282919	4	2	0.247811	Capana08g001413, Capana08g001414
GO:0043295	MF	e	glutathione binding	2/1880	2/35336	0.00282919	5	2	0.247811	Capana08g001413, Capana08g001414
GO:0080123	MF	e	jasmonate-amino synthetase activity	3/1880	7/35336	0.00447612	5	3	0.34048	Capana03g001583, Capana04g002544, Capana08g001036
GO:0043565	MF	e	sequence-specific DNA binding	31/1880	353/35336	0.00591906	5	31	0.402565	Capana00g000429, Capana00g001033, Capana00g002350, Capana01g003545, Capana02g000407, Capana02g001740, Capana02g001742, Capana02g002657, Capana02g003134, Capana02g003339, Capana03g002354, Capana04g000789, Capana04g000826, Capana04g001527, Capana04g002305, Capana04g002700, Capana05g001065, Capana06g002058, Capana07g000181, Capana07g002094, Capana07g002313, Capana08g001614, Capana09g001429, Capana09…
GO:0004363	MF	e	glutathione synthase activity	2/1880	3/35336	0.00818683	5	2	0.450743	Capana08g001413, Capana08g001414
GO:0004839	MF	e	ubiquitin activating enzyme activity	2/1880	3/35336	0.00818683	5	2	0.450743	Capana06g001009, Capana10g000098
GO:0016920	MF	e	pyroglutamyl-peptidase activity	2/1880	3/35336	0.00818683	5	2	0.450743	Capana05g002169, Capana05g002170
GO:0017057	MF	e	6-phosphogluconolactonase activity	2/1880	3/35336	0.00818683	5	2	0.450743	Capana03g001931, Capana11g001995
GO:0009927	MF	e	histidine phosphotransfer kinase activity	2/1880	3/35336	0.00818683	6	2	0.450743	Capana00g004595, Capana01g003077
GO:0042802	MF	e	identical protein binding	8/1880	55/35336	0.00827372	3	8	0.45123	Capana00g002807, Capana00g003659, Capana00g004595, Capana02g001344, Capana04g000404, Capana08g001413, Capana08g001414, Capana09g001873
GO:0000339	MF	e	RNA cap binding	3/1880	10/35336	0.0136081	5	3	0.595974	Capana09g000149, Capana10g000484, Capana10g000485
GO:0016833	MF	e	oxo-acid-lyase activity	3/1880	10/35336	0.0136081	4	3	0.595974	Capana00g001353, Capana05g000871, Capana11g002065
GO:0098808	MF	e	mRNA cap binding	2/1880	4/35336	0.0157961	6	2	0.612869	Capana10g000484, Capana10g000485
GO:0030145	MF	e	manganese ion binding	8/1880	62/35336	0.016599	6	8	0.62718	Capana05g002554, Capana07g002358, Capana08g001698, Capana08g001743, Capana08g001748, Capana08g001757, Capana11g000325, Capana12g000969
GO:0015095	MF	e	magnesium ion transmembrane transporter activity	3/1880	11/35336	0.0179804	7	3	0.666311	Capana00g001313, Capana00g003929, Capana03g004308
GO:0004842	MF	e	ubiquitin-protein transferase activity	20/1880	227/35336	0.0251756	4	20	0.792214	Capana00g003782, Capana00g004512, Capana01g000581, Capana01g001812, Capana01g002588, Capana01g003370, Capana02g003393, Capana03g000064, Capana06g001009, Capana06g002873, Capana08g001645, Capana08g002602, Capana09g000176, Capana10g000098, Capana10g001706, Capana10g001799, Capana11g000788, Capana11g001351, Capana11g002083, Capana12g002783
GO:0004506	MF	e	squalene monooxygenase activity	2/1880	5/35336	0.0254026	5	2	0.792214	Capana02g000638, Capana12g000814
GO:0051082	MF	e	unfolded protein binding	11/1880	106/35336	0.0285864	3	11	0.844835	Capana00g001390, Capana00g003279, Capana00g003610, Capana01g003290, Capana03g002018, Capana05g001724, Capana05g002540, Capana07g001755, Capana07g002410, Capana08g000043, Capana12g002146
GO:0042277	MF	e	peptide binding	3/1880	13/35336	0.0287896	3	3	0.844835	Capana03g001978, Capana08g001413, Capana08g001414
GO:0140110	MF	e	transcription regulator activity	53/1880	737/35336	0.0304746	1	53	0.889767	Capana00g000429, Capana00g001033, Capana00g002350, Capana00g003643, Capana00g004517, Capana00g004836, Capana01g000159, Capana01g001034, Capana01g001692, Capana01g002897, Capana01g003545, Capana02g000496, Capana02g000525, Capana02g001666, Capana02g001897, Capana02g002706, Capana02g002981, Capana02g003060, Capana02g003339, Capana02g003342, Capana03g002354, Capana03g002392, Capana04g000027, Capana04…
GO:0003700	MF	e	DNA-binding transcription factor activity	46/1880	634/35336	0.0320175	2	46	0.898512	Capana00g000429, Capana00g001033, Capana00g002350, Capana00g003643, Capana00g004517, Capana00g004836, Capana01g000159, Capana01g001034, Capana01g001692, Capana01g002897, Capana01g003545, Capana02g000496, Capana02g001666, Capana02g001897, Capana02g002706, Capana02g003060, Capana02g003339, Capana02g003342, Capana03g002354, Capana03g002392, Capana04g000027, Capana04g000577, Capana04g000826, Capana04…
GO:0016702	MF	e	oxidoreductase activity, acting on single donors with incorporation of molecular oxygen, incorporation of two atoms of oxygen	7/1880	59/35336	0.0364345	4	7	0.918118	Capana01g001884, Capana02g003394, Capana03g001097, Capana11g000021, Capana11g000576, Capana11g000577, Capana12g001150
GO:0043178	MF	e	alcohol binding	2/1880	6/35336	0.0367724	3	2	0.918118	Capana00g003075, Capana03g004450
GO:0090079	MF	e	translation regulator activity, nucleic acid binding	20/1880	235/35336	0.0392922	4	20	0.918118	Capana00g002072, Capana00g004150, Capana01g001952, Capana02g002036, Capana02g002087, Capana03g000825, Capana04g002524, Capana05g000434, Capana05g001039, Capana07g000574, Capana07g000576, Capana07g000724, Capana09g000117, Capana10g000484, Capana10g000485, Capana10g001668, Capana10g002245, Capana11g002197, Capana12g000418, Capana12g000493
GO:0008135	MF	e	translation factor activity, RNA binding	20/1880	235/35336	0.0392922	5	20	0.918118	Capana00g002072, Capana00g004150, Capana01g001952, Capana02g002036, Capana02g002087, Capana03g000825, Capana04g002524, Capana05g000434, Capana05g001039, Capana07g000574, Capana07g000576, Capana07g000724, Capana09g000117, Capana10g000484, Capana10g000485, Capana10g001668, Capana10g002245, Capana11g002197, Capana12g000418, Capana12g000493
GO:0045182	MF	e	translation regulator activity	20/1880	235/35336	0.0392922	1	20	0.918118	Capana00g002072, Capana00g004150, Capana01g001952, Capana02g002036, Capana02g002087, Capana03g000825, Capana04g002524, Capana05g000434, Capana05g001039, Capana07g000574, Capana07g000576, Capana07g000724, Capana09g000117, Capana10g000484, Capana10g000485, Capana10g001668, Capana10g002245, Capana11g002197, Capana12g000418, Capana12g000493
GO:1901681	MF	e	sulfur compound binding	4/1880	25/35336	0.0413532	2	4	0.918118	Capana00g003075, Capana03g001976, Capana08g001413, Capana08g001414
GO:0019787	MF	e	ubiquitin-like protein transferase activity	20/1880	241/35336	0.0436981	3	20	0.918118	Capana00g003782, Capana00g004512, Capana01g000581, Capana01g001812, Capana01g002588, Capana01g003370, Capana02g003393, Capana03g000064, Capana06g001009, Capana06g002873, Capana08g001645, Capana08g002602, Capana09g000176, Capana10g000098, Capana10g001706, Capana10g001799, Capana11g000788, Capana11g001351, Capana11g002083, Capana12g002783
GO:0140323	MF	e	solute:anion antiporter activity	2/1880	7/35336	0.0496909	6	2	0.918118	Capana07g001733, Capana12g001796
GO:0015301	MF	e	anion:anion antiporter activity	2/1880	7/35336	0.0496909	7	2	0.918118	Capana07g001733, Capana12g001796
GO:0004633	MF	e	phosphopantothenoylcysteine decarboxylase activity	1/1880	1/35336	0.0532035	5	1	0.918118	Capana01g000217
GO:0042302	MF	e	structural constituent of cuticle	1/1880	1/35336	0.0532035	2	1	0.918118	Capana03g004137
GO:0016882	MF	e	cyclo-ligase activity	1/1880	1/35336	0.0532035	4	1	0.918118	Capana03g001049
GO:0008139	MF	e	nuclear localization sequence binding	1/1880	1/35336	0.0532035	5	1	0.918118	Capana03g001978
GO:0102786	MF	e	stearoyl-[acp] desaturase activity	1/1880	1/35336	0.0532035	5	1	0.918118	Capana03g002830
GO:0046975	MF	e	histone methyltransferase activity (H3-K36 specific)	1/1880	1/35336	0.0532035	9	1	0.918118	Capana01g001692
GO:0031624	MF	e	ubiquitin conjugating enzyme binding	1/1880	1/35336	0.0532035	5	1	0.918118	Capana01g002588
GO:0047974	MF	e	guanosine deaminase activity	1/1880	1/35336	0.0532035	5	1	0.918118	Capana08g001323
GO:0030272	MF	e	5-formyltetrahydrofolate cyclo-ligase activity	1/1880	1/35336	0.0532035	5	1	0.918118	Capana03g001049
GO:0004788	MF	e	thiamine diphosphokinase activity	1/1880	1/35336	0.0532035	5	1	0.918118	Capana00g003075
GO:0030975	MF	e	thiamine binding	1/1880	1/35336	0.0532035	4	1	0.918118	Capana00g003075
GO:0008108	MF	e	UDP-glucose:hexose-1-phosphate uridylyltransferase activity	1/1880	1/35336	0.0532035	6	1	0.918118	Capana10g001155
GO:0009815	MF	e	1-aminocyclopropane-1-carboxylate oxidase activity	1/1880	1/35336	0.0532035	5	1	0.918118	Capana12g000838
GO:0046920	MF	e	alpha-(1->3)-fucosyltransferase activity	1/1880	1/35336	0.0532035	6	1	0.918118	Capana06g001360
GO:0019135	MF	e	deoxyhypusine monooxygenase activity	1/1880	1/35336	0.0532035	4	1	0.918118	Capana01g000726
GO:0004370	MF	e	glycerol kinase activity	1/1880	1/35336	0.0532035	5	1	0.918118	Capana03g000536
GO:0004357	MF	e	glutamate-cysteine ligase activity	1/1880	1/35336	0.0532035	5	1	0.918118	Capana01g000239
GO:0044390	MF	e	ubiquitin-like protein conjugating enzyme binding	1/1880	1/35336	0.0532035	4	1	0.918118	Capana01g002588
GO:0004777	MF	e	succinate-semialdehyde dehydrogenase (NAD+) activity	1/1880	1/35336	0.0532035	6	1	0.918118	Capana03g003941
GO:0018455	MF	e	alcohol dehydrogenase [NAD(P)+] activity	1/1880	1/35336	0.0532035	5	1	0.918118	Capana06g001805
GO:0004398	MF	e	histidine decarboxylase activity	1/1880	1/35336	0.0532035	5	1	0.918118	Capana06g001930
GO:0043424	MF	e	protein histidine kinase binding	1/1880	1/35336	0.0532035	6	1	0.918118	Capana01g003077
GO:0004750	MF	e	ribulose-phosphate 3-epimerase activity	1/1880	1/35336	0.0532035	5	1	0.918118	Capana11g001663
GO:0004022	MF	e	alcohol dehydrogenase (NAD+) activity	1/1880	1/35336	0.0532035	6	1	0.918118	Capana06g001805
GO:0008430	MF	e	selenium binding	1/1880	1/35336	0.0532035	2	1	0.918118	Capana03g004098
GO:0051213	MF	e	dioxygenase activity	15/1880	167/35336	0.0536811	3	15	0.923602	Capana00g003127, Capana01g001555, Capana01g001884, Capana02g001609, Capana02g001636, Capana02g003394, Capana03g001097, Capana05g000153, Capana06g000345, Capana06g001303, Capana11g000021, Capana11g000576, Capana11g000577, Capana12g000838, Capana12g001150
GO:0015035	MF	e	protein-disulfide reductase activity	9/1880	89/35336	0.0547428	5	9	0.936296	Capana02g001145, Capana02g001845, Capana02g002149, Capana02g002646, Capana04g000290, Capana06g000329, Capana06g001148, Capana07g001774, Capana08g000303
GO:0015036	MF	e	disulfide oxidoreductase activity	9/1880	91/35336	0.0598027	4	9	1	Capana02g001145, Capana02g001845, Capana02g002149, Capana02g002646, Capana04g000290, Capana06g000329, Capana06g001148, Capana07g001774, Capana08g000303
GO:0004888	MF	e	transmembrane signaling receptor activity	6/1880	53/35336	0.0614238	3	6	1	Capana00g001993, Capana00g004918, Capana01g001685, Capana04g000548, Capana05g000582, Capana09g001782
GO:0016701	MF	e	oxidoreductase activity, acting on single donors with incorporation of molecular oxygen	8/1880	76/35336	0.0642604	3	8	1	Capana01g001884, Capana02g003394, Capana03g001097, Capana06g001245, Capana11g000021, Capana11g000576, Capana11g000577, Capana12g001150
GO:0016641	MF	e	oxidoreductase activity, acting on the CH-NH2 group of donors, oxygen as acceptor	3/1880	19/35336	0.0771176	4	3	1	Capana03g003723, Capana03g003727, Capana12g000838
GO:0046961	MF	e	proton-transporting ATPase activity, rotational mechanism	2/1880	9/35336	0.0794034	8	2	1	Capana02g001139, Capana12g000657
GO:0044769	MF	e	ATPase activity, coupled to transmembrane movement of ions, rotational mechanism	2/1880	9/35336	0.0794034	7	2	1	Capana02g001139, Capana12g000657
GO:0008417	MF	e	fucosyltransferase activity	2/1880	9/35336	0.0794034	5	2	1	Capana00g004943, Capana06g001360
GO:0042625	MF	e	ATPase-coupled ion transmembrane transporter activity	2/1880	9/35336	0.0794034	6	2	1	Capana02g001139, Capana12g000657
GO:0016778	MF	e	diphosphotransferase activity	2/1880	9/35336	0.0794034	4	2	1	Capana00g003075, Capana05g001253
GO:0043531	MF	e	ADP binding	44/1880	642/35336	0.0908633	8	44	1	Capana00g000810, Capana00g001380, Capana00g001551, Capana00g002378, Capana00g002401, Capana00g004850, Capana00g004899, Capana00g004900, Capana01g004386, Capana02g001444, Capana02g001445, Capana03g003747, Capana03g003917, Capana03g004074, Capana03g004078, Capana03g004082, Capana03g004096, Capana03g004242, Capana03g004254, Capana03g004257, Capana04g000689, Capana05g000840, Capana05g000842, Capana05…
GO:0004867	MF	e	serine-type endopeptidase inhibitor activity	2/1880	10/35336	0.0958523	6	2	1	Capana03g001469, Capana03g001471
GO:0009041	MF	e	uridylate kinase activity	2/1880	10/35336	0.0958523	7	2	1	Capana01g000752, Capana09g002318
GO:0005452	MF	e	inorganic anion exchanger activity	2/1880	10/35336	0.0958523	6	2	1	Capana06g000949, Capana10g000865
GO:0004725	MF	e	protein tyrosine phosphatase activity	5/1880	46/35336	0.0962115	7	5	1	Capana00g001751, Capana01g002978, Capana04g001629, Capana06g001396, Capana11g001209
GO:0003714	MF	e	transcription corepressor activity	4/1880	33/35336	0.0962147	3	4	1	Capana02g000525, Capana07g000724, Capana07g001299, Capana11g001252
GO:0033218	MF	e	amide binding	4/1880	33/35336	0.0962147	2	4	1	Capana03g001976, Capana03g001978, Capana08g001413, Capana08g001414
GO:0009678	MF	e	pyrophosphate hydrolysis-driven proton transmembrane transporter activity	4/1880	33/35336	0.0962147	7	4	1	Capana02g001139, Capana08g001604, Capana09g000063, Capana12g000657
GO:0042803	MF	e	protein homodimerization activity	4/1880	33/35336	0.0962147	4	4	1	Capana00g003659, Capana02g001344, Capana08g001413, Capana08g001414
GO:0016879	MF	e	ligase activity, forming carbon-nitrogen bonds	7/1880	69/35336	0.0964792	3	7	1	Capana01g000239, Capana03g001049, Capana03g001583, Capana04g002544, Capana08g001036, Capana08g001413, Capana08g001414
GO:0061733	MF	e	peptide-lysine-N-acetyltransferase activity	3/1880	21/35336	0.0979743	8	3	1	Capana02g002981, Capana05g000715, Capana08g002331
GO:0004402	MF	e	histone acetyltransferase activity	3/1880	21/35336	0.0979743	9	3	1	Capana02g002981, Capana05g000715, Capana08g002331
GO:0034212	MF	e	peptide N-acetyltransferase activity	3/1880	21/35336	0.0979743	7	3	1	Capana02g002981, Capana05g000715, Capana08g002331
GO:0017070	MF	e	U6 snRNA binding	1/1880	2/35336	0.103578	6	1	1	Capana10g002333
GO:0019107	MF	e	myristoyltransferase activity	1/1880	2/35336	0.103578	5	1	1	Capana03g000150
GO:0005548	MF	e	phospholipid transporter activity	1/1880	2/35336	0.103578	3	1	1	Capana06g002581
GO:0004419	MF	e	hydroxymethylglutaryl-CoA lyase activity	1/1880	2/35336	0.103578	5	1	1	Capana00g001353
GO:0019840	MF	e	isoprenoid binding	1/1880	2/35336	0.103578	3	1	1	Capana03g004450
GO:0004657	MF	e	proline dehydrogenase activity	1/1880	2/35336	0.103578	4	1	1	Capana00g002895
GO:0016892	MF	e	endoribonuclease activity, producing 3'-phosphomonoesters	1/1880	2/35336	0.103578	7	1	1	Capana06g000490
GO:0004150	MF	e	dihydroneopterin aldolase activity	1/1880	2/35336	0.103578	5	1	1	Capana10g002257
GO:1904680	MF	e	peptide transmembrane transporter activity	1/1880	2/35336	0.103578	4	1	1	Capana08g001771
GO:0003999	MF	e	adenine phosphoribosyltransferase activity	1/1880	2/35336	0.103578	6	1	1	Capana04g000659
GO:0035673	MF	e	oligopeptide transmembrane transporter activity	1/1880	2/35336	0.103578	5	1	1	Capana08g001771
GO:0015333	MF	e	peptide:proton symporter activity	1/1880	2/35336	0.103578	8	1	1	Capana08g001771
GO:0004379	MF	e	glycylpeptide N-tetradecanoyltransferase activity	1/1880	2/35336	0.103578	6	1	1	Capana03g000150
GO:0004474	MF	e	malate synthase activity	1/1880	2/35336	0.103578	5	1	1	Capana03g001354
GO:0003841	MF	e	1-acylglycerol-3-phosphate O-acyltransferase activity	1/1880	2/35336	0.103578	7	1	1	Capana07g000195
GO:0010427	MF	e	abscisic acid binding	1/1880	2/35336	0.103578	6	1	1	Capana03g004450
GO:0000213	MF	e	tRNA-intron endonuclease activity	1/1880	2/35336	0.103578	8	1	1	Capana06g000490
GO:0022824	MF	e	transmitter-gated ion channel activity	4/1880	34/35336	0.104691	9	4	1	Capana00g001993, Capana00g004918, Capana04g000548, Capana05g000582
GO:0016307	MF	e	phosphatidylinositol phosphate kinase activity	4/1880	34/35336	0.104691	5	4	1	Capana00g002490, Capana00g002928, Capana00g004424, Capana10g001436
GO:0030594	MF	e	neurotransmitter receptor activity	4/1880	34/35336	0.104691	3	4	1	Capana00g001993, Capana00g004918, Capana04g000548, Capana05g000582
GO:0005230	MF	e	extracellular ligand-gated ion channel activity	4/1880	34/35336	0.104691	8	4	1	Capana00g001993, Capana00g004918, Capana04g000548, Capana05g000582
GO:0008066	MF	e	glutamate receptor activity	4/1880	34/35336	0.104691	4	4	1	Capana00g001993, Capana00g004918, Capana04g000548, Capana05g000582
GO:0004970	MF	e	ionotropic glutamate receptor activity	4/1880	34/35336	0.104691	10	4	1	Capana00g001993, Capana00g004918, Capana04g000548, Capana05g000582
GO:0022835	MF	e	transmitter-gated channel activity	4/1880	34/35336	0.104691	7	4	1	Capana00g001993, Capana00g004918, Capana04g000548, Capana05g000582
GO:0004721	MF	e	phosphoprotein phosphatase activity	16/1880	198/35336	0.108661	6	16	1	Capana00g001751, Capana00g003967, Capana01g002929, Capana01g002978, Capana02g001624, Capana03g002043, Capana04g000063, Capana04g001052, Capana04g001053, Capana04g001629, Capana05g002146, Capana06g001396, Capana09g001371, Capana10g001276, Capana10g001593, Capana11g001209
GO:0015276	MF	e	ligand-gated ion channel activity	4/1880	35/35336	0.113493	7	4	1	Capana00g001993, Capana00g004918, Capana04g000548, Capana05g000582
GO:0061630	MF	e	ubiquitin protein ligase activity	4/1880	35/35336	0.113493	5	4	1	Capana01g001812, Capana08g001645, Capana10g001706, Capana10g001799
GO:0019887	MF	e	protein kinase regulator activity	4/1880	35/35336	0.113493	4	4	1	Capana00g000817, Capana00g004378, Capana03g001342, Capana10g001010
GO:0061659	MF	e	ubiquitin-like protein ligase activity	4/1880	35/35336	0.113493	4	4	1	Capana01g001812, Capana08g001645, Capana10g001706, Capana10g001799
GO:0022834	MF	e	ligand-gated channel activity	4/1880	35/35336	0.113493	6	4	1	Capana00g001993, Capana00g004918, Capana04g000548, Capana05g000582
GO:0004675	MF	e	transmembrane receptor protein serine/threonine kinase activity	2/1880	12/35336	0.131181	7	2	1	Capana01g001685, Capana09g001782
GO:0019199	MF	e	transmembrane receptor protein kinase activity	2/1880	12/35336	0.131181	6	2	1	Capana01g001685, Capana09g001782
GO:0008641	MF	e	ubiquitin-like modifier activating enzyme activity	3/1880	24/35336	0.132906	4	3	1	Capana01g001884, Capana06g001009, Capana10g000098
GO:0004722	MF	e	protein serine/threonine phosphatase activity	10/1880	116/35336	0.140177	7	10	1	Capana00g003967, Capana01g002929, Capana02g001624, Capana03g002043, Capana04g000063, Capana04g001052, Capana04g001053, Capana05g002146, Capana10g001276, Capana10g001593
GO:0015295	MF	e	solute:proton symporter activity	2/1880	13/35336	0.149797	7	2	1	Capana08g001771, Capana09g000275
GO:0016308	MF	e	1-phosphatidylinositol-4-phosphate 5-kinase activity	2/1880	13/35336	0.149797	6	2	1	Capana00g004424, Capana10g001436
GO:0071617	MF	e	lysophospholipid acyltransferase activity	1/1880	3/35336	0.151273	5	1	1	Capana07g000195
GO:0042171	MF	e	lysophosphatidic acid acyltransferase activity	1/1880	3/35336	0.151273	6	1	1	Capana07g000195
GO:0080044	MF	e	quercetin 7-O-glucosyltransferase activity	1/1880	3/35336	0.151273	7	1	1	Capana12g002091
GO:0009882	MF	e	blue light photoreceptor activity	1/1880	3/35336	0.151273	4	1	1	Capana03g003827
GO:0004127	MF	e	cytidylate kinase activity	1/1880	3/35336	0.151273	7	1	1	Capana01g000752
GO:0080043	MF	e	quercetin 3-O-glucosyltransferase activity	1/1880	3/35336	0.151273	7	1	1	Capana12g002091
GO:0004575	MF	e	sucrose alpha-glucosidase activity	1/1880	3/35336	0.151273	7	1	1	Capana03g002552
GO:0004020	MF	e	adenylylsulfate kinase activity	1/1880	3/35336	0.151273	5	1	1	Capana02g002971
GO:0016894	MF	e	endonuclease activity, active with either ribo- or deoxyribonucleic acids and producing 3'-phosphomonoesters	1/1880	3/35336	0.151273	6	1	1	Capana06g000490
GO:0004612	MF	e	phosphoenolpyruvate carboxykinase (ATP) activity	1/1880	3/35336	0.151273	6	1	1	Capana04g000802
GO:0009013	MF	e	succinate-semialdehyde dehydrogenase [NAD(P)+] activity	1/1880	3/35336	0.151273	5	1	1	Capana03g003941
GO:0003863	MF	e	3-methyl-2-oxobutanoate dehydrogenase (2-methylpropanoyl-transferring) activity	1/1880	3/35336	0.151273	5	1	1	Capana12g002919
GO:0008444	MF	e	CDP-diacylglycerol-glycerol-3-phosphate 3-phosphatidyltransferase activity	1/1880	3/35336	0.151273	6	1	1	Capana12g001479
GO:0106130	MF	e	purine phosphoribosyltransferase activity	1/1880	3/35336	0.151273	5	1	1	Capana04g000659
GO:0003852	MF	e	2-isopropylmalate synthase activity	1/1880	3/35336	0.151273	5	1	1	Capana00g000400
GO:0120013	MF	e	lipid transfer activity	1/1880	3/35336	0.151273	3	1	1	Capana04g001455
GO:0047150	MF	e	betaine-homocysteine S-methyltransferase activity	1/1880	3/35336	0.151273	6	1	1	Capana03g003782
GO:0004806	MF	e	triglyceride lipase activity	1/1880	3/35336	0.151273	5	1	1	Capana10g002261
GO:0003839	MF	e	gamma-glutamylcyclotransferase activity	1/1880	3/35336	0.151273	5	1	1	Capana04g002075
GO:0004708	MF	e	MAP kinase kinase activity	1/1880	3/35336	0.151273	7	1	1	Capana09g000174
GO:0004807	MF	e	triose-phosphate isomerase activity	1/1880	3/35336	0.151273	5	1	1	Capana06g002716
GO:0000107	MF	e	imidazoleglycerol-phosphate synthase activity	1/1880	3/35336	0.151273	5	1	1	Capana11g002065
GO:0003729	MF	e	mRNA binding	4/1880	39/35336	0.151702	5	4	1	Capana02g002087, Capana08g002023, Capana10g000484, Capana10g000485
GO:0004185	MF	e	serine-type carboxypeptidase activity	6/1880	65/35336	0.159702	6	6	1	Capana01g002699, Capana02g000855, Capana02g001991, Capana04g000694, Capana04g000874, Capana08g002411
GO:0003979	MF	e	UDP-glucose 6-dehydrogenase activity	2/1880	14/35336	0.168893	5	2	1	Capana02g000827, Capana06g001805
GO:0009881	MF	e	photoreceptor activity	2/1880	14/35336	0.168893	3	2	1	Capana02g001344, Capana03g003827
GO:0004470	MF	e	malic enzyme activity	2/1880	14/35336	0.168893	5	2	1	Capana01g002584, Capana01g002585
GO:0008131	MF	e	primary amine oxidase activity	2/1880	14/35336	0.168893	5	2	1	Capana03g003723, Capana03g003727
GO:0004471	MF	e	malate dehydrogenase (decarboxylating) (NAD+) activity	2/1880	14/35336	0.168893	6	2	1	Capana01g002584, Capana01g002585
GO:0043621	MF	e	protein self-association	2/1880	15/35336	0.188364	3	2	1	Capana01g000812, Capana05g000202
GO:0032182	MF	e	ubiquitin-like protein binding	2/1880	15/35336	0.188364	3	2	1	Capana03g002098, Capana06g002471
GO:0015294	MF	e	solute:cation symporter activity	2/1880	15/35336	0.188364	6	2	1	Capana08g001771, Capana09g000275
GO:0016717	MF	e	oxidoreductase activity, acting on paired donors, with oxidation of a pair of donors resulting in the reduction of molecular oxygen to two molecules of water	2/1880	15/35336	0.188364	4	2	1	Capana01g001487, Capana03g002830
GO:0043130	MF	e	ubiquitin binding	2/1880	15/35336	0.188364	4	2	1	Capana03g002098, Capana06g002471
GO:0070008	MF	e	serine-type exopeptidase activity	7/1880	78/35336	0.196386	5	7	1	Capana01g002699, Capana02g000855, Capana02g001991, Capana04g000694, Capana04g000874, Capana08g002411, Capana11g002063
GO:0051879	MF	e	Hsp90 protein binding	1/1880	4/35336	0.196432	4	1	1	Capana05g001473
GO:0008428	MF	e	ribonuclease inhibitor activity	1/1880	4/35336	0.196432	4	1	1	Capana05g000871
GO:0047443	MF	e	4-hydroxy-4-methyl-2-oxoglutarate aldolase activity	1/1880	4/35336	0.196432	5	1	1	Capana05g000871
GO:0003994	MF	e	aconitate hydratase activity	1/1880	4/35336	0.196432	5	1	1	Capana00g004197
GO:0090599	MF	e	alpha-glucosidase activity	1/1880	4/35336	0.196432	6	1	1	Capana03g002552
GO:0004359	MF	e	glutaminase activity	1/1880	4/35336	0.196432	5	1	1	Capana11g002065
GO:0052656	MF	e	L-isoleucine transaminase activity	1/1880	4/35336	0.196432	6	1	1	Capana04g000751
GO:0004109	MF	e	coproporphyrinogen oxidase activity	1/1880	4/35336	0.196432	5	1	1	Capana03g001333
GO:0038024	MF	e	cargo receptor activity	1/1880	4/35336	0.196432	1	1	1	Capana08g001274
GO:0052655	MF	e	L-valine transaminase activity	1/1880	4/35336	0.196432	6	1	1	Capana04g000751
GO:0050113	MF	e	inositol oxygenase activity	1/1880	4/35336	0.196432	4	1	1	Capana06g001245
GO:0004816	MF	e	asparagine-tRNA ligase activity	1/1880	4/35336	0.196432	6	1	1	Capana02g001990
GO:0004712	MF	e	protein serine/threonine/tyrosine kinase activity	1/1880	4/35336	0.196432	6	1	1	Capana09g000174
GO:0052654	MF	e	L-leucine transaminase activity	1/1880	4/35336	0.196432	6	1	1	Capana04g000751
GO:0042887	MF	e	amide transmembrane transporter activity	1/1880	4/35336	0.196432	3	1	1	Capana08g001771
GO:0004549	MF	e	tRNA-specific ribonuclease activity	1/1880	4/35336	0.196432	6	1	1	Capana06g000490
GO:0004817	MF	e	cysteine-tRNA ligase activity	1/1880	4/35336	0.196432	6	1	1	Capana08g002526
GO:0004061	MF	e	arylformamidase activity	1/1880	4/35336	0.196432	5	1	1	Capana08g002314
GO:0005471	MF	e	ATP:ADP antiporter activity	1/1880	4/35336	0.196432	8	1	1	Capana07g001733
GO:0015217	MF	e	ADP transmembrane transporter activity	1/1880	4/35336	0.196432	7	1	1	Capana07g001733
GO:0005044	MF	e	scavenger receptor activity	1/1880	4/35336	0.196432	2	1	1	Capana08g001274
GO:0019706	MF	e	protein-cysteine S-palmitoyltransferase activity	3/1880	29/35336	0.198639	7	3	1	Capana00g004287, Capana05g001684, Capana10g001698
GO:0016409	MF	e	palmitoyltransferase activity	3/1880	29/35336	0.198639	5	3	1	Capana00g004287, Capana05g001684, Capana10g001698
GO:0008146	MF	e	sulfotransferase activity	3/1880	29/35336	0.198639	4	3	1	Capana03g001768, Capana03g001770, Capana11g000074
GO:0019707	MF	e	protein-cysteine S-acyltransferase activity	3/1880	29/35336	0.198639	6	3	1	Capana00g004287, Capana05g001684, Capana10g001698
GO:0072341	MF	e	modified amino acid binding	2/1880	16/35336	0.208117	2	2	1	Capana08g001413, Capana08g001414
GO:0016877	MF	e	ligase activity, forming carbon-sulfur bonds	3/1880	30/35336	0.212615	3	3	1	Capana01g001884, Capana06g001009, Capana10g000098
GO:0008134	MF	e	transcription factor binding	2/1880	17/35336	0.228066	3	2	1	Capana00g002350, Capana10g002245
GO:0033897	MF	e	ribonuclease T2 activity	2/1880	17/35336	0.228066	7	2	1	Capana01g000082, Capana09g000838
GO:0019212	MF	e	phosphatase inhibitor activity	1/1880	5/35336	0.23919	4	1	1	Capana03g004450
GO:0017069	MF	e	snRNA binding	1/1880	5/35336	0.23919	5	1	1	Capana10g002333
GO:0004564	MF	e	beta-fructofuranosidase activity	1/1880	5/35336	0.23919	5	1	1	Capana03g002552
GO:0004345	MF	e	glucose-6-phosphate dehydrogenase activity	1/1880	5/35336	0.23919	5	1	1	Capana05g002168
GO:0017169	MF	e	CDP-alcohol phosphatidyltransferase activity	1/1880	5/35336	0.23919	5	1	1	Capana12g001479
GO:0098599	MF	e	palmitoyl hydrolase activity	1/1880	5/35336	0.23919	3	1	1	Capana01g000673
GO:0000062	MF	e	fatty-acyl-CoA binding	1/1880	5/35336	0.23919	9	1	1	Capana03g001976
GO:1901567	MF	e	fatty acid derivative binding	1/1880	5/35336	0.23919	2	1	1	Capana03g001976
GO:0008661	MF	e	1-deoxy-D-xylulose-5-phosphate synthase activity	1/1880	5/35336	0.23919	4	1	1	Capana12g002714
GO:0004069	MF	e	L-aspartate:2-oxoglutarate aminotransferase activity	1/1880	5/35336	0.23919	5	1	1	Capana10g001251
GO:0036002	MF	e	pre-mRNA binding	1/1880	5/35336	0.23919	5	1	1	Capana10g002333
GO:0004864	MF	e	protein phosphatase inhibitor activity	1/1880	5/35336	0.23919	5	1	1	Capana03g004450
GO:0120227	MF	e	acyl-CoA binding	1/1880	5/35336	0.23919	8	1	1	Capana03g001976
GO:0070566	MF	e	adenylyltransferase activity	3/1880	32/35336	0.241142	5	3	1	Capana03g001583, Capana04g002544, Capana12g000176
GO:0015293	MF	e	symporter activity	2/1880	18/35336	0.248135	5	2	1	Capana08g001771, Capana09g000275
GO:0016417	MF	e	S-acyltransferase activity	3/1880	33/35336	0.255635	5	3	1	Capana00g004287, Capana05g001684, Capana10g001698
GO:0016849	MF	e	phosphorus-oxygen lyase activity	2/1880	19/35336	0.268255	3	2	1	Capana01g000082, Capana09g000838
GO:0005096	MF	e	GTPase activator activity	4/1880	41/35336	0.278564	5	4	1	Capana00g002249, Capana03g003951, Capana07g002235, Capana08g001659
GO:0001671	MF	e	ATPase activator activity	1/1880	6/35336	0.279673	3	1	1	Capana05g001473
GO:0005347	MF	e	ATP transmembrane transporter activity	1/1880	6/35336	0.279673	7	1	1	Capana07g001733
GO:0000295	MF	e	adenine nucleotide transmembrane transporter activity	1/1880	6/35336	0.279673	6	1	1	Capana07g001733
GO:0015216	MF	e	purine nucleotide transmembrane transporter activity	1/1880	6/35336	0.279673	5	1	1	Capana07g001733
GO:0004072	MF	e	aspartate kinase activity	1/1880	6/35336	0.279673	6	1	1	Capana08g000096
GO:0052861	MF	e	glucan endo-1,3-beta-glucanase activity, C-3 substituted reducing group	1/1880	6/35336	0.279673	6	1	1	Capana06g001036
GO:0106029	MF	e	tRNA pseudouridine synthase activity	1/1880	6/35336	0.279673	5	1	1	Capana09g001361
GO:0140677	MF	e	molecular function activator activity	1/1880	6/35336	0.279673	2	1	1	Capana05g001473
GO:0005346	MF	e	purine ribonucleotide transmembrane transporter activity	1/1880	6/35336	0.279673	6	1	1	Capana07g001733
GO:0004605	MF	e	phosphatidate cytidylyltransferase activity	1/1880	6/35336	0.279673	6	1	1	Capana03g004557
GO:0019904	MF	e	protein domain specific binding	2/1880	20/35336	0.288363	3	2	1	Capana02g000552, Capana12g002700
GO:0019900	MF	e	kinase binding	2/1880	20/35336	0.288363	4	2	1	Capana01g003077, Capana01g003402
GO:0004180	MF	e	carboxypeptidase activity	6/1880	74/35336	0.290396	5	6	1	Capana01g002699, Capana02g000855, Capana02g001991, Capana04g000694, Capana04g000874, Capana08g002411
GO:0019207	MF	e	kinase regulator activity	4/1880	44/35336	0.2952	3	4	1	Capana00g000817, Capana00g004378, Capana03g001342, Capana10g001010
GO:0004861	MF	e	cyclin-dependent protein serine/threonine kinase inhibitor activity	2/1880	21/35336	0.308404	7	2	1	Capana00g000817, Capana00g004378
GO:0030291	MF	e	protein serine/threonine kinase inhibitor activity	2/1880	21/35336	0.308404	6	2	1	Capana00g000817, Capana00g004378
GO:0004860	MF	e	protein kinase inhibitor activity	2/1880	21/35336	0.308404	5	2	1	Capana00g000817, Capana00g004378
GO:0031072	MF	e	heat shock protein binding	2/1880	21/35336	0.308404	3	2	1	Capana01g003290, Capana05g001473
GO:0016709	MF	e	oxidoreductase activity, acting on paired donors, with incorporation or reduction of molecular oxygen, NAD(P)H as one donor, and incorporation of one atom of oxygen	4/1880	46/35336	0.308589	4	4	1	Capana00g001279, Capana02g000638, Capana06g000153, Capana12g000814
GO:0008172	MF	e	S-methyltransferase activity	1/1880	7/35336	0.318004	5	1	1	Capana03g003782
GO:0033862	MF	e	UMP kinase activity	1/1880	7/35336	0.318004	8	1	1	Capana09g002318
GO:0015215	MF	e	nucleotide transmembrane transporter activity	1/1880	7/35336	0.318004	4	1	1	Capana07g001733
GO:0052736	MF	e	beta-glucanase activity	1/1880	7/35336	0.318004	5	1	1	Capana06g001036
GO:0045300	MF	e	acyl-[acyl-carrier-protein] desaturase activity	1/1880	7/35336	0.318004	5	1	1	Capana03g002830
GO:0042562	MF	e	hormone binding	1/1880	7/35336	0.318004	2	1	1	Capana03g004450
GO:0004749	MF	e	ribose phosphate diphosphokinase activity	1/1880	7/35336	0.318004	5	1	1	Capana05g001253
GO:0015605	MF	e	organophosphate ester transmembrane transporter activity	1/1880	7/35336	0.318004	3	1	1	Capana07g001733
GO:0017022	MF	e	myosin binding	1/1880	7/35336	0.318004	4	1	1	Capana03g003378
GO:0016624	MF	e	oxidoreductase activity, acting on the aldehyde or oxo group of donors, disulfide as acceptor	2/1880	22/35336	0.328328	4	2	1	Capana11g001474, Capana12g002919
GO:0016410	MF	e	N-acyltransferase activity	4/1880	49/35336	0.331524	5	4	1	Capana02g002981, Capana03g000150, Capana05g000715, Capana08g002331
GO:0000976	MF	e	transcription cis-regulatory region binding	7/1880	91/35336	0.341468	7	7	1	Capana00g002350, Capana02g003134, Capana04g001527, Capana05g001065, Capana07g002094, Capana07g002313, Capana08g001614
GO:0001067	MF	e	transcription regulatory region nucleic acid binding	7/1880	91/35336	0.341468	4	7	1	Capana00g002350, Capana02g003134, Capana04g001527, Capana05g001065, Capana07g002094, Capana07g002313, Capana08g001614
GO:0019888	MF	e	protein phosphatase regulator activity	2/1880	23/35336	0.34809	4	2	1	Capana03g004450, Capana10g001874
GO:1990837	MF	e	sequence-specific double-stranded DNA binding	7/1880	94/35336	0.351116	6	7	1	Capana00g002350, Capana02g003134, Capana04g001527, Capana05g001065, Capana07g002094, Capana07g002313, Capana08g001614
GO:0008420	MF	e	RNA polymerase II CTD heptapeptide repeat phosphatase activity	1/1880	8/35336	0.354296	8	1	1	Capana00g003967
GO:0016842	MF	e	amidine-lyase activity	1/1880	8/35336	0.354296	4	1	1	Capana04g002075
GO:0017025	MF	e	TBP-class protein binding	1/1880	8/35336	0.354296	5	1	1	Capana10g002245
GO:0003918	MF	e	DNA topoisomerase type II (double strand cut, ATP-hydrolyzing) activity	1/1880	8/35336	0.354296	5	1	1	Capana09g001873
GO:0004828	MF	e	serine-tRNA ligase activity	1/1880	8/35336	0.354296	6	1	1	Capana09g002115
GO:0046912	MF	e	acyltransferase, acyl groups converted into alkyl on transfer	2/1880	24/35336	0.367652	4	2	1	Capana00g000400, Capana03g001354
GO:0019208	MF	e	phosphatase regulator activity	2/1880	24/35336	0.367652	3	2	1	Capana03g004450, Capana10g001874
GO:0016411	MF	e	acylglycerol O-acyltransferase activity	2/1880	25/35336	0.38698	6	2	1	Capana07g000195, Capana09g000849
GO:0016615	MF	e	malate dehydrogenase activity	2/1880	25/35336	0.38698	4	2	1	Capana01g002584, Capana01g002585
GO:0005319	MF	e	lipid transporter activity	2/1880	25/35336	0.38698	2	2	1	Capana04g001455, Capana06g002581
GO:0052726	MF	e	inositol-1,3,4-trisphosphate 5-kinase activity	1/1880	9/35336	0.388657	6	1	1	Capana04g000765
GO:0016872	MF	e	intramolecular lyase activity	1/1880	9/35336	0.388657	3	1	1	Capana02g001008
GO:0004652	MF	e	polynucleotide adenylyltransferase activity	1/1880	9/35336	0.388657	6	1	1	Capana12g000176
GO:0052725	MF	e	inositol-1,3,4-trisphosphate 6-kinase activity	1/1880	9/35336	0.388657	6	1	1	Capana04g000765
GO:0004143	MF	e	diacylglycerol kinase activity	1/1880	9/35336	0.388657	5	1	1	Capana03g000844
GO:0015250	MF	e	water channel activity	1/1880	9/35336	0.388657	5	1	1	Capana06g001648
GO:0004550	MF	e	nucleoside diphosphate kinase activity	1/1880	9/35336	0.388657	6	1	1	Capana05g002350
GO:0005402	MF	e	carbohydrate:cation symporter activity	1/1880	9/35336	0.388657	7	1	1	Capana09g000275
GO:0005372	MF	e	water transmembrane transporter activity	1/1880	9/35336	0.388657	4	1	1	Capana06g001648
GO:0004739	MF	e	pyruvate dehydrogenase (acetyl-transferring) activity	1/1880	9/35336	0.388657	5	1	1	Capana11g001474
GO:0004738	MF	e	pyruvate dehydrogenase activity	1/1880	9/35336	0.388657	4	1	1	Capana11g001474
GO:0070567	MF	e	cytidylyltransferase activity	1/1880	9/35336	0.388657	5	1	1	Capana03g004557
GO:0005351	MF	e	carbohydrate:proton symporter activity	1/1880	9/35336	0.388657	8	1	1	Capana09g000275
GO:0047325	MF	e	inositol tetrakisphosphate 1-kinase activity	1/1880	9/35336	0.388657	6	1	1	Capana04g000765
GO:0033926	MF	e	glycopeptide alpha-N-acetylgalactosaminidase activity	1/1880	9/35336	0.388657	5	1	1	Capana04g000213
GO:0016830	MF	e	carbon-carbon lyase activity	8/1880	119/35336	0.416685	3	8	1	Capana00g001353, Capana01g000217, Capana04g000802, Capana04g001381, Capana05g000871, Capana06g001930, Capana10g002257, Capana11g002065
GO:0019202	MF	e	amino acid kinase activity	1/1880	10/35336	0.421191	5	1	1	Capana08g000096
GO:0140296	MF	e	general transcription initiation factor binding	1/1880	10/35336	0.421191	4	1	1	Capana10g002245
GO:0005048	MF	e	signal sequence binding	1/1880	10/35336	0.421191	4	1	1	Capana03g001978
GO:0043733	MF	e	DNA-3-methylbase glycosylase activity	1/1880	10/35336	0.421191	7	1	1	Capana07g001352
GO:0008553	MF	e	P-type proton-exporting transporter activity	1/1880	10/35336	0.421191	8	1	1	Capana09g000063
GO:0016639	MF	e	oxidoreductase activity, acting on the CH-NH2 group of donors, NAD or NADP as acceptor	1/1880	10/35336	0.421191	4	1	1	Capana04g002151
GO:0008725	MF	e	DNA-3-methyladenine glycosylase activity	1/1880	10/35336	0.421191	8	1	1	Capana07g001352
GO:0008514	MF	e	organic anion transmembrane transporter activity	1/1880	10/35336	0.421191	5	1	1	Capana07g001733
GO:0016667	MF	e	oxidoreductase activity, acting on a sulfur group of donors	9/1880	128/35336	0.425005	3	9	1	Capana02g001145, Capana02g001845, Capana02g002149, Capana02g002646, Capana04g000290, Capana06g000329, Capana06g001148, Capana07g001774, Capana08g000303
GO:0005199	MF	e	structural constituent of cell wall	3/1880	35/35336	0.432363	2	3	1	Capana00g002364, Capana00g003322, Capana12g000239
GO:0005544	MF	e	calcium-dependent phospholipid binding	3/1880	37/35336	0.44663	4	3	1	Capana00g004266, Capana04g000557, Capana08g001265
GO:0004674	MF	e	protein serine/threonine kinase activity	53/1880	901/35336	0.451551	6	53	1	Capana00g001376, Capana00g001564, Capana00g002124, Capana00g004509, Capana01g001172, Capana01g001685, Capana01g003406, Capana02g000662, Capana02g001242, Capana02g001243, Capana02g001953, Capana02g002120, Capana02g002512, Capana02g002993, Capana02g003135, Capana03g000718, Capana03g000820, Capana03g002879, Capana03g004588, Capana04g000728, Capana04g000729, Capana04g000730, Capana04g000733, Capana04…
GO:0003905	MF	e	alkylbase DNA N-glycosylase activity	1/1880	11/35336	0.451994	6	1	1	Capana07g001352
GO:0051765	MF	e	inositol tetrakisphosphate kinase activity	1/1880	11/35336	0.451994	5	1	1	Capana04g000765
GO:0003978	MF	e	UDP-glucose 4-epimerase activity	1/1880	11/35336	0.451994	5	1	1	Capana01g000276
GO:0016634	MF	e	oxidoreductase activity, acting on the CH-CH group of donors, oxygen as acceptor	1/1880	11/35336	0.451994	4	1	1	Capana03g001333
GO:0004096	MF	e	catalase activity	1/1880	11/35336	0.451994	5	1	1	Capana04g000081
GO:0051766	MF	e	inositol trisphosphate kinase activity	1/1880	11/35336	0.451994	5	1	1	Capana04g000765
GO:0004805	MF	e	trehalose-phosphatase activity	1/1880	11/35336	0.451994	7	1	1	Capana12g002436
GO:0070569	MF	e	uridylyltransferase activity	1/1880	11/35336	0.451994	5	1	1	Capana10g001155
GO:0008138	MF	e	protein tyrosine/serine/threonine phosphatase activity	3/1880	39/35336	0.462537	7	3	1	Capana00g001751, Capana01g002978, Capana11g001209
GO:0004045	MF	e	aminoacyl-tRNA hydrolase activity	1/1880	12/35336	0.481159	5	1	1	Capana12g000426
GO:0003713	MF	e	transcription coactivator activity	1/1880	12/35336	0.481159	3	1	1	Capana10g000648
GO:0016776	MF	e	phosphotransferase activity, phosphate group as acceptor	3/1880	43/35336	0.497958	4	3	1	Capana01g000752, Capana05g002350, Capana09g002318
GO:0008080	MF	e	N-acetyltransferase activity	3/1880	43/35336	0.497958	6	3	1	Capana02g002981, Capana05g000715, Capana08g002331
GO:0008238	MF	e	exopeptidase activity	7/1880	102/35336	0.501837	4	7	1	Capana01g002699, Capana02g000855, Capana02g001991, Capana04g000694, Capana04g000874, Capana08g002411, Capana11g002063
GO:0016903	MF	e	oxidoreductase activity, acting on the aldehyde or oxo group of donors	7/1880	102/35336	0.501837	3	7	1	Capana00g001088, Capana03g000109, Capana03g003941, Capana05g000773, Capana07g002036, Capana11g001474, Capana12g002919
GO:0003712	MF	e	transcription coregulator activity	7/1880	103/35336	0.504247	2	7	1	Capana02g000525, Capana02g002981, Capana05g000715, Capana07g000724, Capana07g001299, Capana10g000648, Capana11g001252
GO:0022836	MF	e	gated channel activity	7/1880	104/35336	0.506856	5	7	1	Capana00g001993, Capana00g004918, Capana02g002977, Capana04g000273, Capana04g000548, Capana05g000582, Capana05g001704
GO:0003857	MF	e	3-hydroxyacyl-CoA dehydrogenase activity	1/1880	13/35336	0.508773	5	1	1	Capana12g000150
GO:0004198	MF	e	calcium-dependent cysteine-type endopeptidase activity	1/1880	13/35336	0.508773	6	1	1	Capana08g000055
GO:0004611	MF	e	phosphoenolpyruvate carboxykinase activity	1/1880	13/35336	0.508773	5	1	1	Capana04g000802
GO:0016791	MF	e	phosphatase activity	18/1880	292/35336	0.51117	5	18	1	Capana00g001751, Capana00g003967, Capana01g002929, Capana01g002978, Capana02g001624, Capana03g002043, Capana04g000063, Capana04g001052, Capana04g001053, Capana04g001629, Capana05g002146, Capana06g001396, Capana09g001371, Capana10g000017, Capana10g001276, Capana10g001593, Capana11g001209, Capana12g002436
GO:0019239	MF	e	deaminase activity	1/1880	14/35336	0.534918	3	1	1	Capana08g001323
GO:0016774	MF	e	phosphotransferase activity, carboxyl group as acceptor	1/1880	14/35336	0.534918	4	1	1	Capana08g000096
GO:0016832	MF	e	aldehyde-lyase activity	1/1880	14/35336	0.534918	4	1	1	Capana10g002257
GO:0015926	MF	e	glucosidase activity	1/1880	14/35336	0.534918	5	1	1	Capana03g002552
GO:0003860	MF	e	3-hydroxyisobutyryl-CoA hydrolase activity	1/1880	14/35336	0.534918	6	1	1	Capana02g001636
GO:0004040	MF	e	amidase activity	1/1880	14/35336	0.534918	5	1	1	Capana00g004850
GO:0019829	MF	e	ATPase-coupled cation transmembrane transporter activity	4/1880	59/35336	0.555924	6	4	1	Capana02g001139, Capana05g000846, Capana09g000063, Capana12g000657
GO:0019901	MF	e	protein kinase binding	1/1880	15/35336	0.559671	5	1	1	Capana01g003077
GO:0033293	MF	e	monocarboxylic acid binding	1/1880	15/35336	0.559671	5	1	1	Capana03g004450
GO:0016844	MF	e	strictosidine synthase activity	1/1880	15/35336	0.559671	5	1	1	Capana07g001895
GO:0030955	MF	e	potassium ion binding	1/1880	15/35336	0.559671	6	1	1	Capana03g002530
GO:0004743	MF	e	pyruvate kinase activity	1/1880	15/35336	0.559671	5	1	1	Capana03g002530
GO:0031420	MF	e	alkali metal ion binding	1/1880	15/35336	0.559671	5	1	1	Capana03g002530
GO:0016843	MF	e	amine-lyase activity	1/1880	15/35336	0.559671	4	1	1	Capana07g001895
GO:0016298	MF	e	lipase activity	4/1880	61/35336	0.566534	4	4	1	Capana02g001239, Capana04g000232, Capana08g001626, Capana10g002261
GO:0045735	MF	e	nutrient reservoir activity	9/1880	147/35336	0.581789	1	9	1	Capana00g001269, Capana06g000489, Capana07g002358, Capana08g001698, Capana08g001743, Capana08g001748, Capana08g001757, Capana11g000325, Capana12g000969
GO:0003725	MF	e	double-stranded RNA binding	1/1880	16/35336	0.583108	5	1	1	Capana00g004779
GO:0140103	MF	e	catalytic activity, acting on a glycoprotein	1/1880	16/35336	0.583108	3	1	1	Capana04g000213
GO:0008047	MF	e	enzyme activator activity	5/1880	74/35336	0.597651	3	5	1	Capana00g002249, Capana00g002722, Capana03g003951, Capana07g002235, Capana08g001659
GO:0016620	MF	e	oxidoreductase activity, acting on the aldehyde or oxo group of donors, NAD or NADP as acceptor	5/1880	75/35336	0.600399	4	5	1	Capana00g001088, Capana03g000109, Capana03g003941, Capana05g000773, Capana07g002036
GO:0004601	MF	e	peroxidase activity	10/1880	165/35336	0.602168	4	10	1	Capana00g004269, Capana01g002883, Capana02g003130, Capana04g000081, Capana05g002455, Capana07g002258, Capana09g000117, Capana10g000358, Capana12g002255, Capana12g002256
GO:0016627	MF	e	oxidoreductase activity, acting on the CH-CH group of donors	5/1880	76/35336	0.603365	3	5	1	Capana03g001333, Capana06g000699, Capana10g001354, Capana10g001620, Capana11g000106
GO:0016289	MF	e	CoA hydrolase activity	1/1880	17/35336	0.605299	5	1	1	Capana02g001636
GO:0016814	MF	e	hydrolase activity, acting on carbon-nitrogen (but not peptide) bonds, in cyclic amidines	1/1880	17/35336	0.605299	4	1	1	Capana08g001323
GO:0005315	MF	e	inorganic phosphate transmembrane transporter activity	1/1880	17/35336	0.605299	5	1	1	Capana03g003305
GO:0003916	MF	e	DNA topoisomerase activity	1/1880	17/35336	0.605299	4	1	1	Capana09g001873
GO:0002161	MF	e	aminoacyl-tRNA editing activity	1/1880	17/35336	0.605299	5	1	1	Capana01g004402
GO:0022803	MF	e	passive transmembrane transporter activity	19/1880	318/35336	0.614274	3	19	1	Capana00g001859, Capana00g001993, Capana00g003732, Capana00g003837, Capana00g004333, Capana00g004918, Capana01g002170, Capana01g002172, Capana02g002870, Capana02g002977, Capana04g000273, Capana04g000548, Capana05g000582, Capana05g001704, Capana06g000852, Capana06g001648, Capana06g001956, Capana08g002800, Capana11g000082
GO:0015267	MF	e	channel activity	19/1880	318/35336	0.614274	4	19	1	Capana00g001859, Capana00g001993, Capana00g003732, Capana00g003837, Capana00g004333, Capana00g004918, Capana01g002170, Capana01g002172, Capana02g002870, Capana02g002977, Capana04g000273, Capana04g000548, Capana05g000582, Capana05g001704, Capana06g000852, Capana06g001648, Capana06g001956, Capana08g002800, Capana11g000082
GO:0005543	MF	e	phospholipid binding	5/1880	82/35336	0.625136	3	5	1	Capana00g004266, Capana04g000557, Capana08g001265, Capana08g002475, Capana08g002477
GO:0008483	MF	e	transaminase activity	6/1880	93/35336	0.63901	4	6	1	Capana00g001029, Capana00g001030, Capana02g000501, Capana04g000751, Capana10g001251, Capana11g000015
GO:0016769	MF	e	transferase activity, transferring nitrogenous groups	6/1880	93/35336	0.63901	3	6	1	Capana00g001029, Capana00g001030, Capana02g000501, Capana04g000751, Capana10g001251, Capana11g000015
GO:0004197	MF	e	cysteine-type endopeptidase activity	2/1880	26/35336	0.64728	5	2	1	Capana03g001661, Capana08g000055
GO:0051087	MF	e	chaperone binding	2/1880	26/35336	0.64728	3	2	1	Capana05g001473, Capana10g001631
GO:0016538	MF	e	cyclin-dependent protein serine/threonine kinase regulator activity	2/1880	27/35336	0.653206	5	2	1	Capana00g000817, Capana00g004378
GO:0050145	MF	e	nucleoside monophosphate kinase activity	2/1880	27/35336	0.653206	6	2	1	Capana01g000752, Capana09g002318
GO:0008509	MF	e	anion transmembrane transporter activity	6/1880	100/35336	0.656383	4	6	1	Capana02g002977, Capana04g000273, Capana06g000949, Capana07g001733, Capana10g000865, Capana12g001796
GO:0043022	MF	e	ribosome binding	2/1880	28/35336	0.6595	4	2	1	Capana01g001952, Capana03g000825
GO:0022853	MF	e	active ion transmembrane transporter activity	14/1880	237/35336	0.661934	4	14	1	Capana00g000444, Capana02g001139, Capana05g000846, Capana06g000949, Capana06g002840, Capana07g001733, Capana08g001604, Capana08g001771, Capana09g000063, Capana09g000275, Capana09g001175, Capana10g000865, Capana12g000657, Capana12g001796
GO:0019210	MF	e	kinase inhibitor activity	2/1880	29/35336	0.666107	4	2	1	Capana00g000817, Capana00g004378
GO:0016759	MF	e	cellulose synthase activity	2/1880	31/35336	0.680059	6	2	1	Capana03g004537, Capana04g002845
GO:0016760	MF	e	cellulose synthase (UDP-forming) activity	2/1880	31/35336	0.680059	7	2	1	Capana03g004537, Capana04g002845
GO:0015078	MF	e	proton transmembrane transporter activity	16/1880	277/35336	0.686587	6	16	1	Capana00g000444, Capana00g002742, Capana00g003732, Capana00g004333, Capana01g001884, Capana02g001139, Capana06g001956, Capana06g002840, Capana07g000951, Capana08g001604, Capana08g001771, Capana08g002800, Capana09g000063, Capana09g000275, Capana09g001175, Capana12g000657
GO:0004499	MF	e	N,N-dimethylaniline monooxygenase activity	2/1880	32/35336	0.687316	5	2	1	Capana00g001279, Capana06g000153
GO:0052689	MF	e	carboxylic ester hydrolase activity	8/1880	132/35336	0.695039	4	8	1	Capana01g000581, Capana01g004402, Capana03g001931, Capana05g001994, Capana05g002329, Capana10g002261, Capana11g001995, Capana12g000426
GO:0016840	MF	e	carbon-nitrogen lyase activity	2/1880	34/35336	0.702197	3	2	1	Capana04g002075, Capana07g001895
GO:0043177	MF	e	organic acid binding	2/1880	34/35336	0.702197	3	2	1	Capana03g004450, Capana12g001909
GO:0016857	MF	e	racemase and epimerase activity, acting on carbohydrates and derivatives	2/1880	35/35336	0.709755	4	2	1	Capana01g000276, Capana11g001663
GO:0035091	MF	e	phosphatidylinositol binding	2/1880	36/35336	0.717353	4	2	1	Capana08g002475, Capana08g002477
GO:0031406	MF	e	carboxylic acid binding	2/1880	36/35336	0.717353	4	2	1	Capana03g004450, Capana12g001909
GO:0016616	MF	e	oxidoreductase activity, acting on the CH-OH group of donors, NAD or NADP as acceptor	9/1880	154/35336	0.717983	4	9	1	Capana01g002584, Capana01g002585, Capana02g000827, Capana03g003871, Capana04g001831, Capana05g002168, Capana06g001718, Capana06g001805, Capana12g000150
GO:0008270	MF	e	zinc ion binding	56/1880	1008/35336	0.721711	6	56	1	Capana00g004378, Capana00g004779, Capana00g004842, Capana00g004899, Capana01g000005, Capana01g000197, Capana01g000423, Capana01g002124, Capana01g003402, Capana01g003545, Capana01g003557, Capana01g004145, Capana01g004402, Capana02g000698, Capana02g000808, Capana02g001395, Capana02g001733, Capana02g002981, Capana02g003245, Capana03g000107, Capana03g000528, Capana03g000529, Capana03g002017, Capana03…
GO:0016684	MF	e	oxidoreductase activity, acting on peroxide as acceptor	10/1880	168/35336	0.728483	3	10	1	Capana00g004269, Capana01g002883, Capana02g003130, Capana04g000081, Capana05g002455, Capana07g002258, Capana09g000117, Capana10g000358, Capana12g002255, Capana12g002256
GO:0016782	MF	e	transferase activity, transferring sulphur-containing groups	3/1880	46/35336	0.735563	3	3	1	Capana03g001768, Capana03g001770, Capana11g000074
GO:0008374	MF	e	O-acyltransferase activity	3/1880	49/35336	0.745	5	3	1	Capana02g001239, Capana07g000195, Capana09g000849
GO:0019205	MF	e	nucleobase-containing compound kinase activity	3/1880	50/35336	0.748512	5	3	1	Capana01g000752, Capana05g002350, Capana09g002318
GO:0008408	MF	e	3'-5' exonuclease activity	3/1880	52/35336	0.755983	6	3	1	Capana00g000620, Capana00g002915, Capana06g000784
GO:0016746	MF	e	acyltransferase activity	27/1880	483/35336	0.759238	3	27	1	Capana00g000400, Capana00g002090, Capana00g004287, Capana01g002460, Capana01g004152, Capana01g004213, Capana02g001239, Capana02g002343, Capana02g002981, Capana03g000150, Capana03g001354, Capana04g000346, Capana05g000335, Capana05g000715, Capana05g001684, Capana06g001009, Capana07g000195, Capana08g000145, Capana08g002234, Capana08g002331, Capana09g000849, Capana10g000098, Capana10g001698, Capana10…
GO:0005216	MF	e	ion channel activity	12/1880	214/35336	0.760885	5	12	1	Capana00g001993, Capana00g003732, Capana00g003837, Capana00g004333, Capana00g004918, Capana02g002977, Capana04g000273, Capana04g000548, Capana05g000582, Capana05g001704, Capana06g001956, Capana08g002800
GO:0016407	MF	e	acetyltransferase activity	3/1880	54/35336	0.763947	5	3	1	Capana02g002981, Capana05g000715, Capana08g002331
GO:0016638	MF	e	oxidoreductase activity, acting on the CH-NH2 group of donors	4/1880	66/35336	0.779812	3	4	1	Capana03g003723, Capana03g003727, Capana04g002151, Capana12g000838
GO:0019899	MF	e	enzyme binding	4/1880	67/35336	0.781758	3	4	1	Capana01g002588, Capana01g003077, Capana01g003402, Capana03g001978
GO:0016811	MF	e	hydrolase activity, acting on carbon-nitrogen (but not peptide) bonds, in linear amides	4/1880	70/35336	0.788355	4	4	1	Capana00g004850, Capana05g002305, Capana08g002314, Capana11g002065
GO:0008276	MF	e	protein methyltransferase activity	4/1880	72/35336	0.793303	5	4	1	Capana01g001692, Capana01g004145, Capana03g002402, Capana10g001801
GO:0003755	MF	e	peptidyl-prolyl cis-trans isomerase activity	4/1880	73/35336	0.795918	4	4	1	Capana00g000434, Capana04g000695, Capana06g000351, Capana10g001870
GO:0060589	MF	e	nucleoside-triphosphatase regulator activity	5/1880	89/35336	0.812217	3	5	1	Capana00g002249, Capana03g003951, Capana07g002235, Capana08g001659, Capana12g001205
GO:0030695	MF	e	GTPase regulator activity	5/1880	89/35336	0.812217	4	5	1	Capana00g002249, Capana03g003951, Capana07g002235, Capana08g001659, Capana12g001205
GO:0015103	MF	e	inorganic anion transmembrane transporter activity	5/1880	90/35336	0.813943	5	5	1	Capana02g002977, Capana04g000273, Capana06g000949, Capana10g000865, Capana12g001796
GO:0015318	MF	e	inorganic molecular entity transmembrane transporter activity	33/1880	609/35336	0.855744	3	33	1	Capana00g000444, Capana00g001313, Capana00g001993, Capana00g002742, Capana00g003732, Capana00g003837, Capana00g003929, Capana00g004333, Capana00g004918, Capana01g001884, Capana02g001139, Capana02g002977, Capana03g003305, Capana03g004308, Capana04g000273, Capana04g000548, Capana05g000582, Capana05g000846, Capana05g001704, Capana06g000949, Capana06g001648, Capana06g001956, Capana06g002840, Capana07…
GO:0016209	MF	e	antioxidant activity	10/1880	184/35336	0.869193	1	10	1	Capana00g004269, Capana01g002883, Capana02g003130, Capana04g000081, Capana05g002455, Capana07g002258, Capana09g000117, Capana10g000358, Capana12g002255, Capana12g002256
GO:0016788	MF	e	hydrolase activity, acting on ester bonds	53/1880	976/35336	0.884874	3	53	1	Capana00g000062, Capana00g000620, Capana00g001751, Capana00g002278, Capana00g002915, Capana00g003967, Capana00g004509, Capana00g004842, Capana00g004876, Capana01g000082, Capana01g000581, Capana01g000733, Capana01g002929, Capana01g002978, Capana01g003805, Capana01g004402, Capana02g001239, Capana02g001624, Capana02g001636, Capana02g002026, Capana02g002428, Capana02g002536, Capana03g001931, Capana03…
GO:0004540	MF	e	ribonuclease activity	14/1880	253/35336	0.887686	5	14	1	Capana00g000062, Capana00g004509, Capana00g004842, Capana01g000082, Capana01g000733, Capana01g003805, Capana02g002428, Capana03g002405, Capana03g004111, Capana04g000061, Capana06g000490, Capana07g001259, Capana09g000838, Capana12g002457
GO:0015075	MF	e	ion transmembrane transporter activity	33/1880	616/35336	0.927852	3	33	1	Capana00g000444, Capana00g001313, Capana00g001993, Capana00g002742, Capana00g003732, Capana00g003837, Capana00g003929, Capana00g004333, Capana00g004918, Capana01g001884, Capana02g001139, Capana02g002977, Capana03g002996, Capana03g004308, Capana04g000273, Capana04g000548, Capana05g000582, Capana05g000846, Capana05g001704, Capana06g000949, Capana06g001956, Capana06g002840, Capana07g000951, Capana07…
GO:0003968	MF	e	RNA-directed 5'-3' RNA polymerase activity	1/1880	18/35336	1	7	1	1	Capana01g001024
GO:0031418	MF	e	L-ascorbic acid binding	1/1880	18/35336	1	5	1	1	Capana12g001909
GO:0005249	MF	e	voltage-gated potassium channel activity	1/1880	18/35336	1	9	1	1	Capana05g001704
GO:0008152	BP	p	metabolic process	256/1880	5893/35336	0.000197435	1	256	0.0456548	Capana00g000173, Capana00g000400, Capana00g001029, Capana00g001088, Capana00g001353, Capana00g001912, Capana00g002072, Capana00g002637, Capana00g002722, Capana00g002742, Capana00g002840, Capana00g002895, Capana00g002915, Capana00g003075, Capana00g003226, Capana00g003659, Capana00g003686, Capana00g003732, Capana00g003967, Capana00g004025, Capana00g004201, Capana00g004269, Capana00g004333, Capana00…
GO:0071704	BP	p	organic substance metabolic process	232/1880	5324/35336	0.00056476	2	232	0.0989357	Capana00g000173, Capana00g000400, Capana00g001029, Capana00g001088, Capana00g001353, Capana00g001912, Capana00g002072, Capana00g002637, Capana00g002722, Capana00g002742, Capana00g002840, Capana00g002895, Capana00g002915, Capana00g003075, Capana00g003226, Capana00g003686, Capana00g003732, Capana00g003967, Capana00g004025, Capana00g004333, Capana00g004433, Capana00g004595, Capana00g004779, Capana00…
GO:0044238	BP	p	primary metabolic process	207/1880	4802/35336	0.000692175	2	207	0.11769	Capana00g000173, Capana00g000400, Capana00g001029, Capana00g001088, Capana00g001912, Capana00g002072, Capana00g002637, Capana00g002722, Capana00g002742, Capana00g002840, Capana00g002895, Capana00g002915, Capana00g003226, Capana00g003686, Capana00g003732, Capana00g003967, Capana00g004025, Capana00g004333, Capana00g004433, Capana00g004595, Capana00g004779, Capana00g004943, Capana01g000276, Capana01…
GO:0008150	BP	p	biological_process	487/1880	10321/35336	0.00111937	0	487	0.163354	Capana00g000173, Capana00g000320, Capana00g000400, Capana00g000571, Capana00g000817, Capana00g000919, Capana00g001029, Capana00g001088, Capana00g001353, Capana00g001390, Capana00g001912, Capana00g001997, Capana00g002072, Capana00g002124, Capana00g002350, Capana00g002364, Capana00g002504, Capana00g002541, Capana00g002637, Capana00g002722, Capana00g002742, Capana00g002807, Capana00g002840, Capana00…
GO:0015979	BP	p	photosynthesis	0/1880	124/35336	0.00203541	3	0	0.240137
GO:0043170	BP	p	macromolecule metabolic process	123/1880	2975/35336	0.00210314	3	123	0.243164	Capana00g000173, Capana00g001912, Capana00g002072, Capana00g002722, Capana00g002840, Capana00g002915, Capana00g003226, Capana00g003686, Capana00g003967, Capana00g004025, Capana00g004433, Capana00g004595, Capana00g004943, Capana01g000316, Capana01g000726, Capana01g001001, Capana01g001024, Capana01g001380, Capana01g001479, Capana01g001517, Capana01g001692, Capana01g001884, Capana01g001952, Capana01…
GO:0005975	BP	p	carbohydrate metabolic process	32/1880	986/35336	0.00241369	3	32	0.247811	Capana01g000276, Capana01g002422, Capana01g002926, Capana01g003757, Capana02g000827, Capana03g000428, Capana03g000536, Capana03g001354, Capana03g001931, Capana03g002552, Capana03g002590, Capana03g004537, Capana04g000802, Capana04g002845, Capana05g000327, Capana05g000525, Capana05g001994, Capana05g002168, Capana06g000416, Capana06g001245, Capana06g002716, Capana07g000255, Capana08g000100, Capana09…
GO:0044237	BP	p	cellular metabolic process	208/1880	4680/35336	0.00369621	2	208	0.306314	Capana00g000173, Capana00g000400, Capana00g001029, Capana00g001353, Capana00g001912, Capana00g002072, Capana00g002637, Capana00g002722, Capana00g002742, Capana00g002840, Capana00g002895, Capana00g002915, Capana00g003075, Capana00g003226, Capana00g003659, Capana00g003686, Capana00g003732, Capana00g003967, Capana00g004025, Capana00g004201, Capana00g004269, Capana00g004333, Capana00g004433, Capana00…
GO:0009987	BP	p	cellular process	350/1880	7513/35336	0.00376203	1	350	0.306314	Capana00g000173, Capana00g000320, Capana00g000400, Capana00g000919, Capana00g001029, Capana00g001353, Capana00g001390, Capana00g001912, Capana00g001997, Capana00g002072, Capana00g002124, Capana00g002364, Capana00g002504, Capana00g002637, Capana00g002722, Capana00g002742, Capana00g002807, Capana00g002840, Capana00g002895, Capana00g002915, Capana00g003075, Capana00g003226, Capana00g003279, Capana00…
GO:0022900	BP	p	electron transport chain	4/1880	254/35336	0.00445862	4	4	0.34048	Capana00g004433, Capana07g000003, Capana08g000565, Capana11g001576
GO:0006807	BP	p	nitrogen compound metabolic process	150/1880	3477/35336	0.00470741	2	150	0.353422	Capana00g000173, Capana00g000400, Capana00g001029, Capana00g001912, Capana00g002072, Capana00g002637, Capana00g002722, Capana00g002742, Capana00g002840, Capana00g002895, Capana00g002915, Capana00g003075, Capana00g003226, Capana00g003686, Capana00g003732, Capana00g003967, Capana00g004025, Capana00g004333, Capana00g004433, Capana00g004595, Capana00g004943, Capana01g000239, Capana01g000316, Capana01…
GO:0022904	BP	p	respiratory electron transport chain	1/1880	150/35336	0.00523827	5	1	0.369298	Capana11g001576
GO:0007017	BP	p	microtubule-based process	4/1880	244/35336	0.00599842	2	4	0.403219	Capana00g002504, Capana00g003226, Capana01g003185, Capana01g003894
GO:0006928	BP	p	movement of cell or subcellular component	1/1880	142/35336	0.00750556	2	1	0.450743	Capana00g002504
GO:0007018	BP	p	microtubule-based movement	1/1880	142/35336	0.00750556	3	1	0.450743	Capana00g002504
GO:0005976	BP	p	polysaccharide metabolic process	6/1880	294/35336	0.00844693	4	6	0.456371	Capana02g000827, Capana03g004537, Capana04g002845, Capana05g001994, Capana09g001913, Capana10g000668
GO:0045184	BP	p	establishment of protein localization	15/1880	519/35336	0.0101384	4	15	0.488415	Capana02g000049, Capana02g002231, Capana03g000813, Capana03g001599, Capana03g001978, Capana04g002857, Capana05g001515, Capana05g002330, Capana06g000021, Capana06g000978, Capana06g002420, Capana08g000825, Capana09g000354, Capana09g002041, Capana11g002270
GO:0034641	BP	p	cellular nitrogen compound metabolic process	97/1880	2318/35336	0.0110912	3	97	0.525752	Capana00g000173, Capana00g001912, Capana00g002072, Capana00g002722, Capana00g002742, Capana00g002840, Capana00g002915, Capana00g003075, Capana00g003226, Capana00g003686, Capana00g003732, Capana00g004025, Capana00g004333, Capana01g000239, Capana01g000752, Capana01g001001, Capana01g001024, Capana01g001380, Capana01g001479, Capana01g001884, Capana01g004021, Capana01g004402, Capana01g004413, Capana02…
GO:0044264	BP	p	cellular polysaccharide metabolic process	2/1880	166/35336	0.0135337	5	2	0.595974	Capana03g004537, Capana04g002845
GO:0006091	BP	p	generation of precursor metabolites and energy	11/1880	408/35336	0.0142176	3	11	0.612869	Capana00g001353, Capana00g004433, Capana03g001931, Capana05g002168, Capana06g002716, Capana07g000003, Capana08g000565, Capana09g001175, Capana11g001576, Capana11g001663, Capana11g001995
GO:0008104	BP	p	protein localization	16/1880	528/35336	0.014454	3	16	0.612869	Capana02g000049, Capana02g002231, Capana03g000813, Capana03g001599, Capana03g001978, Capana04g002857, Capana05g001515, Capana05g002330, Capana06g000021, Capana06g000978, Capana06g002420, Capana06g002900, Capana08g000825, Capana09g000354, Capana09g002041, Capana11g002270
GO:0071705	BP	p	nitrogen compound transport	18/1880	581/35336	0.0149047	4	18	0.612869	Capana00g004875, Capana02g000049, Capana02g002231, Capana03g000813, Capana03g001532, Capana03g001599, Capana03g001978, Capana03g003795, Capana04g002857, Capana05g001515, Capana05g002330, Capana06g000021, Capana06g000978, Capana06g002420, Capana08g000825, Capana09g000354, Capana09g002041, Capana11g002270
GO:0015031	BP	p	protein transport	15/1880	506/35336	0.0160816	5	15	0.619783	Capana02g000049, Capana02g002231, Capana03g000813, Capana03g001599, Capana03g001978, Capana04g002857, Capana05g001515, Capana05g002330, Capana06g000021, Capana06g000978, Capana06g002420, Capana08g000825, Capana09g000354, Capana09g002041, Capana11g002270
GO:0015980	BP	p	energy derivation by oxidation of organic compounds	2/1880	159/35336	0.0191045	4	2	0.693609	Capana09g001175, Capana11g001576
GO:0006725	BP	p	cellular aromatic compound metabolic process	80/1880	1915/35336	0.0211478	3	80	0.740942	Capana00g000173, Capana00g001912, Capana00g002072, Capana00g002722, Capana00g002742, Capana00g002840, Capana00g002915, Capana00g003075, Capana00g003226, Capana00g003686, Capana00g003732, Capana00g004333, Capana00g004595, Capana01g000239, Capana01g000752, Capana01g001024, Capana01g001380, Capana01g001479, Capana01g001884, Capana01g004021, Capana01g004402, Capana02g001510, Capana02g001666, Capana02…
GO:0006122	BP	p	mitochondrial electron transport, ubiquinol to cytochrome c	1/1880	117/35336	0.0219821	8	1	0.76095	Capana11g001576
GO:1901360	BP	p	organic cyclic compound metabolic process	82/1880	1958/35336	0.0224653	3	82	0.765494	Capana00g000173, Capana00g001912, Capana00g002072, Capana00g002722, Capana00g002742, Capana00g002840, Capana00g002915, Capana00g003075, Capana00g003226, Capana00g003686, Capana00g003732, Capana00g004333, Capana01g000239, Capana01g000752, Capana01g001024, Capana01g001380, Capana01g001479, Capana01g001884, Capana01g004021, Capana01g004402, Capana02g000638, Capana02g001510, Capana02g001666, Capana02…
GO:0019646	BP	p	aerobic electron transport chain	1/1880	121/35336	0.0227057	7	1	0.765494	Capana11g001576
GO:0044260	BP	p	cellular macromolecule metabolic process	92/1880	2165/35336	0.0228482	4	92	0.765494	Capana00g000173, Capana00g002722, Capana00g002840, Capana00g003226, Capana00g003686, Capana00g003967, Capana00g004025, Capana00g004433, Capana00g004595, Capana00g004943, Capana01g000316, Capana01g000726, Capana01g001001, Capana01g001479, Capana01g001517, Capana01g001692, Capana01g001884, Capana01g001952, Capana01g002588, Capana01g003170, Capana01g004021, Capana01g004402, Capana01g004413, Capana02…
GO:0044085	BP	p	cellular component biogenesis	0/1880	84/35336	0.0236868	3	0	0.773636
GO:0044036	BP	p	cell wall macromolecule metabolic process	0/1880	84/35336	0.0236868	5	0	0.773636
GO:0009060	BP	p	aerobic respiration	2/1880	145/35336	0.0256076	6	2	0.792214	Capana09g001175, Capana11g001576
GO:0045333	BP	p	cellular respiration	2/1880	145/35336	0.0256076	5	2	0.792214	Capana09g001175, Capana11g001576
GO:0000272	BP	p	polysaccharide catabolic process	2/1880	146/35336	0.025626	5	2	0.792214	Capana05g001994, Capana09g001913
GO:0071840	BP	p	cellular component organization or biogenesis	44/1880	1106/35336	0.0411818	2	44	0.918118	Capana00g000320, Capana00g002364, Capana00g002504, Capana00g002807, Capana00g003226, Capana00g003322, Capana00g003659, Capana00g004595, Capana00g004779, Capana01g000217, Capana01g000239, Capana01g000581, Capana01g001069, Capana02g001769, Capana02g002036, Capana02g002608, Capana03g000428, Capana03g004537, Capana04g000404, Capana04g001818, Capana04g002522, Capana04g002845, Capana04g002857, Capana05…
GO:0046483	BP	p	heterocycle metabolic process	80/1880	1855/35336	0.0490548	3	80	0.918118	Capana00g000173, Capana00g001912, Capana00g002072, Capana00g002722, Capana00g002742, Capana00g002840, Capana00g002915, Capana00g003075, Capana00g003226, Capana00g003686, Capana00g003732, Capana00g004333, Capana00g004595, Capana01g000239, Capana01g000752, Capana01g001024, Capana01g001380, Capana01g001479, Capana01g001884, Capana01g004021, Capana01g004402, Capana02g001510, Capana02g001666, Capana02…
GO:0044042	BP	p	glucan metabolic process	2/1880	131/35336	0.0496909	5	2	0.918118	Capana03g004537, Capana04g002845
GO:0006073	BP	p	cellular glucan metabolic process	2/1880	131/35336	0.0496909	6	2	0.918118	Capana03g004537, Capana04g002845
GO:0010383	BP	p	cell wall polysaccharide metabolic process	0/1880	66/35336	0.0504456	6	0	0.918118
GO:0009069	BP	p	serine family amino acid metabolic process	0/1880	67/35336	0.0509857	8	0	0.918118
GO:1901566	BP	p	organonitrogen compound biosynthetic process	39/1880	991/35336	0.0521296	4	39	0.918118	Capana00g000400, Capana00g002742, Capana00g003075, Capana00g003732, Capana00g004025, Capana00g004333, Capana01g000239, Capana01g000752, Capana01g001001, Capana01g001884, Capana01g004413, Capana02g000844, Capana02g001425, Capana02g002367, Capana02g002691, Capana03g001333, Capana03g002879, Capana03g003782, Capana04g000659, Capana04g000751, Capana05g002350, Capana06g000712, Capana06g000900, Capana06…
GO:0006139	BP	p	nucleobase-containing compound metabolic process	73/1880	1692/35336	0.0590707	4	73	1	Capana00g000173, Capana00g001912, Capana00g002072, Capana00g002722, Capana00g002742, Capana00g002840, Capana00g002915, Capana00g003226, Capana00g003686, Capana00g003732, Capana00g004333, Capana01g000752, Capana01g001024, Capana01g001380, Capana01g001479, Capana01g001884, Capana01g004021, Capana01g004402, Capana02g001510, Capana02g001666, Capana02g001740, Capana02g001742, Capana02g001990, Capana02…
GO:0046907	BP	p	intracellular transport	14/1880	430/35336	0.0647253	4	14	1	Capana00g004831, Capana02g000049, Capana02g002231, Capana03g000813, Capana03g001599, Capana03g001978, Capana03g003795, Capana04g002857, Capana05g001515, Capana05g002330, Capana06g000021, Capana06g000978, Capana08g000825, Capana09g000354
GO:0051649	BP	p	establishment of localization in cell	15/1880	441/35336	0.069718	3	15	1	Capana00g004831, Capana02g000049, Capana02g002231, Capana03g000813, Capana03g001599, Capana03g001978, Capana03g003795, Capana04g002857, Capana05g001515, Capana05g002330, Capana06g000021, Capana06g000978, Capana07g000650, Capana08g000825, Capana09g000354
GO:0006886	BP	p	intracellular protein transport	11/1880	348/35336	0.0716838	6	11	1	Capana02g000049, Capana02g002231, Capana03g000813, Capana03g001599, Capana03g001978, Capana04g002857, Capana05g001515, Capana05g002330, Capana06g000021, Capana06g000978, Capana08g000825
GO:0097435	BP	p	supramolecular fiber organization	0/1880	57/35336	0.075119	4	0	1
GO:0009698	BP	p	phenylpropanoid metabolic process	0/1880	58/35336	0.0754505	4	0	1
GO:0010410	BP	p	hemicellulose metabolic process	0/1880	58/35336	0.0754505	7	0	1
GO:0006259	BP	p	DNA metabolic process	14/1880	420/35336	0.0787652	6	14	1	Capana00g000173, Capana00g003226, Capana01g001479, Capana01g004402, Capana02g002711, Capana02g003393, Capana05g001385, Capana06g001009, Capana07g000789, Capana07g001352, Capana09g001873, Capana10g000098, Capana12g000836, Capana12g000837
GO:0033036	BP	p	macromolecule localization	19/1880	533/35336	0.0789744	2	19	1	Capana00g002807, Capana00g004595, Capana01g000239, Capana02g000049, Capana02g002231, Capana03g000813, Capana03g001599, Capana03g001978, Capana04g002857, Capana05g001515, Capana05g002330, Capana06g000021, Capana06g000978, Capana06g002420, Capana06g002900, Capana08g000825, Capana09g000354, Capana09g002041, Capana11g002270
GO:0016052	BP	p	carbohydrate catabolic process	5/1880	203/35336	0.0818015	4	5	1	Capana05g001994, Capana06g001245, Capana06g002716, Capana09g001913, Capana10g001155
GO:0016043	BP	p	cellular component organization	44/1880	1062/35336	0.082825	3	44	1	Capana00g000320, Capana00g002364, Capana00g002504, Capana00g002807, Capana00g003226, Capana00g003322, Capana00g003659, Capana00g004595, Capana00g004779, Capana01g000217, Capana01g000239, Capana01g000581, Capana01g001069, Capana02g001769, Capana02g002036, Capana02g002608, Capana03g000428, Capana03g004537, Capana04g000404, Capana04g001818, Capana04g002522, Capana04g002845, Capana04g002857, Capana05…
GO:0034660	BP	p	ncRNA metabolic process	7/1880	248/35336	0.0870295	7	7	1	Capana00g002915, Capana01g001380, Capana02g001990, Capana06g000490, Capana08g002526, Capana09g001361, Capana09g002115
GO:0006310	BP	p	DNA recombination	1/1880	88/35336	0.0925228	7	1	1	Capana01g001479
GO:0009058	BP	p	biosynthetic process	98/1880	2169/35336	0.0929497	2	98	1	Capana00g000400, Capana00g001353, Capana00g002072, Capana00g002742, Capana00g002840, Capana00g003075, Capana00g003686, Capana00g003732, Capana00g004025, Capana00g004333, Capana00g004595, Capana01g000239, Capana01g000726, Capana01g000752, Capana01g001001, Capana01g001517, Capana01g001884, Capana01g001952, Capana01g004021, Capana01g004413, Capana02g000501, Capana02g000529, Capana02g000638, Capana02…
GO:0044249	BP	p	cellular biosynthetic process	86/1880	1923/35336	0.0943246	3	86	1	Capana00g000400, Capana00g001353, Capana00g002072, Capana00g002742, Capana00g002840, Capana00g003075, Capana00g003686, Capana00g003732, Capana00g004025, Capana00g004333, Capana00g004595, Capana01g000239, Capana01g000752, Capana01g001001, Capana01g001517, Capana01g001884, Capana01g001952, Capana01g004021, Capana01g004413, Capana02g000844, Capana02g001425, Capana02g001510, Capana02g001666, Capana02…
GO:0090304	BP	p	nucleic acid metabolic process	58/1880	1352/35336	0.0948452	5	58	1	Capana00g000173, Capana00g001912, Capana00g002072, Capana00g002722, Capana00g002840, Capana00g002915, Capana00g003226, Capana00g003686, Capana01g001024, Capana01g001380, Capana01g001479, Capana01g001884, Capana01g004021, Capana01g004402, Capana02g001510, Capana02g001666, Capana02g001740, Capana02g001742, Capana02g001990, Capana02g002428, Capana02g002711, Capana02g003393, Capana03g001896, Capana04…
GO:0006720	BP	p	isoprenoid metabolic process	1/1880	91/35336	0.0949924	5	1	1	Capana12g002714
GO:0006260	BP	p	DNA replication	1/1880	92/35336	0.0962143	6	1	1	Capana12g000565
GO:0006412	BP	p	translation	17/1880	474/35336	0.0985901	7	17	1	Capana00g004025, Capana01g001001, Capana01g004413, Capana02g000844, Capana02g001425, Capana02g002367, Capana02g002691, Capana06g000712, Capana06g000900, Capana06g000931, Capana06g001022, Capana06g002850, Capana07g001443, Capana08g001876, Capana09g000063, Capana11g001332, Capana12g001377
GO:1901576	BP	p	organic substance biosynthetic process	91/1880	2017/35336	0.1019	3	91	1	Capana00g000400, Capana00g001353, Capana00g002072, Capana00g002742, Capana00g002840, Capana00g003075, Capana00g003686, Capana00g003732, Capana00g004025, Capana00g004333, Capana01g000239, Capana01g000752, Capana01g001001, Capana01g001517, Capana01g001884, Capana01g001952, Capana01g004021, Capana01g004413, Capana02g000529, Capana02g000638, Capana02g000827, Capana02g000844, Capana02g001425, Capana02…
GO:0009808	BP	p	lignin metabolic process	0/1880	49/35336	0.113131	5	0	1
GO:0009793	BP	p	embryo development ending in seed dormancy	0/1880	49/35336	0.113131	5	0	1
GO:0009790	BP	p	embryo development	0/1880	49/35336	0.113131	4	0	1
GO:0032259	BP	p	methylation	0/1880	54/35336	0.11824	2	0	1
GO:0043414	BP	p	macromolecule methylation	0/1880	54/35336	0.11824	5	0	1
GO:0009653	BP	p	anatomical structure morphogenesis	0/1880	54/35336	0.11824	2	0	1
GO:0051641	BP	p	cellular localization	18/1880	487/35336	0.126095	2	18	1	Capana00g002807, Capana00g004595, Capana00g004831, Capana01g000239, Capana02g000049, Capana02g002231, Capana03g000813, Capana03g001599, Capana03g001978, Capana03g003795, Capana04g002857, Capana05g001515, Capana05g002330, Capana06g000021, Capana06g000978, Capana07g000650, Capana08g000825, Capana09g000354
GO:1901564	BP	p	organonitrogen compound metabolic process	102/1880	2219/35336	0.129636	3	102	1	Capana00g000400, Capana00g001029, Capana00g002637, Capana00g002742, Capana00g002895, Capana00g003075, Capana00g003732, Capana00g003967, Capana00g004025, Capana00g004333, Capana00g004433, Capana00g004595, Capana00g004943, Capana01g000239, Capana01g000316, Capana01g000726, Capana01g000752, Capana01g001001, Capana01g001517, Capana01g001692, Capana01g001884, Capana01g002588, Capana01g003170, Capana01…
GO:0006364	BP	p	rRNA processing	1/1880	79/35336	0.130906	9	1	1	Capana00g002915
GO:0016072	BP	p	rRNA metabolic process	1/1880	81/35336	0.132141	8	1	1	Capana00g002915
GO:0006325	BP	p	chromatin organization	2/1880	111/35336	0.132822	4	2	1	Capana02g002608, Capana08g002227
GO:0008299	BP	p	isoprenoid biosynthetic process	1/1880	82/35336	0.133154	6	1	1	Capana12g002714
GO:0009451	BP	p	RNA modification	2/1880	112/35336	0.133921	7	2	1	Capana00g001912, Capana09g001361
GO:0010646	BP	p	regulation of cell communication	1/1880	83/35336	0.134424	4	1	1	Capana07g000674
GO:0009966	BP	p	regulation of signal transduction	1/1880	83/35336	0.134424	5	1	1	Capana07g000674
GO:0023051	BP	p	regulation of signaling	1/1880	83/35336	0.134424	3	1	1	Capana07g000674
GO:0043043	BP	p	peptide biosynthetic process	18/1880	477/35336	0.149508	6	18	1	Capana00g004025, Capana01g000239, Capana01g001001, Capana01g004413, Capana02g000844, Capana02g001425, Capana02g002367, Capana02g002691, Capana06g000712, Capana06g000900, Capana06g000931, Capana06g001022, Capana06g002850, Capana07g001443, Capana08g001876, Capana09g000063, Capana11g001332, Capana12g001377
GO:0006357	BP	p	regulation of transcription by RNA polymerase II	4/1880	154/35336	0.150447	10	4	1	Capana00g002350, Capana00g003967, Capana04g001527, Capana05g001065
GO:0018298	BP	p	protein-chromophore linkage	4/1880	158/35336	0.1519	7	4	1	Capana00g004433, Capana02g001344, Capana07g000003, Capana08g000565
GO:0034470	BP	p	ncRNA processing	4/1880	159/35336	0.152625	8	4	1	Capana00g002915, Capana01g001380, Capana06g000490, Capana09g001361
GO:0071702	BP	p	organic substance transport	30/1880	732/35336	0.156429	4	30	1	Capana00g002541, Capana00g004831, Capana00g004875, Capana01g000328, Capana01g003087, Capana01g003498, Capana02g000049, Capana02g002231, Capana03g000813, Capana03g001532, Capana03g001599, Capana03g001978, Capana03g003795, Capana04g002857, Capana04g002882, Capana05g001515, Capana05g002330, Capana06g000021, Capana06g000766, Capana06g000978, Capana06g002420, Capana07g000978, Capana08g000630, Capana08…
GO:0051276	BP	p	chromosome organization	3/1880	127/35336	0.165109	5	3	1	Capana07g001443, Capana09g001034, Capana09g001873
GO:1901607	BP	p	alpha-amino acid biosynthetic process	3/1880	129/35336	0.165953	8	3	1	Capana00g000400, Capana03g003782, Capana08g000096
GO:0006996	BP	p	organelle organization	14/1880	386/35336	0.169462	4	14	1	Capana00g000320, Capana00g002504, Capana00g003226, Capana00g003659, Capana02g001769, Capana04g000404, Capana04g002857, Capana05g002330, Capana06g000021, Capana07g000650, Capana07g001443, Capana09g001034, Capana09g001873, Capana12g000969
GO:0006605	BP	p	protein targeting	0/1880	42/35336	0.17127	7	0	1
GO:0006270	BP	p	DNA replication initiation	0/1880	43/35336	0.171887	7	0	1
GO:0042546	BP	p	cell wall biogenesis	0/1880	44/35336	0.173053	4	0	1
GO:0009772	BP	p	photosynthetic electron transport in photosystem II	0/1880	45/35336	0.174747	6	0	1
GO:0006400	BP	p	tRNA modification	0/1880	45/35336	0.174747	10	0	1
GO:0006002	BP	p	fructose 6-phosphate metabolic process	2/1880	99/35336	0.178266	5	2	1	Capana08g000218, Capana12g002630
GO:0006544	BP	p	glycine metabolic process	0/1880	47/35336	0.179648	9	0	1
GO:0034645	BP	p	cellular macromolecule biosynthetic process	40/1880	925/35336	0.181748	5	40	1	Capana00g002840, Capana00g003686, Capana00g004025, Capana01g001001, Capana01g001884, Capana01g001952, Capana01g004021, Capana01g004413, Capana02g000844, Capana02g001425, Capana02g001510, Capana02g001666, Capana02g001740, Capana02g001742, Capana02g002367, Capana02g002691, Capana03g000825, Capana03g001832, Capana03g004537, Capana04g000789, Capana04g002700, Capana04g002845, Capana05g002146, Capana05…
GO:0007015	BP	p	actin filament organization	0/1880	48/35336	0.182818	5	0	1
GO:0006518	BP	p	peptide metabolic process	19/1880	490/35336	0.18624	5	19	1	Capana00g004025, Capana01g000239, Capana01g001001, Capana01g004413, Capana02g000844, Capana02g001425, Capana02g002367, Capana02g002691, Capana04g002075, Capana06g000712, Capana06g000900, Capana06g000931, Capana06g001022, Capana06g002850, Capana07g001443, Capana08g001876, Capana09g000063, Capana11g001332, Capana12g001377
GO:0042440	BP	p	pigment metabolic process	1/1880	73/35336	0.187064	2	1	1	Capana04g000659
GO:0010468	BP	p	regulation of gene expression	49/1880	1105/35336	0.195756	5	49	1	Capana00g000571, Capana00g001997, Capana00g002350, Capana00g002722, Capana00g003967, Capana01g001024, Capana01g001952, Capana01g001969, Capana01g003402, Capana01g003545, Capana02g000407, Capana02g000525, Capana02g001344, Capana02g001770, Capana02g002277, Capana02g002657, Capana02g002981, Capana02g003134, Capana02g003352, Capana02g003374, Capana03g000299, Capana03g000825, Capana04g001527, Capana04…
GO:0022402	BP	p	cell cycle process	4/1880	145/35336	0.196313	2	4	1	Capana00g002504, Capana00g003226, Capana07g001443, Capana09g001034
GO:0051234	BP	p	establishment of localization	63/1880	1385/35336	0.200005	2	63	1	Capana00g000919, Capana00g002541, Capana00g002742, Capana00g002807, Capana00g003732, Capana00g004333, Capana00g004831, Capana00g004875, Capana01g000328, Capana01g000570, Capana01g000851, Capana01g001400, Capana01g001884, Capana01g003087, Capana01g003498, Capana01g004128, Capana01g004414, Capana02g000049, Capana02g000526, Capana02g001139, Capana02g001265, Capana02g001341, Capana02g002231, Capana03…
GO:2001141	BP	p	regulation of RNA biosynthetic process	40/1880	921/35336	0.205444	7	40	1	Capana00g000571, Capana00g001997, Capana00g002350, Capana00g003967, Capana01g001969, Capana01g003402, Capana01g003545, Capana02g000407, Capana02g000525, Capana02g001344, Capana02g001770, Capana02g002277, Capana02g002657, Capana02g002981, Capana02g003352, Capana02g003374, Capana03g000299, Capana04g001527, Capana04g002305, Capana05g000715, Capana05g000985, Capana05g001065, Capana06g000733, Capana06…
GO:1903506	BP	p	regulation of nucleic acid-templated transcription	40/1880	921/35336	0.205444	8	40	1	Capana00g000571, Capana00g001997, Capana00g002350, Capana00g003967, Capana01g001969, Capana01g003402, Capana01g003545, Capana02g000407, Capana02g000525, Capana02g001344, Capana02g001770, Capana02g002277, Capana02g002657, Capana02g002981, Capana02g003352, Capana02g003374, Capana03g000299, Capana04g001527, Capana04g002305, Capana05g000715, Capana05g000985, Capana05g001065, Capana06g000733, Capana06…
GO:0006355	BP	p	regulation of transcription, DNA-templated	40/1880	921/35336	0.205444	9	40	1	Capana00g000571, Capana00g001997, Capana00g002350, Capana00g003967, Capana01g001969, Capana01g003402, Capana01g003545, Capana02g000407, Capana02g000525, Capana02g001344, Capana02g001770, Capana02g002277, Capana02g002657, Capana02g002981, Capana02g003352, Capana02g003374, Capana03g000299, Capana04g001527, Capana04g002305, Capana05g000715, Capana05g000985, Capana05g001065, Capana06g000733, Capana06…
GO:0019219	BP	p	regulation of nucleobase-containing compound metabolic process	41/1880	938/35336	0.209749	5	41	1	Capana00g000571, Capana00g001997, Capana00g002350, Capana00g003967, Capana01g001969, Capana01g003402, Capana01g003545, Capana02g000407, Capana02g000525, Capana02g001344, Capana02g001770, Capana02g002277, Capana02g002657, Capana02g002981, Capana02g003352, Capana02g003374, Capana03g000299, Capana04g001527, Capana04g002305, Capana05g000715, Capana05g000871, Capana05g000985, Capana05g001065, Capana06…
GO:0043603	BP	p	cellular amide metabolic process	22/1880	545/35336	0.210208	4	22	1	Capana00g004025, Capana01g000239, Capana01g001001, Capana01g004413, Capana02g000844, Capana02g001425, Capana02g002367, Capana02g002691, Capana04g002075, Capana05g002305, Capana06g000712, Capana06g000900, Capana06g000931, Capana06g001022, Capana06g002850, Capana07g001443, Capana08g001876, Capana09g000063, Capana10g002257, Capana11g001332, Capana11g001474, Capana12g001377
GO:0006810	BP	p	transport	62/1880	1365/35336	0.218219	3	62	1	Capana00g000919, Capana00g002541, Capana00g002742, Capana00g002807, Capana00g003732, Capana00g004333, Capana00g004831, Capana00g004875, Capana01g000328, Capana01g000570, Capana01g000851, Capana01g001400, Capana01g001884, Capana01g003087, Capana01g003498, Capana01g004128, Capana01g004414, Capana02g000049, Capana02g000526, Capana02g001139, Capana02g001265, Capana02g001341, Capana02g002231, Capana03…
GO:0043604	BP	p	amide biosynthetic process	20/1880	499/35336	0.226868	5	20	1	Capana00g004025, Capana01g000239, Capana01g001001, Capana01g004413, Capana02g000844, Capana02g001425, Capana02g002367, Capana02g002691, Capana06g000712, Capana06g000900, Capana06g000931, Capana06g001022, Capana06g002850, Capana07g001443, Capana08g001876, Capana09g000063, Capana10g002257, Capana11g001332, Capana11g001474, Capana12g001377
GO:0051252	BP	p	regulation of RNA metabolic process	41/1880	930/35336	0.235739	6	41	1	Capana00g000571, Capana00g001997, Capana00g002350, Capana00g003967, Capana01g001969, Capana01g003402, Capana01g003545, Capana02g000407, Capana02g000525, Capana02g001344, Capana02g001770, Capana02g002277, Capana02g002657, Capana02g002981, Capana02g003352, Capana02g003374, Capana03g000299, Capana04g001527, Capana04g002305, Capana05g000715, Capana05g000871, Capana05g000985, Capana05g001065, Capana06…
GO:0060255	BP	p	regulation of macromolecule metabolic process	54/1880	1195/35336	0.237438	4	54	1	Capana00g000571, Capana00g001997, Capana00g002350, Capana00g002722, Capana00g003967, Capana01g001024, Capana01g001952, Capana01g001969, Capana01g003402, Capana01g003545, Capana02g000407, Capana02g000525, Capana02g001344, Capana02g001770, Capana02g002277, Capana02g002657, Capana02g002981, Capana02g003134, Capana02g003352, Capana02g003374, Capana03g000299, Capana03g000825, Capana03g004450, Capana04…
GO:0070646	BP	p	protein modification by small protein removal	2/1880	90/35336	0.242273	8	2	1	Capana03g004023, Capana03g004024
GO:0045490	BP	p	pectin catabolic process	2/1880	92/35336	0.243	7	2	1	Capana05g001994, Capana09g001913
GO:0006396	BP	p	RNA processing	18/1880	447/35336	0.243966	7	18	1	Capana00g002915, Capana01g001024, Capana01g001380, Capana02g002428, Capana03g001896, Capana04g000061, Capana05g001103, Capana06g000490, Capana06g001402, Capana07g001259, Capana07g001395, Capana08g001307, Capana09g000063, Capana09g000149, Capana09g001361, Capana10g002176, Capana10g002333, Capana12g000176
GO:0033692	BP	p	cellular polysaccharide biosynthetic process	2/1880	96/35336	0.247816	6	2	1	Capana03g004537, Capana04g002845
GO:0008652	BP	p	cellular amino acid biosynthetic process	4/1880	141/35336	0.256109	7	4	1	Capana00g000400, Capana03g003782, Capana08g000096, Capana11g002065
GO:0055080	BP	p	cation homeostasis	0/1880	35/35336	0.260918	6	0	1
GO:0048364	BP	p	root development	0/1880	36/35336	0.262183	4	0	1
GO:0098771	BP	p	inorganic ion homeostasis	0/1880	36/35336	0.262183	6	0	1
GO:0006546	BP	p	glycine catabolic process	0/1880	38/35336	0.26683	10	0	1
GO:0046148	BP	p	pigment biosynthetic process	1/1880	67/35336	0.267452	3	1	1	Capana04g000659
GO:0009161	BP	p	ribonucleoside monophosphate metabolic process	0/1880	39/35336	0.270141	8	0	1
GO:0009156	BP	p	ribonucleoside monophosphate biosynthetic process	0/1880	39/35336	0.270141	9	0	1
GO:0009071	BP	p	serine family amino acid catabolic process	0/1880	39/35336	0.270141	9	0	1
GO:0046271	BP	p	phenylpropanoid catabolic process	0/1880	40/35336	0.274064	5	0	1
GO:0009084	BP	p	glutamine family amino acid biosynthetic process	0/1880	40/35336	0.274064	9	0	1
GO:0009123	BP	p	nucleoside monophosphate metabolic process	0/1880	40/35336	0.274064	7	0	1
GO:0000902	BP	p	cell morphogenesis	0/1880	40/35336	0.274064	3	0	1
GO:0046274	BP	p	lignin catabolic process	0/1880	40/35336	0.274064	6	0	1
GO:0009124	BP	p	nucleoside monophosphate biosynthetic process	0/1880	40/35336	0.274064	8	0	1
GO:0022613	BP	p	ribonucleoprotein complex biogenesis	0/1880	40/35336	0.274064	4	0	1
GO:0044255	BP	p	cellular lipid metabolic process	17/1880	423/35336	0.274847	4	17	1	Capana01g001517, Capana02g001239, Capana03g001593, Capana03g002830, Capana03g004557, Capana04g000346, Capana04g001639, Capana05g002305, Capana06g001870, Capana07g000195, Capana09g000849, Capana11g002298, Capana12g000150, Capana12g000395, Capana12g001479, Capana12g001751, Capana12g002714
GO:0030001	BP	p	metal ion transport	3/1880	110/35336	0.288788	6	3	1	Capana01g000570, Capana03g001778, Capana03g002158
GO:0051172	BP	p	negative regulation of nitrogen compound metabolic process	3/1880	113/35336	0.290456	5	3	1	Capana00g000571, Capana07g002313, Capana08g000218
GO:0010393	BP	p	galacturonan metabolic process	3/1880	115/35336	0.292746	5	3	1	Capana05g001994, Capana09g001913, Capana10g000668
GO:0045488	BP	p	pectin metabolic process	3/1880	115/35336	0.292746	6	3	1	Capana05g001994, Capana09g001913, Capana10g000668
GO:0034613	BP	p	cellular protein localization	3/1880	115/35336	0.292746	4	3	1	Capana02g002231, Capana03g001978, Capana06g000021
GO:1901605	BP	p	alpha-amino acid metabolic process	8/1880	228/35336	0.297378	7	8	1	Capana00g000400, Capana00g002637, Capana00g002895, Capana03g003782, Capana08g000096, Capana08g002126, Capana08g002314, Capana11g002065
GO:0044267	BP	p	cellular protein metabolic process	50/1880	1094/35336	0.304133	5	50	1	Capana00g003967, Capana00g004025, Capana00g004433, Capana00g004595, Capana00g004943, Capana01g000316, Capana01g000726, Capana01g001001, Capana01g001517, Capana01g001692, Capana01g002588, Capana01g004413, Capana02g000844, Capana02g001344, Capana02g001425, Capana02g001624, Capana02g002367, Capana02g002691, Capana02g003393, Capana03g000064, Capana03g000150, Capana03g002017, Capana03g003829, Capana03…
GO:0019222	BP	p	regulation of metabolic process	58/1880	1248/35336	0.304295	3	58	1	Capana00g000571, Capana00g001997, Capana00g002350, Capana00g002722, Capana00g003967, Capana01g001024, Capana01g001952, Capana01g001969, Capana01g003402, Capana01g003545, Capana02g000407, Capana02g000525, Capana02g001344, Capana02g001770, Capana02g002277, Capana02g002657, Capana02g002981, Capana02g003134, Capana02g003352, Capana02g003374, Capana03g000299, Capana03g000825, Capana03g001583, Capana03…
GO:0051179	BP	p	localization	67/1880	1429/35336	0.306165	1	67	1	Capana00g000919, Capana00g002541, Capana00g002742, Capana00g002807, Capana00g003732, Capana00g004333, Capana00g004595, Capana00g004831, Capana00g004875, Capana01g000239, Capana01g000328, Capana01g000570, Capana01g000851, Capana01g001400, Capana01g001884, Capana01g003087, Capana01g003498, Capana01g004128, Capana01g004414, Capana02g000049, Capana02g000526, Capana02g001139, Capana02g001265, Capana02…
GO:0010556	BP	p	regulation of macromolecule biosynthetic process	44/1880	968/35336	0.309084	5	44	1	Capana00g000571, Capana00g001997, Capana00g002350, Capana00g003967, Capana01g001952, Capana01g001969, Capana01g003402, Capana01g003545, Capana02g000407, Capana02g000525, Capana02g001344, Capana02g001770, Capana02g002277, Capana02g002657, Capana02g002981, Capana02g003352, Capana02g003374, Capana03g000299, Capana03g000825, Capana04g001527, Capana04g002113, Capana04g002305, Capana05g000715, Capana05…
GO:2000112	BP	p	regulation of cellular macromolecule biosynthetic process	44/1880	968/35336	0.309084	6	44	1	Capana00g000571, Capana00g001997, Capana00g002350, Capana00g003967, Capana01g001952, Capana01g001969, Capana01g003402, Capana01g003545, Capana02g000407, Capana02g000525, Capana02g001344, Capana02g001770, Capana02g002277, Capana02g002657, Capana02g002981, Capana02g003352, Capana02g003374, Capana03g000299, Capana03g000825, Capana04g001527, Capana04g002113, Capana04g002305, Capana05g000715, Capana05…
GO:0019538	BP	p	protein metabolic process	60/1880	1291/35336	0.311684	4	60	1	Capana00g003967, Capana00g004025, Capana00g004433, Capana00g004595, Capana00g004943, Capana01g000316, Capana01g000726, Capana01g001001, Capana01g001517, Capana01g001692, Capana01g002588, Capana01g003170, Capana01g003658, Capana01g004413, Capana02g000472, Capana02g000844, Capana02g001344, Capana02g001425, Capana02g001624, Capana02g002367, Capana02g002691, Capana02g003393, Capana03g000064, Capana03…
GO:0048523	BP	p	negative regulation of cellular process	6/1880	175/35336	0.313403	4	6	1	Capana00g000571, Capana01g002588, Capana05g000428, Capana05g000430, Capana07g002313, Capana08g000218
GO:0010605	BP	p	negative regulation of macromolecule metabolic process	9/1880	242/35336	0.314979	5	9	1	Capana00g000571, Capana00g002722, Capana01g001024, Capana02g003134, Capana05g002219, Capana07g002313, Capana08g000218, Capana09g000149, Capana10g001638
GO:0051171	BP	p	regulation of nitrogen compound metabolic process	47/1880	1025/35336	0.322491	4	47	1	Capana00g000571, Capana00g001997, Capana00g002350, Capana00g003967, Capana01g001952, Capana01g001969, Capana01g003402, Capana01g003545, Capana02g000407, Capana02g000525, Capana02g001344, Capana02g001770, Capana02g002277, Capana02g002657, Capana02g002981, Capana02g003352, Capana02g003374, Capana03g000299, Capana03g000825, Capana03g004450, Capana04g001527, Capana04g002113, Capana04g002305, Capana05…
GO:1903047	BP	p	mitotic cell cycle process	2/1880	81/35336	0.327525	3	2	1	Capana07g001443, Capana09g001034
GO:0016579	BP	p	protein deubiquitination	2/1880	86/35336	0.330722	9	2	1	Capana03g004023, Capana03g004024
GO:0043933	BP	p	protein-containing complex subunit organization	10/1880	263/35336	0.333529	4	10	1	Capana00g004779, Capana01g000217, Capana01g001069, Capana02g002036, Capana02g002608, Capana08g002227, Capana10g000484, Capana10g000485, Capana10g002245, Capana10g002333
GO:0006338	BP	p	chromatin remodeling	2/1880	89/35336	0.336327	5	2	1	Capana02g002608, Capana08g002227
GO:0008610	BP	p	lipid biosynthetic process	15/1880	364/35336	0.348447	4	15	1	Capana01g001517, Capana02g000529, Capana02g000638, Capana03g002830, Capana03g004557, Capana04g000346, Capana06g001870, Capana07g000195, Capana09g000849, Capana10g002231, Capana11g002298, Capana12g000814, Capana12g001479, Capana12g001751, Capana12g002714
GO:0044283	BP	p	small molecule biosynthetic process	16/1880	385/35336	0.360694	3	16	1	Capana00g000400, Capana00g001353, Capana00g003075, Capana03g002830, Capana03g003782, Capana04g000346, Capana04g000751, Capana04g000802, Capana06g001870, Capana08g000096, Capana10g002257, Capana11g000576, Capana11g000577, Capana11g002065, Capana11g002298, Capana12g001150
GO:0044262	BP	p	cellular carbohydrate metabolic process	8/1880	218/35336	0.361714	4	8	1	Capana03g001354, Capana03g002552, Capana03g004537, Capana04g002845, Capana06g001245, Capana06g002716, Capana08g000100, Capana12g002436
GO:0009657	BP	p	plastid organization	1/1880	55/35336	0.369463	5	1	1	Capana07g000650
GO:0033013	BP	p	tetrapyrrole metabolic process	1/1880	57/35336	0.371561	4	1	1	Capana03g001333
GO:0055085	BP	p	transmembrane transport	17/1880	407/35336	0.372911	4	17	1	Capana00g000919, Capana00g002742, Capana00g003732, Capana00g004333, Capana01g001884, Capana01g004128, Capana02g001139, Capana03g002142, Capana05g000014, Capana05g001065, Capana06g001956, Capana07g000951, Capana08g001604, Capana08g002800, Capana09g000063, Capana09g000882, Capana12g000657
GO:0006721	BP	p	terpenoid metabolic process	1/1880	59/35336	0.375467	6	1	1	Capana12g002714
GO:0009767	BP	p	photosynthetic electron transport chain	3/1880	101/35336	0.377817	5	3	1	Capana00g004433, Capana07g000003, Capana08g000565
GO:0045934	BP	p	negative regulation of nucleobase-containing compound metabolic process	3/1880	103/35336	0.378442	6	3	1	Capana00g000571, Capana07g002313, Capana08g000218
GO:0016070	BP	p	RNA metabolic process	44/1880	946/35336	0.378817	6	44	1	Capana00g001912, Capana00g002072, Capana00g002722, Capana00g002840, Capana00g002915, Capana00g003686, Capana01g001024, Capana01g001380, Capana01g001884, Capana01g004021, Capana02g001510, Capana02g001666, Capana02g001740, Capana02g001742, Capana02g001990, Capana02g002428, Capana03g001896, Capana04g000061, Capana04g000789, Capana04g002700, Capana05g000434, Capana05g001103, Capana05g002146, Capana05…
GO:0048878	BP	p	chemical homeostasis	1/1880	61/35336	0.381041	4	1	1	Capana04g000273
GO:2000113	BP	p	negative regulation of cellular macromolecule biosynthetic process	3/1880	107/35336	0.382736	7	3	1	Capana00g000571, Capana07g002313, Capana08g000218
GO:0010558	BP	p	negative regulation of macromolecule biosynthetic process	3/1880	107/35336	0.382736	6	3	1	Capana00g000571, Capana07g002313, Capana08g000218
GO:0031326	BP	p	regulation of cellular biosynthetic process	46/1880	986/35336	0.387859	5	46	1	Capana00g000571, Capana00g001997, Capana00g002350, Capana00g003967, Capana01g001952, Capana01g001969, Capana01g003402, Capana01g003545, Capana02g000407, Capana02g000525, Capana02g001344, Capana02g001770, Capana02g002277, Capana02g002657, Capana02g002981, Capana02g003352, Capana02g003374, Capana03g000299, Capana03g000825, Capana04g001527, Capana04g002113, Capana04g002305, Capana05g000428, Capana05…
GO:0009889	BP	p	regulation of biosynthetic process	46/1880	987/35336	0.387919	4	46	1	Capana00g000571, Capana00g001997, Capana00g002350, Capana00g003967, Capana01g001952, Capana01g001969, Capana01g003402, Capana01g003545, Capana02g000407, Capana02g000525, Capana02g001344, Capana02g001770, Capana02g002277, Capana02g002657, Capana02g002981, Capana02g003352, Capana02g003374, Capana03g000299, Capana03g000825, Capana04g001527, Capana04g002113, Capana04g002305, Capana05g000428, Capana05…
GO:0009059	BP	p	macromolecule biosynthetic process	47/1880	1011/35336	0.393009	4	47	1	Capana00g002072, Capana00g002840, Capana00g003686, Capana00g004025, Capana01g001001, Capana01g001884, Capana01g001952, Capana01g004021, Capana01g004413, Capana02g000827, Capana02g000844, Capana02g001425, Capana02g001510, Capana02g001666, Capana02g001740, Capana02g001742, Capana02g002367, Capana02g002691, Capana03g000825, Capana03g001832, Capana03g004537, Capana04g000789, Capana04g002700, Capana04…
GO:0016192	BP	p	vesicle-mediated transport	14/1880	343/35336	0.395632	4	14	1	Capana00g002807, Capana01g000851, Capana01g001400, Capana01g004414, Capana02g000526, Capana02g001265, Capana02g001341, Capana03g000813, Capana03g001664, Capana03g002126, Capana03g004006, Capana04g002857, Capana06g000613, Capana09g002041
GO:0009073	BP	p	aromatic amino acid family biosynthetic process	0/1880	26/35336	0.399479	8	0	1
GO:0007346	BP	p	regulation of mitotic cell cycle	0/1880	26/35336	0.399479	5	0	1
GO:0015977	BP	p	carbon fixation	0/1880	26/35336	0.399479	3	0	1
GO:0030003	BP	p	cellular cation homeostasis	0/1880	26/35336	0.399479	7	0	1
GO:0007034	BP	p	vacuolar transport	0/1880	27/35336	0.399814	4	0	1
GO:0009606	BP	p	tropism	0/1880	27/35336	0.399814	3	0	1
GO:0006302	BP	p	double-strand break repair	0/1880	27/35336	0.399814	8	0	1
GO:0009070	BP	p	serine family amino acid biosynthetic process	0/1880	27/35336	0.399814	9	0	1
GO:0007049	BP	p	cell cycle	0/1880	27/35336	0.399814	2	0	1
GO:0009167	BP	p	purine ribonucleoside monophosphate metabolic process	0/1880	28/35336	0.401131	9	0	1
GO:0009168	BP	p	purine ribonucleoside monophosphate biosynthetic process	0/1880	28/35336	0.401131	10	0	1
GO:0072525	BP	p	pyridine-containing compound biosynthetic process	0/1880	28/35336	0.401131	5	0	1
GO:0001510	BP	p	RNA methylation	0/1880	28/35336	0.401131	8	0	1
GO:0044247	BP	p	cellular polysaccharide catabolic process	0/1880	28/35336	0.401131	6	0	1
GO:0009126	BP	p	purine nucleoside monophosphate metabolic process	0/1880	28/35336	0.401131	8	0	1
GO:0009127	BP	p	purine nucleoside monophosphate biosynthetic process	0/1880	28/35336	0.401131	9	0	1
GO:0042254	BP	p	ribosome biogenesis	0/1880	29/35336	0.40336	5	0	1
GO:0045491	BP	p	xylan metabolic process	0/1880	29/35336	0.40336	8	0	1
GO:0042401	BP	p	cellular biogenic amine biosynthetic process	0/1880	29/35336	0.40336	7	0	1
GO:0009309	BP	p	amine biosynthetic process	0/1880	29/35336	0.40336	5	0	1
GO:0048589	BP	p	developmental growth	0/1880	29/35336	0.40336	2	0	1
GO:0010411	BP	p	xyloglucan metabolic process	0/1880	29/35336	0.40336	8	0	1
GO:0055065	BP	p	metal ion homeostasis	0/1880	30/35336	0.406435	7	0	1
GO:0072524	BP	p	pyridine-containing compound metabolic process	0/1880	30/35336	0.406435	4	0	1
GO:0040007	BP	p	growth	0/1880	31/35336	0.410292	1	0	1
GO:0016197	BP	p	endosomal transport	0/1880	32/35336	0.41487	5	0	1
GO:0009765	BP	p	photosynthesis, light harvesting	0/1880	33/35336	0.420112	4	0	1
GO:0016998	BP	p	cell wall macromolecule catabolic process	0/1880	33/35336	0.420112	6	0	1
GO:0034637	BP	p	cellular carbohydrate biosynthetic process	4/1880	127/35336	0.423449	5	4	1	Capana03g004537, Capana04g002845, Capana08g000100, Capana12g002436
GO:0080090	BP	p	regulation of primary metabolic process	49/1880	1038/35336	0.439584	4	49	1	Capana00g000571, Capana00g001997, Capana00g002350, Capana00g003967, Capana01g001952, Capana01g001969, Capana01g003402, Capana01g003545, Capana02g000407, Capana02g000525, Capana02g001344, Capana02g001770, Capana02g002277, Capana02g002657, Capana02g002981, Capana02g003352, Capana02g003374, Capana03g000299, Capana03g000825, Capana03g004450, Capana04g001527, Capana04g002113, Capana04g002305, Capana05…
GO:0051273	BP	p	beta-glucan metabolic process	2/1880	75/35336	0.440023	7	2	1	Capana03g004537, Capana04g002845
GO:0009250	BP	p	glucan biosynthetic process	2/1880	75/35336	0.440023	7	2	1	Capana03g004537, Capana04g002845
GO:0006520	BP	p	cellular amino acid metabolic process	18/1880	412/35336	0.440211	6	18	1	Capana00g000400, Capana00g001029, Capana00g002637, Capana00g002895, Capana02g001990, Capana03g003782, Capana03g003941, Capana04g000751, Capana04g002151, Capana05g000452, Capana08g000096, Capana08g002126, Capana08g002314, Capana08g002526, Capana09g002115, Capana10g001251, Capana11g002065, Capana12g002919
GO:0015074	BP	p	DNA integration	2/1880	76/35336	0.440823	7	2	1	Capana00g000173, Capana01g004402
GO:1901575	BP	p	organic substance catabolic process	33/1880	717/35336	0.448781	3	33	1	Capana00g002722, Capana00g002895, Capana01g002350, Capana01g003170, Capana02g001239, Capana02g003393, Capana03g000064, Capana03g002017, Capana03g002098, Capana03g003941, Capana03g004024, Capana04g000500, Capana04g001639, Capana04g002075, Capana04g002151, Capana05g000823, Capana05g001385, Capana05g001994, Capana06g001009, Capana06g001245, Capana06g002471, Capana06g002534, Capana06g002716, Capana08…
GO:0034622	BP	p	cellular protein-containing complex assembly	9/1880	229/35336	0.458176	6	9	1	Capana00g004779, Capana01g001069, Capana02g002036, Capana02g002608, Capana08g002227, Capana10g000484, Capana10g000485, Capana10g002245, Capana10g002333
GO:0044271	BP	p	cellular nitrogen compound biosynthetic process	55/1880	1149/35336	0.46204	4	55	1	Capana00g002072, Capana00g002742, Capana00g002840, Capana00g003075, Capana00g003686, Capana00g003732, Capana00g004025, Capana00g004333, Capana01g000239, Capana01g000752, Capana01g001001, Capana01g001884, Capana01g004021, Capana01g004413, Capana02g000844, Capana02g001425, Capana02g001510, Capana02g001666, Capana02g001740, Capana02g001742, Capana02g002367, Capana02g002691, Capana03g001333, Capana03…
GO:0065003	BP	p	protein-containing complex assembly	10/1880	246/35336	0.47504	5	10	1	Capana00g004779, Capana01g000217, Capana01g001069, Capana02g002036, Capana02g002608, Capana08g002227, Capana10g000484, Capana10g000485, Capana10g002245, Capana10g002333
GO:0006399	BP	p	tRNA metabolic process	6/1880	163/35336	0.481641	8	6	1	Capana01g001380, Capana02g001990, Capana06g000490, Capana08g002526, Capana09g001361, Capana09g002115
GO:0072594	BP	p	establishment of protein localization to organelle	3/1880	95/35336	0.491103	6	3	1	Capana02g002231, Capana03g001978, Capana06g000021
GO:0033365	BP	p	protein localization to organelle	3/1880	95/35336	0.491103	5	3	1	Capana02g002231, Capana03g001978, Capana06g000021
GO:0031323	BP	p	regulation of cellular metabolic process	52/1880	1086/35336	0.491836	4	52	1	Capana00g000571, Capana00g001997, Capana00g002350, Capana00g003967, Capana01g001952, Capana01g001969, Capana01g003402, Capana01g003545, Capana02g000407, Capana02g000525, Capana02g001344, Capana02g001770, Capana02g002277, Capana02g002657, Capana02g002981, Capana02g003352, Capana02g003374, Capana03g000299, Capana03g000825, Capana03g001583, Capana03g004450, Capana04g001527, Capana04g002113, Capana04…
GO:0051301	BP	p	cell division	3/1880	97/35336	0.493007	2	3	1	Capana00g004595, Capana03g002499, Capana08g002309
GO:1902679	BP	p	negative regulation of RNA biosynthetic process	3/1880	99/35336	0.495868	8	3	1	Capana00g000571, Capana07g002313, Capana08g000218
GO:0045892	BP	p	negative regulation of transcription, DNA-templated	3/1880	99/35336	0.495868	10	3	1	Capana00g000571, Capana07g002313, Capana08g000218
GO:0051253	BP	p	negative regulation of RNA metabolic process	3/1880	99/35336	0.495868	7	3	1	Capana00g000571, Capana07g002313, Capana08g000218
GO:1903507	BP	p	negative regulation of nucleic acid-templated transcription	3/1880	99/35336	0.495868	9	3	1	Capana00g000571, Capana07g002313, Capana08g000218
GO:0043412	BP	p	macromolecule modification	34/1880	722/35336	0.503234	4	34	1	Capana00g001912, Capana00g003967, Capana00g004433, Capana00g004595, Capana00g004943, Capana01g000316, Capana01g000726, Capana01g001517, Capana01g001692, Capana01g002588, Capana02g001344, Capana02g001624, Capana02g003393, Capana03g000064, Capana03g000150, Capana03g002017, Capana03g003829, Capana03g004023, Capana03g004024, Capana05g001103, Capana05g001773, Capana06g001009, Capana06g001360, Capana06…
GO:2000026	BP	p	regulation of multicellular organismal development	1/1880	47/35336	0.518041	4	1	1	Capana00g004595
GO:0006099	BP	p	tricarboxylic acid cycle	1/1880	47/35336	0.518041	3	1	1	Capana03g001354
GO:0016053	BP	p	organic acid biosynthetic process	13/1880	299/35336	0.518974	4	13	1	Capana00g000400, Capana03g002830, Capana03g003782, Capana04g000346, Capana04g000751, Capana06g001870, Capana08g000096, Capana10g002257, Capana11g000576, Capana11g000577, Capana11g002065, Capana11g002298, Capana12g001150
GO:0046903	BP	p	secretion	1/1880	48/35336	0.519003	4	1	1	Capana09g002041
GO:0072657	BP	p	protein localization to membrane	1/1880	49/35336	0.520439	5	1	1	Capana06g000021
GO:0033014	BP	p	tetrapyrrole biosynthetic process	1/1880	50/35336	0.522324	5	1	1	Capana03g001333
GO:0016114	BP	p	terpenoid biosynthetic process	1/1880	51/35336	0.524637	7	1	1	Capana12g002714
GO:0009658	BP	p	chloroplast organization	1/1880	51/35336	0.524637	6	1	1	Capana07g000650
GO:0006778	BP	p	porphyrin-containing compound metabolic process	1/1880	52/35336	0.527356	5	1	1	Capana03g001333
GO:0051668	BP	p	localization within membrane	1/1880	53/35336	0.530458	3	1	1	Capana06g000021
GO:0000271	BP	p	polysaccharide biosynthetic process	4/1880	116/35336	0.531289	5	4	1	Capana02g000827, Capana03g004537, Capana04g002845, Capana10g000668
GO:0022607	BP	p	cellular component assembly	14/1880	320/35336	0.531611	4	14	1	Capana00g003659, Capana00g004779, Capana01g000217, Capana01g001069, Capana02g002036, Capana02g002608, Capana07g000333, Capana07g002495, Capana08g002227, Capana10g000484, Capana10g000485, Capana10g002245, Capana10g002333, Capana12g000969
GO:0009892	BP	p	negative regulation of metabolic process	11/1880	254/35336	0.574971	4	11	1	Capana00g000571, Capana00g002722, Capana01g001024, Capana02g003134, Capana05g000428, Capana05g000430, Capana05g002219, Capana07g002313, Capana08g000218, Capana09g000149, Capana10g001638
GO:0009057	BP	p	macromolecule catabolic process	19/1880	419/35336	0.583041	4	19	1	Capana00g002722, Capana01g003170, Capana02g003393, Capana03g000064, Capana03g002017, Capana03g002098, Capana03g004024, Capana04g000500, Capana04g002151, Capana05g001385, Capana05g001994, Capana06g001009, Capana06g002471, Capana06g002534, Capana09g000149, Capana09g001873, Capana09g001913, Capana10g000098, Capana10g001706
GO:0046394	BP	p	carboxylic acid biosynthetic process	12/1880	279/35336	0.59056	6	12	1	Capana00g000400, Capana03g002830, Capana03g003782, Capana04g000346, Capana06g001870, Capana08g000096, Capana10g002257, Capana11g000576, Capana11g000577, Capana11g002065, Capana11g002298, Capana12g001150
GO:1901663	BP	p	quinone biosynthetic process	0/1880	18/35336	0.621827	5	0	1
GO:0042181	BP	p	ketone biosynthetic process	0/1880	18/35336	0.621827	4	0	1
GO:0007088	BP	p	regulation of mitotic nuclear division	0/1880	18/35336	0.621827	7	0	1
GO:0019362	BP	p	pyridine nucleotide metabolic process	0/1880	18/35336	0.621827	8	0	1
GO:0005982	BP	p	starch metabolic process	0/1880	18/35336	0.621827	7	0	1
GO:0045492	BP	p	xylan biosynthetic process	0/1880	18/35336	0.621827	9	0	1
GO:0000723	BP	p	telomere maintenance	0/1880	18/35336	0.621827	7	0	1
GO:1901988	BP	p	negative regulation of cell cycle phase transition	0/1880	18/35336	0.621827	7	0	1
GO:0046470	BP	p	phosphatidylcholine metabolic process	0/1880	18/35336	0.621827	7	0	1
GO:0000184	BP	p	nuclear-transcribed mRNA catabolic process, nonsense-mediated decay	0/1880	18/35336	0.621827	10	0	1
GO:0000075	BP	p	cell cycle checkpoint signaling	0/1880	18/35336	0.621827	8	0	1
GO:0032200	BP	p	telomere organization	0/1880	18/35336	0.621827	6	0	1
GO:0016117	BP	p	carotenoid biosynthetic process	0/1880	18/35336	0.621827	9	0	1
GO:1901661	BP	p	quinone metabolic process	0/1880	18/35336	0.621827	4	0	1
GO:0016109	BP	p	tetraterpenoid biosynthetic process	0/1880	18/35336	0.621827	8	0	1
GO:0048519	BP	p	negative regulation of biological process	15/1880	328/35336	0.621934	3	15	1	Capana00g000571, Capana00g002722, Capana01g001024, Capana01g002588, Capana02g003134, Capana03g001583, Capana04g000986, Capana04g002544, Capana05g000428, Capana05g000430, Capana05g002219, Capana07g002313, Capana08g000218, Capana09g000149, Capana10g001638
GO:0006613	BP	p	cotranslational protein targeting to membrane	0/1880	19/35336	0.622055	9	0	1
GO:0010639	BP	p	negative regulation of organelle organization	0/1880	19/35336	0.622055	6	0	1
GO:0051783	BP	p	regulation of nuclear division	0/1880	19/35336	0.622055	6	0	1
GO:0010941	BP	p	regulation of cell death	0/1880	19/35336	0.622055	4	0	1
GO:0015994	BP	p	chlorophyll metabolic process	0/1880	19/35336	0.622055	6	0	1
GO:0008213	BP	p	protein alkylation	0/1880	19/35336	0.622055	7	0	1
GO:0006614	BP	p	SRP-dependent cotranslational protein targeting to membrane	0/1880	19/35336	0.622055	10	0	1
GO:0006479	BP	p	protein methylation	0/1880	19/35336	0.622055	8	0	1
GO:0051129	BP	p	negative regulation of cellular component organization	0/1880	19/35336	0.622055	5	0	1
GO:0140029	BP	p	exocytic process	0/1880	20/35336	0.623329	2	0	1
GO:0009826	BP	p	unidimensional cell growth	0/1880	20/35336	0.623329	4	0	1
GO:0046040	BP	p	IMP metabolic process	0/1880	20/35336	0.623329	10	0	1
GO:0048278	BP	p	vesicle docking	0/1880	20/35336	0.623329	5	0	1
GO:0006188	BP	p	IMP biosynthetic process	0/1880	20/35336	0.623329	11	0	1
GO:0006074	BP	p	(1->3)-beta-D-glucan metabolic process	0/1880	20/35336	0.623329	8	0	1
GO:0042446	BP	p	hormone biosynthetic process	0/1880	20/35336	0.623329	5	0	1
GO:0072599	BP	p	establishment of protein localization to endoplasmic reticulum	0/1880	20/35336	0.623329	7	0	1
GO:0070972	BP	p	protein localization to endoplasmic reticulum	0/1880	20/35336	0.623329	6	0	1
GO:0140056	BP	p	organelle localization by membrane tethering	0/1880	20/35336	0.623329	4	0	1
GO:0019684	BP	p	photosynthesis, light reaction	0/1880	20/35336	0.623329	4	0	1
GO:0000904	BP	p	cell morphogenesis involved in differentiation	0/1880	20/35336	0.623329	4	0	1
GO:0006075	BP	p	(1->3)-beta-D-glucan biosynthetic process	0/1880	20/35336	0.623329	9	0	1
GO:0006526	BP	p	arginine biosynthetic process	0/1880	20/35336	0.623329	10	0	1
GO:0022406	BP	p	membrane docking	0/1880	20/35336	0.623329	2	0	1
GO:0045047	BP	p	protein targeting to ER	0/1880	20/35336	0.623329	8	0	1
GO:0140694	BP	p	non-membrane-bounded organelle assembly	0/1880	20/35336	0.623329	6	0	1
GO:1904668	BP	p	positive regulation of ubiquitin protein ligase activity	0/1880	21/35336	0.625539	12	0	1
GO:0046854	BP	p	phosphatidylinositol phosphate biosynthetic process	0/1880	21/35336	0.625539	9	0	1
GO:0045786	BP	p	negative regulation of cell cycle	0/1880	21/35336	0.625539	5	0	1
GO:0051443	BP	p	positive regulation of ubiquitin-protein transferase activity	0/1880	21/35336	0.625539	11	0	1
GO:0051275	BP	p	beta-glucan catabolic process	0/1880	21/35336	0.625539	8	0	1
GO:0010948	BP	p	negative regulation of cell cycle process	0/1880	21/35336	0.625539	6	0	1
GO:0009630	BP	p	gravitropism	0/1880	21/35336	0.625539	4	0	1
GO:0098789	BP	p	pre-mRNA cleavage required for polyadenylation	0/1880	21/35336	0.625539	10	0	1
GO:0098787	BP	p	mRNA cleavage involved in mRNA processing	0/1880	21/35336	0.625539	9	0	1
GO:0016116	BP	p	carotenoid metabolic process	0/1880	21/35336	0.625539	8	0	1
GO:0030245	BP	p	cellulose catabolic process	0/1880	21/35336	0.625539	9	0	1
GO:0048268	BP	p	clathrin coat assembly	0/1880	21/35336	0.625539	7	0	1
GO:1903322	BP	p	positive regulation of protein modification by small protein conjugation or removal	0/1880	21/35336	0.625539	9	0	1
GO:0042147	BP	p	retrograde transport, endosome to Golgi	0/1880	21/35336	0.625539	6	0	1
GO:0009909	BP	p	regulation of flower development	0/1880	21/35336	0.625539	6	0	1
GO:0031398	BP	p	positive regulation of protein ubiquitination	0/1880	21/35336	0.625539	10	0	1
GO:0007020	BP	p	microtubule nucleation	0/1880	21/35336	0.625539	7	0	1
GO:0016108	BP	p	tetraterpenoid metabolic process	0/1880	21/35336	0.625539	7	0	1
GO:1904666	BP	p	regulation of ubiquitin protein ligase activity	0/1880	22/35336	0.62858	6	0	1
GO:0006040	BP	p	amino sugar metabolic process	0/1880	22/35336	0.62858	4	0	1
GO:0031396	BP	p	regulation of protein ubiquitination	0/1880	22/35336	0.62858	9	0	1
GO:1903320	BP	p	regulation of protein modification by small protein conjugation or removal	0/1880	22/35336	0.62858	8	0	1
GO:0071806	BP	p	protein transmembrane transport	0/1880	22/35336	0.62858	6	0	1
GO:0065002	BP	p	intracellular protein transmembrane transport	0/1880	22/35336	0.62858	7	0	1
GO:0009629	BP	p	response to gravity	0/1880	22/35336	0.62858	3	0	1
GO:0006298	BP	p	mismatch repair	0/1880	22/35336	0.62858	8	0	1
GO:1901987	BP	p	regulation of cell cycle phase transition	0/1880	22/35336	0.62858	6	0	1
GO:0051438	BP	p	regulation of ubiquitin-protein transferase activity	0/1880	22/35336	0.62858	5	0	1
GO:0060560	BP	p	developmental growth involved in morphogenesis	0/1880	22/35336	0.62858	3	0	1
GO:0006612	BP	p	protein targeting to membrane	0/1880	22/35336	0.62858	8	0	1
GO:0031047	BP	p	gene silencing by RNA	3/1880	84/35336	0.629516	7	3	1	Capana01g001024, Capana05g002219, Capana10g001638
GO:0043039	BP	p	tRNA aminoacylation	3/1880	85/35336	0.629726	9	3	1	Capana02g001990, Capana08g002526, Capana09g002115
GO:0043038	BP	p	amino acid activation	3/1880	85/35336	0.629726	7	3	1	Capana02g001990, Capana08g002526, Capana09g002115
GO:0006730	BP	p	one-carbon metabolic process	0/1880	23/35336	0.632358	3	0	1
GO:0048831	BP	p	regulation of shoot system development	0/1880	23/35336	0.632358	4	0	1
GO:0006875	BP	p	cellular metal ion homeostasis	0/1880	23/35336	0.632358	8	0	1
GO:0006595	BP	p	polyamine metabolic process	0/1880	24/35336	0.636786	7	0	1
GO:0044038	BP	p	cell wall macromolecule biosynthetic process	0/1880	24/35336	0.636786	7	0	1
GO:0016049	BP	p	cell growth	0/1880	24/35336	0.636786	2	0	1
GO:0070589	BP	p	cellular component macromolecule biosynthetic process	0/1880	24/35336	0.636786	6	0	1
GO:0006596	BP	p	polyamine biosynthetic process	0/1880	24/35336	0.636786	8	0	1
GO:0070592	BP	p	cell wall polysaccharide biosynthetic process	0/1880	24/35336	0.636786	8	0	1
GO:0048522	BP	p	positive regulation of cellular process	9/1880	206/35336	0.641771	4	9	1	Capana00g002350, Capana01g001952, Capana01g003545, Capana03g000825, Capana04g001527, Capana05g001065, Capana06g000712, Capana08g001614, Capana09g000174
GO:0006379	BP	p	mRNA cleavage	0/1880	25/35336	0.641785	8	0	1
GO:0009251	BP	p	glucan catabolic process	0/1880	25/35336	0.641785	6	0	1
GO:0009642	BP	p	response to light intensity	0/1880	25/35336	0.641785	5	0	1
GO:0006525	BP	p	arginine metabolic process	0/1880	25/35336	0.641785	9	0	1
GO:0046165	BP	p	alcohol biosynthetic process	0/1880	25/35336	0.641785	5	0	1
GO:1902531	BP	p	regulation of intracellular signal transduction	0/1880	25/35336	0.641785	6	0	1
GO:0006563	BP	p	L-serine metabolic process	0/1880	25/35336	0.641785	9	0	1
GO:0016482	BP	p	cytosolic transport	0/1880	25/35336	0.641785	5	0	1
GO:0009259	BP	p	ribonucleotide metabolic process	10/1880	227/35336	0.656151	8	10	1	Capana00g002742, Capana00g003732, Capana00g004333, Capana01g001884, Capana05g002350, Capana06g001956, Capana06g002716, Capana07g000951, Capana08g002800, Capana11g001474
GO:0019693	BP	p	ribose phosphate metabolic process	10/1880	227/35336	0.656151	5	10	1	Capana00g002742, Capana00g003732, Capana00g004333, Capana01g001884, Capana05g002350, Capana06g001956, Capana06g002716, Capana07g000951, Capana08g002800, Capana11g001474
GO:0072330	BP	p	monocarboxylic acid biosynthetic process	4/1880	106/35336	0.663385	7	4	1	Capana03g002830, Capana04g000346, Capana06g001870, Capana11g002298
GO:0045935	BP	p	positive regulation of nucleobase-containing compound metabolic process	5/1880	121/35336	0.68768	6	5	1	Capana00g002350, Capana01g003545, Capana04g001527, Capana05g001065, Capana08g001614
GO:0019439	BP	p	aromatic compound catabolic process	5/1880	121/35336	0.68768	4	5	1	Capana00g002722, Capana08g001323, Capana08g002314, Capana09g000149, Capana09g001873
GO:1901361	BP	p	organic cyclic compound catabolic process	5/1880	123/35336	0.687863	4	5	1	Capana00g002722, Capana08g001323, Capana08g002314, Capana09g000149, Capana09g001873
GO:1901135	BP	p	carbohydrate derivative metabolic process	24/1880	501/35336	0.688122	3	24	1	Capana00g002742, Capana00g003732, Capana00g004333, Capana01g000239, Capana01g001517, Capana01g001884, Capana03g000536, Capana03g001931, Capana04g000659, Capana05g001253, Capana05g002168, Capana05g002350, Capana06g001956, Capana06g002716, Capana07g000951, Capana08g000218, Capana08g001323, Capana08g002800, Capana11g001474, Capana11g001663, Capana11g001995, Capana12g001751, Capana12g002312, Capana12…
GO:0031324	BP	p	negative regulation of cellular metabolic process	5/1880	125/35336	0.688584	5	5	1	Capana00g000571, Capana05g000428, Capana05g000430, Capana07g002313, Capana08g000218
GO:0034032	BP	p	purine nucleoside bisphosphate metabolic process	1/1880	37/35336	0.721665	8	1	1	Capana11g001474
GO:0033875	BP	p	ribonucleoside bisphosphate metabolic process	1/1880	37/35336	0.721665	8	1	1	Capana11g001474
GO:0033865	BP	p	nucleoside bisphosphate metabolic process	1/1880	37/35336	0.721665	7	1	1	Capana11g001474
GO:0055082	BP	p	cellular chemical homeostasis	1/1880	39/35336	0.722396	5	1	1	Capana04g000273
GO:0006887	BP	p	exocytosis	1/1880	41/35336	0.724621	6	1	1	Capana09g002041
GO:0043094	BP	p	cellular metabolic compound salvage	1/1880	42/35336	0.726237	3	1	1	Capana04g000659
GO:0050801	BP	p	ion homeostasis	1/1880	42/35336	0.726237	5	1	1	Capana04g000273
GO:0016051	BP	p	carbohydrate biosynthetic process	7/1880	167/35336	0.727731	4	7	1	Capana02g000827, Capana03g004537, Capana04g000802, Capana04g002845, Capana08g000100, Capana10g000668, Capana12g002436
GO:0046939	BP	p	nucleotide phosphorylation	1/1880	43/35336	0.72816	6	1	1	Capana06g002716
GO:0009135	BP	p	purine nucleoside diphosphate metabolic process	1/1880	43/35336	0.72816	8	1	1	Capana06g002716
GO:0009185	BP	p	ribonucleoside diphosphate metabolic process	1/1880	43/35336	0.72816	8	1	1	Capana06g002716
GO:0006757	BP	p	ATP generation from ADP	1/1880	43/35336	0.72816	11	1	1	Capana06g002716
GO:0006165	BP	p	nucleoside diphosphate phosphorylation	1/1880	43/35336	0.72816	8	1	1	Capana06g002716
GO:0048869	BP	p	cellular developmental process	1/1880	43/35336	0.72816	2	1	1	Capana10g000098
GO:0090150	BP	p	establishment of protein localization to membrane	1/1880	43/35336	0.72816	6	1	1	Capana06g000021
GO:0046031	BP	p	ADP metabolic process	1/1880	43/35336	0.72816	10	1	1	Capana06g002716
GO:0009179	BP	p	purine ribonucleoside diphosphate metabolic process	1/1880	43/35336	0.72816	9	1	1	Capana06g002716
GO:0006096	BP	p	glycolytic process	1/1880	43/35336	0.72816	12	1	1	Capana06g002716
GO:0009132	BP	p	nucleoside diphosphate metabolic process	1/1880	44/35336	0.730369	7	1	1	Capana06g002716
GO:0033043	BP	p	regulation of organelle organization	1/1880	44/35336	0.730369	5	1	1	Capana06g000712
GO:1901701	BP	p	cellular response to oxygen-containing compound	1/1880	44/35336	0.730369	4	1	1	Capana07g000674
GO:0048580	BP	p	regulation of post-embryonic development	1/1880	45/35336	0.732843	5	1	1	Capana00g004595
GO:0032940	BP	p	secretion by cell	1/1880	45/35336	0.732843	5	1	1	Capana09g002041
GO:0006779	BP	p	porphyrin-containing compound biosynthetic process	1/1880	45/35336	0.732843	6	1	1	Capana03g001333
GO:0009072	BP	p	aromatic amino acid family metabolic process	1/1880	45/35336	0.732843	7	1	1	Capana08g002314
GO:0009150	BP	p	purine ribonucleotide metabolic process	10/1880	218/35336	0.761998	9	10	1	Capana00g002742, Capana00g003732, Capana00g004333, Capana01g001884, Capana05g002350, Capana06g001956, Capana06g002716, Capana07g000951, Capana08g002800, Capana11g001474
GO:0006163	BP	p	purine nucleotide metabolic process	10/1880	221/35336	0.76272	8	10	1	Capana00g002742, Capana00g003732, Capana00g004333, Capana01g001884, Capana05g002350, Capana06g001956, Capana06g002716, Capana07g000951, Capana08g002800, Capana11g001474
GO:0010564	BP	p	regulation of cell cycle process	2/1880	56/35336	0.769558	5	2	1	Capana06g000712, Capana11g000821
GO:0051239	BP	p	regulation of multicellular organismal process	2/1880	56/35336	0.769558	3	2	1	Capana00g004595, Capana01g002588
GO:0007062	BP	p	sister chromatid cohesion	2/1880	58/35336	0.770056	6	2	1	Capana07g001443, Capana09g001034
GO:0006334	BP	p	nucleosome assembly	2/1880	60/35336	0.771402	8	2	1	Capana02g002608, Capana08g002227
GO:0000226	BP	p	microtubule cytoskeleton organization	2/1880	61/35336	0.77237	6	2	1	Capana00g002504, Capana00g003226
GO:0006974	BP	p	cellular response to DNA damage stimulus	11/1880	242/35336	0.77272	4	11	1	Capana00g003226, Capana01g001479, Capana02g002711, Capana02g003393, Capana05g001385, Capana06g001009, Capana07g000789, Capana07g001352, Capana10g000098, Capana12g000836, Capana12g000837
GO:1901606	BP	p	alpha-amino acid catabolic process	2/1880	62/35336	0.773524	8	2	1	Capana00g002895, Capana08g002314
GO:0017038	BP	p	protein import	2/1880	62/35336	0.773524	6	2	1	Capana02g002231, Capana03g001978
GO:0034728	BP	p	nucleosome organization	2/1880	64/35336	0.776351	6	2	1	Capana02g002608, Capana08g002227
GO:0019748	BP	p	secondary metabolic process	2/1880	64/35336	0.776351	2	2	1	Capana01g000239, Capana03g002879
GO:0009117	BP	p	nucleotide metabolic process	13/1880	276/35336	0.787294	7	13	1	Capana00g002742, Capana00g003732, Capana00g004333, Capana01g000752, Capana01g001884, Capana05g001253, Capana05g002350, Capana06g001956, Capana06g002716, Capana07g000951, Capana08g002800, Capana09g002318, Capana11g001474
GO:0006753	BP	p	nucleoside phosphate metabolic process	13/1880	280/35336	0.788327	6	13	1	Capana00g002742, Capana00g003732, Capana00g004333, Capana01g000752, Capana01g001884, Capana05g001253, Capana05g002350, Capana06g001956, Capana06g002716, Capana07g000951, Capana08g002800, Capana09g002318, Capana11g001474
GO:0046474	BP	p	glycerophospholipid biosynthetic process	3/1880	75/35336	0.799006	7	3	1	Capana01g001517, Capana03g004557, Capana12g001751
GO:0071824	BP	p	protein-DNA complex subunit organization	3/1880	76/35336	0.799128	5	3	1	Capana02g002608, Capana08g002227, Capana10g002245
GO:0008033	BP	p	tRNA processing	3/1880	78/35336	0.799801	9	3	1	Capana01g001380, Capana06g000490, Capana09g001361
GO:0045944	BP	p	positive regulation of transcription by RNA polymerase II	3/1880	82/35336	0.802743	11	3	1	Capana00g002350, Capana04g001527, Capana05g001065
GO:0006418	BP	p	tRNA aminoacylation for protein translation	3/1880	82/35336	0.802743	10	3	1	Capana02g001990, Capana08g002526, Capana09g002115
GO:0055086	BP	p	nucleobase-containing small molecule metabolic process	16/1880	335/35336	0.806156	5	16	1	Capana00g002742, Capana00g003732, Capana00g004333, Capana01g000752, Capana01g001884, Capana04g000659, Capana05g001253, Capana05g002350, Capana06g001956, Capana06g002716, Capana07g000951, Capana08g001323, Capana08g002800, Capana09g002318, Capana11g001474, Capana12g002312
GO:0045017	BP	p	glycerolipid biosynthetic process	4/1880	98/35336	0.820493	6	4	1	Capana01g001517, Capana03g004557, Capana09g000849, Capana12g001751
GO:0031327	BP	p	negative regulation of cellular biosynthetic process	5/1880	113/35336	0.83468	6	5	1	Capana00g000571, Capana05g000428, Capana05g000430, Capana07g002313, Capana08g000218
GO:0009890	BP	p	negative regulation of biosynthetic process	5/1880	114/35336	0.83478	5	5	1	Capana00g000571, Capana05g000428, Capana05g000430, Capana07g002313, Capana08g000218
GO:1902680	BP	p	positive regulation of RNA biosynthetic process	5/1880	117/35336	0.835552	8	5	1	Capana00g002350, Capana01g003545, Capana04g001527, Capana05g001065, Capana08g001614
GO:1903508	BP	p	positive regulation of nucleic acid-templated transcription	5/1880	117/35336	0.835552	9	5	1	Capana00g002350, Capana01g003545, Capana04g001527, Capana05g001065, Capana08g001614
GO:0045893	BP	p	positive regulation of transcription, DNA-templated	5/1880	117/35336	0.835552	10	5	1	Capana00g002350, Capana01g003545, Capana04g001527, Capana05g001065, Capana08g001614
GO:0051254	BP	p	positive regulation of RNA metabolic process	5/1880	119/35336	0.836444	7	5	1	Capana00g002350, Capana01g003545, Capana04g001527, Capana05g001065, Capana08g001614
GO:0005996	BP	p	monosaccharide metabolic process	6/1880	132/35336	0.846608	4	6	1	Capana01g000276, Capana03g002590, Capana04g000802, Capana05g002168, Capana10g001155, Capana11g001873
GO:0010629	BP	p	negative regulation of gene expression	6/1880	135/35336	0.847076	6	6	1	Capana00g002722, Capana01g001024, Capana02g003134, Capana05g002219, Capana09g000149, Capana10g001638
GO:0006281	BP	p	DNA repair	11/1880	233/35336	0.882992	7	11	1	Capana00g003226, Capana01g001479, Capana02g002711, Capana02g003393, Capana05g001385, Capana06g001009, Capana07g000789, Capana07g001352, Capana10g000098, Capana12g000836, Capana12g000837
GO:0072521	BP	p	purine-containing compound metabolic process	12/1880	244/35336	0.88662	4	12	1	Capana00g002742, Capana00g003732, Capana00g004333, Capana01g001884, Capana04g000659, Capana05g002350, Capana06g001956, Capana06g002716, Capana07g000951, Capana08g001323, Capana08g002800, Capana11g001474
GO:1901137	BP	p	carbohydrate derivative biosynthetic process	12/1880	246/35336	0.88668	4	12	1	Capana00g002742, Capana00g003732, Capana00g004333, Capana01g000239, Capana01g001517, Capana01g001884, Capana05g002350, Capana06g001956, Capana07g000951, Capana08g002800, Capana11g001474, Capana12g001751
GO:0006811	BP	p	ion transport	17/1880	339/35336	0.903355	4	17	1	Capana00g002742, Capana00g003732, Capana00g004333, Capana01g000570, Capana01g001884, Capana01g004128, Capana02g001139, Capana03g001778, Capana03g002158, Capana03g003305, Capana06g000766, Capana06g001956, Capana07g000951, Capana08g001604, Capana08g002800, Capana09g000063, Capana12g000657
GO:0006892	BP	p	post-Golgi vesicle-mediated transport	0/1880	3/35336	1	6	0	1
GO:0055070	BP	p	copper ion homeostasis	0/1880	5/35336	1	9	0	1
GO:0032956	BP	p	regulation of actin cytoskeleton organization	0/1880	4/35336	1	7	0	1
GO:0050000	BP	p	chromosome localization	0/1880	1/35336	1	4	0	1
GO:0001731	BP	p	formation of translation preinitiation complex	0/1880	1/35336	1	8	0	1
GO:2001021	BP	p	negative regulation of response to DNA damage stimulus	0/1880	1/35336	1	7	0	1
GO:0140352	BP	p	export from cell	2/1880	54/35336	1	4	2	1	Capana09g000063, Capana09g002041
GO:0006743	BP	p	ubiquinone metabolic process	0/1880	11/35336	1	5	0	1
GO:0071277	BP	p	cellular response to calcium ion	0/1880	1/35336	1	6	0	1
GO:0009787	BP	p	regulation of abscisic acid-activated signaling pathway	0/1880	10/35336	1	6	0	1
GO:0010817	BP	p	regulation of hormone levels	2/1880	50/35336	1	3	2	1	Capana00g004595, Capana04g000659
GO:0070298	BP	p	negative regulation of phosphorelay signal transduction system	0/1880	1/35336	1	8	0	1
GO:0090068	BP	p	positive regulation of cell cycle process	0/1880	5/35336	1	6	0	1
GO:0061085	BP	p	regulation of histone H3-K27 methylation	0/1880	1/35336	1	10	0	1
GO:2001257	BP	p	regulation of cation channel activity	0/1880	2/35336	1	8	0	1
GO:0009745	BP	p	sucrose mediated signaling	0/1880	1/35336	1	7	0	1
GO:0031297	BP	p	replication fork processing	0/1880	1/35336	1	8	0	1
GO:0006573	BP	p	valine metabolic process	0/1880	8/35336	1	8	0	1
GO:1902904	BP	p	negative regulation of supramolecular fiber organization	0/1880	4/35336	1	6	0	1
GO:0009394	BP	p	2'-deoxyribonucleotide metabolic process	0/1880	5/35336	1	9	0	1
GO:0051444	BP	p	negative regulation of ubiquitin-protein transferase activity	0/1880	1/35336	1	11	0	1
GO:0009439	BP	p	cyanate metabolic process	0/1880	1/35336	1	4	0	1
GO:0006083	BP	p	acetate metabolic process	0/1880	1/35336	1	7	0	1
GO:0048825	BP	p	cotyledon development	0/1880	1/35336	1	6	0	1
GO:0072598	BP	p	protein localization to chloroplast	0/1880	4/35336	1	6	0	1
GO:1901699	BP	p	cellular response to nitrogen compound	0/1880	14/35336	1	4	0	1
GO:0033383	BP	p	geranyl diphosphate metabolic process	0/1880	3/35336	1	7	0	1
GO:0009443	BP	p	pyridoxal 5'-phosphate salvage	0/1880	3/35336	1	8	0	1
GO:0000972	BP	p	transcription-dependent tethering of RNA polymerase II gene DNA at nuclear periphery	0/1880	3/35336	1	6	0	1
GO:0009800	BP	p	cinnamic acid biosynthetic process	0/1880	6/35336	1	8	0	1
GO:0019303	BP	p	D-ribose catabolic process	0/1880	2/35336	1	7	0	1
GO:2000023	BP	p	regulation of lateral root development	0/1880	3/35336	1	7	0	1
GO:0009313	BP	p	oligosaccharide catabolic process	0/1880	2/35336	1	5	0	1
GO:0016121	BP	p	carotene catabolic process	0/1880	2/35336	1	8	0	1
GO:0006907	BP	p	pinocytosis	0/1880	1/35336	1	6	0	1
GO:0048572	BP	p	short-day photoperiodism	0/1880	3/35336	1	6	0	1
GO:0009685	BP	p	gibberellin metabolic process	0/1880	5/35336	1	8	0	1
GO:0032410	BP	p	negative regulation of transporter activity	0/1880	2/35336	1	6	0	1
GO:0045168	BP	p	cell-cell signaling involved in cell fate commitment	0/1880	1/35336	1	4	0	1
GO:0098813	BP	p	nuclear chromosome segregation	0/1880	4/35336	1	3	0	1
GO:0046513	BP	p	ceramide biosynthetic process	0/1880	3/35336	1	8	0	1
GO:1904667	BP	p	negative regulation of ubiquitin protein ligase activity	0/1880	1/35336	1	12	0	1
GO:2000636	BP	p	positive regulation of primary miRNA processing	0/1880	1/35336	1	10	0	1
GO:0032309	BP	p	icosanoid secretion	0/1880	3/35336	1	9	0	1
GO:1904591	BP	p	positive regulation of protein import	0/1880	1/35336	1	8	0	1
GO:0009176	BP	p	pyrimidine deoxyribonucleoside monophosphate metabolic process	0/1880	1/35336	1	9	0	1
GO:1900063	BP	p	regulation of peroxisome organization	0/1880	1/35336	1	6	0	1
GO:0015698	BP	p	inorganic anion transport	1/1880	22/35336	1	6	1	1	Capana03g003305
GO:0009688	BP	p	abscisic acid biosynthetic process	0/1880	1/35336	1	9	0	1
GO:0000959	BP	p	mitochondrial RNA metabolic process	0/1880	7/35336	1	7	0	1
GO:0043487	BP	p	regulation of RNA stability	0/1880	1/35336	1	7	0	1
GO:0016104	BP	p	triterpenoid biosynthetic process	0/1880	1/35336	1	8	0	1
GO:0019673	BP	p	GDP-mannose metabolic process	0/1880	6/35336	1	7	0	1
GO:0006901	BP	p	vesicle coating	0/1880	3/35336	1	6	0	1
GO:0044818	BP	p	mitotic G2/M transition checkpoint	0/1880	2/35336	1	10	0	1
GO:0006893	BP	p	Golgi to plasma membrane transport	0/1880	3/35336	1	7	0	1
GO:0000966	BP	p	RNA 5'-end processing	0/1880	2/35336	1	8	0	1
GO:0002181	BP	p	cytoplasmic translation	0/1880	3/35336	1	8	0	1
GO:0042149	BP	p	cellular response to glucose starvation	0/1880	1/35336	1	7	0	1
GO:0009225	BP	p	nucleotide-sugar metabolic process	0/1880	17/35336	1	6	0	1
GO:0010212	BP	p	response to ionizing radiation	0/1880	2/35336	1	4	0	1
GO:1902223	BP	p	erythrose 4-phosphate/phosphoenolpyruvate family amino acid biosynthetic process	0/1880	8/35336	1	9	0	1
GO:0006022	BP	p	aminoglycan metabolic process	0/1880	17/35336	1	4	0	1
GO:0010919	BP	p	regulation of inositol phosphate biosynthetic process	0/1880	1/35336	1	7	0	1
GO:1905099	BP	p	positive regulation of guanyl-nucleotide exchange factor activity	0/1880	1/35336	1	7	0	1
GO:0010024	BP	p	phytochromobilin biosynthetic process	0/1880	1/35336	1	6	0	1
GO:0009590	BP	p	detection of gravity	0/1880	1/35336	1	4	0	1
GO:0045828	BP	p	positive regulation of isoprenoid metabolic process	0/1880	3/35336	1	7	0	1
GO:0006013	BP	p	mannose metabolic process	0/1880	9/35336	1	6	0	1
GO:0019464	BP	p	glycine decarboxylation via glycine cleavage system	0/1880	3/35336	1	11	0	1
GO:1901259	BP	p	chloroplast rRNA processing	0/1880	5/35336	1	10	0	1
GO:0015689	BP	p	molybdate ion transport	0/1880	1/35336	1	7	0	1
GO:0071486	BP	p	cellular response to high light intensity	0/1880	3/35336	1	8	0	1
GO:0045792	BP	p	negative regulation of cell size	0/1880	1/35336	1	6	0	1
GO:0006766	BP	p	vitamin metabolic process	2/1880	41/35336	1	3	2	1	Capana00g003075, Capana10g002257
GO:0010016	BP	p	shoot system morphogenesis	0/1880	1/35336	1	3	0	1
GO:0018023	BP	p	peptidyl-lysine trimethylation	0/1880	1/35336	1	10	0	1
GO:0043328	BP	p	protein transport to vacuole involved in ubiquitin-dependent protein catabolic process via the multivesicular body sorting pathway	0/1880	5/35336	1	8	0	1
GO:0018160	BP	p	peptidyl-pyrromethane cofactor linkage	0/1880	1/35336	1	9	0	1
GO:0060627	BP	p	regulation of vesicle-mediated transport	0/1880	1/35336	1	5	0	1
GO:0009294	BP	p	DNA mediated transformation	0/1880	3/35336	1	4	0	1
GO:0033314	BP	p	mitotic DNA replication checkpoint signaling	0/1880	1/35336	1	11	0	1
GO:0046337	BP	p	phosphatidylethanolamine metabolic process	0/1880	2/35336	1	7	0	1
GO:0051084	BP	p	'de novo' posttranslational protein folding	0/1880	2/35336	1	4	0	1
GO:0070816	BP	p	phosphorylation of RNA polymerase II C-terminal domain	0/1880	2/35336	1	11	0	1
GO:0002100	BP	p	tRNA wobble adenosine to inosine editing	0/1880	1/35336	1	12	0	1
GO:0048359	BP	p	mucilage metabolic process involved in seed coat development	0/1880	1/35336	1	4	0	1
GO:0046373	BP	p	L-arabinose metabolic process	0/1880	4/35336	1	7	0	1
GO:0090501	BP	p	RNA phosphodiester bond hydrolysis	1/1880	34/35336	1	7	1	1	Capana05g002481
GO:0046355	BP	p	mannan catabolic process	0/1880	3/35336	1	8	0	1
GO:0010927	BP	p	cellular component assembly involved in morphogenesis	0/1880	8/35336	1	5	0	1
GO:0048311	BP	p	mitochondrion distribution	0/1880	4/35336	1	6	0	1
GO:0055062	BP	p	phosphate ion homeostasis	0/1880	1/35336	1	8	0	1
GO:2000082	BP	p	regulation of L-ascorbic acid biosynthetic process	0/1880	1/35336	1	7	0	1
GO:0032262	BP	p	pyrimidine nucleotide salvage	0/1880	3/35336	1	10	0	1
GO:0010453	BP	p	regulation of cell fate commitment	0/1880	1/35336	1	4	0	1
GO:0045717	BP	p	negative regulation of fatty acid biosynthetic process	0/1880	1/35336	1	8	0	1
GO:0010223	BP	p	secondary shoot formation	0/1880	3/35336	1	5	0	1
GO:0090735	BP	p	DNA repair complex assembly	0/1880	1/35336	1	6	0	1
GO:0032008	BP	p	positive regulation of TOR signaling	0/1880	7/35336	1	8	0	1
GO:0010821	BP	p	regulation of mitochondrion organization	0/1880	1/35336	1	6	0	1
GO:0016131	BP	p	brassinosteroid metabolic process	0/1880	6/35336	1	6	0	1
GO:0120256	BP	p	olefinic compound catabolic process	0/1880	2/35336	1	4	0	1
GO:0008361	BP	p	regulation of cell size	0/1880	3/35336	1	5	0	1
GO:0051236	BP	p	establishment of RNA localization	1/1880	26/35336	1	3	1	1	Capana03g003795
GO:1900908	BP	p	regulation of olefin metabolic process	0/1880	2/35336	1	4	0	1
GO:0006641	BP	p	triglyceride metabolic process	0/1880	3/35336	1	7	0	1
GO:0045814	BP	p	negative regulation of gene expression, epigenetic	0/1880	9/35336	1	7	0	1
GO:0031167	BP	p	rRNA methylation	0/1880	13/35336	1	11	0	1
GO:0009303	BP	p	rRNA transcription	0/1880	1/35336	1	11	0	1
GO:0006285	BP	p	base-excision repair, AP site formation	0/1880	3/35336	1	7	0	1
GO:0006108	BP	p	malate metabolic process	0/1880	14/35336	1	7	0	1
GO:0006104	BP	p	succinyl-CoA metabolic process	0/1880	1/35336	1	11	0	1
GO:0031336	BP	p	negative regulation of sulfur amino acid metabolic process	0/1880	2/35336	1	7	0	1
GO:0045337	BP	p	farnesyl diphosphate biosynthetic process	0/1880	4/35336	1	8	0	1
GO:0033869	BP	p	nucleoside bisphosphate catabolic process	0/1880	2/35336	1	8	0	1
GO:0051282	BP	p	regulation of sequestering of calcium ion	0/1880	3/35336	1	4	0	1
GO:0010227	BP	p	floral organ abscission	0/1880	2/35336	1	3	0	1
GO:1900865	BP	p	chloroplast RNA modification	0/1880	2/35336	1	8	0	1
GO:0033567	BP	p	DNA replication, Okazaki fragment processing	0/1880	1/35336	1	7	0	1
GO:0046177	BP	p	D-gluconate catabolic process	0/1880	1/35336	1	9	0	1
GO:0051225	BP	p	spindle assembly	0/1880	10/35336	1	8	0	1
GO:1904951	BP	p	positive regulation of establishment of protein localization	0/1880	1/35336	1	6	0	1
GO:0005978	BP	p	glycogen biosynthetic process	0/1880	14/35336	1	8	0	1
GO:0009119	BP	p	ribonucleoside metabolic process	0/1880	16/35336	1	7	0	1
GO:0019627	BP	p	urea metabolic process	0/1880	2/35336	1	5	0	1
GO:1902464	BP	p	regulation of histone H3-K27 trimethylation	0/1880	1/35336	1	11	0	1
GO:0052838	BP	p	thiazole metabolic process	0/1880	1/35336	1	5	0	1
GO:0048658	BP	p	anther wall tapetum development	0/1880	2/35336	1	3	0	1
GO:0022611	BP	p	dormancy process	0/1880	2/35336	1	2	0	1
GO:1901891	BP	p	regulation of cell septum assembly	0/1880	2/35336	1	7	0	1
GO:0019318	BP	p	hexose metabolic process	6/1880	123/35336	1	5	6	1	Capana01g000276, Capana03g002590, Capana04g000802, Capana05g002168, Capana10g001155, Capana11g001873
GO:0015996	BP	p	chlorophyll catabolic process	0/1880	2/35336	1	7	0	1
GO:1903335	BP	p	regulation of vacuolar transport	0/1880	1/35336	1	5	0	1
GO:0006349	BP	p	regulation of gene expression by genetic imprinting	0/1880	2/35336	1	7	0	1
GO:0080088	BP	p	spermidine hydroxycinnamate conjugate biosynthetic process	0/1880	2/35336	1	6	0	1
GO:0009102	BP	p	biotin biosynthetic process	0/1880	1/35336	1	8	0	1
GO:0042542	BP	p	response to hydrogen peroxide	0/1880	3/35336	1	5	0	1
GO:0071805	BP	p	potassium ion transmembrane transport	0/1880	2/35336	1	8	0	1
GO:0010366	BP	p	negative regulation of ethylene biosynthetic process	0/1880	2/35336	1	8	0	1
GO:0046398	BP	p	UDP-glucuronate metabolic process	0/1880	1/35336	1	7	0	1
GO:1903509	BP	p	liposaccharide metabolic process	2/1880	40/35336	1	4	2	1	Capana01g001517, Capana12g001751
GO:0080177	BP	p	plastoglobule organization	0/1880	1/35336	1	4	0	1
GO:0009235	BP	p	cobalamin metabolic process	0/1880	1/35336	1	5	0	1
GO:0097553	BP	p	calcium ion transmembrane import into cytosol	0/1880	3/35336	1	13	0	1
GO:0032272	BP	p	negative regulation of protein polymerization	0/1880	4/35336	1	7	0	1
GO:0030071	BP	p	regulation of mitotic metaphase/anaphase transition	0/1880	14/35336	1	9	0	1
GO:0009695	BP	p	jasmonic acid biosynthetic process	0/1880	6/35336	1	8	0	1
GO:0052325	BP	p	cell wall pectin biosynthetic process	0/1880	3/35336	1	9	0	1
GO:0010078	BP	p	maintenance of root meristem identity	0/1880	1/35336	1	5	0	1
GO:0010417	BP	p	glucuronoxylan biosynthetic process	0/1880	2/35336	1	10	0	1
GO:0019628	BP	p	urate catabolic process	0/1880	1/35336	1	5	0	1
GO:0090228	BP	p	positive regulation of red or far-red light signaling pathway	0/1880	1/35336	1	7	0	1
GO:0009635	BP	p	response to herbicide	0/1880	10/35336	1	4	0	1
GO:0009825	BP	p	multidimensional cell growth	0/1880	2/35336	1	3	0	1
GO:0008283	BP	p	cell population proliferation	0/1880	5/35336	1	2	0	1
GO:0009880	BP	p	embryonic pattern specification	0/1880	1/35336	1	3	0	1
GO:0034035	BP	p	purine ribonucleoside bisphosphate metabolic process	0/1880	5/35336	1	9	0	1
GO:0010337	BP	p	regulation of salicylic acid metabolic process	0/1880	3/35336	1	6	0	1
GO:1901668	BP	p	regulation of superoxide dismutase activity	0/1880	2/35336	1	5	0	1
GO:0042727	BP	p	flavin-containing compound biosynthetic process	0/1880	12/35336	1	5	0	1
GO:0009894	BP	p	regulation of catabolic process	0/1880	14/35336	1	4	0	1
GO:0010422	BP	p	regulation of brassinosteroid biosynthetic process	0/1880	1/35336	1	9	0	1
GO:0048868	BP	p	pollen tube development	0/1880	1/35336	1	3	0	1
GO:2000634	BP	p	regulation of primary miRNA processing	0/1880	1/35336	1	9	0	1
GO:0009435	BP	p	NAD biosynthetic process	0/1880	9/35336	1	11	0	1
GO:0050829	BP	p	defense response to Gram-negative bacterium	0/1880	1/35336	1	7	0	1
GO:0051383	BP	p	kinetochore organization	0/1880	1/35336	1	6	0	1
GO:2000144	BP	p	positive regulation of DNA-templated transcription, initiation	0/1880	2/35336	1	11	0	1
GO:0080153	BP	p	negative regulation of reductive pentose-phosphate cycle	0/1880	1/35336	1	9	0	1
GO:0032482	BP	p	Rab protein signal transduction	0/1880	2/35336	1	8	0	1
GO:0009553	BP	p	embryo sac development	0/1880	8/35336	1	5	0	1
GO:0042548	BP	p	regulation of photosynthesis, light reaction	0/1880	4/35336	1	6	0	1
GO:0010929	BP	p	positive regulation of auxin mediated signaling pathway	0/1880	1/35336	1	7	0	1
GO:2000014	BP	p	regulation of endosperm development	0/1880	1/35336	1	4	0	1
GO:0009904	BP	p	chloroplast accumulation movement	0/1880	2/35336	1	8	0	1
GO:1901991	BP	p	negative regulation of mitotic cell cycle phase transition	0/1880	13/35336	1	8	0	1
GO:0055072	BP	p	iron ion homeostasis	0/1880	6/35336	1	9	0	1
GO:0030104	BP	p	water homeostasis	0/1880	1/35336	1	5	0	1
GO:0051098	BP	p	regulation of binding	0/1880	1/35336	1	3	0	1
GO:0071108	BP	p	protein K48-linked deubiquitination	0/1880	1/35336	1	10	0	1
GO:1905421	BP	p	regulation of plant organ morphogenesis	0/1880	1/35336	1	5	0	1
GO:0046497	BP	p	nicotinate nucleotide metabolic process	0/1880	2/35336	1	9	0	1
GO:0019637	BP	p	organophosphate metabolic process	30/1880	578/35336	1	4	30	1	Capana00g002742, Capana00g003075, Capana00g003732, Capana00g004333, Capana01g000752, Capana01g001517, Capana01g001884, Capana02g001239, Capana03g000536, Capana03g001593, Capana03g001931, Capana03g004557, Capana04g000765, Capana05g001253, Capana05g002168, Capana05g002350, Capana06g001956, Capana06g002716, Capana07g000195, Capana07g000951, Capana08g000218, Capana08g002800, Capana09g002318, Capana11…
GO:0033169	BP	p	histone H3-K9 demethylation	0/1880	1/35336	1	11	0	1
GO:0031537	BP	p	regulation of anthocyanin metabolic process	0/1880	3/35336	1	5	0	1
GO:0071483	BP	p	cellular response to blue light	0/1880	4/35336	1	7	0	1
GO:0140546	BP	p	defense response to symbiont	0/1880	1/35336	1	6	0	1
GO:0015988	BP	p	energy coupled proton transmembrane transport, against electrochemical gradient	0/1880	10/35336	1	9	0	1
GO:0032963	BP	p	collagen metabolic process	0/1880	1/35336	1	2	0	1
GO:0033528	BP	p	S-methylmethionine cycle	0/1880	1/35336	1	6	0	1
GO:0006621	BP	p	protein retention in ER lumen	0/1880	7/35336	1	7	0	1
GO:0048354	BP	p	mucilage biosynthetic process involved in seed coat development	0/1880	1/35336	1	5	0	1
GO:0046128	BP	p	purine ribonucleoside metabolic process	0/1880	16/35336	1	8	0	1
GO:0016054	BP	p	organic acid catabolic process	5/1880	95/35336	1	4	5	1	Capana00g002895, Capana03g003941, Capana04g001639, Capana08g002314, Capana12g002919
GO:0009933	BP	p	meristem structural organization	0/1880	1/35336	1	3	0	1
GO:0034389	BP	p	lipid droplet organization	0/1880	4/35336	1	5	0	1
GO:0043455	BP	p	regulation of secondary metabolic process	0/1880	12/35336	1	4	0	1
GO:0002757	BP	p	immune response-activating signal transduction	0/1880	1/35336	1	7	0	1
GO:0016129	BP	p	phytosteroid biosynthetic process	0/1880	11/35336	1	6	0	1
GO:0008219	BP	p	cell death	0/1880	10/35336	1	2	0	1
GO:0070127	BP	p	tRNA aminoacylation for mitochondrial protein translation	0/1880	4/35336	1	11	0	1
GO:0048527	BP	p	lateral root development	0/1880	1/35336	1	6	0	1
GO:0016093	BP	p	polyprenol metabolic process	0/1880	2/35336	1	6	0	1
GO:0045005	BP	p	DNA-dependent DNA replication maintenance of fidelity	0/1880	2/35336	1	7	0	1
GO:0019253	BP	p	reductive pentose-phosphate cycle	0/1880	10/35336	1	6	0	1
GO:0098927	BP	p	vesicle-mediated transport between endosomal compartments	0/1880	4/35336	1	5	0	1
GO:2000012	BP	p	regulation of auxin polar transport	0/1880	4/35336	1	5	0	1
GO:0008216	BP	p	spermidine metabolic process	0/1880	11/35336	1	8	0	1
GO:0051646	BP	p	mitochondrion localization	0/1880	4/35336	1	4	0	1
GO:0006290	BP	p	pyrimidine dimer repair	0/1880	1/35336	1	8	0	1
GO:0072529	BP	p	pyrimidine-containing compound catabolic process	0/1880	1/35336	1	5	0	1
GO:1905958	BP	p	negative regulation of cellular response to alcohol	0/1880	7/35336	1	6	0	1
GO:0046130	BP	p	purine ribonucleoside catabolic process	0/1880	5/35336	1	9	0	1
GO:0015822	BP	p	ornithine transport	0/1880	1/35336	1	8	0	1
GO:0010258	BP	p	NADH dehydrogenase complex (plastoquinone) assembly	0/1880	1/35336	1	8	0	1
GO:0006771	BP	p	riboflavin metabolic process	0/1880	12/35336	1	5	0	1
GO:0051596	BP	p	methylglyoxal catabolic process	0/1880	2/35336	1	5	0	1
GO:0090558	BP	p	plant epidermis development	0/1880	8/35336	1	4	0	1
GO:0030418	BP	p	nicotianamine biosynthetic process	0/1880	1/35336	1	8	0	1
GO:0035383	BP	p	thioester metabolic process	1/1880	20/35336	1	4	1	1	Capana11g001474
GO:0051512	BP	p	positive regulation of unidimensional cell growth	0/1880	1/35336	1	7	0	1
GO:0030329	BP	p	prenylcysteine metabolic process	0/1880	1/35336	1	5	0	1
GO:0043155	BP	p	negative regulation of photosynthesis, light reaction	0/1880	1/35336	1	7	0	1
GO:0009446	BP	p	putrescine biosynthetic process	0/1880	3/35336	1	9	0	1
GO:0010569	BP	p	regulation of double-strand break repair via homologous recombination	0/1880	1/35336	1	9	0	1
GO:0000096	BP	p	sulfur amino acid metabolic process	1/1880	36/35336	1	4	1	1	Capana03g003782
GO:0043967	BP	p	histone H4 acetylation	0/1880	2/35336	1	12	0	1
GO:0072662	BP	p	protein localization to peroxisome	0/1880	7/35336	1	6	0	1
GO:0046156	BP	p	siroheme metabolic process	0/1880	1/35336	1	7	0	1
GO:0070681	BP	p	glutaminyl-tRNAGln biosynthesis via transamidation	0/1880	3/35336	1	10	0	1
GO:0000725	BP	p	recombinational repair	0/1880	17/35336	1	8	0	1
GO:0010090	BP	p	trichome morphogenesis	0/1880	2/35336	1	5	0	1
GO:0006071	BP	p	glycerol metabolic process	0/1880	1/35336	1	7	0	1
GO:0060178	BP	p	regulation of exocyst localization	0/1880	1/35336	1	4	0	1
GO:0015937	BP	p	coenzyme A biosynthetic process	0/1880	7/35336	1	11	0	1
GO:0010105	BP	p	negative regulation of ethylene-activated signaling pathway	0/1880	1/35336	1	9	0	1
GO:0010387	BP	p	COP9 signalosome assembly	0/1880	1/35336	1	7	0	1
GO:1902292	BP	p	cell cycle DNA replication initiation	0/1880	1/35336	1	8	0	1
GO:0016556	BP	p	mRNA modification	0/1880	9/35336	1	8	0	1
GO:0052324	BP	p	plant-type cell wall cellulose biosynthetic process	0/1880	2/35336	1	10	0	1
GO:0099022	BP	p	vesicle tethering	0/1880	2/35336	1	4	0	1
GO:0045596	BP	p	negative regulation of cell differentiation	0/1880	1/35336	1	5	0	1
GO:0042822	BP	p	pyridoxal phosphate metabolic process	0/1880	9/35336	1	6	0	1
GO:0019509	BP	p	L-methionine salvage from methylthioadenosine	0/1880	8/35336	1	13	0	1
GO:0072666	BP	p	establishment of protein localization to vacuole	0/1880	9/35336	1	7	0	1
GO:0048609	BP	p	multicellular organismal reproductive process	0/1880	12/35336	1	2	0	1
GO:0010338	BP	p	leaf formation	0/1880	1/35336	1	4	0	1
GO:0006888	BP	p	endoplasmic reticulum to Golgi vesicle-mediated transport	1/1880	21/35336	1	6	1	1	Capana04g002857
GO:0048506	BP	p	regulation of timing of meristematic phase transition	0/1880	1/35336	1	5	0	1
GO:0006268	BP	p	DNA unwinding involved in DNA replication	0/1880	2/35336	1	9	0	1
GO:0018131	BP	p	oxazole or thiazole biosynthetic process	0/1880	1/35336	1	5	0	1
GO:0009626	BP	p	plant-type hypersensitive response	0/1880	7/35336	1	7	0	1
GO:0000291	BP	p	nuclear-transcribed mRNA catabolic process, exonucleolytic	0/1880	2/35336	1	10	0	1
GO:1901072	BP	p	glucosamine-containing compound catabolic process	0/1880	17/35336	1	6	0	1
GO:0032469	BP	p	endoplasmic reticulum calcium ion homeostasis	0/1880	1/35336	1	10	0	1
GO:0046938	BP	p	phytochelatin biosynthetic process	0/1880	1/35336	1	7	0	1
GO:0033577	BP	p	protein glycosylation in endoplasmic reticulum	0/1880	1/35336	1	8	0	1
GO:0140527	BP	p	reciprocal homologous recombination	0/1880	12/35336	1	9	0	1
GO:0006030	BP	p	chitin metabolic process	0/1880	17/35336	1	6	0	1
GO:1902295	BP	p	synthesis of RNA primer involved in cell cycle DNA replication	0/1880	1/35336	1	9	0	1
GO:0010959	BP	p	regulation of metal ion transport	0/1880	2/35336	1	6	0	1
GO:0010190	BP	p	cytochrome b6f complex assembly	0/1880	1/35336	1	8	0	1
GO:0070085	BP	p	glycosylation	7/1880	132/35336	1	2	7	1	Capana00g004943, Capana05g001773, Capana06g001360, Capana09g002308, Capana10g001542, Capana11g000153, Capana12g002306
GO:0006760	BP	p	folic acid-containing compound metabolic process	1/1880	19/35336	1	5	1	1	Capana10g002257
GO:0017009	BP	p	protein-phycocyanobilin linkage	0/1880	1/35336	1	9	0	1
GO:2000070	BP	p	regulation of response to water deprivation	0/1880	3/35336	1	5	0	1
GO:1902315	BP	p	nuclear cell cycle DNA replication initiation	0/1880	1/35336	1	9	0	1
GO:0051017	BP	p	actin filament bundle assembly	0/1880	10/35336	1	7	0	1
GO:1901269	BP	p	lipooligosaccharide metabolic process	0/1880	4/35336	1	5	0	1
GO:0003333	BP	p	amino acid transmembrane transport	0/1880	4/35336	1	8	0	1
GO:0019348	BP	p	dolichol metabolic process	0/1880	2/35336	1	7	0	1
GO:0051224	BP	p	negative regulation of protein transport	0/1880	1/35336	1	7	0	1
GO:0071484	BP	p	cellular response to light intensity	0/1880	3/35336	1	7	0	1
GO:0042335	BP	p	cuticle development	0/1880	1/35336	1	3	0	1
GO:0000973	BP	p	posttranscriptional tethering of RNA polymerase II gene DNA at nuclear periphery	0/1880	3/35336	1	7	0	1
GO:0034764	BP	p	positive regulation of transmembrane transport	0/1880	1/35336	1	6	0	1
GO:0080050	BP	p	regulation of seed development	0/1880	1/35336	1	6	0	1
GO:0090603	BP	p	sieve element differentiation	0/1880	1/35336	1	4	0	1
GO:0055076	BP	p	transition metal ion homeostasis	0/1880	12/35336	1	8	0	1
GO:0046493	BP	p	lipid A metabolic process	0/1880	4/35336	1	7	0	1
GO:0060688	BP	p	regulation of morphogenesis of a branching structure	0/1880	1/35336	1	5	0	1
GO:0007064	BP	p	mitotic sister chromatid cohesion	2/1880	49/35336	1	7	2	1	Capana07g001443, Capana09g001034
GO:0009556	BP	p	microsporogenesis	0/1880	2/35336	1	5	0	1
GO:0010117	BP	p	photoprotection	0/1880	2/35336	1	5	0	1
GO:0006972	BP	p	hyperosmotic response	0/1880	4/35336	1	4	0	1
GO:0006672	BP	p	ceramide metabolic process	1/1880	22/35336	1	7	1	1	Capana05g002305
GO:1902930	BP	p	regulation of alcohol biosynthetic process	0/1880	5/35336	1	5	0	1
GO:0010106	BP	p	cellular response to iron ion starvation	0/1880	1/35336	1	7	0	1
GO:0010112	BP	p	regulation of systemic acquired resistance	0/1880	6/35336	1	6	0	1
GO:0032950	BP	p	regulation of beta-glucan metabolic process	0/1880	3/35336	1	7	0	1
GO:0006029	BP	p	proteoglycan metabolic process	0/1880	1/35336	1	6	0	1
GO:0034309	BP	p	primary alcohol biosynthetic process	0/1880	5/35336	1	6	0	1
GO:0009643	BP	p	photosynthetic acclimation	0/1880	3/35336	1	6	0	1
GO:0006788	BP	p	heme oxidation	0/1880	4/35336	1	7	0	1
GO:0030488	BP	p	tRNA methylation	0/1880	9/35336	1	11	0	1
GO:1901971	BP	p	regulation of DNA-5-methylcytosine glycosylase activity	0/1880	1/35336	1	6	0	1
GO:0031145	BP	p	anaphase-promoting complex-dependent catabolic process	0/1880	3/35336	1	10	0	1
GO:0000963	BP	p	mitochondrial RNA processing	0/1880	1/35336	1	8	0	1
GO:0008615	BP	p	pyridoxine biosynthetic process	0/1880	3/35336	1	7	0	1
GO:0032968	BP	p	positive regulation of transcription elongation from RNA polymerase II promoter	0/1880	3/35336	1	12	0	1
GO:0042454	BP	p	ribonucleoside catabolic process	0/1880	5/35336	1	8	0	1
GO:0048532	BP	p	anatomical structure arrangement	0/1880	1/35336	1	2	0	1
GO:0048832	BP	p	specification of plant organ number	0/1880	2/35336	1	4	0	1
GO:0044275	BP	p	cellular carbohydrate catabolic process	1/1880	33/35336	1	5	1	1	Capana06g001245
GO:0098754	BP	p	detoxification	0/1880	12/35336	1	1	0	1
GO:0006231	BP	p	dTMP biosynthetic process	0/1880	1/35336	1	12	0	1
GO:0033045	BP	p	regulation of sister chromatid segregation	0/1880	14/35336	1	7	0	1
GO:0070084	BP	p	protein initiator methionine removal	0/1880	4/35336	1	7	0	1
GO:0030091	BP	p	protein repair	0/1880	7/35336	1	6	0	1
GO:0033517	BP	p	myo-inositol hexakisphosphate metabolic process	0/1880	1/35336	1	7	0	1
GO:0032544	BP	p	plastid translation	0/1880	3/35336	1	8	0	1
GO:0000038	BP	p	very long-chain fatty acid metabolic process	0/1880	7/35336	1	8	0	1
GO:0071215	BP	p	cellular response to abscisic acid stimulus	0/1880	1/35336	1	6	0	1
GO:0048586	BP	p	regulation of long-day photoperiodism, flowering	0/1880	8/35336	1	5	0	1
GO:0055091	BP	p	phospholipid homeostasis	0/1880	1/35336	1	6	0	1
GO:0042819	BP	p	vitamin B6 biosynthetic process	0/1880	12/35336	1	6	0	1
GO:0019432	BP	p	triglyceride biosynthetic process	0/1880	3/35336	1	8	0	1
GO:2000142	BP	p	regulation of DNA-templated transcription, initiation	0/1880	2/35336	1	10	0	1
GO:0000041	BP	p	transition metal ion transport	0/1880	9/35336	1	7	0	1
GO:0006616	BP	p	SRP-dependent cotranslational protein targeting to membrane, translocation	0/1880	1/35336	1	8	0	1
GO:0019932	BP	p	second-messenger-mediated signaling	0/1880	4/35336	1	6	0	1
GO:0048193	BP	p	Golgi vesicle transport	2/1880	53/35336	1	5	2	1	Capana03g001664, Capana04g002857
GO:0006903	BP	p	vesicle targeting	0/1880	1/35336	1	2	0	1
GO:0010467	BP	p	gene expression	0/1880	1/35336	1	4	0	1
GO:0018206	BP	p	peptidyl-methionine modification	0/1880	1/35336	1	8	0	1
GO:0035196	BP	p	production of miRNAs involved in gene silencing by miRNA	0/1880	8/35336	1	10	0	1
GO:0045022	BP	p	early endosome to late endosome transport	0/1880	4/35336	1	6	0	1
GO:0097306	BP	p	cellular response to alcohol	0/1880	1/35336	1	5	0	1
GO:0044347	BP	p	cell wall polysaccharide catabolic process	0/1880	14/35336	1	7	0	1
GO:0050992	BP	p	dimethylallyl diphosphate biosynthetic process	0/1880	4/35336	1	7	0	1
GO:0009561	BP	p	megagametogenesis	0/1880	4/35336	1	2	0	1
GO:2000011	BP	p	regulation of adaxial/abaxial pattern formation	0/1880	1/35336	1	4	0	1
GO:0120178	BP	p	steroid hormone biosynthetic process	0/1880	4/35336	1	6	0	1
GO:0044205	BP	p	'de novo' UMP biosynthetic process	0/1880	4/35336	1	12	0	1
GO:0045747	BP	p	positive regulation of Notch signaling pathway	0/1880	1/35336	1	7	0	1
GO:0071344	BP	p	diphosphate metabolic process	0/1880	1/35336	1	5	0	1
GO:0015801	BP	p	aromatic amino acid transport	0/1880	1/35336	1	7	0	1
GO:0033238	BP	p	regulation of cellular amine metabolic process	0/1880	1/35336	1	5	0	1
GO:0046460	BP	p	neutral lipid biosynthetic process	0/1880	3/35336	1	6	0	1
GO:0000018	BP	p	regulation of DNA recombination	0/1880	4/35336	1	7	0	1
[truncated: 3,783 more rows]
