# Supplementary material for: Transcriptome data reveal gene clusters and key genes in pepper response to heat shock
Source: Front Plant Sci. 2022 Sep 21;13:946475. doi: 10.3389/fpls.2022.946475 (PMC9532576; doi:10.3389/fpls.2022.946475)
Supplement: Supplementary file 4 [file Table_4.XLSX]

## Sheet: Sheet1
Supplementary-Table S4 All GO terms enrichment in cluster 6 genes
GO	NS	enrichment	name	ratio_in_study	ratio_in_pop	p_uncorrected	depth	study_count	p_fdr_bh	study_items
GO:0009636	BP	e	response to toxic substance	6/1687	10/35336	2.08779e-06	3	6	0.00241391	Capana00g001211, Capana00g002089, Capana01g001865, Capana03g000054, Capana04g000674, Capana06g002122
GO:0009635	BP	e	response to herbicide	6/1687	10/35336	2.08779e-06	4	6	0.00241391	Capana00g001211, Capana00g002089, Capana01g001865, Capana03g000054, Capana04g000674, Capana06g002122
GO:0045454	BP	e	cell redox homeostasis	21/1687	156/35336	1.80187e-05	5	21	0.0104166	Capana00g002946, Capana01g002939, Capana01g003136, Capana01g003662, Capana02g000619, Capana03g000191, Capana03g002663, Capana03g003566, Capana03g003568, Capana03g003569, Capana04g000138, Capana05g001886, Capana05g002203, Capana05g002207, Capana06g000328, Capana06g003017, Capana07g002194, Capana08g002361, Capana09g001111, Capana10g000069, Capana10g002424
GO:0065008	BP	e	regulation of biological quality	30/1687	277/35336	2.87941e-05	2	30	0.0128045	Capana00g002946, Capana01g002939, Capana01g003136, Capana01g003662, Capana02g000619, Capana03g000191, Capana03g000738, Capana03g002663, Capana03g003566, Capana03g003568, Capana03g003569, Capana04g000138, Capana05g001886, Capana05g002203, Capana05g002207, Capana06g000328, Capana06g000526, Capana06g003017, Capana07g000957, Capana07g002187, Capana07g002194, Capana08g001245, Capana08g002361, Capana09…
GO:0016554	BP	e	cytidine to uridine editing	5/1687	10/35336	5.07857e-05	9	5	0.0195728	Capana01g002387, Capana02g002100, Capana06g002995, Capana09g001698, Capana12g002265
GO:0016553	BP	e	base conversion or substitution editing	5/1687	11/35336	8.94351e-05	8	5	0.0241539	Capana01g002387, Capana02g002100, Capana06g002995, Capana09g001698, Capana12g002265
GO:0042221	BP	e	response to chemical	32/1687	325/35336	0.000114381	2	32	0.0244902	Capana00g001211, Capana00g001347, Capana00g001595, Capana00g002089, Capana00g002516, Capana00g002523, Capana00g004545, Capana01g001865, Capana02g000986, Capana03g000054, Capana03g000685, Capana04g000674, Capana04g002496, Capana05g000082, Capana05g001005, Capana05g002367, Capana06g001108, Capana06g001979, Capana06g002122, Capana07g000618, Capana08g001175, Capana08g001245, Capana08g002661, Capana08…
GO:0042592	BP	e	homeostatic process	24/1687	216/35336	0.00013771	3	24	0.0284322	Capana00g002946, Capana01g002939, Capana01g003136, Capana01g003662, Capana02g000619, Capana03g000191, Capana03g000738, Capana03g002663, Capana03g003566, Capana03g003568, Capana03g003569, Capana04g000138, Capana05g001886, Capana05g002203, Capana05g002207, Capana06g000328, Capana06g003017, Capana07g000957, Capana07g002194, Capana08g001245, Capana08g002361, Capana09g001111, Capana10g000069, Capana10…
GO:0019725	BP	e	cellular homeostasis	22/1687	194/35336	0.000232555	4	22	0.0399805	Capana00g002946, Capana01g002939, Capana01g003136, Capana01g003662, Capana02g000619, Capana03g000191, Capana03g002663, Capana03g003566, Capana03g003568, Capana03g003569, Capana04g000138, Capana05g001886, Capana05g002203, Capana05g002207, Capana06g000328, Capana06g003017, Capana07g002194, Capana08g001245, Capana08g002361, Capana09g001111, Capana10g000069, Capana10g002424
GO:0009772	BP	e	photosynthetic electron transport in photosystem II	9/1687	45/35336	0.000235139	6	9	0.0399805	Capana00g001211, Capana00g001698, Capana00g002089, Capana01g001865, Capana01g002844, Capana03g001477, Capana04g000674, Capana06g002122, Capana07g001928
GO:0010025	BP	e	wax biosynthetic process	3/1687	4/35336	0.000418995	5	3	0.0563305	Capana12g000864, Capana12g000865, Capana12g000866
GO:0009233	BP	e	menaquinone metabolic process	3/1687	4/35336	0.000418995	5	3	0.0563305	Capana05g001049, Capana05g001050, Capana05g001051
GO:0009234	BP	e	menaquinone biosynthetic process	3/1687	4/35336	0.000418995	6	3	0.0563305	Capana05g001049, Capana05g001050, Capana05g001051
GO:0009733	BP	e	response to auxin	11/1687	76/35336	0.000935235	5	11	0.106291	Capana00g001347, Capana00g001595, Capana00g002516, Capana00g002523, Capana06g001979, Capana07g000618, Capana08g002661, Capana08g002662, Capana10g001858, Capana10g001859, Capana12g001228
GO:0010033	BP	e	response to organic substance	22/1687	216/35336	0.00100791	3	22	0.110181	Capana00g001347, Capana00g001595, Capana00g002516, Capana00g002523, Capana00g004545, Capana02g000986, Capana03g000685, Capana04g002496, Capana05g002367, Capana06g001108, Capana06g001979, Capana07g000618, Capana08g001245, Capana08g002661, Capana08g002662, Capana08g002677, Capana09g001597, Capana10g001858, Capana10g001859, Capana12g000058, Capana12g000059, Capana12g001228
GO:0010166	BP	e	wax metabolic process	3/1687	5/35336	0.00101014	4	3	0.110181	Capana12g000864, Capana12g000865, Capana12g000866
GO:1901570	BP	e	fatty acid derivative biosynthetic process	3/1687	6/35336	0.00194841	4	3	0.198789	Capana12g000864, Capana12g000865, Capana12g000866
GO:0006014	BP	e	D-ribose metabolic process	2/1687	2/35336	0.00227798	6	2	0.19953	Capana07g002052, Capana07g002053
GO:0019323	BP	e	pentose catabolic process	2/1687	2/35336	0.00227798	6	2	0.19953	Capana07g002052, Capana07g002053
GO:0019303	BP	e	D-ribose catabolic process	2/1687	2/35336	0.00227798	7	2	0.19953	Capana07g002052, Capana07g002053
GO:0009725	BP	e	response to hormone	17/1687	164/35336	0.00258152	4	17	0.222743	Capana00g001347, Capana00g001595, Capana00g002516, Capana00g002523, Capana00g004545, Capana03g000685, Capana04g002496, Capana06g001108, Capana06g001979, Capana07g000618, Capana08g001245, Capana08g002661, Capana08g002662, Capana08g002677, Capana10g001858, Capana10g001859, Capana12g001228
GO:0009719	BP	e	response to endogenous stimulus	17/1687	165/35336	0.00271619	2	17	0.230916	Capana00g001347, Capana00g001595, Capana00g002516, Capana00g002523, Capana00g004545, Capana03g000685, Capana04g002496, Capana06g001108, Capana06g001979, Capana07g000618, Capana08g001245, Capana08g002661, Capana08g002662, Capana08g002677, Capana10g001858, Capana10g001859, Capana12g001228
GO:0000038	BP	e	very long-chain fatty acid metabolic process	3/1687	7/35336	0.00328874	8	3	0.260441	Capana12g000864, Capana12g000865, Capana12g000866
GO:0042761	BP	e	very long-chain fatty acid biosynthetic process	3/1687	7/35336	0.00328874	9	3	0.260441	Capana12g000864, Capana12g000865, Capana12g000866
GO:1901568	BP	e	fatty acid derivative metabolic process	3/1687	7/35336	0.00328874	3	3	0.260441	Capana12g000864, Capana12g000865, Capana12g000866
GO:0009657	BP	e	plastid organization	8/1687	55/35336	0.00437487	5	8	0.312236	Capana01g000336, Capana03g000950, Capana03g002175, Capana04g000861, Capana08g000172, Capana11g000966, Capana11g001413, Capana12g002513
GO:0000373	BP	e	Group II intron splicing	3/1687	8/35336	0.00507576	11	3	0.35353	Capana00g001505, Capana01g000336, Capana11g000146
GO:0006935	BP	e	chemotaxis	2/1687	3/35336	0.00661668	3	2	0.379717	Capana08g002472, Capana08g002474
GO:0051353	BP	e	positive regulation of oxidoreductase activity	2/1687	3/35336	0.00661668	5	2	0.379717	Capana09g000141, Capana10g002192
GO:0070681	BP	e	glutaminyl-tRNAGln biosynthesis via transamidation	2/1687	3/35336	0.00661668	10	2	0.379717	Capana07g002187, Capana10g000260
GO:0042330	BP	e	taxis	2/1687	3/35336	0.00661668	2	2	0.379717	Capana08g002472, Capana08g002474
GO:0009704	BP	e	de-etiolation	2/1687	3/35336	0.00661668	5	2	0.379717	Capana03g000950, Capana11g002133
GO:0040011	BP	e	locomotion	2/1687	3/35336	0.00661668	1	2	0.379717	Capana08g002472, Capana08g002474
GO:0051341	BP	e	regulation of oxidoreductase activity	2/1687	3/35336	0.00661668	4	2	0.379717	Capana09g000141, Capana10g002192
GO:0010183	BP	e	pollen tube guidance	2/1687	3/35336	0.00661668	5	2	0.379717	Capana08g002472, Capana08g002474
GO:0050918	BP	e	positive chemotaxis	2/1687	3/35336	0.00661668	4	2	0.379717	Capana08g002472, Capana08g002474
GO:0018904	BP	e	ether metabolic process	5/1687	26/35336	0.00700699	3	5	0.379717	Capana03g002663, Capana04g000138, Capana07g002194, Capana08g002361, Capana10g002424
GO:0006662	BP	e	glycerol ether metabolic process	5/1687	26/35336	0.00700699	4	5	0.379717	Capana03g002663, Capana04g000138, Capana07g002194, Capana08g002361, Capana10g002424
GO:0009767	BP	e	photosynthetic electron transport chain	11/1687	101/35336	0.00882891	5	11	0.41836	Capana00g001211, Capana00g001698, Capana00g002089, Capana01g001865, Capana01g002844, Capana01g004439, Capana03g001477, Capana04g000674, Capana06g000413, Capana06g002122, Capana07g001928
GO:0000244	BP	e	spliceosomal tri-snRNP complex assembly	3/1687	10/35336	0.0101232	9	3	0.446901	Capana01g000594, Capana05g001284, Capana05g002024
GO:0009658	BP	e	chloroplast organization	7/1687	51/35336	0.010277	6	7	0.446901	Capana01g000336, Capana03g000950, Capana03g002175, Capana04g000861, Capana08g000172, Capana11g000966, Capana12g002513
GO:0019682	BP	e	glyceraldehyde-3-phosphate metabolic process	2/1687	4/35336	0.0128144	5	2	0.493866	Capana08g002507, Capana10g002239
GO:0050992	BP	e	dimethylallyl diphosphate biosynthetic process	2/1687	4/35336	0.0128144	7	2	0.493866	Capana08g002507, Capana10g002239
GO:0019288	BP	e	isopentenyl diphosphate biosynthetic process, methylerythritol 4-phosphate pathway	2/1687	4/35336	0.0128144	8	2	0.493866	Capana08g002507, Capana10g002239
GO:0050993	BP	e	dimethylallyl diphosphate metabolic process	2/1687	4/35336	0.0128144	6	2	0.493866	Capana08g002507, Capana10g002239
GO:0009755	BP	e	hormone-mediated signaling pathway	12/1687	123/35336	0.0171706	5	12	0.570478	Capana01g001423, Capana02g000043, Capana04g002496, Capana04g002497, Capana04g002498, Capana05g001005, Capana06g000514, Capana06g003073, Capana08g001175, Capana09g000338, Capana12g002081, Capana12g002660
GO:0008655	BP	e	pyrimidine-containing compound salvage	2/1687	5/35336	0.0206839	6	2	0.636028	Capana10g000188, Capana12g000557
GO:0009739	BP	e	response to gibberellin	2/1687	5/35336	0.0206839	5	2	0.636028	Capana08g002677, Capana12g001228
GO:0019915	BP	e	lipid storage	2/1687	6/35336	0.0300516	3	2	0.809077	Capana08g001524, Capana10g000263
GO:0006353	BP	e	DNA-templated transcription, termination	2/1687	6/35336	0.0300516	8	2	0.809077	Capana01g002093, Capana01g002094
GO:0032543	BP	e	mitochondrial translation	2/1687	6/35336	0.0300516	8	2	0.809077	Capana07g002187, Capana10g000260
GO:0010020	BP	e	chloroplast fission	3/1687	15/35336	0.0321322	7	3	0.832897	Capana03g002175, Capana04g000861, Capana08g000172
GO:0043572	BP	e	plastid fission	3/1687	15/35336	0.0321322	6	3	0.832897	Capana03g002175, Capana04g000861, Capana08g000172
GO:0051235	BP	e	maintenance of location	3/1687	15/35336	0.0321322	2	3	0.832897	Capana08g001524, Capana10g000263, Capana12g001255
GO:0009873	BP	e	ethylene-activated signaling pathway	2/1687	7/35336	0.0407567	7	2	0.865187	Capana08g001175, Capana12g002081
GO:0009240	BP	e	isopentenyl diphosphate biosynthetic process	2/1687	7/35336	0.0407567	7	2	0.865187	Capana08g002507, Capana10g002239
GO:0042793	BP	e	plastid transcription	2/1687	7/35336	0.0407567	10	2	0.865187	Capana03g001981, Capana12g002513
GO:0046490	BP	e	isopentenyl diphosphate metabolic process	2/1687	7/35336	0.0407567	6	2	0.865187	Capana08g002507, Capana10g002239
GO:1903829	BP	e	positive regulation of protein localization	1/1687	1/35336	0.0477417	5	1	0.865187	Capana03g000950
GO:1904216	BP	e	positive regulation of protein import into chloroplast stroma	1/1687	1/35336	0.0477417	10	1	0.865187	Capana03g000950
GO:0010478	BP	e	chlororespiration	1/1687	1/35336	0.0477417	6	1	0.865187	Capana12g001317
GO:1902551	BP	e	regulation of catalase activity	1/1687	1/35336	0.0477417	6	1	0.865187	Capana10g002192
GO:0055089	BP	e	fatty acid homeostasis	1/1687	1/35336	0.0477417	6	1	0.865187	Capana07g000957
GO:0071333	BP	e	cellular response to glucose stimulus	1/1687	1/35336	0.0477417	8	1	0.865187	Capana08g001245
GO:0051222	BP	e	positive regulation of protein transport	1/1687	1/35336	0.0477417	7	1	0.865187	Capana03g000950
GO:2000468	BP	e	regulation of peroxidase activity	1/1687	1/35336	0.0477417	5	1	0.865187	Capana10g002192
GO:0010157	BP	e	response to chlorate	1/1687	1/35336	0.0477417	4	1	0.865187	Capana11g002133
GO:0046292	BP	e	formaldehyde metabolic process	1/1687	1/35336	0.0477417	4	1	0.865187	Capana05g000082
GO:0051817	BP	e	modulation of process of other organism involved in symbiotic interaction	1/1687	1/35336	0.0477417	3	1	0.865187	Capana08g000163
GO:0042989	BP	e	sequestering of actin monomers	1/1687	1/35336	0.0477417	12	1	0.865187	Capana12g001255
GO:1904589	BP	e	regulation of protein import	1/1687	1/35336	0.0477417	7	1	0.865187	Capana03g000950
GO:0019048	BP	e	modulation by virus of host process	1/1687	1/35336	0.0477417	5	1	0.865187	Capana08g000163
GO:0055090	BP	e	acylglycerol homeostasis	1/1687	1/35336	0.0477417	6	1	0.865187	Capana07g000957
GO:0035821	BP	e	modulation of process of other organism	1/1687	1/35336	0.0477417	2	1	0.865187	Capana08g000163
GO:1902553	BP	e	positive regulation of catalase activity	1/1687	1/35336	0.0477417	7	1	0.865187	Capana10g002192
GO:0042407	BP	e	cristae formation	1/1687	1/35336	0.0477417	8	1	0.865187	Capana02g003288
GO:0034764	BP	e	positive regulation of transmembrane transport	1/1687	1/35336	0.0477417	6	1	0.865187	Capana03g000950
GO:0070328	BP	e	triglyceride homeostasis	1/1687	1/35336	0.0477417	7	1	0.865187	Capana07g000957
GO:1900871	BP	e	chloroplast mRNA modification	1/1687	1/35336	0.0477417	9	1	0.865187	Capana09g001698
GO:0006450	BP	e	regulation of translational fidelity	1/1687	1/35336	0.0477417	3	1	0.865187	Capana07g002187
GO:0055091	BP	e	phospholipid homeostasis	1/1687	1/35336	0.0477417	6	1	0.865187	Capana07g000957
GO:0071326	BP	e	cellular response to monosaccharide stimulus	1/1687	1/35336	0.0477417	6	1	0.865187	Capana08g001245
GO:0033355	BP	e	ascorbate glutathione cycle	1/1687	1/35336	0.0477417	7	1	0.865187	Capana05g002401
GO:0019087	BP	e	transformation of host cell by virus	1/1687	1/35336	0.0477417	6	1	0.865187	Capana08g000163
GO:0019852	BP	e	L-ascorbic acid metabolic process	1/1687	1/35336	0.0477417	6	1	0.865187	Capana05g002401
GO:0071215	BP	e	cellular response to abscisic acid stimulus	1/1687	1/35336	0.0477417	6	1	0.865187	Capana08g001245
GO:0046294	BP	e	formaldehyde catabolic process	1/1687	1/35336	0.0477417	5	1	0.865187	Capana05g000082
GO:1904215	BP	e	regulation of protein import into chloroplast stroma	1/1687	1/35336	0.0477417	9	1	0.865187	Capana03g000950
GO:0032388	BP	e	positive regulation of intracellular transport	1/1687	1/35336	0.0477417	6	1	0.865187	Capana03g000950
GO:0015846	BP	e	polyamine transport	1/1687	1/35336	0.0477417	5	1	0.865187	Capana01g004183
GO:2000470	BP	e	positive regulation of peroxidase activity	1/1687	1/35336	0.0477417	6	1	0.865187	Capana10g002192
GO:0097306	BP	e	cellular response to alcohol	1/1687	1/35336	0.0477417	5	1	0.865187	Capana08g001245
GO:1904591	BP	e	positive regulation of protein import	1/1687	1/35336	0.0477417	8	1	0.865187	Capana03g000950
GO:0051050	BP	e	positive regulation of transport	1/1687	1/35336	0.0477417	5	1	0.865187	Capana03g000950
GO:0015942	BP	e	formate metabolic process	1/1687	1/35336	0.0477417	7	1	0.865187	Capana02g003489
GO:0071331	BP	e	cellular response to hexose stimulus	1/1687	1/35336	0.0477417	7	1	0.865187	Capana08g001245
GO:0010214	BP	e	seed coat development	1/1687	1/35336	0.0477417	3	1	0.865187	Capana11g001014
GO:0090316	BP	e	positive regulation of intracellular protein transport	1/1687	1/35336	0.0477417	8	1	0.865187	Capana03g000950
GO:0044003	BP	e	modulation by symbiont of host process	1/1687	1/35336	0.0477417	4	1	0.865187	Capana08g000163
GO:1904951	BP	e	positive regulation of establishment of protein localization	1/1687	1/35336	0.0477417	6	1	0.865187	Capana03g000950
GO:0042183	BP	e	formate catabolic process	1/1687	1/35336	0.0477417	8	1	0.865187	Capana02g003489
GO:0110095	BP	e	cellular detoxification of aldehyde	1/1687	1/35336	0.0477417	3	1	0.865187	Capana05g000082
GO:0042181	BP	e	ketone biosynthetic process	3/1687	18/35336	0.051857	4	3	0.874631	Capana05g001049, Capana05g001050, Capana05g001051
GO:1901663	BP	e	quinone biosynthetic process	3/1687	18/35336	0.051857	5	3	0.874631	Capana05g001049, Capana05g001050, Capana05g001051
GO:1901661	BP	e	quinone metabolic process	3/1687	18/35336	0.051857	4	3	0.874631	Capana05g001049, Capana05g001050, Capana05g001051
GO:0030865	BP	e	cortical cytoskeleton organization	2/1687	8/35336	0.0526504	6	2	0.874631	Capana01g001945, Capana02g003270
GO:0009648	BP	e	photoperiodism	2/1687	8/35336	0.0526504	5	2	0.874631	Capana12g002498, Capana12g002499
GO:0009723	BP	e	response to ethylene	2/1687	8/35336	0.0526504	5	2	0.874631	Capana00g004545, Capana12g001228
GO:0009773	BP	e	photosynthetic electron transport in photosystem I	2/1687	8/35336	0.0526504	6	2	0.874631	Capana01g004439, Capana06g000413
GO:0048573	BP	e	photoperiodism, flowering	2/1687	8/35336	0.0526504	6	2	0.874631	Capana12g002498, Capana12g002499
GO:0046365	BP	e	monosaccharide catabolic process	2/1687	8/35336	0.0526504	5	2	0.874631	Capana07g002052, Capana07g002053
GO:0043622	BP	e	cortical microtubule organization	2/1687	8/35336	0.0526504	8	2	0.874631	Capana01g001945, Capana02g003270
GO:0019321	BP	e	pentose metabolic process	2/1687	8/35336	0.0526504	5	2	0.874631	Capana07g002052, Capana07g002053
GO:0006221	BP	e	pyrimidine nucleotide biosynthetic process	4/1687	30/35336	0.052842	9	4	0.8753	Capana03g002647, Capana03g002648, Capana03g004420, Capana10g000188
GO:0050794	BP	e	regulation of cellular process	106/1687	1852/35336	0.0566818	3	106	0.923035	Capana00g000075, Capana00g000202, Capana00g000208, Capana00g000317, Capana00g001745, Capana00g001827, Capana00g002946, Capana00g003180, Capana00g003509, Capana00g004118, Capana00g004224, Capana00g004225, Capana00g004709, Capana01g001423, Capana01g002093, Capana01g002094, Capana01g002457, Capana01g002939, Capana01g003136, Capana01g003662, Capana01g004288, Capana02g000043, Capana02g000619, Capana02…
GO:0065007	BP	e	biological regulation	123/1687	2196/35336	0.0628012	1	123	1	Capana00g000075, Capana00g000202, Capana00g000208, Capana00g000317, Capana00g001745, Capana00g001827, Capana00g002721, Capana00g002946, Capana00g003180, Capana00g003509, Capana00g004118, Capana00g004224, Capana00g004225, Capana00g004709, Capana01g000336, Capana01g001423, Capana01g002093, Capana01g002094, Capana01g002457, Capana01g002939, Capana01g003025, Capana01g003136, Capana01g003662, Capana01…
GO:0009690	BP	e	cytokinin metabolic process	4/1687	32/35336	0.0643982	6	4	1	Capana06g000526, Capana09g000226, Capana10g001835, Capana10g002251
GO:0034754	BP	e	cellular hormone metabolic process	4/1687	32/35336	0.0643982	5	4	1	Capana06g000526, Capana09g000226, Capana10g001835, Capana10g002251
GO:0071310	BP	e	cellular response to organic substance	4/1687	32/35336	0.0643982	4	4	1	Capana05g002367, Capana08g001245, Capana12g000058, Capana12g000059
GO:0002252	BP	e	immune effector process	2/1687	9/35336	0.0655948	2	2	1	Capana05g001005, Capana09g000338
GO:0009867	BP	e	jasmonic acid mediated signaling pathway	2/1687	9/35336	0.0655948	6	2	1	Capana05g001005, Capana09g000338
GO:0031122	BP	e	cytoplasmic microtubule organization	2/1687	9/35336	0.0655948	7	2	1	Capana01g001945, Capana02g003270
GO:0009864	BP	e	induced systemic resistance, jasmonic acid mediated signaling pathway	2/1687	9/35336	0.0655948	9	2	1	Capana05g001005, Capana09g000338
GO:0072528	BP	e	pyrimidine-containing compound biosynthetic process	5/1687	46/35336	0.0671697	5	5	1	Capana03g002647, Capana03g002648, Capana03g004420, Capana10g000188, Capana12g000557
GO:0009611	BP	e	response to wounding	3/1687	20/35336	0.0675616	3	3	1	Capana00g004545, Capana05g001005, Capana09g000338
GO:0006220	BP	e	pyrimidine nucleotide metabolic process	4/1687	33/35336	0.0706307	8	4	1	Capana03g002647, Capana03g002648, Capana03g004420, Capana10g000188
GO:0044282	BP	e	small molecule catabolic process	10/1687	116/35336	0.0742598	3	10	1	Capana02g003489, Capana05g000082, Capana05g001049, Capana05g001050, Capana05g001051, Capana07g002052, Capana07g002053, Capana09g000201, Capana09g000884, Capana12g002920
GO:0000387	BP	e	spliceosomal snRNP assembly	3/1687	21/35336	0.0761293	8	3	1	Capana01g000594, Capana05g001284, Capana05g002024
GO:0002684	BP	e	positive regulation of immune system process	2/1687	10/35336	0.0794627	4	2	1	Capana05g001005, Capana09g000338
GO:0050778	BP	e	positive regulation of immune response	2/1687	10/35336	0.0794627	5	2	1	Capana05g001005, Capana09g000338
GO:0002253	BP	e	activation of immune response	2/1687	10/35336	0.0794627	6	2	1	Capana05g001005, Capana09g000338
GO:0045089	BP	e	positive regulation of innate immune response	2/1687	10/35336	0.0794627	7	2	1	Capana05g001005, Capana09g000338
GO:0002218	BP	e	activation of innate immune response	2/1687	10/35336	0.0794627	8	2	1	Capana05g001005, Capana09g000338
GO:0009081	BP	e	branched-chain amino acid metabolic process	4/1687	35/35336	0.0839791	7	4	1	Capana00g004442, Capana02g002928, Capana06g002406, Capana12g002920
GO:0014070	BP	e	response to organic cyclic compound	4/1687	35/35336	0.0839791	4	4	1	Capana05g002367, Capana08g002677, Capana12g000058, Capana12g000059
GO:0072527	BP	e	pyrimidine-containing compound metabolic process	5/1687	50/35336	0.0891595	4	5	1	Capana03g002647, Capana03g002648, Capana03g004420, Capana10g000188, Capana12g000557
GO:0010417	BP	e	glucuronoxylan biosynthetic process	1/1687	2/35336	0.0932054	10	1	1	Capana12g001371
GO:0010037	BP	e	response to carbon dioxide	1/1687	2/35336	0.0932054	4	1	1	Capana02g000986
GO:0046497	BP	e	nicotinate nucleotide metabolic process	1/1687	2/35336	0.0932054	9	1	1	Capana02g003080
GO:0071396	BP	e	cellular response to lipid	1/1687	2/35336	0.0932054	5	1	1	Capana08g001245
GO:0045037	BP	e	protein import into chloroplast stroma	1/1687	2/35336	0.0932054	9	1	1	Capana11g002133
GO:0010413	BP	e	glucuronoxylan metabolic process	1/1687	2/35336	0.0932054	9	1	1	Capana12g001371
GO:0051701	BP	e	biological process involved in interaction with host	1/1687	2/35336	0.0932054	3	1	1	Capana08g000163
GO:0009962	BP	e	regulation of flavonoid biosynthetic process	1/1687	2/35336	0.0932054	5	1	1	Capana00g001827
GO:0043100	BP	e	pyrimidine nucleobase salvage	1/1687	2/35336	0.0932054	7	1	1	Capana12g000557
GO:0046107	BP	e	uracil biosynthetic process	1/1687	2/35336	0.0932054	9	1	1	Capana12g000557
GO:0006787	BP	e	porphyrin-containing compound catabolic process	1/1687	2/35336	0.0932054	6	1	1	Capana00g000503
GO:0051776	BP	e	detection of redox state	1/1687	2/35336	0.0932054	4	1	1	Capana03g000191
GO:0019357	BP	e	nicotinate nucleotide biosynthetic process	1/1687	2/35336	0.0932054	10	1	1	Capana02g003080
GO:0046149	BP	e	pigment catabolic process	1/1687	2/35336	0.0932054	3	1	1	Capana00g000503
GO:0031540	BP	e	regulation of anthocyanin biosynthetic process	1/1687	2/35336	0.0932054	6	1	1	Capana00g001827
GO:0033015	BP	e	tetrapyrrole catabolic process	1/1687	2/35336	0.0932054	5	1	1	Capana00g000503
GO:0019358	BP	e	nicotinate nucleotide salvage	1/1687	2/35336	0.0932054	11	1	1	Capana02g003080
GO:1903533	BP	e	regulation of protein targeting	1/1687	2/35336	0.0932054	8	1	1	Capana03g000950
GO:0010197	BP	e	polar nucleus fusion	1/1687	2/35336	0.0932054	7	1	1	Capana02g003288
GO:0044571	BP	e	[2Fe-2S] cluster assembly	1/1687	2/35336	0.0932054	7	1	1	Capana10g001909
GO:1900865	BP	e	chloroplast RNA modification	1/1687	2/35336	0.0932054	8	1	1	Capana09g001698
GO:0000350	BP	e	generation of catalytic spliceosome for second transesterification step	1/1687	2/35336	0.0932054	8	1	1	Capana11g002175
GO:0034059	BP	e	response to anoxia	1/1687	2/35336	0.0932054	5	1	1	Capana09g002430
GO:0009649	BP	e	entrainment of circadian clock	1/1687	2/35336	0.0932054	4	1	1	Capana08g001245
GO:0006223	BP	e	uracil salvage	1/1687	2/35336	0.0932054	10	1	1	Capana12g000557
GO:1901668	BP	e	regulation of superoxide dismutase activity	1/1687	2/35336	0.0932054	5	1	1	Capana09g000141
GO:1901333	BP	e	positive regulation of lateral root development	1/1687	2/35336	0.0932054	8	1	1	Capana00g001827
GO:0015996	BP	e	chlorophyll catabolic process	1/1687	2/35336	0.0932054	7	1	1	Capana00g000503
GO:0090227	BP	e	regulation of red or far-red light signaling pathway	1/1687	2/35336	0.0932054	6	1	1	Capana00g001827
GO:0006474	BP	e	N-terminal protein amino acid acetylation	1/1687	2/35336	0.0932054	9	1	1	Capana12g001429
GO:1901671	BP	e	positive regulation of superoxide dismutase activity	1/1687	2/35336	0.0932054	6	1	1	Capana09g000141
GO:1901334	BP	e	lactone metabolic process	1/1687	2/35336	0.0932054	4	1	1	Capana05g002401
GO:0043173	BP	e	nucleotide salvage	2/1687	11/35336	0.0941365	9	2	1	Capana02g003080, Capana10g000188
GO:0009640	BP	e	photomorphogenesis	2/1687	11/35336	0.0941365	6	2	1	Capana05g000390, Capana05g001005
GO:0006081	BP	e	cellular aldehyde metabolic process	3/1687	23/35336	0.0945942	3	3	1	Capana05g000082, Capana08g002507, Capana10g002239
GO:0051604	BP	e	protein maturation	5/1687	51/35336	0.0951745	5	5	1	Capana01g000775, Capana03g002667, Capana04g001241, Capana05g001892, Capana12g001429
GO:0016226	BP	e	iron-sulfur cluster assembly	3/1687	24/35336	0.104447	6	3	1	Capana01g002811, Capana08g001911, Capana10g001909
GO:0042180	BP	e	cellular ketone metabolic process	3/1687	24/35336	0.104447	3	3	1	Capana05g001049, Capana05g001050, Capana05g001051
GO:0031163	BP	e	metallo-sulfur cluster assembly	3/1687	24/35336	0.104447	5	3	1	Capana01g002811, Capana08g001911, Capana10g001909
GO:0009555	BP	e	pollen development	3/1687	24/35336	0.104447	5	3	1	Capana12g000864, Capana12g000865, Capana12g000866
GO:0071407	BP	e	cellular response to organic cyclic compound	3/1687	24/35336	0.104447	5	3	1	Capana05g002367, Capana12g000058, Capana12g000059
GO:0071446	BP	e	cellular response to salicylic acid stimulus	3/1687	24/35336	0.104447	6	3	1	Capana05g002367, Capana12g000058, Capana12g000059
GO:0007165	BP	e	signal transduction	31/1687	489/35336	0.108228	4	31	1	Capana00g000075, Capana00g000202, Capana01g001423, Capana02g000043, Capana03g001818, Capana04g002496, Capana04g002497, Capana04g002498, Capana04g002886, Capana05g000848, Capana05g000854, Capana05g000978, Capana05g001005, Capana05g001982, Capana06g000514, Capana06g003073, Capana07g000216, Capana07g001590, Capana08g001175, Capana09g000338, Capana09g002430, Capana10g000688, Capana12g000628, Capana12…
GO:0006771	BP	e	riboflavin metabolic process	2/1687	12/35336	0.109508	5	2	1	Capana01g000242, Capana12g002677
GO:0006783	BP	e	heme biosynthetic process	2/1687	12/35336	0.109508	7	2	1	Capana05g001227, Capana05g001228
GO:0042726	BP	e	flavin-containing compound metabolic process	2/1687	12/35336	0.109508	4	2	1	Capana01g000242, Capana12g002677
GO:0045088	BP	e	regulation of innate immune response	2/1687	12/35336	0.109508	6	2	1	Capana05g001005, Capana09g000338
GO:0009231	BP	e	riboflavin biosynthetic process	2/1687	12/35336	0.109508	6	2	1	Capana01g000242, Capana12g002677
GO:0042727	BP	e	flavin-containing compound biosynthetic process	2/1687	12/35336	0.109508	5	2	1	Capana01g000242, Capana12g002677
GO:0009734	BP	e	auxin-activated signaling pathway	7/1687	81/35336	0.110882	6	7	1	Capana01g001423, Capana04g002496, Capana04g002497, Capana04g002498, Capana06g000514, Capana06g003073, Capana12g002660
GO:0050789	BP	e	regulation of biological process	115/1687	2086/35336	0.111965	2	115	1	Capana00g000075, Capana00g000202, Capana00g000208, Capana00g000317, Capana00g001745, Capana00g001827, Capana00g002721, Capana00g002946, Capana00g003180, Capana00g003509, Capana00g004118, Capana00g004224, Capana00g004225, Capana00g004709, Capana01g000336, Capana01g001423, Capana01g002093, Capana01g002094, Capana01g002457, Capana01g002939, Capana01g003025, Capana01g003136, Capana01g003662, Capana01…
GO:0042445	BP	e	hormone metabolic process	4/1687	39/35336	0.114017	4	4	1	Capana06g000526, Capana09g000226, Capana10g001835, Capana10g002251
GO:2000031	BP	e	regulation of salicylic acid mediated signaling pathway	3/1687	26/35336	0.125279	6	3	1	Capana05g002367, Capana12g000058, Capana12g000059
GO:0046036	BP	e	CTP metabolic process	2/1687	13/35336	0.125476	10	2	1	Capana03g004420, Capana10g000188
GO:0009148	BP	e	pyrimidine nucleoside triphosphate biosynthetic process	2/1687	13/35336	0.125476	9	2	1	Capana03g004420, Capana10g000188
GO:0009209	BP	e	pyrimidine ribonucleoside triphosphate biosynthetic process	2/1687	13/35336	0.125476	10	2	1	Capana03g004420, Capana10g000188
GO:0006241	BP	e	CTP biosynthetic process	2/1687	13/35336	0.125476	11	2	1	Capana03g004420, Capana10g000188
GO:0009694	BP	e	jasmonic acid metabolic process	2/1687	13/35336	0.125476	7	2	1	Capana05g001005, Capana09g000338
GO:0009208	BP	e	pyrimidine ribonucleoside triphosphate metabolic process	2/1687	13/35336	0.125476	9	2	1	Capana03g004420, Capana10g000188
GO:0048584	BP	e	positive regulation of response to stimulus	4/1687	41/35336	0.130573	4	4	1	Capana00g001827, Capana05g001005, Capana08g001524, Capana09g000338
GO:0015849	BP	e	organic acid transport	3/1687	27/35336	0.136211	5	3	1	Capana01g001770, Capana08g002210, Capana11g000369
GO:0019722	BP	e	calcium-mediated signaling	1/1687	3/35336	0.1365	7	1	1	Capana00g000202
GO:2000023	BP	e	regulation of lateral root development	1/1687	3/35336	0.1365	7	1	1	Capana00g001827
GO:0032309	BP	e	icosanoid secretion	1/1687	3/35336	0.1365	9	1	1	Capana01g001770
GO:0032262	BP	e	pyrimidine nucleotide salvage	1/1687	3/35336	0.1365	10	1	1	Capana10g000188
GO:0050482	BP	e	arachidonic acid secretion	1/1687	3/35336	0.1365	10	1	1	Capana01g001770
GO:0071715	BP	e	icosanoid transport	1/1687	3/35336	0.1365	8	1	1	Capana01g001770
GO:0015909	BP	e	long-chain fatty acid transport	1/1687	3/35336	0.1365	7	1	1	Capana01g001770
GO:0009958	BP	e	positive gravitropism	1/1687	3/35336	0.1365	5	1	1	Capana00g001827
GO:0019365	BP	e	pyridine nucleotide salvage	1/1687	3/35336	0.1365	10	1	1	Capana02g003080
GO:0032544	BP	e	plastid translation	1/1687	3/35336	0.1365	8	1	1	Capana11g001413
GO:0036293	BP	e	response to decreased oxygen levels	1/1687	3/35336	0.1365	4	1	1	Capana09g002430
GO:0031537	BP	e	regulation of anthocyanin metabolic process	1/1687	3/35336	0.1365	5	1	1	Capana00g001827
GO:0009593	BP	e	detection of chemical stimulus	1/1687	3/35336	0.1365	3	1	1	Capana03g000191
GO:0046185	BP	e	aldehyde catabolic process	1/1687	3/35336	0.1365	4	1	1	Capana05g000082
GO:0010138	BP	e	pyrimidine ribonucleotide salvage	1/1687	3/35336	0.1365	11	1	1	Capana10g000188
GO:2000070	BP	e	regulation of response to water deprivation	1/1687	3/35336	0.1365	5	1	1	Capana08g001524
GO:0044206	BP	e	UMP salvage	1/1687	3/35336	0.1365	12	1	1	Capana10g000188
GO:2000069	BP	e	regulation of post-embryonic root development	1/1687	3/35336	0.1365	6	1	1	Capana00g001827
GO:0009083	BP	e	branched-chain amino acid catabolic process	1/1687	3/35336	0.1365	8	1	1	Capana12g002920
GO:0000741	BP	e	karyogamy	1/1687	3/35336	0.1365	6	1	1	Capana02g003288
GO:0033157	BP	e	regulation of intracellular protein transport	1/1687	3/35336	0.1365	7	1	1	Capana03g000950
GO:0051775	BP	e	response to redox state	1/1687	3/35336	0.1365	2	1	1	Capana03g000191
GO:0060341	BP	e	regulation of cellular localization	1/1687	3/35336	0.1365	4	1	1	Capana03g000950
GO:0015908	BP	e	fatty acid transport	1/1687	3/35336	0.1365	6	1	1	Capana01g001770
GO:1903963	BP	e	arachidonate transport	1/1687	3/35336	0.1365	9	1	1	Capana01g001770
GO:0071322	BP	e	cellular response to carbohydrate stimulus	1/1687	3/35336	0.1365	5	1	1	Capana08g001245
GO:1902584	BP	e	positive regulation of response to water deprivation	1/1687	3/35336	0.1365	6	1	1	Capana08g001524
GO:0032386	BP	e	regulation of intracellular transport	1/1687	3/35336	0.1365	5	1	1	Capana03g000950
GO:0006429	BP	e	leucyl-tRNA aminoacylation	1/1687	3/35336	0.1365	11	1	1	Capana02g000741
GO:0070482	BP	e	response to oxygen levels	1/1687	3/35336	0.1365	3	1	1	Capana09g002430
GO:0019860	BP	e	uracil metabolic process	1/1687	3/35336	0.1365	8	1	1	Capana12g000557
GO:0044211	BP	e	CTP salvage	1/1687	3/35336	0.1365	12	1	1	Capana10g000188
GO:0006605	BP	e	protein targeting	4/1687	42/35336	0.139203	7	4	1	Capana01g000775, Capana01g002859, Capana01g002860, Capana11g002133
GO:0050896	BP	e	response to stimulus	61/1687	1068/35336	0.144846	1	61	1	Capana00g001211, Capana00g001347, Capana00g001595, Capana00g001827, Capana00g002089, Capana00g002516, Capana00g002523, Capana00g003438, Capana00g004545, Capana01g001865, Capana01g004264, Capana02g000986, Capana02g001862, Capana02g002779, Capana03g000054, Capana03g000191, Capana03g000685, Capana03g000950, Capana03g001582, Capana04g000674, Capana04g002496, Capana05g000082, Capana05g000390, Capana05…
GO:0080134	BP	e	regulation of response to stress	6/1687	69/35336	0.145254	4	6	1	Capana05g001005, Capana05g002367, Capana08g001524, Capana09g000338, Capana12g000058, Capana12g000059
GO:0006869	BP	e	lipid transport	6/1687	69/35336	0.145254	5	6	1	Capana01g001770, Capana02g001862, Capana06g001609, Capana10g001248, Capana10g001554, Capana12g000594
GO:0048229	BP	e	gametophyte development	3/1687	28/35336	0.147453	4	3	1	Capana12g000864, Capana12g000865, Capana12g000866
GO:0009751	BP	e	response to salicylic acid	3/1687	28/35336	0.147453	5	3	1	Capana05g002367, Capana12g000058, Capana12g000059
GO:1901701	BP	e	cellular response to oxygen-containing compound	4/1687	44/35336	0.157113	4	4	1	Capana05g002367, Capana08g001245, Capana12g000058, Capana12g000059
GO:0042546	BP	e	cell wall biogenesis	4/1687	44/35336	0.157113	4	4	1	Capana03g004113, Capana05g000891, Capana12g000276, Capana12g001371
GO:0050776	BP	e	regulation of immune response	2/1687	15/35336	0.158846	4	2	1	Capana05g001005, Capana09g000338
GO:0009691	BP	e	cytokinin biosynthetic process	2/1687	15/35336	0.158846	7	2	1	Capana06g000526, Capana10g001835
GO:0010119	BP	e	regulation of stomatal movement	2/1687	15/35336	0.158846	4	2	1	Capana02g000986, Capana05g001005
GO:0002682	BP	e	regulation of immune system process	2/1687	15/35336	0.158846	3	2	1	Capana05g001005, Capana09g000338
GO:0010411	BP	e	xyloglucan metabolic process	3/1687	29/35336	0.158983	8	3	1	Capana03g004113, Capana05g000891, Capana12g000276
GO:0009072	BP	e	aromatic amino acid family metabolic process	4/1687	45/35336	0.166373	7	4	1	Capana05g000532, Capana05g001524, Capana05g001525, Capana09g000884
GO:0016485	BP	e	protein processing	3/1687	30/35336	0.170777	6	3	1	Capana01g000775, Capana03g002667, Capana04g001241
GO:0042168	BP	e	heme metabolic process	2/1687	16/35336	0.176084	6	2	1	Capana05g001227, Capana05g001228
GO:0032103	BP	e	positive regulation of response to external stimulus	2/1687	16/35336	0.176084	5	2	1	Capana05g001005, Capana09g000338
GO:0002833	BP	e	positive regulation of response to biotic stimulus	2/1687	16/35336	0.176084	5	2	1	Capana05g001005, Capana09g000338
GO:0031349	BP	e	positive regulation of defense response	2/1687	16/35336	0.176084	6	2	1	Capana05g001005, Capana09g000338
GO:0009147	BP	e	pyrimidine nucleoside triphosphate metabolic process	2/1687	16/35336	0.176084	8	2	1	Capana03g004420, Capana10g000188
GO:0030832	BP	e	regulation of actin filament length	1/1687	4/35336	0.177728	8	1	1	Capana12g001255
GO:0009306	BP	e	protein secretion	1/1687	4/35336	0.177728	6	1	1	Capana12g000594
GO:0035592	BP	e	establishment of protein localization to extracellular region	1/1687	4/35336	0.177728	5	1	1	Capana12g000594
GO:0032956	BP	e	regulation of actin cytoskeleton organization	1/1687	4/35336	0.177728	7	1	1	Capana12g001255
GO:1901463	BP	e	regulation of tetrapyrrole biosynthetic process	1/1687	4/35336	0.177728	6	1	1	Capana00g001827
GO:0070201	BP	e	regulation of establishment of protein localization	1/1687	4/35336	0.177728	5	1	1	Capana03g000950
GO:0031333	BP	e	negative regulation of protein-containing complex assembly	1/1687	4/35336	0.177728	6	1	1	Capana12g001255
GO:0071692	BP	e	protein localization to extracellular region	1/1687	4/35336	0.177728	4	1	1	Capana12g000594
GO:0080186	BP	e	developmental vegetative growth	1/1687	4/35336	0.177728	3	1	1	Capana08g001524
GO:0032271	BP	e	regulation of protein polymerization	1/1687	4/35336	0.177728	6	1	1	Capana12g001255
GO:0008064	BP	e	regulation of actin polymerization or depolymerization	1/1687	4/35336	0.177728	9	1	1	Capana12g001255
GO:0042538	BP	e	hyperosmotic salinity response	1/1687	4/35336	0.177728	5	1	1	Capana09g001927
GO:1902904	BP	e	negative regulation of supramolecular fiber organization	1/1687	4/35336	0.177728	6	1	1	Capana12g001255
GO:0071786	BP	e	endoplasmic reticulum tubular network organization	1/1687	4/35336	0.177728	6	1	1	Capana06g001852
GO:0032272	BP	e	negative regulation of protein polymerization	1/1687	4/35336	0.177728	7	1	1	Capana12g001255
GO:0051223	BP	e	regulation of protein transport	1/1687	4/35336	0.177728	6	1	1	Capana03g000950
GO:0032870	BP	e	cellular response to hormone stimulus	1/1687	4/35336	0.177728	5	1	1	Capana08g001245
GO:0016032	BP	e	viral process	1/1687	4/35336	0.177728	1	1	1	Capana08g000163
GO:0090056	BP	e	regulation of chlorophyll metabolic process	1/1687	4/35336	0.177728	6	1	1	Capana00g001827
GO:0072596	BP	e	establishment of protein localization to chloroplast	1/1687	4/35336	0.177728	7	1	1	Capana11g002133
GO:0030837	BP	e	negative regulation of actin filament polymerization	1/1687	4/35336	0.177728	11	1	1	Capana12g001255
GO:0072598	BP	e	protein localization to chloroplast	1/1687	4/35336	0.177728	6	1	1	Capana11g002133
GO:0034389	BP	e	lipid droplet organization	1/1687	4/35336	0.177728	5	1	1	Capana08g001524
GO:0000462	BP	e	maturation of SSU-rRNA from tricistronic rRNA transcript (SSU-rRNA, 5.8S rRNA, LSU-rRNA)	1/1687	4/35336	0.177728	11	1	1	Capana02g000234
GO:0015976	BP	e	carbon utilization	1/1687	4/35336	0.177728	1	1	1	Capana02g000986
GO:0003333	BP	e	amino acid transmembrane transport	1/1687	4/35336	0.177728	8	1	1	Capana08g002210
GO:0030833	BP	e	regulation of actin filament polymerization	1/1687	4/35336	0.177728	10	1	1	Capana12g001255
GO:0016120	BP	e	carotene biosynthetic process	1/1687	4/35336	0.177728	8	1	1	Capana03g000054
GO:0009567	BP	e	double fertilization forming a zygote and endosperm	1/1687	4/35336	0.177728	3	1	1	Capana11g002360
GO:0070084	BP	e	protein initiator methionine removal	1/1687	4/35336	0.177728	7	1	1	Capana11g002235
GO:0009566	BP	e	fertilization	1/1687	4/35336	0.177728	2	1	1	Capana11g002360
GO:0051494	BP	e	negative regulation of cytoskeleton organization	1/1687	4/35336	0.177728	7	1	1	Capana12g001255
GO:0009088	BP	e	threonine biosynthetic process	1/1687	4/35336	0.177728	10	1	1	Capana05g000495
GO:0019932	BP	e	second-messenger-mediated signaling	1/1687	4/35336	0.177728	6	1	1	Capana00g000202
GO:0010026	BP	e	trichome differentiation	1/1687	4/35336	0.177728	4	1	1	Capana07g000392
GO:0019310	BP	e	inositol catabolic process	1/1687	4/35336	0.177728	7	1	1	Capana09g000201
GO:0006423	BP	e	cysteinyl-tRNA aminoacylation	1/1687	4/35336	0.177728	11	1	1	Capana02g003288
GO:0080183	BP	e	response to photooxidative stress	1/1687	4/35336	0.177728	4	1	1	Capana10g000581
GO:0071281	BP	e	cellular response to iron ion	1/1687	4/35336	0.177728	6	1	1	Capana08g001175
GO:0110053	BP	e	regulation of actin filament organization	1/1687	4/35336	0.177728	8	1	1	Capana12g001255
GO:0030490	BP	e	maturation of SSU-rRNA	1/1687	4/35336	0.177728	10	1	1	Capana02g000234
GO:0010380	BP	e	regulation of chlorophyll biosynthetic process	1/1687	4/35336	0.177728	7	1	1	Capana00g001827
GO:0045036	BP	e	protein targeting to chloroplast	1/1687	4/35336	0.177728	8	1	1	Capana11g002133
GO:0032970	BP	e	regulation of actin filament-based process	1/1687	4/35336	0.177728	4	1	1	Capana12g001255
GO:0032880	BP	e	regulation of protein localization	1/1687	4/35336	0.177728	4	1	1	Capana03g000950
GO:0006972	BP	e	hyperosmotic response	1/1687	4/35336	0.177728	4	1	1	Capana09g001927
GO:1902903	BP	e	regulation of supramolecular fiber organization	1/1687	4/35336	0.177728	5	1	1	Capana12g001255
GO:0009082	BP	e	branched-chain amino acid biosynthetic process	3/1687	31/35336	0.18281	8	3	1	Capana00g004442, Capana02g002928, Capana06g002406
GO:0000160	BP	e	phosphorelay signal transduction system	5/1687	55/35336	0.188904	6	5	1	Capana03g001818, Capana08g001175, Capana10g000688, Capana12g001526, Capana12g002081
GO:0009218	BP	e	pyrimidine ribonucleotide metabolic process	2/1687	17/35336	0.193595	9	2	1	Capana03g004420, Capana10g000188
GO:0009220	BP	e	pyrimidine ribonucleotide biosynthetic process	2/1687	17/35336	0.193595	10	2	1	Capana03g004420, Capana10g000188
GO:0033013	BP	e	tetrapyrrole metabolic process	5/1687	57/35336	0.196718	4	5	1	Capana00g000503, Capana00g004560, Capana02g001104, Capana05g001227, Capana05g001228
GO:0009628	BP	e	response to abiotic stimulus	18/1687	280/35336	0.20271	2	18	1	Capana00g001827, Capana00g004545, Capana03g000950, Capana03g001582, Capana05g000390, Capana05g001005, Capana06g000088, Capana08g000288, Capana08g001312, Capana08g002043, Capana09g001737, Capana09g001927, Capana09g002430, Capana11g001413, Capana11g002133, Capana12g001228, Capana12g002498, Capana12g002499
GO:0006633	BP	e	fatty acid biosynthetic process	7/1687	89/35336	0.202869	8	7	1	Capana00g001579, Capana01g001987, Capana09g000347, Capana10g001426, Capana12g000864, Capana12g000865, Capana12g000866
GO:0031347	BP	e	regulation of defense response	5/1687	59/35336	0.205814	5	5	1	Capana05g001005, Capana05g002367, Capana09g000338, Capana12g000058, Capana12g000059
GO:0070887	BP	e	cellular response to chemical stimulus	5/1687	60/35336	0.210811	3	5	1	Capana05g002367, Capana08g001175, Capana08g001245, Capana12g000058, Capana12g000059
GO:0005982	BP	e	starch metabolic process	2/1687	18/35336	0.211312	7	2	1	Capana00g002792, Capana00g004617
GO:0010100	BP	e	negative regulation of photomorphogenesis	1/1687	5/35336	0.216989	7	1	1	Capana00g001827
GO:0048564	BP	e	photosystem I assembly	1/1687	5/35336	0.216989	7	1	1	Capana10g000581
GO:0006566	BP	e	threonine metabolic process	1/1687	5/35336	0.216989	9	1	1	Capana05g000495
GO:0006570	BP	e	tyrosine metabolic process	1/1687	5/35336	0.216989	8	1	1	Capana09g000884
GO:1901264	BP	e	carbohydrate derivative transport	1/1687	5/35336	0.216989	5	1	1	Capana06g000892
GO:0071495	BP	e	cellular response to endogenous stimulus	1/1687	5/35336	0.216989	3	1	1	Capana08g001245
GO:0008283	BP	e	cell population proliferation	1/1687	5/35336	0.216989	2	1	1	Capana02g000620
GO:0015969	BP	e	guanosine tetraphosphate metabolic process	1/1687	5/35336	0.216989	10	1	1	Capana03g003657
GO:0046246	BP	e	terpene biosynthetic process	1/1687	5/35336	0.216989	7	1	1	Capana03g000054
GO:0034035	BP	e	purine ribonucleoside bisphosphate metabolic process	1/1687	5/35336	0.216989	9	1	1	Capana03g003657
GO:0015780	BP	e	nucleotide-sugar transmembrane transport	1/1687	5/35336	0.216989	6	1	1	Capana06g000892
GO:0048578	BP	e	positive regulation of long-day photoperiodism, flowering	1/1687	5/35336	0.216989	7	1	1	Capana00g001827
GO:0016558	BP	e	protein import into peroxisome matrix	1/1687	5/35336	0.216989	9	1	1	Capana01g000775
GO:0006465	BP	e	signal peptide processing	1/1687	5/35336	0.216989	7	1	1	Capana04g001241
GO:0006427	BP	e	histidyl-tRNA aminoacylation	1/1687	5/35336	0.216989	11	1	1	Capana09g001407
GO:0120251	BP	e	hydrocarbon biosynthetic process	1/1687	5/35336	0.216989	4	1	1	Capana03g000054
GO:2000280	BP	e	regulation of root development	1/1687	5/35336	0.216989	4	1	1	Capana00g001827
GO:0009741	BP	e	response to brassinosteroid	1/1687	5/35336	0.216989	5	1	1	Capana08g002677
GO:0071248	BP	e	cellular response to metal ion	1/1687	5/35336	0.216989	5	1	1	Capana08g001175
GO:2000243	BP	e	positive regulation of reproductive process	1/1687	5/35336	0.216989	4	1	1	Capana00g001827
GO:1901401	BP	e	regulation of tetrapyrrole metabolic process	1/1687	5/35336	0.216989	5	1	1	Capana00g001827
GO:0031365	BP	e	N-terminal protein amino acid modification	1/1687	5/35336	0.216989	7	1	1	Capana12g001429
GO:0046856	BP	e	phosphatidylinositol dephosphorylation	2/1687	19/35336	0.229176	8	2	1	Capana00g002724, Capana09g001009
GO:0046839	BP	e	phospholipid dephosphorylation	2/1687	19/35336	0.229176	6	2	1	Capana00g002724, Capana09g001009
GO:0015994	BP	e	chlorophyll metabolic process	2/1687	19/35336	0.229176	6	2	1	Capana00g000503, Capana00g004560
GO:0006970	BP	e	response to osmotic stress	5/1687	64/35336	0.233508	3	5	1	Capana00g004545, Capana09g001737, Capana09g001927, Capana11g002133, Capana12g001228
GO:0010038	BP	e	response to metal ion	3/1687	36/35336	0.24577	4	3	1	Capana05g000082, Capana08g001175, Capana12g001228
GO:0042446	BP	e	hormone biosynthetic process	2/1687	20/35336	0.247133	5	2	1	Capana06g000526, Capana10g001835
GO:0051606	BP	e	detection of stimulus	2/1687	20/35336	0.247133	2	2	1	Capana03g000191, Capana05g001005
GO:0006515	BP	e	protein quality control for misfolded or incompletely synthesized proteins	1/1687	6/35336	0.254377	7	1	1	Capana01g000775
GO:0007029	BP	e	endoplasmic reticulum organization	1/1687	6/35336	0.254377	5	1	1	Capana06g001852
GO:0046174	BP	e	polyol catabolic process	1/1687	6/35336	0.254377	6	1	1	Capana09g000201
GO:0034284	BP	e	response to monosaccharide	1/1687	6/35336	0.254377	5	1	1	Capana08g001245
GO:0016119	BP	e	carotene metabolic process	1/1687	6/35336	0.254377	7	1	1	Capana03g000054
GO:0009749	BP	e	response to glucose	1/1687	6/35336	0.254377	7	1	1	Capana08g001245
GO:0009834	BP	e	plant-type secondary cell wall biogenesis	1/1687	6/35336	0.254377	6	1	1	Capana12g001371
GO:0055088	BP	e	lipid homeostasis	1/1687	6/35336	0.254377	5	1	1	Capana07g000957
GO:0006997	BP	e	nucleus organization	1/1687	6/35336	0.254377	5	1	1	Capana02g003288
GO:0036503	BP	e	ERAD pathway	1/1687	6/35336	0.254377	8	1	1	Capana09g001597
GO:0030433	BP	e	ubiquitin-dependent ERAD pathway	1/1687	6/35336	0.254377	10	1	1	Capana09g001597
GO:0006865	BP	e	amino acid transport	1/1687	6/35336	0.254377	6	1	1	Capana08g002210
GO:0000045	BP	e	autophagosome assembly	1/1687	6/35336	0.254377	7	1	1	Capana06g000762
GO:0015718	BP	e	monocarboxylic acid transport	1/1687	6/35336	0.254377	8	1	1	Capana01g001770
GO:0045927	BP	e	positive regulation of growth	1/1687	6/35336	0.254377	4	1	1	Capana08g001524
GO:0009746	BP	e	response to hexose	1/1687	6/35336	0.254377	6	1	1	Capana08g001245
GO:0010039	BP	e	response to iron ion	1/1687	6/35336	0.254377	5	1	1	Capana08g001175
GO:1905037	BP	e	autophagosome organization	1/1687	6/35336	0.254377	6	1	1	Capana06g000762
GO:0009416	BP	e	response to light stimulus	8/1687	110/35336	0.254643	4	8	1	Capana00g001827, Capana03g000950, Capana05g000390, Capana05g001005, Capana08g000288, Capana11g002133, Capana12g002498, Capana12g002499
GO:0048285	BP	e	organelle fission	3/1687	37/35336	0.258767	5	3	1	Capana03g002175, Capana04g000861, Capana08g000172
GO:0009314	BP	e	response to radiation	8/1687	112/35336	0.259352	3	8	1	Capana00g001827, Capana03g000950, Capana05g000390, Capana05g001005, Capana08g000288, Capana11g002133, Capana12g002498, Capana12g002499
GO:0009451	BP	e	RNA modification	8/1687	112/35336	0.259352	7	8	1	Capana01g002387, Capana02g002100, Capana04g001124, Capana04g001125, Capana06g002995, Capana09g001698, Capana11g001309, Capana12g002265
GO:0009630	BP	e	gravitropism	2/1687	21/35336	0.265134	4	2	1	Capana00g001827, Capana03g001582
GO:0048268	BP	e	clathrin coat assembly	2/1687	21/35336	0.265134	7	2	1	Capana03g003006, Capana08g000115
GO:0009909	BP	e	regulation of flower development	2/1687	21/35336	0.265134	6	2	1	Capana12g002498, Capana12g002499
GO:0002376	BP	e	immune system process	2/1687	21/35336	0.265134	1	2	1	Capana05g001005, Capana09g000338
GO:1903508	BP	e	positive regulation of nucleic acid-templated transcription	8/1687	117/35336	0.274326	9	8	1	Capana00g004709, Capana01g002457, Capana05g000390, Capana06g002604, Capana07g000392, Capana07g002220, Capana10g000063, Capana10g000711
GO:1902680	BP	e	positive regulation of RNA biosynthetic process	8/1687	117/35336	0.274326	8	8	1	Capana00g004709, Capana01g002457, Capana05g000390, Capana06g002604, Capana07g000392, Capana07g002220, Capana10g000063, Capana10g000711
GO:0045893	BP	e	positive regulation of transcription, DNA-templated	8/1687	117/35336	0.274326	10	8	1	Capana00g004709, Capana01g002457, Capana05g000390, Capana06g002604, Capana07g000392, Capana07g002220, Capana10g000063, Capana10g000711
GO:0051254	BP	e	positive regulation of RNA metabolic process	8/1687	119/35336	0.281498	7	8	1	Capana00g004709, Capana01g002457, Capana05g000390, Capana06g002604, Capana07g000392, Capana07g002220, Capana10g000063, Capana10g000711
GO:0071806	BP	e	protein transmembrane transport	2/1687	22/35336	0.283132	6	2	1	Capana01g000775, Capana11g002133
GO:0065002	BP	e	intracellular protein transmembrane transport	2/1687	22/35336	0.283132	7	2	1	Capana01g000775, Capana11g002133
GO:0009629	BP	e	response to gravity	2/1687	22/35336	0.283132	3	2	1	Capana00g001827, Capana03g001582
GO:0006631	BP	e	fatty acid metabolic process	8/1687	120/35336	0.28532	7	8	1	Capana00g001579, Capana00g003264, Capana01g001987, Capana09g000347, Capana10g001426, Capana12g000864, Capana12g000865, Capana12g000866
GO:0045935	BP	e	positive regulation of nucleobase-containing compound metabolic process	8/1687	121/35336	0.289291	6	8	1	Capana00g004709, Capana01g002457, Capana05g000390, Capana06g002604, Capana07g000392, Capana07g002220, Capana10g000063, Capana10g000711
GO:0008299	BP	e	isoprenoid biosynthetic process	6/1687	82/35336	0.289663	6	6	1	Capana00g002451, Capana01g000174, Capana01g001643, Capana01g001814, Capana03g000054, Capana06g002406
GO:0046341	BP	e	CDP-diacylglycerol metabolic process	1/1687	7/35336	0.28998	7	1	1	Capana01g003566
GO:0007007	BP	e	inner mitochondrial membrane organization	1/1687	7/35336	0.28998	7	1	1	Capana02g003288
GO:1905039	BP	e	carboxylic acid transmembrane transport	1/1687	7/35336	0.28998	7	1	1	Capana08g002210
GO:0006222	BP	e	UMP biosynthetic process	1/1687	7/35336	0.28998	11	1	1	Capana10g000188
GO:0072663	BP	e	establishment of protein localization to peroxisome	1/1687	7/35336	0.28998	7	1	1	Capana01g000775
GO:0010193	BP	e	response to ozone	1/1687	7/35336	0.28998	5	1	1	Capana05g001005
GO:0072662	BP	e	protein localization to peroxisome	1/1687	7/35336	0.28998	6	1	1	Capana01g000775
GO:0009753	BP	e	response to jasmonic acid	1/1687	7/35336	0.28998	6	1	1	Capana12g001228
GO:0008356	BP	e	asymmetric cell division	1/1687	7/35336	0.28998	3	1	1	Capana03g000877
GO:0046168	BP	e	glycerol-3-phosphate catabolic process	1/1687	7/35336	0.28998	7	1	1	Capana02g001016
GO:1902222	BP	e	erythrose 4-phosphate/phosphoenolpyruvate family amino acid catabolic process	1/1687	7/35336	0.28998	9	1	1	Capana09g000884
GO:1903825	BP	e	organic acid transmembrane transport	1/1687	7/35336	0.28998	6	1	1	Capana08g002210
GO:0009174	BP	e	pyrimidine ribonucleoside monophosphate biosynthetic process	1/1687	7/35336	0.28998	10	1	1	Capana10g000188
GO:0010099	BP	e	regulation of photomorphogenesis	1/1687	7/35336	0.28998	6	1	1	Capana00g001827
GO:0006559	BP	e	L-phenylalanine catabolic process	1/1687	7/35336	0.28998	10	1	1	Capana09g000884
GO:0016024	BP	e	CDP-diacylglycerol biosynthetic process	1/1687	7/35336	0.28998	8	1	1	Capana01g003566
GO:0009099	BP	e	valine biosynthetic process	1/1687	7/35336	0.28998	9	1	1	Capana00g004442
GO:0046049	BP	e	UMP metabolic process	1/1687	7/35336	0.28998	10	1	1	Capana10g000188
GO:0009173	BP	e	pyrimidine ribonucleoside monophosphate metabolic process	1/1687	7/35336	0.28998	9	1	1	Capana10g000188
GO:0042214	BP	e	terpene metabolic process	1/1687	7/35336	0.28998	6	1	1	Capana03g000054
GO:0120252	BP	e	hydrocarbon metabolic process	1/1687	7/35336	0.28998	3	1	1	Capana03g000054
GO:0006625	BP	e	protein targeting to peroxisome	1/1687	7/35336	0.28998	8	1	1	Capana01g000775
GO:0070542	BP	e	response to fatty acid	1/1687	7/35336	0.28998	5	1	1	Capana12g001228
GO:0046903	BP	e	secretion	4/1687	48/35336	0.290634	4	4	1	Capana01g001770, Capana06g000470, Capana09g001345, Capana12g000594
GO:0009308	BP	e	amine metabolic process	6/1687	83/35336	0.293586	4	6	1	Capana03g003901, Capana04g001632, Capana06g000526, Capana09g000226, Capana10g001835, Capana10g002251
GO:0009266	BP	e	response to temperature stimulus	6/1687	84/35336	0.297738	3	6	1	Capana00g004545, Capana06g000088, Capana08g001312, Capana08g002043, Capana11g001413, Capana11g002133
GO:0005996	BP	e	monosaccharide metabolic process	9/1687	132/35336	0.299983	4	9	1	Capana00g000552, Capana02g003389, Capana02g003391, Capana04g000143, Capana05g001731, Capana05g002401, Capana07g002052, Capana07g002053, Capana08g000028
GO:0048831	BP	e	regulation of shoot system development	2/1687	23/35336	0.301088	4	2	1	Capana12g002498, Capana12g002499
GO:0046942	BP	e	carboxylic acid transport	2/1687	23/35336	0.301088	7	2	1	Capana01g001770, Capana11g000369
GO:0033014	BP	e	tetrapyrrole biosynthetic process	4/1687	50/35336	0.301765	5	4	1	Capana00g004560, Capana02g001104, Capana05g001227, Capana05g001228
GO:0010817	BP	e	regulation of hormone levels	4/1687	50/35336	0.301765	3	4	1	Capana06g000526, Capana09g000226, Capana10g001835, Capana10g002251
GO:0043038	BP	e	amino acid activation	6/1687	85/35336	0.302109	7	6	1	Capana02g000741, Capana02g003288, Capana07g002187, Capana09g001407, Capana09g002117, Capana10g000260
GO:0043039	BP	e	tRNA aminoacylation	6/1687	85/35336	0.302109	9	6	1	Capana02g000741, Capana02g003288, Capana07g002187, Capana09g001407, Capana09g002117, Capana10g000260
GO:0016114	BP	e	terpenoid biosynthetic process	4/1687	51/35336	0.307851	7	4	1	Capana01g000174, Capana01g001814, Capana03g000054, Capana06g002406
GO:0006778	BP	e	porphyrin-containing compound metabolic process	4/1687	52/35336	0.314255	5	4	1	Capana00g000503, Capana00g004560, Capana05g001227, Capana05g001228
GO:0015711	BP	e	organic anion transport	2/1687	24/35336	0.318965	6	2	1	Capana01g001770, Capana11g000369
GO:0009651	BP	e	response to salt stress	4/1687	53/35336	0.320957	4	4	1	Capana09g001737, Capana09g001927, Capana11g002133, Capana12g001228
GO:0046051	BP	e	UTP metabolic process	1/1687	8/35336	0.323884	10	1	1	Capana03g004420
GO:0009423	BP	e	chorismate biosynthetic process	1/1687	8/35336	0.323884	8	1	1	Capana05g000532
GO:0042779	BP	e	tRNA 3'-trailer cleavage	1/1687	8/35336	0.323884	8	1	1	Capana10g002294
GO:0043254	BP	e	regulation of protein-containing complex assembly	1/1687	8/35336	0.323884	5	1	1	Capana12g001255
GO:0090558	BP	e	plant epidermis development	1/1687	8/35336	0.323884	4	1	1	Capana02g002920
GO:0006473	BP	e	protein acetylation	1/1687	8/35336	0.323884	8	1	1	Capana12g001429
GO:0009668	BP	e	plastid membrane organization	1/1687	8/35336	0.323884	5	1	1	Capana11g002360
GO:0006573	BP	e	valine metabolic process	1/1687	8/35336	0.323884	8	1	1	Capana00g004442
GO:0046164	BP	e	alcohol catabolic process	1/1687	8/35336	0.323884	5	1	1	Capana09g000201
GO:0033500	BP	e	carbohydrate homeostasis	1/1687	8/35336	0.323884	5	1	1	Capana08g001245
GO:1901616	BP	e	organic hydroxy compound catabolic process	1/1687	8/35336	0.323884	4	1	1	Capana09g000201
GO:0097428	BP	e	protein maturation by iron-sulfur cluster transfer	1/1687	8/35336	0.323884	6	1	1	Capana05g001892
GO:0045185	BP	e	maintenance of protein location	1/1687	8/35336	0.323884	3	1	1	Capana12g001255
GO:0009085	BP	e	lysine biosynthetic process	1/1687	8/35336	0.323884	10	1	1	Capana05g000495
GO:0048586	BP	e	regulation of long-day photoperiodism, flowering	1/1687	8/35336	0.323884	5	1	1	Capana00g001827
GO:0034976	BP	e	response to endoplasmic reticulum stress	1/1687	8/35336	0.323884	4	1	1	Capana09g001597
GO:0048582	BP	e	positive regulation of post-embryonic development	1/1687	8/35336	0.323884	6	1	1	Capana00g001827
GO:0046451	BP	e	diaminopimelate metabolic process	1/1687	8/35336	0.323884	7	1	1	Capana05g000495
GO:0009130	BP	e	pyrimidine nucleoside monophosphate biosynthetic process	1/1687	8/35336	0.323884	9	1	1	Capana10g000188
GO:0010109	BP	e	regulation of photosynthesis	1/1687	8/35336	0.323884	5	1	1	Capana03g000191
GO:2000030	BP	e	regulation of response to red or far red light	1/1687	8/35336	0.323884	4	1	1	Capana00g001827
GO:0010374	BP	e	stomatal complex development	1/1687	8/35336	0.323884	5	1	1	Capana02g002920
GO:0006183	BP	e	GTP biosynthetic process	1/1687	8/35336	0.323884	11	1	1	Capana03g004420
GO:2000377	BP	e	regulation of reactive oxygen species metabolic process	1/1687	8/35336	0.323884	5	1	1	Capana05g001005
GO:0006434	BP	e	seryl-tRNA aminoacylation	1/1687	8/35336	0.323884	11	1	1	Capana09g002117
GO:0009129	BP	e	pyrimidine nucleoside monophosphate metabolic process	1/1687	8/35336	0.323884	8	1	1	Capana10g000188
GO:0001678	BP	e	cellular glucose homeostasis	1/1687	8/35336	0.323884	7	1	1	Capana08g001245
GO:0006020	BP	e	inositol metabolic process	1/1687	8/35336	0.323884	6	1	1	Capana09g000201
GO:0046039	BP	e	GTP metabolic process	1/1687	8/35336	0.323884	10	1	1	Capana03g004420
GO:0006553	BP	e	lysine metabolic process	1/1687	8/35336	0.323884	9	1	1	Capana05g000495
GO:0006228	BP	e	UTP biosynthetic process	1/1687	8/35336	0.323884	11	1	1	Capana03g004420
GO:0042593	BP	e	glucose homeostasis	1/1687	8/35336	0.323884	6	1	1	Capana08g001245
GO:0032507	BP	e	maintenance of protein location in cell	1/1687	8/35336	0.323884	4	1	1	Capana12g001255
GO:0010027	BP	e	thylakoid membrane organization	1/1687	8/35336	0.323884	6	1	1	Capana11g002360
GO:0009089	BP	e	lysine biosynthetic process via diaminopimelate	1/1687	8/35336	0.323884	11	1	1	Capana05g000495
GO:0032787	BP	e	monocarboxylic acid metabolic process	13/1687	214/35336	0.334942	6	13	1	Capana00g001579, Capana00g003264, Capana01g001987, Capana02g003489, Capana05g001005, Capana08g002507, Capana09g000338, Capana09g000347, Capana10g001426, Capana10g002239, Capana12g000864, Capana12g000865, Capana12g000866
GO:0009639	BP	e	response to red or far red light	2/1687	25/35336	0.336728	5	2	1	Capana05g000390, Capana05g001005
GO:0046686	BP	e	response to cadmium ion	2/1687	26/35336	0.354349	5	2	1	Capana05g000082, Capana12g001228
GO:0006013	BP	e	mannose metabolic process	1/1687	9/35336	0.356171	6	1	1	Capana00g000552
GO:0016556	BP	e	mRNA modification	1/1687	9/35336	0.356171	8	1	1	Capana09g001698
GO:0009435	BP	e	NAD biosynthetic process	1/1687	9/35336	0.356171	11	1	1	Capana02g003080
GO:0030488	BP	e	tRNA methylation	1/1687	9/35336	0.356171	11	1	1	Capana11g001309
GO:0051240	BP	e	positive regulation of multicellular organismal process	1/1687	9/35336	0.356171	4	1	1	Capana00g001827
GO:0090066	BP	e	regulation of anatomical structure size	1/1687	9/35336	0.356171	3	1	1	Capana12g001255
GO:0007006	BP	e	mitochondrial membrane organization	1/1687	9/35336	0.356171	6	1	1	Capana02g003288
GO:0052646	BP	e	alditol phosphate metabolic process	1/1687	9/35336	0.356171	5	1	1	Capana02g001016
GO:0006749	BP	e	glutathione metabolic process	1/1687	9/35336	0.356171	6	1	1	Capana05g002401
GO:0051651	BP	e	maintenance of location in cell	1/1687	9/35336	0.356171	3	1	1	Capana12g001255
GO:0006885	BP	e	regulation of pH	1/1687	9/35336	0.356171	8	1	1	Capana03g000738
GO:0006072	BP	e	glycerol-3-phosphate metabolic process	1/1687	9/35336	0.356171	6	1	1	Capana02g001016
GO:0032535	BP	e	regulation of cellular component size	1/1687	9/35336	0.356171	4	1	1	Capana12g001255
GO:0072330	BP	e	monocarboxylic acid biosynthetic process	7/1687	106/35336	0.356318	7	7	1	Capana00g001579, Capana01g001987, Capana09g000347, Capana10g001426, Capana12g000864, Capana12g000865, Capana12g000866
GO:0010410	BP	e	hemicellulose metabolic process	4/1687	58/35336	0.358254	7	4	1	Capana03g004113, Capana05g000891, Capana12g000276, Capana12g001371
GO:0006399	BP	e	tRNA metabolic process	10/1687	163/35336	0.359157	8	10	1	Capana02g000741, Capana02g003288, Capana04g001124, Capana04g001125, Capana07g002187, Capana09g001407, Capana09g002117, Capana10g000260, Capana10g002294, Capana11g001309
GO:0006721	BP	e	terpenoid metabolic process	4/1687	59/35336	0.366343	6	4	1	Capana01g000174, Capana01g001814, Capana03g000054, Capana06g002406
GO:0009606	BP	e	tropism	2/1687	27/35336	0.3718	3	2	1	Capana00g001827, Capana03g001582
GO:1901700	BP	e	response to oxygen-containing compound	11/1687	183/35336	0.385114	3	11	1	Capana00g004545, Capana02g000986, Capana03g000685, Capana05g001005, Capana05g002367, Capana08g001245, Capana08g002677, Capana11g002133, Capana12g000058, Capana12g000059, Capana12g001228
GO:0110154	BP	e	RNA decapping	1/1687	10/35336	0.386916	7	1	1	Capana00g002721
GO:0008219	BP	e	cell death	1/1687	10/35336	0.386916	2	1	1	Capana03g000950
GO:0000290	BP	e	deadenylation-dependent decapping of nuclear-transcribed mRNA	1/1687	10/35336	0.386916	10	1	1	Capana00g002721
GO:1990748	BP	e	cellular detoxification	1/1687	10/35336	0.386916	2	1	1	Capana05g000082
GO:0055067	BP	e	monovalent inorganic cation homeostasis	1/1687	10/35336	0.386916	7	1	1	Capana03g000738
GO:0015919	BP	e	peroxisomal membrane transport	1/1687	10/35336	0.386916	6	1	1	Capana01g000775
GO:1905957	BP	e	regulation of cellular response to alcohol	1/1687	10/35336	0.386916	5	1	1	Capana00g001827
GO:0009787	BP	e	regulation of abscisic acid-activated signaling pathway	1/1687	10/35336	0.386916	6	1	1	Capana00g001827
GO:0110156	BP	e	methylguanosine-cap decapping	1/1687	10/35336	0.386916	8	1	1	Capana00g002721
GO:0070475	BP	e	rRNA base methylation	1/1687	10/35336	0.386916	12	1	1	Capana11g001309
GO:0048284	BP	e	organelle fusion	1/1687	10/35336	0.386916	5	1	1	Capana02g003288
GO:0051017	BP	e	actin filament bundle assembly	1/1687	10/35336	0.386916	7	1	1	Capana09g000542
GO:1901419	BP	e	regulation of response to alcohol	1/1687	10/35336	0.386916	4	1	1	Capana00g001827
GO:0061572	BP	e	actin filament bundle organization	1/1687	10/35336	0.386916	6	1	1	Capana09g000542
GO:0043067	BP	e	regulation of programmed cell death	1/1687	10/35336	0.386916	5	1	1	Capana02g003288
GO:0046417	BP	e	chorismate metabolic process	1/1687	10/35336	0.386916	7	1	1	Capana05g000532
GO:0043543	BP	e	protein acylation	1/1687	10/35336	0.386916	7	1	1	Capana12g001429
GO:0051260	BP	e	protein homooligomerization	1/1687	10/35336	0.386916	7	1	1	Capana09g000129
GO:0044403	BP	e	biological process involved in symbiotic interaction	1/1687	10/35336	0.386916	2	1	1	Capana08g000163
GO:0031348	BP	e	negative regulation of defense response	1/1687	10/35336	0.386916	6	1	1	Capana05g001005
GO:0009063	BP	e	cellular amino acid catabolic process	5/1687	70/35336	0.388525	7	5	1	Capana05g001049, Capana05g001050, Capana05g001051, Capana09g000884, Capana12g002920
GO:0030198	BP	e	extracellular matrix organization	2/1687	28/35336	0.389058	5	2	1	Capana03g000908, Capana12g002153
GO:0010215	BP	e	cellulose microfibril organization	2/1687	28/35336	0.389058	6	2	1	Capana03g000908, Capana12g002153
GO:0043062	BP	e	extracellular structure organization	2/1687	28/35336	0.389058	4	2	1	Capana03g000908, Capana12g002153
GO:0048585	BP	e	negative regulation of response to stimulus	2/1687	28/35336	0.389058	4	2	1	Capana00g001827, Capana05g001005
GO:0042440	BP	e	pigment metabolic process	5/1687	73/35336	0.399989	2	5	1	Capana00g000503, Capana00g004560, Capana03g000054, Capana05g001227, Capana05g001228
GO:0010557	BP	e	positive regulation of macromolecule biosynthetic process	8/1687	130/35336	0.40887	6	8	1	Capana00g004709, Capana01g002457, Capana05g000390, Capana06g002604, Capana07g000392, Capana07g002220, Capana10g000063, Capana10g000711
GO:0044281	BP	e	small molecule metabolic process	63/1687	1200/35336	0.408913	2	63	1	Capana00g000552, Capana00g000771, Capana00g001461, Capana00g001579, Capana00g003264, Capana00g004442, Capana01g000242, Capana01g001643, Capana01g001987, Capana02g000741, Capana02g002928, Capana02g003080, Capana02g003288, Capana02g003389, Capana02g003391, Capana02g003489, Capana03g000142, Capana03g002647, Capana03g002648, Capana03g002663, Capana03g003657, Capana03g004420, Capana04g000138, Capana04…
GO:0055085	BP	e	transmembrane transport	23/1687	407/35336	0.411405	4	23	1	Capana00g000270, Capana00g000577, Capana00g000771, Capana00g001170, Capana00g004263, Capana01g000775, Capana01g002889, Capana02g002425, Capana04g000861, Capana04g002509, Capana04g002688, Capana05g001901, Capana05g001903, Capana05g002204, Capana06g000892, Capana07g000719, Capana08g000269, Capana08g002210, Capana09g000753, Capana10g000809, Capana10g001136, Capana10g002113, Capana11g002133
GO:0015074	BP	e	DNA integration	5/1687	76/35336	0.413657	7	5	1	Capana00g003597, Capana04g001013, Capana04g002744, Capana05g001484, Capana12g000557
GO:0042752	BP	e	regulation of circadian rhythm	1/1687	11/35336	0.416194	3	1	1	Capana08g001245
GO:0009074	BP	e	aromatic amino acid family catabolic process	1/1687	11/35336	0.416194	8	1	1	Capana09g000884
GO:0006535	BP	e	cysteine biosynthetic process from serine	1/1687	11/35336	0.416194	11	1	1	Capana00g001461
GO:0006488	BP	e	dolichol-linked oligosaccharide biosynthetic process	1/1687	11/35336	0.416194	6	1	1	Capana02g000120
GO:0032774	BP	e	RNA biosynthetic process	18/1687	313/35336	0.422162	7	18	1	Capana00g000410, Capana00g002662, Capana01g001883, Capana01g002093, Capana01g002094, Capana01g004288, Capana02g000043, Capana02g001738, Capana03g000457, Capana03g001909, Capana03g001981, Capana06g001873, Capana07g000393, Capana08g000238, Capana08g000288, Capana10g000992, Capana11g000884, Capana12g002513
GO:0006767	BP	e	water-soluble vitamin metabolic process	3/1687	38/35336	0.427538	4	3	1	Capana01g000242, Capana05g002401, Capana12g002677
GO:0006364	BP	e	rRNA processing	5/1687	79/35336	0.42921	9	5	1	Capana01g003535, Capana02g000234, Capana02g001587, Capana11g001309, Capana11g001413
GO:2001141	BP	e	regulation of RNA biosynthetic process	49/1687	921/35336	0.432993	7	49	1	Capana00g000208, Capana00g000317, Capana00g001745, Capana00g003180, Capana00g003509, Capana00g004118, Capana00g004224, Capana00g004225, Capana00g004709, Capana01g001423, Capana01g002093, Capana01g002094, Capana01g002457, Capana01g004288, Capana02g001023, Capana02g002153, Capana02g002597, Capana02g003185, Capana03g000991, Capana03g001525, Capana03g001822, Capana03g001909, Capana03g002675, Capana04…
GO:0006355	BP	e	regulation of transcription, DNA-templated	49/1687	921/35336	0.432993	9	49	1	Capana00g000208, Capana00g000317, Capana00g001745, Capana00g003180, Capana00g003509, Capana00g004118, Capana00g004224, Capana00g004225, Capana00g004709, Capana01g001423, Capana01g002093, Capana01g002094, Capana01g002457, Capana01g004288, Capana02g001023, Capana02g002153, Capana02g002597, Capana02g003185, Capana03g000991, Capana03g001525, Capana03g001822, Capana03g001909, Capana03g002675, Capana04…
GO:1903506	BP	e	regulation of nucleic acid-templated transcription	49/1687	921/35336	0.432993	8	49	1	Capana00g000208, Capana00g000317, Capana00g001745, Capana00g003180, Capana00g003509, Capana00g004118, Capana00g004224, Capana00g004225, Capana00g004709, Capana01g001423, Capana01g002093, Capana01g002094, Capana01g002457, Capana01g004288, Capana02g001023, Capana02g002153, Capana02g002597, Capana02g003185, Capana03g000991, Capana03g001525, Capana03g001822, Capana03g001909, Capana03g002675, Capana04…
GO:0016072	BP	e	rRNA metabolic process	5/1687	81/35336	0.440474	8	5	1	Capana01g003535, Capana02g000234, Capana02g001587, Capana11g001309, Capana11g001413
GO:0032196	BP	e	transposition	1/1687	12/35336	0.444074	2	1	1	Capana00g000162
GO:0043574	BP	e	peroxisomal transport	1/1687	12/35336	0.444074	5	1	1	Capana01g000775
GO:0019252	BP	e	starch biosynthetic process	1/1687	12/35336	0.444074	8	1	1	Capana00g004617
GO:0009832	BP	e	plant-type cell wall biogenesis	1/1687	12/35336	0.444074	5	1	1	Capana12g001371
GO:0019344	BP	e	cysteine biosynthetic process	1/1687	12/35336	0.444074	10	1	1	Capana00g001461
GO:0098754	BP	e	detoxification	1/1687	12/35336	0.444074	1	1	1	Capana05g000082
GO:0006313	BP	e	transposition, DNA-mediated	1/1687	12/35336	0.444074	8	1	1	Capana00g000162
GO:0051259	BP	e	protein complex oligomerization	1/1687	12/35336	0.444074	6	1	1	Capana09g000129
GO:0009409	BP	e	response to cold	3/1687	41/35336	0.445855	4	3	1	Capana00g004545, Capana08g001312, Capana11g001413
GO:0016567	BP	e	protein ubiquitination	3/1687	41/35336	0.445855	9	3	1	Capana00g004545, Capana05g000563, Capana06g001868
GO:0006766	BP	e	vitamin metabolic process	3/1687	41/35336	0.445855	3	3	1	Capana01g000242, Capana05g002401, Capana12g002677
GO:0048518	BP	e	positive regulation of biological process	14/1687	242/35336	0.447232	3	14	1	Capana00g001827, Capana00g004709, Capana01g002457, Capana03g000950, Capana05g000390, Capana05g001005, Capana06g002604, Capana07g000392, Capana07g002220, Capana08g001524, Capana09g000338, Capana10g000063, Capana10g000711, Capana10g002192
GO:0005975	BP	e	carbohydrate metabolic process	52/1687	986/35336	0.448381	3	52	1	Capana00g000118, Capana00g000552, Capana00g001306, Capana00g001727, Capana00g002792, Capana00g003597, Capana00g003604, Capana00g004258, Capana00g004617, Capana01g000143, Capana01g000523, Capana01g003079, Capana02g001016, Capana02g002160, Capana02g002599, Capana02g003389, Capana02g003391, Capana03g000180, Capana03g000733, Capana03g001451, Capana03g002905, Capana03g003625, Capana03g004113, Capana03…
GO:0006720	BP	e	isoprenoid metabolic process	6/1687	91/35336	0.452352	5	6	1	Capana00g002451, Capana01g000174, Capana01g001643, Capana01g001814, Capana03g000054, Capana06g002406
GO:0043094	BP	e	cellular metabolic compound salvage	3/1687	42/35336	0.452679	3	3	1	Capana02g003080, Capana10g000188, Capana12g000557
GO:0097659	BP	e	nucleic acid-templated transcription	14/1687	247/35336	0.454877	8	14	1	Capana00g000410, Capana00g002662, Capana01g001883, Capana01g004288, Capana02g000043, Capana02g001738, Capana03g000457, Capana03g001909, Capana03g001981, Capana06g001873, Capana07g000393, Capana08g000238, Capana11g000884, Capana12g002513
GO:0006351	BP	e	transcription, DNA-templated	14/1687	247/35336	0.454877	9	14	1	Capana00g000410, Capana00g002662, Capana01g001883, Capana01g004288, Capana02g000043, Capana02g001738, Capana03g000457, Capana03g001909, Capana03g001981, Capana06g001873, Capana07g000393, Capana08g000238, Capana11g000884, Capana12g002513
GO:0034660	BP	e	ncRNA metabolic process	14/1687	248/35336	0.456651	7	14	1	Capana01g003535, Capana02g000234, Capana02g000741, Capana02g001587, Capana02g003288, Capana04g001124, Capana04g001125, Capana07g002187, Capana09g001407, Capana09g002117, Capana10g000260, Capana10g002294, Capana11g001309, Capana11g001413
GO:0046395	BP	e	carboxylic acid catabolic process	6/1687	94/35336	0.460404	6	6	1	Capana02g003489, Capana05g001049, Capana05g001050, Capana05g001051, Capana09g000884, Capana12g002920
GO:0016054	BP	e	organic acid catabolic process	6/1687	95/35336	0.463488	4	6	1	Capana02g003489, Capana05g001049, Capana05g001050, Capana05g001051, Capana09g000884, Capana12g002920
GO:0009097	BP	e	isoleucine biosynthetic process	1/1687	13/35336	0.470624	9	1	1	Capana00g004442
GO:0032784	BP	e	regulation of DNA-templated transcription, elongation	1/1687	13/35336	0.470624	10	1	1	Capana08g001239
GO:0044743	BP	e	protein transmembrane import into intracellular organelle	1/1687	13/35336	0.470624	7	1	1	Capana01g000775
GO:0009627	BP	e	systemic acquired resistance	1/1687	13/35336	0.470624	6	1	1	Capana05g001005
GO:0031167	BP	e	rRNA methylation	1/1687	13/35336	0.470624	11	1	1	Capana11g001309
GO:0006549	BP	e	isoleucine metabolic process	1/1687	13/35336	0.470624	8	1	1	Capana00g004442
GO:0051094	BP	e	positive regulation of developmental process	1/1687	13/35336	0.470624	4	1	1	Capana00g001827
GO:0048581	BP	e	negative regulation of post-embryonic development	1/1687	13/35336	0.470624	6	1	1	Capana00g001827
GO:0048580	BP	e	regulation of post-embryonic development	3/1687	45/35336	0.474868	5	3	1	Capana00g001827, Capana12g002498, Capana12g002499
GO:0006779	BP	e	porphyrin-containing compound biosynthetic process	3/1687	45/35336	0.474868	6	3	1	Capana00g004560, Capana05g001227, Capana05g001228
GO:0032940	BP	e	secretion by cell	3/1687	45/35336	0.474868	5	3	1	Capana06g000470, Capana09g001345, Capana12g000594
GO:0006400	BP	e	tRNA modification	3/1687	45/35336	0.474868	10	3	1	Capana04g001124, Capana04g001125, Capana11g001309
GO:0051252	BP	e	regulation of RNA metabolic process	49/1687	930/35336	0.482415	6	49	1	Capana00g000208, Capana00g000317, Capana00g001745, Capana00g003180, Capana00g003509, Capana00g004118, Capana00g004224, Capana00g004225, Capana00g004709, Capana01g001423, Capana01g002093, Capana01g002094, Capana01g002457, Capana01g004288, Capana02g001023, Capana02g002153, Capana02g002597, Capana02g003185, Capana03g000991, Capana03g001525, Capana03g001822, Capana03g001909, Capana03g002675, Capana04…
GO:0019219	BP	e	regulation of nucleobase-containing compound metabolic process	49/1687	938/35336	0.485175	5	49	1	Capana00g000208, Capana00g000317, Capana00g001745, Capana00g003180, Capana00g003509, Capana00g004118, Capana00g004224, Capana00g004225, Capana00g004709, Capana01g001423, Capana01g002093, Capana01g002094, Capana01g002457, Capana01g004288, Capana02g001023, Capana02g002153, Capana02g002597, Capana02g003185, Capana03g000991, Capana03g001525, Capana03g001822, Capana03g001909, Capana03g002675, Capana04…
GO:2000241	BP	e	regulation of reproductive process	3/1687	47/35336	0.490807	3	3	1	Capana00g001827, Capana12g002498, Capana12g002499
GO:2000026	BP	e	regulation of multicellular organismal development	3/1687	47/35336	0.490807	4	3	1	Capana00g001827, Capana12g002498, Capana12g002499
GO:0015936	BP	e	coenzyme A metabolic process	1/1687	14/35336	0.495907	10	1	1	Capana01g001643
GO:0006112	BP	e	energy reserve metabolic process	1/1687	14/35336	0.495907	5	1	1	Capana00g004617
GO:0051156	BP	e	glucose 6-phosphate metabolic process	1/1687	14/35336	0.495907	5	1	1	Capana01g000523
GO:0006534	BP	e	cysteine metabolic process	1/1687	14/35336	0.495907	9	1	1	Capana00g001461
GO:0005978	BP	e	glycogen biosynthetic process	1/1687	14/35336	0.495907	8	1	1	Capana00g004617
GO:0010207	BP	e	photosystem II assembly	1/1687	14/35336	0.495907	7	1	1	Capana06g002631
GO:0010243	BP	e	response to organonitrogen compound	1/1687	14/35336	0.495907	4	1	1	Capana09g001597
GO:0006740	BP	e	NADPH regeneration	1/1687	14/35336	0.495907	4	1	1	Capana01g000523
GO:0006098	BP	e	pentose-phosphate shunt	1/1687	14/35336	0.495907	6	1	1	Capana01g000523
GO:0005977	BP	e	glycogen metabolic process	1/1687	14/35336	0.495907	7	1	1	Capana00g004617
GO:0009408	BP	e	response to heat	3/1687	49/35336	0.507426	4	3	1	Capana06g000088, Capana08g002043, Capana11g002133
GO:0009790	BP	e	embryo development	3/1687	49/35336	0.507426	4	3	1	Capana03g000950, Capana08g001339, Capana10g000063
GO:0009793	BP	e	embryo development ending in seed dormancy	3/1687	49/35336	0.507426	5	3	1	Capana03g000950, Capana08g001339, Capana10g000063
GO:0071478	BP	e	cellular response to radiation	1/1687	15/35336	0.519983	5	1	1	Capana08g000288
GO:0006189	BP	e	'de novo' IMP biosynthetic process	1/1687	15/35336	0.519983	12	1	1	Capana06g001647
GO:0043650	BP	e	dicarboxylic acid biosynthetic process	1/1687	15/35336	0.519983	7	1	1	Capana05g000532
GO:0007602	BP	e	phototransduction	1/1687	15/35336	0.519983	6	1	1	Capana05g001005
GO:0009583	BP	e	detection of light stimulus	1/1687	15/35336	0.519983	5	1	1	Capana05g001005
GO:1902221	BP	e	erythrose 4-phosphate/phosphoenolpyruvate family amino acid metabolic process	1/1687	15/35336	0.519983	8	1	1	Capana09g000884
GO:0019359	BP	e	nicotinamide nucleotide biosynthetic process	1/1687	15/35336	0.519983	10	1	1	Capana02g003080
GO:0006490	BP	e	oligosaccharide-lipid intermediate biosynthetic process	1/1687	15/35336	0.519983	5	1	1	Capana02g000120
GO:0044087	BP	e	regulation of cellular component biogenesis	1/1687	15/35336	0.519983	4	1	1	Capana12g001255
GO:0006558	BP	e	L-phenylalanine metabolic process	1/1687	15/35336	0.519983	9	1	1	Capana09g000884
GO:0015743	BP	e	malate transport	1/1687	15/35336	0.519983	10	1	1	Capana11g000369
GO:0071482	BP	e	cellular response to light stimulus	1/1687	15/35336	0.519983	6	1	1	Capana08g000288
GO:0009585	BP	e	red, far-red light phototransduction	1/1687	15/35336	0.519983	7	1	1	Capana05g001005
GO:0008610	BP	e	lipid biosynthetic process	20/1687	364/35336	0.535073	4	20	1	Capana00g001579, Capana00g002451, Capana00g002948, Capana01g000174, Capana01g001613, Capana01g001643, Capana01g001814, Capana01g001987, Capana01g003566, Capana03g000054, Capana03g002393, Capana06g002406, Capana08g002186, Capana08g002507, Capana09g000347, Capana10g001426, Capana10g002239, Capana12g000864, Capana12g000865, Capana12g000866
GO:0031328	BP	e	positive regulation of cellular biosynthetic process	8/1687	134/35336	0.537971	6	8	1	Capana00g004709, Capana01g002457, Capana05g000390, Capana06g002604, Capana07g000392, Capana07g002220, Capana10g000063, Capana10g000711
GO:0009891	BP	e	positive regulation of biosynthetic process	8/1687	134/35336	0.537971	5	8	1	Capana00g004709, Capana01g002457, Capana05g000390, Capana06g002604, Capana07g000392, Capana07g002220, Capana10g000063, Capana10g000711
GO:0071826	BP	e	ribonucleoprotein complex subunit organization	4/1687	62/35336	0.541169	5	4	1	Capana01g000594, Capana05g001284, Capana05g002024, Capana11g002175
GO:0022618	BP	e	ribonucleoprotein complex assembly	4/1687	62/35336	0.541169	7	4	1	Capana01g000594, Capana05g001284, Capana05g002024, Capana11g002175
GO:0017038	BP	e	protein import	4/1687	62/35336	0.541169	6	4	1	Capana01g000775, Capana01g002859, Capana01g002860, Capana11g002133
GO:0000154	BP	e	rRNA modification	1/1687	16/35336	0.542909	10	1	1	Capana11g001309
GO:0015995	BP	e	chlorophyll biosynthetic process	1/1687	16/35336	0.542909	7	1	1	Capana00g004560
GO:0009742	BP	e	brassinosteroid mediated signaling pathway	1/1687	16/35336	0.542909	7	1	1	Capana02g000043
GO:0009581	BP	e	detection of external stimulus	1/1687	16/35336	0.542909	3	1	1	Capana05g001005
GO:0009582	BP	e	detection of abiotic stimulus	1/1687	16/35336	0.542909	3	1	1	Capana05g001005
GO:0007623	BP	e	circadian rhythm	1/1687	16/35336	0.542909	2	1	1	Capana03g004339
GO:0000302	BP	e	response to reactive oxygen species	1/1687	16/35336	0.542909	4	1	1	Capana05g001005
GO:0043401	BP	e	steroid hormone mediated signaling pathway	1/1687	16/35336	0.542909	6	1	1	Capana02g000043
GO:0009743	BP	e	response to carbohydrate	1/1687	16/35336	0.542909	4	1	1	Capana08g001245
GO:0015740	BP	e	C4-dicarboxylate transport	1/1687	16/35336	0.542909	9	1	1	Capana11g000369
GO:0048511	BP	e	rhythmic process	1/1687	16/35336	0.542909	1	1	1	Capana03g004339
GO:0007031	BP	e	peroxisome organization	1/1687	16/35336	0.542909	5	1	1	Capana01g000775
GO:0006835	BP	e	dicarboxylic acid transport	1/1687	16/35336	0.542909	8	1	1	Capana11g000369
GO:0019363	BP	e	pyridine nucleotide biosynthetic process	1/1687	16/35336	0.542909	9	1	1	Capana02g003080
GO:0022900	BP	e	electron transport chain	14/1687	254/35336	0.553294	4	14	1	Capana00g001211, Capana00g001698, Capana00g002089, Capana01g000811, Capana01g001865, Capana01g002844, Capana01g004439, Capana03g001477, Capana04g000674, Capana06g000413, Capana06g002122, Capana07g001928, Capana09g001090, Capana12g001317
GO:0010383	BP	e	cell wall polysaccharide metabolic process	4/1687	66/35336	0.557774	6	4	1	Capana03g004113, Capana05g000891, Capana12g000276, Capana12g001371
GO:0048583	BP	e	regulation of response to stimulus	8/1687	144/35336	0.559534	3	8	1	Capana00g001827, Capana03g002667, Capana05g001005, Capana05g002367, Capana08g001524, Capana09g000338, Capana12g000058, Capana12g000059
GO:0046148	BP	e	pigment biosynthetic process	4/1687	67/35336	0.562431	3	4	1	Capana00g004560, Capana03g000054, Capana05g001227, Capana05g001228
GO:0006022	BP	e	aminoglycan metabolic process	1/1687	17/35336	0.564741	4	1	1	Capana06g002084
GO:0071241	BP	e	cellular response to inorganic substance	1/1687	17/35336	0.564741	4	1	1	Capana08g001175
GO:0046496	BP	e	nicotinamide nucleotide metabolic process	1/1687	17/35336	0.564741	9	1	1	Capana02g003080
GO:0006026	BP	e	aminoglycan catabolic process	1/1687	17/35336	0.564741	5	1	1	Capana06g002084
GO:1901072	BP	e	glucosamine-containing compound catabolic process	1/1687	17/35336	0.564741	6	1	1	Capana06g002084
GO:0006030	BP	e	chitin metabolic process	1/1687	17/35336	0.564741	6	1	1	Capana06g002084
GO:0046348	BP	e	amino sugar catabolic process	1/1687	17/35336	0.564741	5	1	1	Capana06g002084
GO:0006032	BP	e	chitin catabolic process	1/1687	17/35336	0.564741	7	1	1	Capana06g002084
GO:1901071	BP	e	glucosamine-containing compound metabolic process	1/1687	17/35336	0.564741	5	1	1	Capana06g002084
GO:0042773	BP	e	ATP synthesis coupled electron transport	1/1687	17/35336	0.564741	6	1	1	Capana01g000811
GO:0051241	BP	e	negative regulation of multicellular organismal process	1/1687	17/35336	0.564741	4	1	1	Capana00g001827
GO:0018298	BP	e	protein-chromophore linkage	9/1687	158/35336	0.57167	7	9	1	Capana00g001211, Capana00g001698, Capana00g002089, Capana01g001865, Capana01g002844, Capana03g001477, Capana04g000674, Capana06g002122, Capana07g001928
GO:0019752	BP	e	carboxylic acid metabolic process	35/1687	675/35336	0.584419	5	35	1	Capana00g001461, Capana00g001579, Capana00g003264, Capana00g004442, Capana01g001987, Capana02g000741, Capana02g002928, Capana02g003288, Capana02g003489, Capana03g000142, Capana05g000495, Capana05g000532, Capana05g001005, Capana05g001049, Capana05g001050, Capana05g001051, Capana05g001524, Capana05g001525, Capana05g002401, Capana06g002406, Capana07g002187, Capana08g001305, Capana08g002507, Capana09…
GO:0051093	BP	e	negative regulation of developmental process	1/1687	18/35336	0.585531	4	1	1	Capana00g001827
GO:0016117	BP	e	carotenoid biosynthetic process	1/1687	18/35336	0.585531	9	1	1	Capana03g000054
GO:0045492	BP	e	xylan biosynthetic process	1/1687	18/35336	0.585531	9	1	1	Capana12g001371
GO:0104004	BP	e	cellular response to environmental stimulus	1/1687	18/35336	0.585531	3	1	1	Capana08g000288
GO:0071214	BP	e	cellular response to abiotic stimulus	1/1687	18/35336	0.585531	4	1	1	Capana08g000288
GO:0019856	BP	e	pyrimidine nucleobase biosynthetic process	1/1687	18/35336	0.585531	8	1	1	Capana12g000557
GO:0051493	BP	e	regulation of cytoskeleton organization	1/1687	18/35336	0.585531	6	1	1	Capana12g001255
GO:0019362	BP	e	pyridine nucleotide metabolic process	1/1687	18/35336	0.585531	8	1	1	Capana02g003080
GO:0016109	BP	e	tetraterpenoid biosynthetic process	1/1687	18/35336	0.585531	8	1	1	Capana03g000054
GO:0009267	BP	e	cellular response to starvation	1/1687	18/35336	0.585531	6	1	1	Capana08g001245
GO:0006629	BP	e	lipid metabolic process	36/1687	690/35336	0.5878	3	36	1	Capana00g001579, Capana00g002451, Capana00g002724, Capana00g002948, Capana00g003264, Capana01g000174, Capana01g001613, Capana01g001643, Capana01g001770, Capana01g001814, Capana01g001987, Capana01g002915, Capana01g003566, Capana02g000120, Capana02g001316, Capana02g001811, Capana02g002229, Capana03g000054, Capana03g002393, Capana05g001005, Capana05g001982, Capana06g002406, Capana08g001677, Capana08…
GO:1901565	BP	e	organonitrogen compound catabolic process	10/1687	177/35336	0.592964	4	10	1	Capana00g000503, Capana00g004545, Capana05g001049, Capana05g001050, Capana05g001051, Capana06g002084, Capana08g001677, Capana09g000884, Capana09g001597, Capana12g002920
GO:0009966	BP	e	regulation of signal transduction	5/1687	83/35336	0.599771	5	5	1	Capana00g001827, Capana03g002667, Capana05g002367, Capana12g000058, Capana12g000059
GO:0023051	BP	e	regulation of signaling	5/1687	83/35336	0.599771	3	5	1	Capana00g001827, Capana03g002667, Capana05g002367, Capana12g000058, Capana12g000059
GO:0010646	BP	e	regulation of cell communication	5/1687	83/35336	0.599771	4	5	1	Capana00g001827, Capana03g002667, Capana05g002367, Capana12g000058, Capana12g000059
GO:0044036	BP	e	cell wall macromolecule metabolic process	5/1687	84/35336	0.602294	5	5	1	Capana03g004113, Capana05g000891, Capana06g002084, Capana12g000276, Capana12g001371
GO:0009735	BP	e	response to cytokinin	1/1687	19/35336	0.605329	5	1	1	Capana06g001108
GO:0010639	BP	e	negative regulation of organelle organization	1/1687	19/35336	0.605329	6	1	1	Capana12g001255
GO:0010941	BP	e	regulation of cell death	1/1687	19/35336	0.605329	4	1	1	Capana02g003288
GO:0051129	BP	e	negative regulation of cellular component organization	1/1687	19/35336	0.605329	5	1	1	Capana12g001255
GO:0046434	BP	e	organophosphate catabolic process	1/1687	19/35336	0.605329	5	1	1	Capana02g001016
GO:0006206	BP	e	pyrimidine nucleobase metabolic process	1/1687	19/35336	0.605329	7	1	1	Capana12g000557
GO:0044255	BP	e	cellular lipid metabolic process	22/1687	423/35336	0.64594	4	22	1	Capana00g001579, Capana00g002451, Capana00g002724, Capana00g003264, Capana01g000174, Capana01g001643, Capana01g001770, Capana01g001814, Capana01g001987, Capana01g003566, Capana02g000120, Capana03g000054, Capana03g002393, Capana06g002406, Capana08g002507, Capana09g000347, Capana09g001009, Capana10g001426, Capana10g002239, Capana12g000864, Capana12g000865, Capana12g000866
GO:0010556	BP	e	regulation of macromolecule biosynthetic process	49/1687	968/35336	0.646485	5	49	1	Capana00g000208, Capana00g000317, Capana00g001745, Capana00g003180, Capana00g003509, Capana00g004118, Capana00g004224, Capana00g004225, Capana00g004709, Capana01g001423, Capana01g002093, Capana01g002094, Capana01g002457, Capana01g004288, Capana02g001023, Capana02g002153, Capana02g002597, Capana02g003185, Capana03g000991, Capana03g001525, Capana03g001822, Capana03g001909, Capana03g002675, Capana04…
GO:2000112	BP	e	regulation of cellular macromolecule biosynthetic process	49/1687	968/35336	0.646485	6	49	1	Capana00g000208, Capana00g000317, Capana00g001745, Capana00g003180, Capana00g003509, Capana00g004118, Capana00g004224, Capana00g004225, Capana00g004709, Capana01g001423, Capana01g002093, Capana01g002094, Capana01g002457, Capana01g004288, Capana02g001023, Capana02g002153, Capana02g002597, Capana02g003185, Capana03g000991, Capana03g001525, Capana03g001822, Capana03g001909, Capana03g002675, Capana04…
GO:0031326	BP	e	regulation of cellular biosynthetic process	50/1687	986/35336	0.649167	5	50	1	Capana00g000208, Capana00g000317, Capana00g001745, Capana00g001827, Capana00g003180, Capana00g003509, Capana00g004118, Capana00g004224, Capana00g004225, Capana00g004709, Capana01g001423, Capana01g002093, Capana01g002094, Capana01g002457, Capana01g004288, Capana02g001023, Capana02g002153, Capana02g002597, Capana02g003185, Capana03g000991, Capana03g001525, Capana03g001822, Capana03g001909, Capana03…
GO:0009889	BP	e	regulation of biosynthetic process	50/1687	987/35336	0.649399	4	50	1	Capana00g000208, Capana00g000317, Capana00g001745, Capana00g001827, Capana00g003180, Capana00g003509, Capana00g004118, Capana00g004224, Capana00g004225, Capana00g004709, Capana01g001423, Capana01g002093, Capana01g002094, Capana01g002457, Capana01g004288, Capana02g001023, Capana02g002153, Capana02g002597, Capana02g003185, Capana03g000991, Capana03g001525, Capana03g001822, Capana03g001909, Capana03…
GO:0043436	BP	e	oxoacid metabolic process	35/1687	687/35336	0.651615	4	35	1	Capana00g001461, Capana00g001579, Capana00g003264, Capana00g004442, Capana01g001987, Capana02g000741, Capana02g002928, Capana02g003288, Capana02g003489, Capana03g000142, Capana05g000495, Capana05g000532, Capana05g001005, Capana05g001049, Capana05g001050, Capana05g001051, Capana05g001524, Capana05g001525, Capana05g002401, Capana06g002406, Capana07g002187, Capana08g001305, Capana08g002507, Capana09…
GO:0034762	BP	e	regulation of transmembrane transport	2/1687	30/35336	0.653252	5	2	1	Capana03g000950, Capana12g001120
GO:0016311	BP	e	dephosphorylation	2/1687	30/35336	0.653252	5	2	1	Capana00g002724, Capana09g001009
GO:0007275	BP	e	multicellular organism development	6/1687	111/35336	0.655845	3	6	1	Capana03g000950, Capana08g001339, Capana10g000063, Capana12g000864, Capana12g000865, Capana12g000866
GO:0002831	BP	e	regulation of response to biotic stimulus	2/1687	31/35336	0.658804	4	2	1	Capana05g001005, Capana09g000338
GO:0032101	BP	e	regulation of response to external stimulus	2/1687	31/35336	0.658804	4	2	1	Capana05g001005, Capana09g000338
GO:0044275	BP	e	cellular carbohydrate catabolic process	2/1687	33/35336	0.670654	5	2	1	Capana02g002599, Capana09g000201
GO:0090501	BP	e	RNA phosphodiester bond hydrolysis	2/1687	34/35336	0.67688	7	2	1	Capana09g001652, Capana10g002294
GO:0061024	BP	e	membrane organization	2/1687	34/35336	0.67688	4	2	1	Capana02g003288, Capana11g002360
GO:0044042	BP	e	glucan metabolic process	7/1687	131/35336	0.680707	5	7	1	Capana00g002792, Capana00g004617, Capana01g003079, Capana02g002599, Capana03g004113, Capana05g000891, Capana12g000276
GO:0006073	BP	e	cellular glucan metabolic process	7/1687	131/35336	0.680707	6	7	1	Capana00g002792, Capana00g004617, Capana01g003079, Capana02g002599, Capana03g004113, Capana05g000891, Capana12g000276
GO:1901136	BP	e	carbohydrate derivative catabolic process	2/1687	36/35336	0.689772	4	2	1	Capana02g001016, Capana06g002084
GO:0033865	BP	e	nucleoside bisphosphate metabolic process	2/1687	37/35336	0.696383	7	2	1	Capana01g001643, Capana03g003657
GO:0042364	BP	e	water-soluble vitamin biosynthetic process	2/1687	37/35336	0.696383	5	2	1	Capana01g000242, Capana12g002677
GO:0034032	BP	e	purine nucleoside bisphosphate metabolic process	2/1687	37/35336	0.696383	8	2	1	Capana01g001643, Capana03g003657
GO:0033875	BP	e	ribonucleoside bisphosphate metabolic process	2/1687	37/35336	0.696383	8	2	1	Capana01g001643, Capana03g003657
GO:0009161	BP	e	ribonucleoside monophosphate metabolic process	2/1687	39/35336	0.709813	8	2	1	Capana06g001647, Capana10g000188
GO:0009156	BP	e	ribonucleoside monophosphate biosynthetic process	2/1687	39/35336	0.709813	9	2	1	Capana06g001647, Capana10g000188
GO:0090305	BP	e	nucleic acid phosphodiester bond hydrolysis	2/1687	39/35336	0.709813	6	2	1	Capana09g001652, Capana10g002294
GO:0009123	BP	e	nucleoside monophosphate metabolic process	2/1687	40/35336	0.716589	7	2	1	Capana06g001647, Capana10g000188
GO:0046274	BP	e	lignin catabolic process	2/1687	40/35336	0.716589	6	2	1	Capana01g004492, Capana02g002721
GO:0051049	BP	e	regulation of transport	2/1687	40/35336	0.716589	4	2	1	Capana03g000950, Capana12g001120
GO:0046271	BP	e	phenylpropanoid catabolic process	2/1687	40/35336	0.716589	5	2	1	Capana01g004492, Capana02g002721
GO:0009110	BP	e	vitamin biosynthetic process	2/1687	40/35336	0.716589	4	2	1	Capana01g000242, Capana12g002677
GO:0009124	BP	e	nucleoside monophosphate biosynthetic process	2/1687	40/35336	0.716589	8	2	1	Capana06g001647, Capana10g000188
GO:0006952	BP	e	defense response	9/1687	171/35336	0.717847	3	9	1	Capana00g003438, Capana01g004264, Capana02g001862, Capana05g001005, Capana05g001140, Capana05g002411, Capana07g002200, Capana08g002677, Capana12g002081
GO:0006082	BP	e	organic acid metabolic process	35/1687	694/35336	0.718818	3	35	1	Capana00g001461, Capana00g001579, Capana00g003264, Capana00g004442, Capana01g001987, Capana02g000741, Capana02g002928, Capana02g003288, Capana02g003489, Capana03g000142, Capana05g000495, Capana05g000532, Capana05g001005, Capana05g001049, Capana05g001050, Capana05g001051, Capana05g001524, Capana05g001525, Capana05g002401, Capana06g002406, Capana07g002187, Capana08g001305, Capana08g002507, Capana09…
GO:0006520	BP	e	cellular amino acid metabolic process	21/1687	412/35336	0.726901	6	21	1	Capana00g001461, Capana00g004442, Capana02g000741, Capana02g002928, Capana02g003288, Capana03g000142, Capana05g000495, Capana05g000532, Capana05g001049, Capana05g001050, Capana05g001051, Capana05g001524, Capana05g001525, Capana06g002406, Capana07g002187, Capana08g001305, Capana09g000884, Capana09g001407, Capana09g002117, Capana10g000260, Capana12g002920
GO:0032446	BP	e	protein modification by small protein conjugation	3/1687	51/35336	0.73544	8	3	1	Capana00g004545, Capana05g000563, Capana06g001868
GO:0140352	BP	e	export from cell	3/1687	54/35336	0.743611	4	3	1	Capana06g000470, Capana09g001345, Capana12g000594
GO:0051239	BP	e	regulation of multicellular organismal process	3/1687	56/35336	0.749807	3	3	1	Capana00g001827, Capana12g002498, Capana12g002499
GO:0097435	BP	e	supramolecular fiber organization	3/1687	57/35336	0.753093	4	3	1	Capana01g001945, Capana02g003270, Capana09g000542
GO:0016070	BP	e	RNA metabolic process	47/1687	946/35336	0.757068	6	47	1	Capana00g000410, Capana00g001505, Capana00g002662, Capana00g002721, Capana00g005091, Capana01g000336, Capana01g001883, Capana01g002093, Capana01g002094, Capana01g002387, Capana01g003535, Capana01g004288, Capana02g000043, Capana02g000234, Capana02g000741, Capana02g001587, Capana02g001738, Capana02g002100, Capana02g003288, Capana03g000457, Capana03g001909, Capana03g001981, Capana04g001124, Capana04…
GO:0009737	BP	e	response to abscisic acid	3/1687	60/35336	0.763567	5	3	1	Capana03g000685, Capana08g001245, Capana08g002677
GO:0048878	BP	e	chemical homeostasis	3/1687	61/35336	0.767229	4	3	1	Capana03g000738, Capana07g000957, Capana08g001245
GO:0097305	BP	e	response to alcohol	3/1687	61/35336	0.767229	4	3	1	Capana03g000685, Capana08g001245, Capana08g002677
GO:0033993	BP	e	response to lipid	4/1687	72/35336	0.777836	4	4	1	Capana03g000685, Capana08g001245, Capana08g002677, Capana12g001228
GO:0018130	BP	e	heterocycle biosynthetic process	33/1687	667/35336	0.783511	4	33	1	Capana00g000410, Capana00g000771, Capana00g002662, Capana00g004560, Capana01g000242, Capana01g001883, Capana01g002093, Capana01g002094, Capana01g004288, Capana02g000043, Capana02g001104, Capana02g001738, Capana02g003080, Capana03g000457, Capana03g001909, Capana03g001981, Capana03g002647, Capana03g002648, Capana03g004420, Capana05g001227, Capana05g001228, Capana06g001647, Capana06g001873, Capana07…
GO:0008033	BP	e	tRNA processing	4/1687	78/35336	0.788715	9	4	1	Capana04g001124, Capana04g001125, Capana10g002294, Capana11g001309
GO:0000375	BP	e	RNA splicing, via transesterification reactions	4/1687	81/35336	0.7954	9	4	1	Capana00g001505, Capana00g005091, Capana01g000336, Capana11g000146
GO:0000377	BP	e	RNA splicing, via transesterification reactions with bulged adenosine as nucleophile	4/1687	81/35336	0.7954	10	4	1	Capana00g001505, Capana00g005091, Capana01g000336, Capana11g000146
GO:0045944	BP	e	positive regulation of transcription by RNA polymerase II	4/1687	82/35336	0.797774	11	4	1	Capana00g004709, Capana01g002457, Capana06g002604, Capana10g000711
GO:0006418	BP	e	tRNA aminoacylation for protein translation	4/1687	82/35336	0.797774	10	4	1	Capana02g000741, Capana02g003288, Capana09g001407, Capana09g002117
GO:0010468	BP	e	regulation of gene expression	54/1687	1105/35336	0.829755	5	54	1	Capana00g000208, Capana00g000317, Capana00g001745, Capana00g002721, Capana00g003180, Capana00g003509, Capana00g004118, Capana00g004224, Capana00g004225, Capana00g004709, Capana01g000336, Capana01g001423, Capana01g002093, Capana01g002094, Capana01g002457, Capana01g003025, Capana01g004288, Capana02g001023, Capana02g002153, Capana02g002597, Capana02g003185, Capana03g000991, Capana03g001525, Capana03…
GO:0019318	BP	e	hexose metabolic process	6/1687	123/35336	0.833008	5	6	1	Capana00g000552, Capana02g003389, Capana02g003391, Capana04g000143, Capana05g001731, Capana08g000028
GO:0034654	BP	e	nucleobase-containing compound biosynthetic process	27/1687	549/35336	0.839981	5	27	1	Capana00g000410, Capana00g000771, Capana00g002662, Capana01g001883, Capana01g002093, Capana01g002094, Capana01g004288, Capana02g000043, Capana02g001738, Capana02g003080, Capana03g000457, Capana03g001909, Capana03g001981, Capana03g002647, Capana03g002648, Capana03g004420, Capana06g001647, Capana06g001873, Capana07g000393, Capana08g000238, Capana08g000288, Capana09g000753, Capana10g000188, Capana10…
GO:0006644	BP	e	phospholipid metabolic process	7/1687	143/35336	0.8444	5	7	1	Capana00g002724, Capana01g001770, Capana01g003566, Capana03g002393, Capana08g002507, Capana09g001009, Capana10g002239
GO:0034470	BP	e	ncRNA processing	8/1687	159/35336	0.851043	8	8	1	Capana01g003535, Capana02g000234, Capana02g001587, Capana04g001124, Capana04g001125, Capana10g002294, Capana11g001309, Capana11g001413
GO:0044264	BP	e	cellular polysaccharide metabolic process	8/1687	166/35336	0.856206	5	8	1	Capana00g002792, Capana00g004617, Capana01g003079, Capana02g002599, Capana03g004113, Capana05g000891, Capana12g000276, Capana12g001371
GO:0048522	BP	e	positive regulation of cellular process	10/1687	206/35336	0.870006	4	10	1	Capana00g004709, Capana01g002457, Capana03g000950, Capana05g000390, Capana06g002604, Capana07g000392, Capana07g002220, Capana10g000063, Capana10g000711, Capana10g002192
GO:0051171	BP	e	regulation of nitrogen compound metabolic process	50/1687	1025/35336	0.881676	4	50	1	Capana00g000208, Capana00g000317, Capana00g001745, Capana00g001827, Capana00g003180, Capana00g003509, Capana00g004118, Capana00g004224, Capana00g004225, Capana00g004709, Capana01g001423, Capana01g002093, Capana01g002094, Capana01g002457, Capana01g004288, Capana02g001023, Capana02g002153, Capana02g002597, Capana02g003185, Capana03g000991, Capana03g001525, Capana03g001822, Capana03g001909, Capana03…
GO:0080090	BP	e	regulation of primary metabolic process	50/1687	1038/35336	0.941047	4	50	1	Capana00g000208, Capana00g000317, Capana00g001745, Capana00g001827, Capana00g003180, Capana00g003509, Capana00g004118, Capana00g004224, Capana00g004225, Capana00g004709, Capana01g001423, Capana01g002093, Capana01g002094, Capana01g002457, Capana01g004288, Capana02g001023, Capana02g002153, Capana02g002597, Capana02g003185, Capana03g000991, Capana03g001525, Capana03g001822, Capana03g001909, Capana03…
GO:0031323	BP	e	regulation of cellular metabolic process	52/1687	1086/35336	0.942422	4	52	1	Capana00g000208, Capana00g000317, Capana00g001745, Capana00g001827, Capana00g003180, Capana00g003509, Capana00g004118, Capana00g004224, Capana00g004225, Capana00g004709, Capana01g001423, Capana01g002093, Capana01g002094, Capana01g002457, Capana01g004288, Capana02g001023, Capana02g002153, Capana02g002597, Capana02g003185, Capana03g000191, Capana03g000991, Capana03g001525, Capana03g001822, Capana03…
GO:0034765	BP	e	regulation of ion transmembrane transport	1/1687	20/35336	1	6	1	1	Capana12g001120
GO:0006739	BP	e	NADP metabolic process	1/1687	20/35336	1	2	1	1	Capana01g000523
GO:0009116	BP	e	nucleoside metabolic process	2/1687	41/35336	1	6	2	1	Capana10g000188, Capana12g000557
GO:0019684	BP	e	photosynthesis, light reaction	1/1687	20/35336	1	4	1	1	Capana01g002199
GO:0046040	BP	e	IMP metabolic process	1/1687	20/35336	1	10	1	1	Capana06g001647
GO:0006188	BP	e	IMP biosynthetic process	1/1687	20/35336	1	11	1	1	Capana06g001647
GO:0010035	BP	e	response to inorganic substance	6/1687	125/35336	1	3	6	1	Capana00g004545, Capana05g000082, Capana05g001005, Capana08g001175, Capana11g002133, Capana12g001228
GO:0006887	BP	e	exocytosis	2/1687	41/35336	1	6	2	1	Capana06g000470, Capana09g001345
GO:0006075	BP	e	(1->3)-beta-D-glucan biosynthetic process	1/1687	20/35336	1	9	1	1	Capana01g003079
GO:2000028	BP	e	regulation of photoperiodism, flowering	1/1687	20/35336	1	4	1	1	Capana00g001827
GO:0006074	BP	e	(1->3)-beta-D-glucan metabolic process	1/1687	20/35336	1	8	1	1	Capana01g003079
GO:0019438	BP	e	aromatic compound biosynthetic process	32/1687	670/35336	1	4	32	1	Capana00g000410, Capana00g000771, Capana00g002662, Capana00g004560, Capana01g001883, Capana01g002093, Capana01g002094, Capana01g004288, Capana02g000043, Capana02g001104, Capana02g001738, Capana02g003080, Capana03g000457, Capana03g001909, Capana03g001981, Capana03g002647, Capana03g002648, Capana03g004420, Capana05g000532, Capana05g001227, Capana05g001228, Capana06g001647, Capana06g001873, Capana07…
GO:0009536	CC	e	plastid	57/1687	478/35336	3.08579e-10	5	57	1.7839e-06	Capana00g000410, Capana00g000476, Capana00g000771, Capana00g001211, Capana00g001335, Capana00g001461, Capana00g002088, Capana00g002089, Capana00g002662, Capana00g002675, Capana00g002792, Capana00g004560, Capana00g004617, Capana01g000336, Capana01g001028, Capana01g001115, Capana01g001780, Capana01g001865, Capana01g001883, Capana01g001987, Capana01g002199, Capana01g002237, Capana01g002619, Capana02…
GO:0009507	CC	e	chloroplast	51/1687	419/35336	1.06428e-09	6	51	3.0763e-06	Capana00g000410, Capana00g000476, Capana00g000771, Capana00g001335, Capana00g002088, Capana00g002089, Capana00g002662, Capana00g002675, Capana00g002792, Capana00g004560, Capana00g004617, Capana01g000336, Capana01g001028, Capana01g001115, Capana01g001780, Capana01g001865, Capana01g001883, Capana01g001987, Capana01g002237, Capana01g002619, Capana02g000035, Capana02g000079, Capana02g001587, Capana02…
GO:0009570	CC	e	chloroplast stroma	16/1687	100/35336	2.04833e-05	3	16	0.0107649	Capana00g001461, Capana00g002111, Capana02g001318, Capana02g003288, Capana03g000191, Capana03g000950, Capana03g002175, Capana04g000324, Capana04g000943, Capana05g000626, Capana06g001108, Capana08g001525, Capana09g002066, Capana10g000260, Capana11g002133, Capana12g001317
GO:0009532	CC	e	plastid stroma	16/1687	101/35336	2.3271e-05	2	16	0.0112108	Capana00g001461, Capana00g002111, Capana02g001318, Capana02g003288, Capana03g000191, Capana03g000950, Capana03g002175, Capana04g000324, Capana04g000943, Capana05g000626, Capana06g001108, Capana08g001525, Capana09g002066, Capana10g000260, Capana11g002133, Capana12g001317
GO:0031967	CC	e	organelle envelope	13/1687	80/35336	0.000101422	3	13	0.0241539	Capana01g004099, Capana01g004183, Capana02g001368, Capana02g002852, Capana03g002175, Capana04g000324, Capana04g000861, Capana08g000191, Capana08g001525, Capana08g001663, Capana11g002133, Capana11g002211, Capana12g000120
GO:0031975	CC	e	envelope	13/1687	80/35336	0.000101422	2	13	0.0241539	Capana01g004099, Capana01g004183, Capana02g001368, Capana02g002852, Capana03g002175, Capana04g000324, Capana04g000861, Capana08g000191, Capana08g001525, Capana08g001663, Capana11g002133, Capana11g002211, Capana12g000120
GO:0009526	CC	e	plastid envelope	12/1687	75/35336	0.000215741	4	12	0.038975	Capana01g004099, Capana01g004183, Capana02g001368, Capana02g002852, Capana03g002175, Capana04g000324, Capana04g000861, Capana08g000191, Capana08g001525, Capana11g002133, Capana11g002211, Capana12g000120
GO:0009941	CC	e	chloroplast envelope	11/1687	72/35336	0.000587195	5	11	0.0737951	Capana01g004099, Capana01g004183, Capana02g001368, Capana02g002852, Capana03g002175, Capana04g000324, Capana08g000191, Capana08g001525, Capana11g002133, Capana11g002211, Capana12g000120
GO:0009579	CC	e	thylakoid	6/1687	35/35336	0.00578907	3	6	0.379717	Capana00g002089, Capana01g004099, Capana02g002852, Capana03g000950, Capana08g001525, Capana12g001317
GO:0005622	CC	e	intracellular anatomical structure	6/1687	35/35336	0.00578907	2	6	0.379717	Capana00g002089, Capana01g004099, Capana02g002852, Capana03g000950, Capana08g001525, Capana12g001317
GO:0030956	CC	e	glutamyl-tRNA(Gln) amidotransferase complex	2/1687	3/35336	0.00661668	3	2	0.379717	Capana07g002187, Capana10g000260
GO:0031976	CC	e	plastid thylakoid	4/1687	18/35336	0.00925231	4	4	0.431352	Capana00g002089, Capana01g004099, Capana02g002852, Capana03g000950
GO:0009534	CC	e	chloroplast thylakoid	4/1687	18/35336	0.00925231	5	4	0.431352	Capana00g002089, Capana01g004099, Capana02g002852, Capana03g000950
GO:0009505	CC	e	plant-type cell wall	5/1687	29/35336	0.011242	4	5	0.476141	Capana05g000626, Capana05g000672, Capana08g002677, Capana09g000194, Capana11g001014
GO:0034357	CC	e	photosynthetic membrane	22/1687	270/35336	0.0140777	3	22	0.503513	Capana00g000771, Capana00g001211, Capana00g001698, Capana00g002089, Capana00g002675, Capana01g000811, Capana01g001865, Capana01g002199, Capana01g004439, Capana03g000950, Capana03g001477, Capana03g003159, Capana04g000674, Capana06g000413, Capana06g002122, Capana07g001928, Capana09g000753, Capana10g000581, Capana11g000966, Capana11g001016, Capana11g002360, Capana12g000120
GO:0042651	CC	e	thylakoid membrane	22/1687	270/35336	0.0140777	4	22	0.503513	Capana00g000771, Capana00g001211, Capana00g001698, Capana00g002089, Capana00g002675, Capana01g000811, Capana01g001865, Capana01g002199, Capana01g004439, Capana03g000950, Capana03g001477, Capana03g003159, Capana04g000674, Capana06g000413, Capana06g002122, Capana07g001928, Capana09g000753, Capana10g000581, Capana11g000966, Capana11g001016, Capana11g002360, Capana12g000120
GO:0046540	CC	e	U4/U6 x U5 tri-snRNP complex	4/1687	21/35336	0.0161551	6	4	0.539842	Capana00g005091, Capana01g000594, Capana05g001284, Capana05g002024
GO:0097526	CC	e	spliceosomal tri-snRNP complex	4/1687	21/35336	0.0161551	5	4	0.539842	Capana00g005091, Capana01g000594, Capana05g001284, Capana05g002024
GO:0009523	CC	e	photosystem II	9/1687	83/35336	0.0174016	4	9	0.571582	Capana00g001211, Capana00g001698, Capana00g002089, Capana01g001865, Capana01g002844, Capana03g001477, Capana04g000674, Capana06g002122, Capana07g001928
GO:0009509	CC	e	chromoplast	2/1687	5/35336	0.0206839	6	2	0.636028	Capana00g001461, Capana03g000054
GO:0055035	CC	e	plastid thylakoid membrane	21/1687	265/35336	0.0282117	5	21	0.787883	Capana00g000771, Capana00g001211, Capana00g001698, Capana00g002089, Capana00g002675, Capana01g000811, Capana01g001865, Capana01g002199, Capana01g004439, Capana03g000950, Capana03g001477, Capana03g003159, Capana04g000674, Capana06g000413, Capana06g002122, Capana07g001928, Capana09g000753, Capana10g000581, Capana11g001016, Capana11g002360, Capana12g000120
GO:0031984	CC	e	organelle subcompartment	7/1687	63/35336	0.0301115	2	7	0.809077	Capana00g000077, Capana00g002089, Capana01g004099, Capana02g002852, Capana03g000950, Capana08g000993, Capana12g001371
GO:0042170	CC	e	plastid membrane	23/1687	306/35336	0.0303701	4	23	0.809077	Capana00g000771, Capana00g001211, Capana00g001698, Capana00g002089, Capana00g002675, Capana01g000811, Capana01g001865, Capana01g002199, Capana01g004439, Capana03g000950, Capana03g001477, Capana03g001481, Capana03g003159, Capana04g000674, Capana06g000413, Capana06g002122, Capana07g001928, Capana09g000753, Capana10g000581, Capana11g001016, Capana11g002360, Capana12g000120, Capana12g001381
GO:0031224	CC	e	intrinsic component of membrane	461/1687	8896/35336	0.0384841	2	461	0.865187	Capana00g000065, Capana00g000075, Capana00g000077, Capana00g000107, Capana00g000163, Capana00g000208, Capana00g000270, Capana00g000290, Capana00g000346, Capana00g000532, Capana00g000533, Capana00g000564, Capana00g000577, Capana00g000721, Capana00g000771, Capana00g000894, Capana00g000922, Capana00g000938, Capana00g001054, Capana00g001079, Capana00g001092, Capana00g001159, Capana00g001161, Capana00…
GO:0009535	CC	e	chloroplast thylakoid membrane	20/1687	264/35336	0.040991	6	20	0.865187	Capana00g000771, Capana00g001211, Capana00g001698, Capana00g002089, Capana00g002675, Capana01g000811, Capana01g001865, Capana01g002199, Capana01g004439, Capana03g001477, Capana03g003159, Capana04g000674, Capana06g000413, Capana06g002122, Capana07g001928, Capana09g000753, Capana10g000581, Capana11g001016, Capana11g002360, Capana12g000120
GO:0016021	CC	e	integral component of membrane	460/1687	8882/35336	0.0411286	3	460	0.865187	Capana00g000065, Capana00g000075, Capana00g000077, Capana00g000107, Capana00g000163, Capana00g000208, Capana00g000270, Capana00g000290, Capana00g000346, Capana00g000532, Capana00g000533, Capana00g000564, Capana00g000577, Capana00g000721, Capana00g000771, Capana00g000894, Capana00g000922, Capana00g000938, Capana00g001054, Capana00g001079, Capana00g001092, Capana00g001159, Capana00g001161, Capana00…
GO:0005763	CC	e	mitochondrial small ribosomal subunit	1/1687	1/35336	0.0477417	6	1	0.865187	Capana01g001780
GO:0000314	CC	e	organellar small ribosomal subunit	1/1687	1/35336	0.0477417	5	1	0.865187	Capana01g001780
GO:0030134	CC	e	COPII-coated ER to Golgi transport vesicle	1/1687	1/35336	0.0477417	8	1	0.865187	Capana06g001700
GO:0042175	CC	e	nuclear outer membrane-endoplasmic reticulum membrane network	1/1687	1/35336	0.0477417	3	1	0.865187	Capana08g000028
GO:0043235	CC	e	receptor complex	1/1687	1/35336	0.0477417	2	1	0.865187	Capana11g002360
GO:0033281	CC	e	TAT protein transport complex	1/1687	1/35336	0.0477417	4	1	0.865187	Capana11g002360
GO:0030135	CC	e	coated vesicle	3/1687	18/35336	0.051857	7	3	0.874631	Capana03g003006, Capana06g001700, Capana08g000115
GO:0030286	CC	e	dynein complex	2/1687	8/35336	0.0526504	3	2	0.874631	Capana06g000984, Capana11g002110
GO:0097525	CC	e	spliceosomal snRNP complex	4/1687	32/35336	0.0643982	4	4	1	Capana00g005091, Capana01g000594, Capana05g001284, Capana05g002024
GO:0030532	CC	e	small nuclear ribonucleoprotein complex	4/1687	32/35336	0.0643982	3	4	1	Capana00g005091, Capana01g000594, Capana05g001284, Capana05g002024
GO:0120114	CC	e	Sm-like protein family complex	4/1687	35/35336	0.0839791	2	4	1	Capana00g005091, Capana01g000594, Capana05g001284, Capana05g002024
GO:0009840	CC	e	chloroplastic endopeptidase Clp complex	1/1687	2/35336	0.0932054	3	1	1	Capana02g002852
GO:0030904	CC	e	retromer complex	1/1687	2/35336	0.0932054	3	1	1	Capana03g001110
GO:0005947	CC	e	mitochondrial alpha-ketoglutarate dehydrogenase complex	1/1687	2/35336	0.0932054	5	1	1	Capana12g002920
GO:0012505	CC	e	endomembrane system	1/1687	2/35336	0.0932054	2	1	1	Capana03g000738
GO:0030062	CC	e	mitochondrial tricarboxylic acid cycle enzyme complex	1/1687	2/35336	0.0932054	3	1	1	Capana12g002920
GO:0098807	CC	e	chloroplast thylakoid membrane protein complex	1/1687	2/35336	0.0932054	3	1	1	Capana03g004339
GO:0031262	CC	e	Ndc80 complex	1/1687	2/35336	0.0932054	2	1	1	Capana01g003909
GO:1902554	CC	e	serine/threonine protein kinase complex	2/1687	13/35336	0.125476	6	2	1	Capana06g000762, Capana06g001873
GO:1902911	CC	e	protein kinase complex	2/1687	13/35336	0.125476	5	2	1	Capana06g000762, Capana06g001873
GO:0009368	CC	e	endopeptidase Clp complex	1/1687	3/35336	0.1365	2	1	1	Capana02g002852
GO:1990316	CC	e	Atg1/ULK1 kinase complex	1/1687	3/35336	0.1365	7	1	1	Capana06g000762
GO:0005635	CC	e	nuclear envelope	1/1687	3/35336	0.1365	4	1	1	Capana08g001663
GO:0005938	CC	e	cell cortex	1/1687	3/35336	0.1365	3	1	1	Capana12g001255
GO:0042597	CC	e	periplasmic space	1/1687	3/35336	0.1365	2	1	1	Capana01g004183
GO:0110165	CC	e	cellular anatomical entity	684/1687	13753/35336	0.167065	1	684	1	Capana00g000065, Capana00g000075, Capana00g000077, Capana00g000107, Capana00g000163, Capana00g000202, Capana00g000208, Capana00g000270, Capana00g000290, Capana00g000317, Capana00g000346, Capana00g000410, Capana00g000476, Capana00g000532, Capana00g000533, Capana00g000564, Capana00g000577, Capana00g000721, Capana00g000771, Capana00g000894, Capana00g000922, Capana00g000938, Capana00g001054, Capana00…
GO:0097708	CC	e	intracellular vesicle	6/1687	74/35336	0.168353	5	6	1	Capana00g000077, Capana03g003006, Capana06g001700, Capana08g000115, Capana08g000993, Capana12g001371
GO:0031410	CC	e	cytoplasmic vesicle	6/1687	74/35336	0.168353	6	6	1	Capana00g000077, Capana03g003006, Capana06g001700, Capana08g000115, Capana08g000993, Capana12g001371
GO:0005811	CC	e	lipid droplet	2/1687	16/35336	0.176084	5	2	1	Capana02g003542, Capana08g001524
GO:0031360	CC	e	intrinsic component of thylakoid membrane	2/1687	16/35336	0.176084	3	2	1	Capana00g002675, Capana11g002360
GO:0031361	CC	e	integral component of thylakoid membrane	2/1687	16/35336	0.176084	4	2	1	Capana00g002675, Capana11g002360
GO:0030014	CC	e	CCR4-NOT complex	2/1687	16/35336	0.176084	3	2	1	Capana06g000644, Capana10g001205
GO:0032806	CC	e	carboxy-terminal domain protein kinase complex	1/1687	4/35336	0.177728	7	1	1	Capana06g001873
GO:0045240	CC	e	dihydrolipoyl dehydrogenase complex	1/1687	4/35336	0.177728	4	1	1	Capana12g002920
GO:0005787	CC	e	signal peptidase complex	1/1687	4/35336	0.177728	4	1	1	Capana04g001241
GO:0000427	CC	e	plastid-encoded plastid RNA polymerase complex	1/1687	4/35336	0.177728	7	1	1	Capana03g001981
GO:0005675	CC	e	transcription factor TFIIH holo complex	1/1687	4/35336	0.177728	8	1	1	Capana06g001873
GO:0031907	CC	e	microbody lumen	1/1687	4/35336	0.177728	5	1	1	Capana01g000775
GO:0005782	CC	e	peroxisomal matrix	1/1687	4/35336	0.177728	6	1	1	Capana01g000775
GO:0030136	CC	e	clathrin-coated vesicle	2/1687	17/35336	0.193595	8	2	1	Capana03g003006, Capana08g000115
GO:0000159	CC	e	protein phosphatase type 2A complex	2/1687	17/35336	0.193595	6	2	1	Capana04g002886, Capana06g000941
GO:0005963	CC	e	magnesium-dependent protein serine/threonine phosphatase complex	2/1687	18/35336	0.211312	5	2	1	Capana04g002886, Capana06g000941
GO:0009508	CC	e	plastid chromosome	1/1687	5/35336	0.216989	6	1	1	Capana03g001822
GO:1903293	CC	e	phosphatase complex	2/1687	19/35336	0.229176	3	2	1	Capana04g002886, Capana06g000941
GO:0008287	CC	e	protein serine/threonine phosphatase complex	2/1687	19/35336	0.229176	4	2	1	Capana04g002886, Capana06g000941
GO:0043231	CC	e	intracellular membrane-bounded organelle	181/1687	3497/35336	0.242032	4	181	1	Capana00g000077, Capana00g000317, Capana00g000410, Capana00g000476, Capana00g000771, Capana00g001211, Capana00g001335, Capana00g001449, Capana00g001461, Capana00g001698, Capana00g001827, Capana00g002088, Capana00g002089, Capana00g002662, Capana00g002675, Capana00g002762, Capana00g002792, Capana00g003294, Capana00g003509, Capana00g003702, Capana00g004118, Capana00g004166, Capana00g004560, Capana00…
GO:0043227	CC	e	membrane-bounded organelle	181/1687	3502/35336	0.242625	3	181	1	Capana00g000077, Capana00g000317, Capana00g000410, Capana00g000476, Capana00g000771, Capana00g001211, Capana00g001335, Capana00g001449, Capana00g001461, Capana00g001698, Capana00g001827, Capana00g002088, Capana00g002089, Capana00g002662, Capana00g002675, Capana00g002762, Capana00g002792, Capana00g003294, Capana00g003509, Capana00g003702, Capana00g004118, Capana00g004166, Capana00g004560, Capana00…
GO:0005875	CC	e	microtubule associated complex	2/1687	20/35336	0.247133	2	2	1	Capana06g000984, Capana11g002110
GO:0042644	CC	e	chloroplast nucleoid	1/1687	6/35336	0.254377	6	1	1	Capana12g002513
GO:0045239	CC	e	tricarboxylic acid cycle enzyme complex	1/1687	6/35336	0.254377	2	1	1	Capana12g002920
GO:0005774	CC	e	vacuolar membrane	5/1687	68/35336	0.259965	5	5	1	Capana01g003909, Capana02g001368, Capana08g000191, Capana09g001090, Capana11g002133
GO:0048046	CC	e	apoplast	8/1687	113/35336	0.261991	3	8	1	Capana01g004492, Capana02g002721, Capana03g004113, Capana05g000082, Capana05g000672, Capana05g000891, Capana11g001014, Capana12g000276
GO:0005856	CC	e	cytoskeleton	2/1687	21/35336	0.265134	5	2	1	Capana06g001250, Capana12g001255
GO:0031982	CC	e	vesicle	6/1687	79/35336	0.279352	4	6	1	Capana00g000077, Capana03g003006, Capana06g001700, Capana08g000115, Capana08g000993, Capana12g001371
GO:0000439	CC	e	transcription factor TFIIH core complex	1/1687	7/35336	0.28998	4	1	1	Capana06g001873
GO:0042646	CC	e	plastid nucleoid	1/1687	8/35336	0.323884	5	1	1	Capana12g002513
GO:0016607	CC	e	nuclear speck	1/1687	8/35336	0.323884	3	1	1	Capana09g002001
GO:0009331	CC	e	glycerol-3-phosphate dehydrogenase complex	1/1687	8/35336	0.323884	4	1	1	Capana02g001016
GO:0009538	CC	e	photosystem I reaction center	1/1687	9/35336	0.356171	3	1	1	Capana02g001321
GO:0009295	CC	e	nucleoid	1/1687	9/35336	0.356171	2	1	1	Capana12g002513
GO:0042555	CC	e	MCM complex	1/1687	9/35336	0.356171	2	1	1	Capana03g002953
GO:0097255	CC	e	R2TP complex	2/1687	27/35336	0.3718	2	2	1	Capana06g002631, Capana07g002500
GO:0000178	CC	e	exosome (RNase complex)	1/1687	10/35336	0.386916	4	1	1	Capana05g001618
GO:1905354	CC	e	exoribonuclease complex	1/1687	10/35336	0.386916	3	1	1	Capana05g001618
GO:0005801	CC	e	cis-Golgi network	1/1687	11/35336	0.416194	5	1	1	Capana06g001700
GO:0031225	CC	e	anchored component of membrane	3/1687	38/35336	0.427538	3	3	1	Capana03g000908, Capana05g000827, Capana12g002153
GO:0012511	CC	e	monolayer-surrounded lipid storage body	1/1687	12/35336	0.444074	6	1	1	Capana02g003542
GO:0010287	CC	e	plastoglobule	1/1687	12/35336	0.444074	2	1	1	Capana00g002089
GO:0031969	CC	e	chloroplast membrane	3/1687	43/35336	0.45981	5	3	1	Capana03g000950, Capana03g001481, Capana12g001381
GO:0005802	CC	e	trans-Golgi network	3/1687	43/35336	0.45981	4	3	1	Capana00g000077, Capana08g000993, Capana12g001371
GO:0046658	CC	e	anchored component of plasma membrane	1/1687	13/35336	0.470624	4	1	1	Capana05g000827
GO:0098791	CC	e	Golgi apparatus subcompartment	3/1687	45/35336	0.474868	3	3	1	Capana00g000077, Capana08g000993, Capana12g001371
GO:0005694	CC	e	chromosome	3/1687	48/35336	0.499043	5	3	1	Capana01g000704, Capana03g001822, Capana03g003927
GO:0031977	CC	e	thylakoid lumen	1/1687	15/35336	0.519983	2	1	1	Capana07g000286
GO:0005618	CC	e	cell wall	8/1687	136/35336	0.541294	3	8	1	Capana03g004113, Capana05g000626, Capana05g000672, Capana05g000891, Capana08g002677, Capana09g000194, Capana11g001014, Capana12g000276
GO:0030312	CC	e	external encapsulating structure	8/1687	141/35336	0.551829	2	8	1	Capana03g004113, Capana05g000626, Capana05g000672, Capana05g000891, Capana08g002677, Capana09g000194, Capana11g001014, Capana12g000276
GO:0016604	CC	e	nuclear body	1/1687	17/35336	0.564741	2	1	1	Capana09g002001
GO:0009706	CC	e	chloroplast inner membrane	2/1687	30/35336	0.653252	6	2	1	Capana03g000950, Capana03g001481
GO:0009528	CC	e	plastid inner membrane	2/1687	31/35336	0.658804	5	2	1	Capana03g000950, Capana03g001481
GO:0098797	CC	e	plasma membrane protein complex	2/1687	36/35336	0.689772	3	2	1	Capana01g003079, Capana11g002360
GO:0035267	CC	e	NuA4 histone acetyltransferase complex	2/1687	36/35336	0.689772	9	2	1	Capana06g002631, Capana07g002500
GO:0005789	CC	e	endoplasmic reticulum membrane	8/1687	147/35336	0.695602	4	8	1	Capana00g001579, Capana00g004545, Capana01g001643, Capana02g003137, Capana05g002434, Capana06g001700, Capana07g002332, Capana09g000462
GO:0000943	CC	e	retrotransposon nucleocapsid	2/1687	37/35336	0.696383	2	2	1	Capana08g001452, Capana12g000557
GO:1902562	CC	e	H4 histone acetyltransferase complex	2/1687	37/35336	0.696383	7	2	1	Capana06g002631, Capana07g002500
GO:0043189	CC	e	H4/H2A histone acetyltransferase complex	2/1687	37/35336	0.696383	8	2	1	Capana06g002631, Capana07g002500
GO:0031226	CC	e	intrinsic component of plasma membrane	2/1687	39/35336	0.709813	3	2	1	Capana05g000827, Capana11g000553
GO:0043229	CC	e	intracellular organelle	197/1687	4029/35336	0.723851	3	197	1	Capana00g000077, Capana00g000317, Capana00g000410, Capana00g000476, Capana00g000771, Capana00g001211, Capana00g001335, Capana00g001449, Capana00g001461, Capana00g001698, Capana00g001827, Capana00g002088, Capana00g002089, Capana00g002117, Capana00g002662, Capana00g002675, Capana00g002762, Capana00g002792, Capana00g003294, Capana00g003509, Capana00g003702, Capana00g003903, Capana00g004118, Capana00…
GO:0043226	CC	e	organelle	197/1687	4036/35336	0.724151	2	197	1	Capana00g000077, Capana00g000317, Capana00g000410, Capana00g000476, Capana00g000771, Capana00g001211, Capana00g001335, Capana00g001449, Capana00g001461, Capana00g001698, Capana00g001827, Capana00g002088, Capana00g002089, Capana00g002117, Capana00g002662, Capana00g002675, Capana00g002762, Capana00g002792, Capana00g003294, Capana00g003509, Capana00g003702, Capana00g003903, Capana00g004118, Capana00…
GO:0005768	CC	e	endosome	3/1687	54/35336	0.743611	7	3	1	Capana00g000077, Capana08g000993, Capana12g001371
GO:0061695	CC	e	transferase complex, transferring phosphorus-containing groups	3/1687	54/35336	0.743611	4	3	1	Capana03g001981, Capana06g000762, Capana06g001873
GO:0015934	CC	e	large ribosomal subunit	3/1687	59/35336	0.759984	4	3	1	Capana00g002088, Capana01g002237, Capana04g002084
GO:0031090	CC	e	organelle membrane	38/1687	763/35336	0.796466	3	38	1	Capana00g000771, Capana00g001211, Capana00g001579, Capana00g001698, Capana00g002089, Capana00g002675, Capana00g004545, Capana01g000811, Capana01g001643, Capana01g001865, Capana01g002199, Capana01g003909, Capana01g004439, Capana02g001368, Capana02g003137, Capana03g000950, Capana03g001477, Capana03g001481, Capana03g002393, Capana03g003159, Capana04g000674, Capana05g002434, Capana06g000413, Capana06…
GO:0005886	CC	e	plasma membrane	18/1687	362/35336	0.804283	3	18	1	Capana00g000202, Capana00g000771, Capana01g002199, Capana01g003909, Capana02g000766, Capana02g001368, Capana02g002348, Capana03g001628, Capana03g002120, Capana05g000393, Capana06g000794, Capana08g000191, Capana08g001509, Capana08g002210, Capana09g001343, Capana10g001136, Capana10g001277, Capana12g002868
GO:0009521	CC	e	photosystem	9/1687	179/35336	0.859511	3	9	1	Capana00g001211, Capana00g001698, Capana00g002089, Capana01g001865, Capana01g002844, Capana03g001477, Capana04g000674, Capana06g002122, Capana07g001928
GO:0016020	CC	e	membrane	68/1687	1415/35336	0.949233	2	68	1	Capana00g000202, Capana00g000771, Capana00g001211, Capana00g001579, Capana00g001698, Capana00g002089, Capana00g002675, Capana00g003952, Capana00g004545, Capana00g004736, Capana01g000058, Capana01g000811, Capana01g001643, Capana01g001865, Capana01g002199, Capana01g002859, Capana01g002860, Capana01g003909, Capana01g004439, Capana02g000766, Capana02g001368, Capana02g002348, Capana02g003137, Capana03…
GO:0005575	CC	e	cellular_component	706/1687	14784/35336	1	0	706	1	Capana00g000065, Capana00g000075, Capana00g000077, Capana00g000107, Capana00g000163, Capana00g000202, Capana00g000208, Capana00g000270, Capana00g000290, Capana00g000317, Capana00g000346, Capana00g000410, Capana00g000476, Capana00g000532, Capana00g000533, Capana00g000564, Capana00g000577, Capana00g000721, Capana00g000771, Capana00g000894, Capana00g000922, Capana00g000938, Capana00g001054, Capana00…
GO:0000148	CC	e	1,3-beta-D-glucan synthase complex	1/1687	20/35336	1	4	1	1	Capana01g003079
GO:0016667	MF	e	oxidoreductase activity, acting on a sulfur group of donors	19/1687	128/35336	1.09345e-05	3	19	0.00790154	Capana01g003136, Capana02g001163, Capana03g000191, Capana03g002663, Capana03g002682, Capana03g003566, Capana03g003568, Capana03g003569, Capana04g000138, Capana05g001886, Capana05g002203, Capana05g002207, Capana05g002401, Capana06g000328, Capana06g003017, Capana07g002194, Capana08g002361, Capana09g001111, Capana10g002424
GO:0015036	MF	e	disulfide oxidoreductase activity	14/1687	91/35336	0.000102622	4	14	0.0241539	Capana01g003136, Capana03g002663, Capana03g003566, Capana03g003568, Capana03g003569, Capana04g000138, Capana05g001886, Capana05g002401, Capana06g000328, Capana06g003017, Capana07g002194, Capana08g002361, Capana09g001111, Capana10g002424
GO:0070205	MF	e	2-succinyl-6-hydroxy-2,4-cyclohexadiene-1-carboxylate synthase activity	3/1687	3/35336	0.000108632	4	3	0.0241539	Capana05g001049, Capana05g001050, Capana05g001051
GO:0070204	MF	e	2-succinyl-5-enolpyruvyl-6-hydroxy-3-cyclohexene-1-carboxylic-acid synthase activity	3/1687	3/35336	0.000108632	4	3	0.0241539	Capana05g001049, Capana05g001050, Capana05g001051
GO:0045156	MF	e	electron transporter, transferring electrons within the cyclic electron transport pathway of photosynthesis activity	9/1687	46/35336	0.000280055	4	9	0.0436042	Capana00g001211, Capana00g001698, Capana00g002089, Capana01g001865, Capana01g002844, Capana03g001477, Capana04g000674, Capana06g002122, Capana07g001928
GO:0015035	MF	e	protein-disulfide reductase activity	13/1687	89/35336	0.00030414	5	13	0.0450828	Capana01g003136, Capana03g002663, Capana03g003566, Capana03g003568, Capana03g003569, Capana04g000138, Capana05g001886, Capana06g000328, Capana06g003017, Capana07g002194, Capana08g002361, Capana09g001111, Capana10g002424
GO:0004177	MF	e	aminopeptidase activity	5/1687	15/35336	0.000495152	5	5	0.0650563	Capana00g002111, Capana01g000243, Capana07g000642, Capana11g002235, Capana12g002251
GO:0004674	MF	e	protein serine/threonine kinase activity	66/1687	901/35336	0.00062484	6	66	0.0768554	Capana00g000075, Capana00g000564, Capana00g000721, Capana00g000724, Capana00g000769, Capana00g001092, Capana00g001159, Capana00g001161, Capana00g001239, Capana00g002145, Capana00g002147, Capana00g003844, Capana00g004458, Capana01g000852, Capana01g001534, Capana02g001282, Capana02g002121, Capana03g001606, Capana04g001158, Capana04g002418, Capana04g002463, Capana04g002466, Capana04g002467, Capana04…
GO:0004747	MF	e	ribokinase activity	2/1687	2/35336	0.00227798	6	2	0.19953	Capana07g002052, Capana07g002053
GO:0036033	MF	e	mediator complex binding	2/1687	2/35336	0.00227798	3	2	0.19953	Capana08g002472, Capana08g002474
GO:0003868	MF	e	4-hydroxyphenylpyruvate dioxygenase activity	2/1687	2/35336	0.00227798	5	2	0.19953	Capana05g001524, Capana05g001525
GO:0016744	MF	e	transketolase or transaldolase activity	5/1687	22/35336	0.00328567	3	5	0.260441	Capana00g004442, Capana01g000523, Capana05g001049, Capana05g001050, Capana05g001051
GO:0008238	MF	e	exopeptidase activity	12/1687	102/35336	0.0034329	4	12	0.263912	Capana00g000894, Capana00g002111, Capana01g000243, Capana01g003889, Capana03g002847, Capana04g000697, Capana04g000699, Capana04g001427, Capana07g000249, Capana07g000642, Capana11g002235, Capana12g002251
GO:0015925	MF	e	galactosidase activity	7/1687	42/35336	0.00346952	5	7	0.263912	Capana03g000180, Capana03g001451, Capana03g004318, Capana04g001540, Capana05g000672, Capana08g002579, Capana09g000222
GO:0050567	MF	e	glutaminyl-tRNA synthase (glutamine-hydrolyzing) activity	2/1687	3/35336	0.00661668	5	2	0.379717	Capana07g002187, Capana10g000260
GO:0009055	MF	e	electron transfer activity	28/1687	346/35336	0.00715399	3	28	0.379717	Capana00g000226, Capana00g001211, Capana00g001333, Capana00g001698, Capana00g002089, Capana00g002675, Capana00g003702, Capana01g000811, Capana01g001865, Capana01g002844, Capana01g003136, Capana02g001241, Capana03g001477, Capana03g003566, Capana03g003568, Capana03g003569, Capana04g000674, Capana05g001886, Capana05g002203, Capana05g002207, Capana06g000076, Capana06g000328, Capana06g002122, Capana06…
GO:0030976	MF	e	thiamine pyrophosphate binding	4/1687	17/35336	0.00747474	4	4	0.386597	Capana00g004442, Capana05g001049, Capana05g001050, Capana05g001051
GO:0050997	MF	e	quaternary ammonium group binding	4/1687	17/35336	0.00747474	2	4	0.386597	Capana00g004442, Capana05g001049, Capana05g001050, Capana05g001051
GO:0016849	MF	e	phosphorus-oxygen lyase activity	4/1687	19/35336	0.0112838	3	4	0.476141	Capana01g000174, Capana07g000069, Capana07g000072, Capana11g001850
GO:0004518	MF	e	nuclease activity	28/1687	358/35336	0.011852	4	28	0.487885	Capana00g000604, Capana00g003903, Capana01g001086, Capana02g000413, Capana02g002519, Capana03g003863, Capana04g000310, Capana04g000790, Capana04g001275, Capana06g000644, Capana06g000797, Capana07g000069, Capana07g000072, Capana08g000465, Capana08g000725, Capana08g001973, Capana09g000760, Capana09g002286, Capana10g001205, Capana10g002294, Capana11g000214, Capana11g000553, Capana11g001850, Capana12…
GO:0004672	MF	e	protein kinase activity	122/1687	2045/35336	0.0118996	5	122	0.487885	Capana00g000075, Capana00g000552, Capana00g000564, Capana00g000721, Capana00g000724, Capana00g000769, Capana00g001092, Capana00g001159, Capana00g001161, Capana00g001239, Capana00g002145, Capana00g002147, Capana00g002576, Capana00g002623, Capana00g002634, Capana00g002680, Capana00g003432, Capana00g003844, Capana00g003965, Capana00g004221, Capana00g004458, Capana00g004822, Capana01g000676, Capana01…
GO:0008429	MF	e	phosphatidylethanolamine binding	2/1687	4/35336	0.0128144	4	2	0.493866	Capana12g002498, Capana12g002499
GO:0016987	MF	e	sigma factor activity	2/1687	4/35336	0.0128144	3	2	0.493866	Capana08g000288, Capana10g000992
GO:0016726	MF	e	oxidoreductase activity, acting on CH or CH2 groups, NAD or NADP as acceptor	2/1687	4/35336	0.0128144	4	2	0.493866	Capana08g002507, Capana10g002239
GO:0004623	MF	e	phospholipase A2 activity	2/1687	4/35336	0.0128144	6	2	0.493866	Capana01g001770, Capana07g000957
GO:0051745	MF	e	4-hydroxy-3-methylbut-2-en-1-yl diphosphate reductase activity	2/1687	4/35336	0.0128144	5	2	0.493866	Capana08g002507, Capana10g002239
GO:0016725	MF	e	oxidoreductase activity, acting on CH or CH2 groups	3/1687	11/35336	0.0134306	3	3	0.503513	Capana06g002406, Capana08g002507, Capana10g002239
GO:0016301	MF	e	kinase activity	153/1687	2645/35336	0.0135937	4	153	0.503513	Capana00g000075, Capana00g000552, Capana00g000564, Capana00g000721, Capana00g000724, Capana00g000769, Capana00g001092, Capana00g001159, Capana00g001161, Capana00g001239, Capana00g002145, Capana00g002147, Capana00g002460, Capana00g002576, Capana00g002623, Capana00g002634, Capana00g002680, Capana00g002739, Capana00g003432, Capana00g003844, Capana00g003965, Capana00g004221, Capana00g004458, Capana00…
GO:0003680	MF	e	minor groove of adenine-thymine-rich DNA binding	6/1687	42/35336	0.0141099	6	6	0.503513	Capana02g000083, Capana02g002409, Capana04g000037, Capana04g000850, Capana12g000872, Capana12g002123
GO:0000217	MF	e	DNA secondary structure binding	6/1687	43/35336	0.0157531	5	6	0.535699	Capana02g000083, Capana02g002409, Capana04g000037, Capana04g000850, Capana12g000872, Capana12g002123
GO:0004364	MF	e	glutathione transferase activity	3/1687	12/35336	0.0172803	4	3	0.570842	Capana03g004565, Capana05g000544, Capana06g000146
GO:0043531	MF	e	ADP binding	44/1687	642/35336	0.0189245	8	44	0.61411	Capana00g001772, Capana00g002373, Capana00g003790, Capana01g004188, Capana01g004287, Capana02g001560, Capana03g001879, Capana03g003921, Capana03g003957, Capana03g003969, Capana03g003971, Capana03g004255, Capana03g004261, Capana03g004618, Capana04g000493, Capana05g000118, Capana05g000119, Capana05g000848, Capana05g000854, Capana06g002607, Capana06g003019, Capana06g003020, Capana06g003080, Capana07…
GO:0016624	MF	e	oxidoreductase activity, acting on the aldehyde or oxo group of donors, disulfide as acceptor	4/1687	22/35336	0.019015	4	4	0.61411	Capana04g001241, Capana04g001513, Capana10g001205, Capana12g002920
GO:0004557	MF	e	alpha-galactosidase activity	2/1687	5/35336	0.0206839	6	2	0.636028	Capana03g001451, Capana05g000672
GO:0052692	MF	e	raffinose alpha-galactosidase activity	2/1687	5/35336	0.0206839	7	2	0.636028	Capana03g001451, Capana05g000672
GO:0004540	MF	e	ribonuclease activity	20/1687	253/35336	0.02555	5	20	0.736617	Capana00g003903, Capana01g001086, Capana02g000413, Capana04g000790, Capana04g001275, Capana06g000644, Capana07g000069, Capana07g000072, Capana08g000465, Capana08g000725, Capana08g001973, Capana09g000760, Capana10g001205, Capana10g002294, Capana11g000553, Capana11g001850, Capana12g001185, Capana12g001904, Capana12g001917, Capana12g002660
GO:0008236	MF	e	serine-type peptidase activity	27/1687	366/35336	0.0256115	4	27	0.736617	Capana00g000894, Capana00g004947, Capana01g000410, Capana01g000462, Capana01g000717, Capana01g000775, Capana01g001041, Capana01g002655, Capana01g002656, Capana01g003889, Capana01g004436, Capana02g000903, Capana02g001721, Capana02g002852, Capana03g002826, Capana03g002847, Capana04g000480, Capana04g000697, Capana04g000699, Capana04g001427, Capana07g000249, Capana07g002236, Capana08g000163, Capana08…
GO:0017171	MF	e	serine hydrolase activity	27/1687	366/35336	0.0256115	3	27	0.736617	Capana00g000894, Capana00g004947, Capana01g000410, Capana01g000462, Capana01g000717, Capana01g000775, Capana01g001041, Capana01g002655, Capana01g002656, Capana01g003889, Capana01g004436, Capana02g000903, Capana02g001721, Capana02g002852, Capana03g002826, Capana03g002847, Capana04g000480, Capana04g000697, Capana04g000699, Capana04g001427, Capana07g000249, Capana07g002236, Capana08g000163, Capana08…
GO:0016773	MF	e	phosphotransferase activity, alcohol group as acceptor	130/1687	2260/35336	0.0281696	4	130	0.787883	Capana00g000075, Capana00g000552, Capana00g000564, Capana00g000721, Capana00g000724, Capana00g000769, Capana00g001092, Capana00g001159, Capana00g001161, Capana00g001239, Capana00g002145, Capana00g002147, Capana00g002460, Capana00g002576, Capana00g002623, Capana00g002634, Capana00g002680, Capana00g003432, Capana00g003844, Capana00g003965, Capana00g004221, Capana00g004458, Capana00g004822, Capana01…
GO:1901681	MF	e	sulfur compound binding	4/1687	25/35336	0.0293815	2	4	0.809077	Capana00g004442, Capana05g001049, Capana05g001050, Capana05g001051
GO:0016730	MF	e	oxidoreductase activity, acting on iron-sulfur proteins as donors	2/1687	6/35336	0.0300516	3	2	0.809077	Capana01g004439, Capana06g000413
GO:0004565	MF	e	beta-galactosidase activity	5/1687	37/35336	0.030202	6	5	0.809077	Capana03g000180, Capana03g004318, Capana04g001540, Capana08g002579, Capana09g000222
GO:0016682	MF	e	oxidoreductase activity, acting on diphenols and related substances as donors, oxygen as acceptor	8/1687	77/35336	0.0303416	4	8	0.809077	Capana00g001211, Capana00g002089, Capana01g001865, Capana01g004492, Capana02g002721, Capana04g000674, Capana06g002122, Capana12g002817
GO:0004519	MF	e	endonuclease activity	21/1687	273/35336	0.0312184	5	21	0.82786	Capana00g000604, Capana00g003903, Capana01g001086, Capana02g000413, Capana04g001275, Capana06g000797, Capana07g000069, Capana07g000072, Capana08g000465, Capana08g000725, Capana08g001973, Capana09g000760, Capana09g002286, Capana10g002294, Capana11g000214, Capana11g000553, Capana11g001850, Capana12g001185, Capana12g001904, Capana12g001917, Capana12g002660
GO:0043621	MF	e	protein self-association	3/1687	15/35336	0.0321322	3	3	0.832897	Capana01g000242, Capana08g001245, Capana12g002513
GO:0033862	MF	e	UMP kinase activity	2/1687	7/35336	0.0407567	8	2	0.865187	Capana03g002647, Capana03g002648
GO:0070006	MF	e	metalloaminopeptidase activity	2/1687	7/35336	0.0407567	6	2	0.865187	Capana00g002111, Capana11g002235
GO:0080123	MF	e	jasmonate-amino synthetase activity	2/1687	7/35336	0.0407567	5	2	0.865187	Capana05g001005, Capana09g000338
GO:0033897	MF	e	ribonuclease T2 activity	3/1687	17/35336	0.0447562	7	3	0.865187	Capana07g000069, Capana07g000072, Capana11g001850
GO:0051537	MF	e	2 iron, 2 sulfur cluster binding	6/1687	55/35336	0.0464689	4	6	0.865187	Capana00g000226, Capana04g001808, Capana06g002447, Capana11g000179, Capana11g000180, Capana11g000426
GO:0032542	MF	e	sulfiredoxin activity	1/1687	1/35336	0.0477417	4	1	0.865187	Capana02g001163
GO:0080116	MF	e	glucuronoxylan glucuronosyltransferase activity	1/1687	1/35336	0.0477417	6	1	0.865187	Capana12g001371
GO:0016166	MF	e	phytoene dehydrogenase activity	1/1687	1/35336	0.0477417	4	1	0.865187	Capana03g000054
GO:0051743	MF	e	red chlorophyll catabolite reductase activity	1/1687	1/35336	0.0477417	5	1	0.865187	Capana04g002182
GO:0098809	MF	e	nitrite reductase activity	1/1687	1/35336	0.0477417	4	1	0.865187	Capana04g001808
GO:0008863	MF	e	formate dehydrogenase (NAD+) activity	1/1687	1/35336	0.0477417	5	1	0.865187	Capana02g003489
GO:0008942	MF	e	nitrite reductase [NAD(P)H] activity	1/1687	1/35336	0.0477417	5	1	0.865187	Capana04g001808
GO:0003785	MF	e	actin monomer binding	1/1687	1/35336	0.0477417	5	1	0.865187	Capana12g001255
GO:0019808	MF	e	polyamine binding	1/1687	1/35336	0.0477417	2	1	0.865187	Capana01g004183
GO:0047746	MF	e	chlorophyllase activity	1/1687	1/35336	0.0477417	5	1	0.865187	Capana00g000503
GO:0004411	MF	e	homogentisate 1,2-dioxygenase activity	1/1687	1/35336	0.0477417	5	1	0.865187	Capana09g000884
GO:0047517	MF	e	1,4-beta-D-xylan synthase activity	1/1687	1/35336	0.0477417	5	1	0.865187	Capana12g001371
GO:0008685	MF	e	2-C-methyl-D-erythritol 2,4-cyclodiphosphate synthase activity	1/1687	1/35336	0.0477417	4	1	0.865187	Capana01g000174
GO:0030899	MF	e	calcium-dependent ATPase activity	1/1687	1/35336	0.0477417	2	1	0.865187	Capana03g002175
GO:0009976	MF	e	tocopherol cyclase activity	1/1687	1/35336	0.0477417	3	1	0.865187	Capana08g000837
GO:0018738	MF	e	S-formylglutathione hydrolase activity	1/1687	1/35336	0.0477417	5	1	0.865187	Capana05g000082
GO:0050515	MF	e	4-(cytidine 5'-diphospho)-2-C-methyl-D-erythritol kinase activity	1/1687	1/35336	0.0477417	5	1	0.865187	Capana01g001814
GO:0004325	MF	e	ferrochelatase activity	2/1687	8/35336	0.0526504	3	2	0.874631	Capana05g001227, Capana05g001228
GO:0004034	MF	e	aldose 1-epimerase activity	2/1687	8/35336	0.0526504	5	2	0.874631	Capana02g003389, Capana02g003391
GO:0004521	MF	e	endoribonuclease activity	17/1687	227/35336	0.060214	6	17	0.969631	Capana00g003903, Capana01g001086, Capana02g000413, Capana04g001275, Capana07g000069, Capana07g000072, Capana08g000465, Capana08g000725, Capana08g001973, Capana09g000760, Capana10g002294, Capana11g000553, Capana11g001850, Capana12g001185, Capana12g001904, Capana12g001917, Capana12g002660
GO:0004252	MF	e	serine-type endopeptidase activity	18/1687	238/35336	0.0643007	5	18	1	Capana00g004947, Capana01g000410, Capana01g000462, Capana01g000717, Capana01g000775, Capana01g001041, Capana01g002655, Capana01g002656, Capana01g004436, Capana02g000903, Capana02g001721, Capana02g002852, Capana07g002236, Capana08g000163, Capana08g001525, Capana08g001927, Capana09g000479, Capana11g002094
GO:0016772	MF	e	transferase activity, transferring phosphorus-containing groups	163/1687	2980/35336	0.0655931	3	163	1	Capana00g000075, Capana00g000410, Capana00g000552, Capana00g000564, Capana00g000721, Capana00g000724, Capana00g000769, Capana00g001092, Capana00g001159, Capana00g001161, Capana00g001239, Capana00g002145, Capana00g002147, Capana00g002460, Capana00g002576, Capana00g002623, Capana00g002634, Capana00g002662, Capana00g002680, Capana00g002739, Capana00g003432, Capana00g003844, Capana00g003965, Capana00…
GO:0004535	MF	e	poly(A)-specific ribonuclease activity	2/1687	9/35336	0.0655948	9	2	1	Capana06g000644, Capana10g001205
GO:0010277	MF	e	chlorophyllide a oxygenase [overall] activity	2/1687	9/35336	0.0655948	5	2	1	Capana11g000179, Capana11g000180
GO:0004784	MF	e	superoxide dismutase activity	2/1687	9/35336	0.0655948	4	2	1	Capana06g001955, Capana12g001441
GO:0033926	MF	e	glycopeptide alpha-N-acetylgalactosaminidase activity	2/1687	9/35336	0.0655948	5	2	1	Capana05g002151, Capana12g002379
GO:0016721	MF	e	oxidoreductase activity, acting on superoxide radicals as acceptor	2/1687	9/35336	0.0655948	3	2	1	Capana06g001955, Capana12g001441
GO:0004553	MF	e	hydrolase activity, hydrolyzing O-glycosyl compounds	32/1687	483/35336	0.066427	4	32	1	Capana00g000118, Capana00g000552, Capana00g003597, Capana00g003604, Capana01g000143, Capana01g000523, Capana02g002599, Capana03g000180, Capana03g000733, Capana03g001451, Capana03g003625, Capana03g004113, Capana03g004318, Capana04g001540, Capana05g000518, Capana05g000672, Capana05g000827, Capana05g000891, Capana05g002151, Capana06g000677, Capana06g000681, Capana06g002084, Capana07g000071, Capana08…
GO:0061733	MF	e	peptide-lysine-N-acetyltransferase activity	3/1687	21/35336	0.0761293	8	3	1	Capana05g000696, Capana06g000918, Capana06g000919
GO:0004402	MF	e	histone acetyltransferase activity	3/1687	21/35336	0.0761293	9	3	1	Capana05g000696, Capana06g000918, Capana06g000919
GO:0034212	MF	e	peptide N-acetyltransferase activity	3/1687	21/35336	0.0761293	7	3	1	Capana05g000696, Capana06g000918, Capana06g000919
GO:0008235	MF	e	metalloexopeptidase activity	2/1687	10/35336	0.0794627	5	2	1	Capana00g002111, Capana11g002235
GO:0009041	MF	e	uridylate kinase activity	2/1687	10/35336	0.0794627	7	2	1	Capana03g002647, Capana03g002648
GO:0004180	MF	e	carboxypeptidase activity	7/1687	74/35336	0.0895753	5	7	1	Capana00g000894, Capana01g003889, Capana03g002847, Capana04g000697, Capana04g000699, Capana04g001427, Capana07g000249
GO:0016672	MF	e	oxidoreductase activity, acting on a sulfur group of donors, quinone or similar compound as acceptor	1/1687	2/35336	0.0932054	4	1	1	Capana05g002401
GO:0102344	MF	e	3-hydroxy-behenoyl-CoA dehydratase activity	1/1687	2/35336	0.0932054	5	1	1	Capana00g001579
GO:0004107	MF	e	chorismate synthase activity	1/1687	2/35336	0.0932054	5	1	1	Capana05g000532
GO:0008864	MF	e	formyltetrahydrofolate deformylase activity	1/1687	2/35336	0.0932054	5	1	1	Capana06g001647
GO:0048018	MF	e	receptor ligand activity	1/1687	2/35336	0.0932054	4	1	1	Capana02g000620
GO:0008083	MF	e	growth factor activity	1/1687	2/35336	0.0932054	5	1	1	Capana02g000620
GO:0102345	MF	e	3-hydroxy-lignoceroyl-CoA dehydratase activity	1/1687	2/35336	0.0932054	5	1	1	Capana00g001579
GO:0030546	MF	e	signaling receptor activator activity	1/1687	2/35336	0.0932054	3	1	1	Capana02g000620
GO:0045174	MF	e	glutathione dehydrogenase (ascorbate) activity	1/1687	2/35336	0.0932054	6	1	1	Capana05g002401
GO:0004516	MF	e	nicotinate phosphoribosyltransferase activity	1/1687	2/35336	0.0932054	4	1	1	Capana02g003080
GO:0004852	MF	e	uroporphyrinogen-III synthase activity	1/1687	2/35336	0.0932054	5	1	1	Capana02g001104
GO:0015038	MF	e	glutathione disulfide oxidoreductase activity	1/1687	2/35336	0.0932054	5	1	1	Capana05g002401
GO:0102343	MF	e	3-hydroxy-arachidoyl-CoA dehydratase activity	1/1687	2/35336	0.0932054	5	1	1	Capana00g001579
GO:0102158	MF	e	very-long-chain 3-hydroxyacyl-CoA dehydratase activity	1/1687	2/35336	0.0932054	5	1	1	Capana00g001579
GO:0030545	MF	e	signaling receptor regulator activity	1/1687	2/35336	0.0932054	2	1	1	Capana02g000620
GO:0004845	MF	e	uracil phosphoribosyltransferase activity	1/1687	2/35336	0.0932054	5	1	1	Capana12g000557
GO:0016636	MF	e	oxidoreductase activity, acting on the CH-CH group of donors, iron-sulfur protein as acceptor	1/1687	2/35336	0.0932054	4	1	1	Capana04g002182
GO:0016703	MF	e	oxidoreductase activity, acting on single donors with incorporation of molecular oxygen, incorporation of one atom of oxygen (internal monooxygenases or internal mixed function oxidases)	2/1687	11/35336	0.0941365	4	2	1	Capana11g000179, Capana11g000180
GO:0016798	MF	e	hydrolase activity, acting on glycosyl bonds	33/1687	518/35336	0.0955546	3	33	1	Capana00g000118, Capana00g000552, Capana00g003597, Capana00g003604, Capana00g004736, Capana01g000143, Capana01g000523, Capana02g002599, Capana03g000180, Capana03g000733, Capana03g001451, Capana03g003625, Capana03g004113, Capana03g004318, Capana04g001540, Capana05g000518, Capana05g000672, Capana05g000827, Capana05g000891, Capana05g002151, Capana06g000677, Capana06g000681, Capana06g002084, Capana07…
GO:0016668	MF	e	oxidoreductase activity, acting on a sulfur group of donors, NAD(P) as acceptor	2/1687	12/35336	0.109508	4	2	1	Capana05g002203, Capana05g002207
GO:0004185	MF	e	serine-type carboxypeptidase activity	6/1687	65/35336	0.130932	6	6	1	Capana00g000894, Capana01g003889, Capana03g002847, Capana04g000697, Capana04g000699, Capana04g001427
GO:0004849	MF	e	uridine kinase activity	1/1687	3/35336	0.1365	7	1	1	Capana10g000188
GO:0004801	MF	e	transaldolase activity	1/1687	3/35336	0.1365	4	1	1	Capana01g000523
GO:0051920	MF	e	peroxiredoxin activity	1/1687	3/35336	0.1365	4	1	1	Capana01g003662
GO:0003863	MF	e	3-methyl-2-oxobutanoate dehydrogenase (2-methylpropanoyl-transferring) activity	1/1687	3/35336	0.1365	5	1	1	Capana12g002920
GO:0071617	MF	e	lysophospholipid acyltransferase activity	1/1687	3/35336	0.1365	5	1	1	Capana07g000957
GO:0030515	MF	e	snoRNA binding	1/1687	3/35336	0.1365	5	1	1	Capana02g000234
GO:0004806	MF	e	triglyceride lipase activity	1/1687	3/35336	0.1365	5	1	1	Capana10g002344
GO:0031071	MF	e	cysteine desulfurase activity	1/1687	3/35336	0.1365	5	1	1	Capana10g001909
GO:0018423	MF	e	protein C-terminal leucine carboxyl O-methyltransferase activity	1/1687	3/35336	0.1365	9	1	1	Capana06g000022
GO:0044183	MF	e	protein folding chaperone	1/1687	3/35336	0.1365	1	1	1	Capana03g000950
GO:0003935	MF	e	GTP cyclohydrolase II activity	1/1687	3/35336	0.1365	7	1	1	Capana12g002677
GO:0042171	MF	e	lysophosphatidic acid acyltransferase activity	1/1687	3/35336	0.1365	6	1	1	Capana07g000957
GO:0004575	MF	e	sucrose alpha-glucosidase activity	1/1687	3/35336	0.1365	7	1	1	Capana01g000523
GO:0004823	MF	e	leucine-tRNA ligase activity	1/1687	3/35336	0.1365	6	1	1	Capana02g000741
GO:0004514	MF	e	nicotinate-nucleotide diphosphorylase (carboxylating) activity	1/1687	3/35336	0.1365	5	1	1	Capana02g003080
GO:0009011	MF	e	starch synthase activity	1/1687	3/35336	0.1365	6	1	1	Capana00g002792
GO:0008686	MF	e	3,4-dihydroxy-2-butanone-4-phosphate synthase activity	1/1687	3/35336	0.1365	4	1	1	Capana12g002677
GO:0005542	MF	e	folic acid binding	1/1687	3/35336	0.1365	5	1	1	Capana00g004590
GO:0009882	MF	e	blue light photoreceptor activity	1/1687	3/35336	0.1365	4	1	1	Capana04g001057
GO:0016679	MF	e	oxidoreductase activity, acting on diphenols and related substances as donors	8/1687	95/35336	0.13921	3	8	1	Capana00g001211, Capana00g002089, Capana01g001865, Capana01g004492, Capana02g002721, Capana04g000674, Capana06g002122, Capana12g002817
GO:0004040	MF	e	amidase activity	2/1687	14/35336	0.141951	5	2	1	Capana10g000260, Capana10g001456
GO:0015926	MF	e	glucosidase activity	2/1687	14/35336	0.141951	5	2	1	Capana01g000523, Capana06g000677
GO:0015171	MF	e	amino acid transmembrane transporter activity	2/1687	14/35336	0.141951	5	2	1	Capana08g002210, Capana11g000553
GO:0019139	MF	e	cytokinin dehydrogenase activity	2/1687	14/35336	0.141951	4	2	1	Capana09g000226, Capana10g002251
GO:0016491	MF	e	oxidoreductase activity	133/1687	2472/35336	0.142344	2	133	1	Capana00g000226, Capana00g000597, Capana00g001211, Capana00g001333, Capana00g001698, Capana00g001940, Capana00g002010, Capana00g002089, Capana00g002675, Capana00g002946, Capana00g003124, Capana00g003264, Capana00g003702, Capana00g004560, Capana01g000373, Capana01g000374, Capana01g000811, Capana01g001613, Capana01g001643, Capana01g001865, Capana01g001987, Capana01g002199, Capana01g002275, Capana01…
GO:0004523	MF	e	RNA-DNA hybrid ribonuclease activity	12/1687	168/35336	0.145682	8	12	1	Capana00g003903, Capana01g001086, Capana02g000413, Capana04g001275, Capana08g000725, Capana08g001973, Capana09g000760, Capana11g000553, Capana12g001185, Capana12g001904, Capana12g001917, Capana12g002660
GO:0052689	MF	e	carboxylic ester hydrolase activity	10/1687	132/35336	0.146396	4	10	1	Capana00g000503, Capana01g001770, Capana02g000741, Capana02g001811, Capana02g002160, Capana02g002796, Capana05g000082, Capana07g000957, Capana08g001554, Capana10g002344
GO:0016762	MF	e	xyloglucan:xyloglucosyl transferase activity	3/1687	28/35336	0.147453	6	3	1	Capana03g004113, Capana05g000891, Capana12g000276
GO:0016671	MF	e	oxidoreductase activity, acting on a sulfur group of donors, disulfide as acceptor	3/1687	28/35336	0.147453	4	3	1	Capana03g000191, Capana03g002682, Capana04g000138
GO:0008080	MF	e	N-acetyltransferase activity	4/1687	43/35336	0.148053	6	4	1	Capana05g000696, Capana06g000918, Capana06g000919, Capana12g001429
GO:0004857	MF	e	enzyme inhibitor activity	15/1687	222/35336	0.15569	3	15	1	Capana00g003777, Capana01g000766, Capana02g002160, Capana02g002979, Capana03g001467, Capana03g001493, Capana03g001550, Capana03g002517, Capana03g002531, Capana03g002532, Capana03g004056, Capana04g002212, Capana08g001554, Capana09g001229, Capana12g000196
GO:0000175	MF	e	3'-5'-exoribonuclease activity	2/1687	15/35336	0.158846	8	2	1	Capana06g000644, Capana10g001205
GO:0015297	MF	e	antiporter activity	13/1687	183/35336	0.159698	5	13	1	Capana00g000346, Capana00g000532, Capana00g000533, Capana01g000150, Capana01g001565, Capana03g000738, Capana04g001627, Capana04g001952, Capana05g000031, Capana07g000038, Capana07g001444, Capana10g000109, Capana12g001381
GO:0005342	MF	e	organic acid transmembrane transporter activity	2/1687	16/35336	0.176084	3	2	1	Capana08g002210, Capana11g000553
GO:0046943	MF	e	carboxylic acid transmembrane transporter activity	2/1687	16/35336	0.176084	4	2	1	Capana08g002210, Capana11g000553
GO:0072341	MF	e	modified amino acid binding	2/1687	16/35336	0.176084	2	2	1	Capana00g004590, Capana01g001613
GO:0140103	MF	e	catalytic activity, acting on a glycoprotein	2/1687	16/35336	0.176084	3	2	1	Capana05g002151, Capana12g002379
GO:0090599	MF	e	alpha-glucosidase activity	1/1687	4/35336	0.177728	6	1	1	Capana01g000523
GO:0016630	MF	e	protochlorophyllide reductase activity	1/1687	4/35336	0.177728	5	1	1	Capana00g004560
GO:0005337	MF	e	nucleoside transmembrane transporter activity	1/1687	4/35336	0.177728	4	1	1	Capana10g000564
GO:0052656	MF	e	L-isoleucine transaminase activity	1/1687	4/35336	0.177728	6	1	1	Capana02g002928
GO:0004817	MF	e	cysteine-tRNA ligase activity	1/1687	4/35336	0.177728	6	1	1	Capana02g003288
GO:0003880	MF	e	protein C-terminal carboxyl O-methyltransferase activity	1/1687	4/35336	0.177728	8	1	1	Capana06g000022
GO:0050113	MF	e	inositol oxygenase activity	1/1687	4/35336	0.177728	4	1	1	Capana09g000201
GO:0052654	MF	e	L-leucine transaminase activity	1/1687	4/35336	0.177728	6	1	1	Capana02g002928
GO:0052655	MF	e	L-valine transaminase activity	1/1687	4/35336	0.177728	6	1	1	Capana02g002928
GO:0042973	MF	e	glucan endo-1,3-beta-D-glucosidase activity	1/1687	4/35336	0.177728	7	1	1	Capana06g000677
GO:0046857	MF	e	oxidoreductase activity, acting on other nitrogenous compounds as donors, with NAD or NADP as acceptor	1/1687	4/35336	0.177728	4	1	1	Capana04g001808
GO:0005471	MF	e	ATP:ADP antiporter activity	1/1687	4/35336	0.177728	8	1	1	Capana12g001381
GO:0004373	MF	e	glycogen (starch) synthase activity	1/1687	4/35336	0.177728	7	1	1	Capana00g002792
GO:0030785	MF	e	[ribulose-bisphosphate carboxylase]-lysine N-methyltransferase activity	1/1687	4/35336	0.177728	6	1	1	Capana07g001154
GO:0015217	MF	e	ADP transmembrane transporter activity	1/1687	4/35336	0.177728	7	1	1	Capana12g001381
GO:0003933	MF	e	GTP cyclohydrolase activity	1/1687	4/35336	0.177728	6	1	1	Capana12g002677
GO:0030414	MF	e	peptidase inhibitor activity	6/1687	76/35336	0.179041	4	6	1	Capana00g003777, Capana03g001467, Capana03g001493, Capana03g001550, Capana09g001229, Capana12g000196
GO:0004866	MF	e	endopeptidase inhibitor activity	6/1687	76/35336	0.179041	5	6	1	Capana00g003777, Capana03g001467, Capana03g001493, Capana03g001550, Capana09g001229, Capana12g000196
GO:0061135	MF	e	endopeptidase regulator activity	6/1687	76/35336	0.179041	4	6	1	Capana00g003777, Capana03g001467, Capana03g001493, Capana03g001550, Capana09g001229, Capana12g000196
GO:0016701	MF	e	oxidoreductase activity, acting on single donors with incorporation of molecular oxygen	6/1687	76/35336	0.179041	3	6	1	Capana05g001524, Capana05g001525, Capana09g000201, Capana09g000884, Capana11g000179, Capana11g000180
GO:0140098	MF	e	catalytic activity, acting on RNA	37/1687	626/35336	0.184498	3	37	1	Capana00g000410, Capana00g002662, Capana00g003903, Capana01g001086, Capana01g001883, Capana01g002617, Capana02g000413, Capana02g000741, Capana02g002796, Capana02g003288, Capana04g000790, Capana04g001275, Capana06g000644, Capana07g000069, Capana07g000072, Capana07g000393, Capana07g002187, Capana08g000238, Capana08g000288, Capana08g000465, Capana08g000725, Capana08g001973, Capana09g000244, Capana09…
GO:0061134	MF	e	peptidase regulator activity	6/1687	77/35336	0.18467	3	6	1	Capana00g003777, Capana03g001467, Capana03g001493, Capana03g001550, Capana09g001229, Capana12g000196
GO:0016891	MF	e	endoribonuclease activity, producing 5'-phosphomonoesters	14/1687	205/35336	0.184682	7	14	1	Capana00g003903, Capana01g001086, Capana02g000413, Capana04g001275, Capana08g000465, Capana08g000725, Capana08g001973, Capana09g000760, Capana10g002294, Capana11g000553, Capana12g001185, Capana12g001904, Capana12g001917, Capana12g002660
GO:0016740	MF	e	transferase activity	281/1687	5480/35336	0.190235	2	281	1	Capana00g000075, Capana00g000077, Capana00g000107, Capana00g000410, Capana00g000552, Capana00g000564, Capana00g000721, Capana00g000724, Capana00g000769, Capana00g001092, Capana00g001159, Capana00g001161, Capana00g001239, Capana00g001461, Capana00g002088, Capana00g002145, Capana00g002147, Capana00g002451, Capana00g002460, Capana00g002576, Capana00g002623, Capana00g002634, Capana00g002662, Capana00…
GO:0005545	MF	e	1-phosphatidylinositol binding	2/1687	17/35336	0.193595	5	2	1	Capana03g003006, Capana08g000115
GO:0016893	MF	e	endonuclease activity, active with either ribo- or deoxyribonucleic acids and producing 5'-phosphomonoesters	14/1687	211/35336	0.194321	6	14	1	Capana00g003903, Capana01g001086, Capana02g000413, Capana04g001275, Capana08g000465, Capana08g000725, Capana08g001973, Capana09g000760, Capana10g002294, Capana11g000553, Capana12g001185, Capana12g001904, Capana12g001917, Capana12g002660
GO:0016835	MF	e	carbon-oxygen lyase activity	15/1687	226/35336	0.206782	3	15	1	Capana00g001579, Capana02g000986, Capana02g001104, Capana02g001725, Capana02g001726, Capana05g000532, Capana05g001049, Capana05g001050, Capana05g001051, Capana07g001684, Capana08g001671, Capana08g002110, Capana08g002112, Capana10g000007, Capana11g002097
GO:0042803	MF	e	protein homodimerization activity	3/1687	33/35336	0.207502	4	3	1	Capana02g001016, Capana03g002175, Capana11g002133
GO:0000155	MF	e	phosphorelay sensor kinase activity	3/1687	33/35336	0.207502	7	3	1	Capana05g002434, Capana11g002050, Capana11g002051
GO:0140299	MF	e	small molecule sensor activity	3/1687	33/35336	0.207502	1	3	1	Capana05g002434, Capana11g002050, Capana11g002051
GO:0005249	MF	e	voltage-gated potassium channel activity	2/1687	18/35336	0.211312	9	2	1	Capana06g002044, Capana12g001120
GO:0016868	MF	e	intramolecular transferase activity, phosphotransferases	2/1687	18/35336	0.211312	4	2	1	Capana00g001306, Capana11g001143
GO:0016298	MF	e	lipase activity	5/1687	61/35336	0.216091	4	5	1	Capana01g001770, Capana02g001811, Capana05g001982, Capana07g000957, Capana10g002344
GO:0051998	MF	e	protein carboxyl O-methyltransferase activity	1/1687	5/35336	0.216989	7	1	1	Capana06g000022
GO:0010340	MF	e	carboxyl-O-methyltransferase activity	1/1687	5/35336	0.216989	6	1	1	Capana06g000022
GO:0004821	MF	e	histidine-tRNA ligase activity	1/1687	5/35336	0.216989	6	1	1	Capana09g001407
GO:0009975	MF	e	cyclase activity	1/1687	5/35336	0.216989	2	1	1	Capana08g000837
GO:0003727	MF	e	single-stranded RNA binding	1/1687	5/35336	0.216989	5	1	1	Capana11g000966
GO:0046429	MF	e	4-hydroxy-3-methylbut-2-en-1-yl diphosphate synthase activity	1/1687	5/35336	0.216989	5	1	1	Capana06g002406
GO:0004834	MF	e	tryptophan synthase activity	1/1687	5/35336	0.216989	5	1	1	Capana10g000007
GO:0004564	MF	e	beta-fructofuranosidase activity	1/1687	5/35336	0.216989	5	1	1	Capana01g000523
GO:0008113	MF	e	peptide-methionine (S)-S-oxide reductase activity	1/1687	5/35336	0.216989	5	1	1	Capana03g002682
GO:0052592	MF	e	oxidoreductase activity, acting on CH or CH2 groups, with an iron-sulfur protein as acceptor	1/1687	5/35336	0.216989	4	1	1	Capana06g002406
GO:0016661	MF	e	oxidoreductase activity, acting on other nitrogenous compounds as donors	1/1687	5/35336	0.216989	3	1	1	Capana04g001808
GO:0098599	MF	e	palmitoyl hydrolase activity	1/1687	5/35336	0.216989	3	1	1	Capana01g003488
GO:0004506	MF	e	squalene monooxygenase activity	1/1687	5/35336	0.216989	5	1	1	Capana08g002186
GO:0030247	MF	e	polysaccharide binding	7/1687	94/35336	0.219616	3	7	1	Capana00g003844, Capana00g003858, Capana02g002308, Capana02g002813, Capana06g002457, Capana07g000071, Capana09g002020
GO:0016775	MF	e	phosphotransferase activity, nitrogenous group as acceptor	3/1687	34/35336	0.220116	4	3	1	Capana05g002434, Capana11g002050, Capana11g002051
GO:0004673	MF	e	protein histidine kinase activity	3/1687	34/35336	0.220116	6	3	1	Capana05g002434, Capana11g002050, Capana11g002051
GO:0016884	MF	e	carbon-nitrogen ligase activity, with glutamine as amido-N-donor	2/1687	19/35336	0.229176	4	2	1	Capana07g002187, Capana10g000260
GO:0005506	MF	e	iron ion binding	38/1687	661/35336	0.230895	6	38	1	Capana00g000226, Capana00g000597, Capana00g001211, Capana00g002089, Capana00g002675, Capana01g000373, Capana01g000374, Capana01g001865, Capana01g002811, Capana03g001275, Capana03g001477, Capana03g001738, Capana03g001749, Capana03g003715, Capana03g004152, Capana04g000618, Capana04g000621, Capana04g000674, Capana06g000908, Capana06g001493, Capana06g001494, Capana06g002122, Capana06g002959, Capana07…
GO:0004869	MF	e	cysteine-type endopeptidase inhibitor activity	3/1687	35/35336	0.232879	6	3	1	Capana00g003777, Capana09g001229, Capana12g000196
GO:0005267	MF	e	potassium channel activity	2/1687	20/35336	0.247133	8	2	1	Capana06g002044, Capana12g001120
GO:0016896	MF	e	exoribonuclease activity, producing 5'-phosphomonoesters	2/1687	20/35336	0.247133	7	2	1	Capana06g000644, Capana10g001205
GO:0004532	MF	e	exoribonuclease activity	2/1687	20/35336	0.247133	6	2	1	Capana06g000644, Capana10g001205
GO:0005347	MF	e	ATP transmembrane transporter activity	1/1687	6/35336	0.254377	7	1	1	Capana12g001381
GO:0019238	MF	e	cyclohydrolase activity	1/1687	6/35336	0.254377	5	1	1	Capana12g002677
GO:0000295	MF	e	adenine nucleotide transmembrane transporter activity	1/1687	6/35336	0.254377	6	1	1	Capana12g001381
GO:0004315	MF	e	3-oxoacyl-[acyl-carrier-protein] synthase activity	1/1687	6/35336	0.254377	6	1	1	Capana10g001426
GO:0004072	MF	e	aspartate kinase activity	1/1687	6/35336	0.254377	6	1	1	Capana05g000495
GO:0052861	MF	e	glucan endo-1,3-beta-glucanase activity, C-3 substituted reducing group	1/1687	6/35336	0.254377	6	1	1	Capana07g000071
GO:0004176	MF	e	ATP-dependent peptidase activity	1/1687	6/35336	0.254377	4	1	1	Capana01g000775
GO:0004124	MF	e	cysteine synthase activity	1/1687	6/35336	0.254377	4	1	1	Capana00g001461
GO:0008422	MF	e	beta-glucosidase activity	1/1687	6/35336	0.254377	6	1	1	Capana06g000677
GO:0005346	MF	e	purine ribonucleotide transmembrane transporter activity	1/1687	6/35336	0.254377	6	1	1	Capana12g001381
GO:0004605	MF	e	phosphatidate cytidylyltransferase activity	1/1687	6/35336	0.254377	6	1	1	Capana01g003566
GO:0015216	MF	e	purine nucleotide transmembrane transporter activity	1/1687	6/35336	0.254377	5	1	1	Capana12g001381
GO:0004084	MF	e	branched-chain-amino-acid transaminase activity	1/1687	6/35336	0.254377	5	1	1	Capana02g002928
GO:0042910	MF	e	xenobiotic transmembrane transporter activity	8/1687	111/35336	0.256902	3	8	1	Capana00g000532, Capana00g000533, Capana01g001565, Capana04g001627, Capana04g001952, Capana07g000038, Capana07g001444, Capana10g000109
GO:0008237	MF	e	metallopeptidase activity	8/1687	111/35336	0.256902	4	8	1	Capana00g002111, Capana01g000243, Capana01g003025, Capana01g003535, Capana04g001784, Capana04g001786, Capana11g002235, Capana12g002251
GO:0016838	MF	e	carbon-oxygen lyase activity, acting on phosphates	8/1687	112/35336	0.259352	4	8	1	Capana02g001725, Capana02g001726, Capana05g000532, Capana07g001684, Capana08g001671, Capana08g002110, Capana08g002112, Capana11g002097
GO:0046914	MF	e	transition metal ion binding	98/1687	1838/35336	0.260786	5	98	1	Capana00g000162, Capana00g000226, Capana00g000597, Capana00g001211, Capana00g002089, Capana00g002211, Capana00g002553, Capana00g002675, Capana00g003702, Capana01g000243, Capana01g000336, Capana01g000373, Capana01g000374, Capana01g000676, Capana01g000704, Capana01g001203, Capana01g001613, Capana01g001865, Capana01g002811, Capana01g002931, Capana01g003119, Capana01g003319, Capana01g003577, Capana01…
GO:1901505	MF	e	carbohydrate derivative transmembrane transporter activity	2/1687	21/35336	0.265134	3	2	1	Capana10g000564, Capana12g001381
GO:0031072	MF	e	heat shock protein binding	2/1687	21/35336	0.265134	3	2	1	Capana06g000088, Capana08g002043
GO:0070008	MF	e	serine-type exopeptidase activity	6/1687	78/35336	0.27643	5	6	1	Capana00g000894, Capana01g003889, Capana03g002847, Capana04g000697, Capana04g000699, Capana04g001427
GO:0015932	MF	e	nucleobase-containing compound transmembrane transporter activity	2/1687	22/35336	0.283132	3	2	1	Capana10g000564, Capana12g001381
GO:0016866	MF	e	intramolecular transferase activity	6/1687	82/35336	0.289663	3	6	1	Capana00g001306, Capana04g000928, Capana07g001684, Capana09g000409, Capana09g000640, Capana11g001143
GO:0003984	MF	e	acetolactate synthase activity	1/1687	7/35336	0.28998	4	1	1	Capana00g004442
GO:0052736	MF	e	beta-glucanase activity	1/1687	7/35336	0.28998	5	1	1	Capana07g000071
GO:0015215	MF	e	nucleotide transmembrane transporter activity	1/1687	7/35336	0.28998	4	1	1	Capana12g001381
GO:0045300	MF	e	acyl-[acyl-carrier-protein] desaturase activity	1/1687	7/35336	0.28998	5	1	1	Capana01g001987
GO:0015605	MF	e	organophosphate ester transmembrane transporter activity	1/1687	7/35336	0.28998	3	1	1	Capana12g001381
GO:0008878	MF	e	glucose-1-phosphate adenylyltransferase activity	1/1687	7/35336	0.28998	6	1	1	Capana00g004617
GO:0004420	MF	e	hydroxymethylglutaryl-CoA reductase (NADPH) activity	1/1687	7/35336	0.28998	5	1	1	Capana01g001643
GO:0015301	MF	e	anion:anion antiporter activity	1/1687	7/35336	0.28998	7	1	1	Capana12g001381
GO:0046556	MF	e	alpha-L-arabinofuranosidase activity	1/1687	7/35336	0.28998	5	1	1	Capana11g001014
GO:0140323	MF	e	solute:anion antiporter activity	1/1687	7/35336	0.28998	6	1	1	Capana12g001381
GO:0004335	MF	e	galactokinase activity	1/1687	7/35336	0.28998	6	1	1	Capana04g000143
GO:0004620	MF	e	phospholipase activity	4/1687	49/35336	0.296019	5	4	1	Capana01g001770, Capana02g001811, Capana05g001982, Capana07g000957
GO:0016410	MF	e	N-acyltransferase activity	4/1687	49/35336	0.296019	5	4	1	Capana05g000696, Capana06g000918, Capana06g000919, Capana12g001429
GO:0019888	MF	e	protein phosphatase regulator activity	2/1687	23/35336	0.301088	4	2	1	Capana04g002886, Capana06g000941
GO:0016796	MF	e	exonuclease activity, active with either ribo- or deoxyribonucleic acids and producing 5'-phosphomonoesters	2/1687	23/35336	0.301088	6	2	1	Capana06g000644, Capana10g001205
GO:0016881	MF	e	acid-amino acid ligase activity	2/1687	23/35336	0.301088	4	2	1	Capana05g001005, Capana09g000338
GO:0022843	MF	e	voltage-gated cation channel activity	2/1687	23/35336	0.301088	8	2	1	Capana06g002044, Capana12g001120
GO:0019205	MF	e	nucleobase-containing compound kinase activity	4/1687	50/35336	0.301765	5	4	1	Capana03g002647, Capana03g002648, Capana03g004420, Capana10g000188
GO:0015079	MF	e	potassium ion transmembrane transporter activity	4/1687	50/35336	0.301765	7	4	1	Capana02g000266, Capana06g002044, Capana07g002023, Capana12g001120
GO:0030246	MF	e	carbohydrate binding	25/1687	433/35336	0.307401	2	25	1	Capana00g000552, Capana00g001239, Capana00g001727, Capana00g003844, Capana00g003858, Capana02g002121, Capana02g002308, Capana02g002813, Capana02g003389, Capana02g003391, Capana03g000180, Capana03g002905, Capana03g004318, Capana04g000143, Capana04g001540, Capana05g000518, Capana06g002457, Capana07g000071, Capana07g001888, Capana09g000254, Capana09g000349, Capana09g001637, Capana09g002020, Capana10…
GO:0016790	MF	e	thiolester hydrolase activity	2/1687	24/35336	0.318965	4	2	1	Capana01g001861, Capana05g000082
GO:0019208	MF	e	phosphatase regulator activity	2/1687	24/35336	0.318965	3	2	1	Capana04g002886, Capana06g000941
GO:0015173	MF	e	aromatic amino acid transmembrane transporter activity	1/1687	8/35336	0.323884	6	1	1	Capana11g000553
GO:0004828	MF	e	serine-tRNA ligase activity	1/1687	8/35336	0.323884	6	1	1	Capana09g002117
GO:0016407	MF	e	acetyltransferase activity	4/1687	54/35336	0.327937	5	4	1	Capana05g000696, Capana06g000918, Capana06g000919, Capana12g001429
GO:0016829	MF	e	lyase activity	27/1687	475/35336	0.32949	2	27	1	Capana00g001579, Capana00g001727, Capana01g000174, Capana02g000986, Capana02g001104, Capana02g001725, Capana02g001726, Capana03g000936, Capana05g000532, Capana05g001049, Capana05g001050, Capana05g001051, Capana05g001227, Capana05g001228, Capana05g002538, Capana07g000069, Capana07g000072, Capana07g001684, Capana08g001671, Capana08g002110, Capana08g002112, Capana10g000007, Capana10g002113, Capana11…
GO:0008289	MF	e	lipid binding	13/1687	213/35336	0.332895	2	13	1	Capana01g004298, Capana02g001862, Capana03g001525, Capana03g003006, Capana06g000834, Capana06g001609, Capana08g000115, Capana10g001248, Capana10g001554, Capana11g000652, Capana12g000594, Capana12g002498, Capana12g002499
GO:0042802	MF	e	identical protein binding	4/1687	55/35336	0.335175	3	4	1	Capana02g001016, Capana03g002175, Capana08g001245, Capana11g002133
GO:0051015	MF	e	actin filament binding	2/1687	25/35336	0.336728	5	2	1	Capana09g000542, Capana10g000058
GO:0003955	MF	e	NAD(P)H dehydrogenase (quinone) activity	4/1687	56/35336	0.342653	5	4	1	Capana00g001333, Capana01g000811, Capana01g002199, Capana10g000359
GO:0016903	MF	e	oxidoreductase activity, acting on the aldehyde or oxo group of donors	7/1687	102/35336	0.344154	3	7	1	Capana02g003489, Capana03g002955, Capana04g001241, Capana04g001513, Capana10g001205, Capana10g002180, Capana12g002920
GO:0003700	MF	e	DNA-binding transcription factor activity	35/1687	634/35336	0.347895	2	35	1	Capana00g004709, Capana01g000662, Capana01g002457, Capana01g003993, Capana02g000043, Capana02g000680, Capana03g003680, Capana03g003818, Capana04g000037, Capana04g000283, Capana04g000284, Capana04g000850, Capana04g001820, Capana04g002648, Capana05g000390, Capana05g001458, Capana05g001948, Capana05g001949, Capana05g001951, Capana06g000515, Capana06g000678, Capana07g001899, Capana07g002220, Capana08…
GO:0000977	MF	e	RNA polymerase II transcription regulatory region sequence-specific DNA binding	4/1687	57/35336	0.350352	8	4	1	Capana00g004709, Capana01g002457, Capana06g002604, Capana10g000711
GO:0004550	MF	e	nucleoside diphosphate kinase activity	1/1687	9/35336	0.356171	6	1	1	Capana03g004420
GO:0038199	MF	e	ethylene receptor activity	1/1687	9/35336	0.356171	3	1	1	Capana05g002434
GO:0017150	MF	e	tRNA dihydrouridine synthase activity	1/1687	9/35336	0.356171	5	1	1	Capana01g002617
GO:0072328	MF	e	alkene binding	1/1687	9/35336	0.356171	2	1	1	Capana05g002434
GO:0005102	MF	e	signaling receptor binding	1/1687	9/35336	0.356171	3	1	1	Capana02g000620
GO:0070567	MF	e	cytidylyltransferase activity	1/1687	9/35336	0.356171	5	1	1	Capana01g003566
GO:0051740	MF	e	ethylene binding	1/1687	9/35336	0.356171	3	1	1	Capana05g002434
GO:0019206	MF	e	nucleoside kinase activity	1/1687	9/35336	0.356171	6	1	1	Capana10g000188
GO:0004367	MF	e	glycerol-3-phosphate dehydrogenase [NAD+] activity	1/1687	9/35336	0.356171	6	1	1	Capana02g001016
GO:0005372	MF	e	water transmembrane transporter activity	1/1687	9/35336	0.356171	4	1	1	Capana03g001448
GO:0047952	MF	e	glycerol-3-phosphate dehydrogenase [NAD(P)+] activity	1/1687	9/35336	0.356171	5	1	1	Capana02g001016
GO:0015250	MF	e	water channel activity	1/1687	9/35336	0.356171	5	1	1	Capana03g001448
GO:0010333	MF	e	terpene synthase activity	7/1687	108/35336	0.363514	5	7	1	Capana02g001725, Capana02g001726, Capana07g001684, Capana08g001671, Capana08g002110, Capana08g002112, Capana11g002097
GO:0043139	MF	e	5'-3' DNA helicase activity	2/1687	27/35336	0.3718	6	2	1	Capana06g002631, Capana07g002500
GO:0050145	MF	e	nucleoside monophosphate kinase activity	2/1687	27/35336	0.3718	6	2	1	Capana03g002647, Capana03g002648
GO:0016879	MF	e	ligase activity, forming carbon-nitrogen bonds	5/1687	69/35336	0.385249	3	5	1	Capana02g003080, Capana05g001005, Capana07g002187, Capana09g000338, Capana10g000260
GO:0008514	MF	e	organic anion transmembrane transporter activity	1/1687	10/35336	0.386916	5	1	1	Capana12g001381
GO:0019202	MF	e	amino acid kinase activity	1/1687	10/35336	0.386916	5	1	1	Capana05g000495
GO:0004867	MF	e	serine-type endopeptidase inhibitor activity	1/1687	10/35336	0.386916	6	1	1	Capana03g001467
GO:0016597	MF	e	amino acid binding	1/1687	10/35336	0.386916	4	1	1	Capana08g001305
GO:0004629	MF	e	phospholipase C activity	1/1687	10/35336	0.386916	6	1	1	Capana05g001982
GO:0016743	MF	e	carboxyl- or carbamoyltransferase activity	1/1687	10/35336	0.386916	4	1	1	Capana08g001305
GO:0004435	MF	e	phosphatidylinositol phospholipase C activity	1/1687	10/35336	0.386916	7	1	1	Capana05g001982
GO:0015020	MF	e	glucuronosyltransferase activity	1/1687	10/35336	0.386916	5	1	1	Capana12g001371
GO:0016209	MF	e	antioxidant activity	11/1687	184/35336	0.387561	1	11	1	Capana00g002946, Capana01g001613, Capana01g003662, Capana02g001163, Capana02g002779, Capana05g002401, Capana06g001955, Capana08g000054, Capana08g000304, Capana10g000359, Capana12g001441
GO:0019843	MF	e	rRNA binding	5/1687	71/35336	0.392081	5	5	1	Capana00g002088, Capana01g002225, Capana01g002237, Capana01g002619, Capana11g001413
GO:0050660	MF	e	flavin adenine dinucleotide binding	12/1687	206/35336	0.414859	5	12	1	Capana00g000226, Capana00g001940, Capana00g004442, Capana01g002617, Capana05g002203, Capana05g002207, Capana06g002980, Capana08g002186, Capana08g002822, Capana09g000226, Capana10g002251, Capana11g000426
GO:0031177	MF	e	phosphopantetheine binding	1/1687	11/35336	0.416194	4	1	1	Capana01g001613
GO:0009916	MF	e	alternative oxidase activity	1/1687	11/35336	0.416194	5	1	1	Capana12g002817
GO:0004096	MF	e	catalase activity	1/1687	11/35336	0.416194	5	1	1	Capana01g001613
GO:0046910	MF	e	pectinesterase inhibitor activity	1/1687	11/35336	0.416194	4	1	1	Capana03g004056
GO:0004805	MF	e	trehalose-phosphatase activity	1/1687	11/35336	0.416194	7	1	1	Capana00g004258
GO:0005534	MF	e	galactose binding	1/1687	11/35336	0.416194	4	1	1	Capana04g000143
GO:0102721	MF	e	ubiquinol:oxygen oxidoreductase activity	1/1687	11/35336	0.416194	5	1	1	Capana12g002817
GO:0004175	MF	e	endopeptidase activity	30/1687	545/35336	0.416981	4	30	1	Capana00g002553, Capana00g004947, Capana01g000410, Capana01g000462, Capana01g000717, Capana01g000775, Capana01g001041, Capana01g002655, Capana01g002656, Capana01g002946, Capana01g002957, Capana01g003535, Capana01g004436, Capana02g000903, Capana02g001721, Capana02g002229, Capana02g002852, Capana04g001784, Capana04g001786, Capana07g000101, Capana07g000136, Capana07g002236, Capana08g000163, Capana08…
GO:0016765	MF	e	transferase activity, transferring alkyl or aryl (other than methyl) groups	5/1687	78/35336	0.423835	3	5	1	Capana00g001461, Capana00g004451, Capana03g004565, Capana05g000544, Capana06g000146
GO:0003729	MF	e	mRNA binding	3/1687	39/35336	0.43325	5	3	1	Capana04g000943, Capana09g002001, Capana09g002066
GO:0016168	MF	e	chlorophyll binding	9/1687	150/35336	0.44081	4	9	1	Capana00g001211, Capana00g001698, Capana00g002089, Capana01g001865, Capana01g002844, Capana03g001477, Capana04g000674, Capana06g002122, Capana07g001928
GO:0004312	MF	e	fatty acid synthase activity	1/1687	12/35336	0.444074	5	1	1	Capana10g001426
GO:0004803	MF	e	transposase activity	1/1687	12/35336	0.444074	4	1	1	Capana00g000162
GO:0004045	MF	e	aminoacyl-tRNA hydrolase activity	1/1687	12/35336	0.444074	5	1	1	Capana02g002796
GO:0016763	MF	e	pentosyltransferase activity	3/1687	42/35336	0.452679	4	3	1	Capana02g003080, Capana12g000557, Capana12g001371
GO:0004713	MF	e	protein tyrosine kinase activity	3/1687	42/35336	0.452679	6	3	1	Capana00g002680, Capana04g002660, Capana09g002020
GO:0008270	MF	e	zinc ion binding	53/1687	1008/35336	0.453369	6	53	1	Capana00g000162, Capana00g002211, Capana00g002553, Capana01g000243, Capana01g000336, Capana01g000676, Capana01g000704, Capana01g001203, Capana01g001613, Capana01g001865, Capana01g002931, Capana01g003119, Capana01g003319, Capana01g003577, Capana02g000986, Capana03g000183, Capana03g002187, Capana03g002394, Capana03g002648, Capana03g003558, Capana03g003680, Capana03g003927, Capana04g000127, Capana04…
GO:0016776	MF	e	phosphotransferase activity, phosphate group as acceptor	3/1687	43/35336	0.45981	4	3	1	Capana03g002647, Capana03g002648, Capana03g004420
GO:0003857	MF	e	3-hydroxyacyl-CoA dehydrogenase activity	1/1687	13/35336	0.470624	5	1	1	Capana00g003264
GO:0016747	MF	e	acyltransferase activity, transferring groups other than amino-acyl groups	22/1687	399/35336	0.477405	4	22	1	Capana01g001652, Capana01g003460, Capana01g004157, Capana03g001968, Capana03g004092, Capana03g004427, Capana03g004632, Capana05g000696, Capana05g002006, Capana06g000918, Capana06g000919, Capana07g000957, Capana07g002332, Capana08g002065, Capana09g000120, Capana09g000347, Capana10g001426, Capana12g000006, Capana12g000864, Capana12g000865, Capana12g000866, Capana12g001429
GO:0016709	MF	e	oxidoreductase activity, acting on paired donors, with incorporation or reduction of molecular oxygen, NAD(P)H as one donor, and incorporation of one atom of oxygen	3/1687	46/35336	0.482741	4	3	1	Capana06g002980, Capana08g002186, Capana08g002822
GO:0050136	MF	e	NADH dehydrogenase (quinone) activity	3/1687	46/35336	0.482741	6	3	1	Capana00g001333, Capana01g000811, Capana01g002199
GO:0003860	MF	e	3-hydroxyisobutyryl-CoA hydrolase activity	1/1687	14/35336	0.495907	6	1	1	Capana01g001861
GO:0019789	MF	e	SUMO transferase activity	1/1687	14/35336	0.495907	4	1	1	Capana03g001153
GO:2001070	MF	e	starch binding	1/1687	14/35336	0.495907	4	1	1	Capana06g002457
GO:0009881	MF	e	photoreceptor activity	1/1687	14/35336	0.495907	3	1	1	Capana04g001057
GO:0016774	MF	e	phosphotransferase activity, carboxyl group as acceptor	1/1687	14/35336	0.495907	4	1	1	Capana05g000495
GO:0008131	MF	e	primary amine oxidase activity	1/1687	14/35336	0.495907	5	1	1	Capana03g003901
GO:0016742	MF	e	hydroxymethyl-, formyl- and related transferase activity	1/1687	14/35336	0.495907	4	1	1	Capana06g001647
GO:0048038	MF	e	quinone binding	3/1687	49/35336	0.507426	2	3	1	Capana01g000811, Capana01g002199, Capana03g003901
GO:0016746	MF	e	acyltransferase activity	26/1687	483/35336	0.518189	3	26	1	Capana01g001652, Capana01g003460, Capana01g004157, Capana03g001968, Capana03g004092, Capana03g004427, Capana03g004632, Capana04g000993, Capana05g000696, Capana05g002006, Capana06g000918, Capana06g000919, Capana07g000957, Capana07g002332, Capana08g000850, Capana08g002065, Capana09g000120, Capana09g000347, Capana10g001426, Capana12g000006, Capana12g000864, Capana12g000865, Capana12g000866, Capana12…
GO:0016844	MF	e	strictosidine synthase activity	1/1687	15/35336	0.519983	5	1	1	Capana03g000936
GO:0004559	MF	e	alpha-mannosidase activity	1/1687	15/35336	0.519983	6	1	1	Capana00g000552
GO:0016717	MF	e	oxidoreductase activity, acting on paired donors, with oxidation of a pair of donors resulting in the reduction of molecular oxygen to two molecules of water	1/1687	15/35336	0.519983	4	1	1	Capana01g001987
GO:0016843	MF	e	amine-lyase activity	1/1687	15/35336	0.519983	4	1	1	Capana03g000936
GO:0043565	MF	e	sequence-specific DNA binding	19/1687	353/35336	0.531596	5	19	1	Capana00g004709, Capana01g002457, Capana02g000680, Capana02g001738, Capana03g000457, Capana03g001525, Capana03g002675, Capana03g003680, Capana03g003818, Capana04g001820, Capana05g000390, Capana05g001458, Capana06g000515, Capana06g000834, Capana06g002604, Capana07g001899, Capana07g002368, Capana10g000711, Capana11g000075
GO:0016783	MF	e	sulfurtransferase activity	1/1687	16/35336	0.542909	4	1	1	Capana10g001909
GO:0003725	MF	e	double-stranded RNA binding	1/1687	16/35336	0.542909	5	1	1	Capana06g002631
GO:0016655	MF	e	oxidoreductase activity, acting on NAD(P)H, quinone or similar compound as acceptor	4/1687	63/35336	0.544988	4	4	1	Capana00g001333, Capana01g000811, Capana01g002199, Capana10g000359
GO:0015298	MF	e	solute:cation antiporter activity	4/1687	66/35336	0.557774	6	4	1	Capana00g000346, Capana01g000150, Capana03g000738, Capana05g000031
GO:0015299	MF	e	solute:proton antiporter activity	4/1687	66/35336	0.557774	7	4	1	Capana00g000346, Capana01g000150, Capana03g000738, Capana05g000031
GO:0016814	MF	e	hydrolase activity, acting on carbon-nitrogen (but not peptide) bonds, in cyclic amidines	1/1687	17/35336	0.564741	4	1	1	Capana12g002677
GO:0016289	MF	e	CoA hydrolase activity	1/1687	17/35336	0.564741	5	1	1	Capana01g001861
GO:0004568	MF	e	chitinase activity	1/1687	17/35336	0.564741	5	1	1	Capana06g002084
GO:0002161	MF	e	aminoacyl-tRNA editing activity	1/1687	17/35336	0.564741	5	1	1	Capana02g000741
GO:0005247	MF	e	voltage-gated chloride channel activity	1/1687	17/35336	0.564741	9	1	1	Capana02g003635
GO:0004089	MF	e	carbonate dehydratase activity	1/1687	17/35336	0.564741	5	1	1	Capana02g000986
GO:0005254	MF	e	chloride channel activity	1/1687	17/35336	0.564741	7	1	1	Capana02g003635
GO:0022832	MF	e	voltage-gated channel activity	4/1687	68/35336	0.567263	6	4	1	Capana02g003635, Capana06g001056, Capana06g002044, Capana12g001120
GO:0005244	MF	e	voltage-gated ion channel activity	4/1687	68/35336	0.567263	7	4	1	Capana02g003635, Capana06g001056, Capana06g002044, Capana12g001120
GO:0004190	MF	e	aspartic-type endopeptidase activity	9/1687	164/35336	0.582981	5	9	1	Capana00g002553, Capana01g002946, Capana01g002957, Capana02g002229, Capana07g000101, Capana07g000136, Capana08g001421, Capana08g001677, Capana08g002771
GO:0003690	MF	e	double-stranded DNA binding	9/1687	164/35336	0.582981	5	9	1	Capana00g004709, Capana01g002457, Capana02g001023, Capana03g001822, Capana05g000390, Capana06g002604, Capana08g002535, Capana10g000711, Capana11g000966
GO:0070001	MF	e	aspartic-type peptidase activity	9/1687	164/35336	0.582981	4	9	1	Capana00g002553, Capana01g002946, Capana01g002957, Capana02g002229, Capana07g000101, Capana07g000136, Capana08g001421, Capana08g001677, Capana08g002771
GO:0015923	MF	e	mannosidase activity	1/1687	18/35336	0.585531	5	1	1	Capana00g000552
GO:0003968	MF	e	RNA-directed 5'-3' RNA polymerase activity	1/1687	18/35336	0.585531	7	1	1	Capana09g000244
GO:0005543	MF	e	phospholipid binding	5/1687	82/35336	0.597427	3	5	1	Capana03g003006, Capana08g000115, Capana11g000652, Capana12g002498, Capana12g002499
GO:0140110	MF	e	transcription regulator activity	38/1687	737/35336	0.600221	1	38	1	Capana00g004709, Capana01g000662, Capana01g002457, Capana01g003993, Capana02g000043, Capana02g000680, Capana03g003680, Capana03g003818, Capana04g000037, Capana04g000283, Capana04g000284, Capana04g000850, Capana04g001820, Capana04g002648, Capana05g000390, Capana05g000696, Capana05g001458, Capana05g001948, Capana05g001949, Capana05g001951, Capana06g000515, Capana06g000678, Capana06g000918, Capana06…
GO:0003779	MF	e	actin binding	5/1687	84/35336	0.602294	4	5	1	Capana06g001250, Capana09g000542, Capana10g000058, Capana12g001255, Capana12g002733
GO:0008810	MF	e	cellulase activity	1/1687	19/35336	0.605329	5	1	1	Capana02g002599
GO:0016641	MF	e	oxidoreductase activity, acting on the CH-NH2 group of donors, oxygen as acceptor	1/1687	19/35336	0.605329	4	1	1	Capana03g003901
GO:0102965	MF	e	alcohol-forming fatty acyl-CoA reductase activity	1/1687	19/35336	0.605329	5	1	1	Capana10g002180
GO:0008970	MF	e	phospholipase A1 activity	1/1687	19/35336	0.605329	6	1	1	Capana02g001811
GO:0080019	MF	e	fatty-acyl-CoA reductase (alcohol-forming) activity	1/1687	19/35336	0.605329	5	1	1	Capana10g002180
GO:0004497	MF	e	monooxygenase activity	28/1687	539/35336	0.61067	3	28	1	Capana00g000597, Capana01g000373, Capana01g000374, Capana03g001275, Capana03g001738, Capana03g001749, Capana03g003715, Capana03g004152, Capana04g000618, Capana04g000621, Capana06g001493, Capana06g001494, Capana06g002959, Capana06g002980, Capana07g001880, Capana07g002108, Capana07g002123, Capana08g002186, Capana08g002822, Capana09g000082, Capana09g000201, Capana10g000288, Capana10g002160, Capana11…
GO:0001067	MF	e	transcription regulatory region nucleic acid binding	5/1687	91/35336	0.624332	4	5	1	Capana00g004709, Capana01g002457, Capana05g000390, Capana06g002604, Capana10g000711
GO:0000976	MF	e	transcription cis-regulatory region binding	5/1687	91/35336	0.624332	7	5	1	Capana00g004709, Capana01g002457, Capana05g000390, Capana06g002604, Capana10g000711
GO:0030234	MF	e	enzyme regulator activity	20/1687	385/35336	0.63166	2	20	1	Capana00g002721, Capana00g003777, Capana01g000766, Capana02g002160, Capana02g002979, Capana03g001467, Capana03g001493, Capana03g001550, Capana03g002517, Capana03g002531, Capana03g002532, Capana03g004056, Capana04g002212, Capana04g002886, Capana06g000941, Capana08g000753, Capana08g001554, Capana08g002361, Capana09g001229, Capana12g000196
GO:0098772	MF	e	molecular function regulator	21/1687	397/35336	0.6347	1	21	1	Capana00g002721, Capana00g003777, Capana01g000766, Capana02g000620, Capana02g002160, Capana02g002979, Capana03g001467, Capana03g001493, Capana03g001550, Capana03g002517, Capana03g002531, Capana03g002532, Capana03g004056, Capana04g002212, Capana04g002886, Capana06g000941, Capana08g000753, Capana08g001554, Capana08g002361, Capana09g001229, Capana12g000196
GO:0016645	MF	e	oxidoreductase activity, acting on the CH-NH group of donors	2/1687	29/35336	0.648002	3	2	1	Capana09g000226, Capana10g002251
GO:0015291	MF	e	secondary active transmembrane transporter activity	13/1687	246/35336	0.652263	4	13	1	Capana00g000346, Capana00g000532, Capana00g000533, Capana01g000150, Capana01g001565, Capana03g000738, Capana04g001627, Capana04g001952, Capana05g000031, Capana07g000038, Capana07g001444, Capana10g000109, Capana12g001381
GO:0030276	MF	e	clathrin binding	2/1687	31/35336	0.658804	3	2	1	Capana03g003006, Capana08g000115
GO:0070566	MF	e	adenylyltransferase activity	2/1687	32/35336	0.664618	5	2	1	Capana00g004617, Capana05g001005
GO:0004499	MF	e	N,N-dimethylaniline monooxygenase activity	2/1687	32/35336	0.664618	5	2	1	Capana06g002980, Capana08g002822
GO:0033218	MF	e	amide binding	2/1687	33/35336	0.670654	2	2	1	Capana00g004590, Capana01g001613
GO:0043177	MF	e	organic acid binding	2/1687	34/35336	0.67688	3	2	1	Capana00g004590, Capana08g001305
GO:0016857	MF	e	racemase and epimerase activity, acting on carbohydrates and derivatives	2/1687	35/35336	0.683262	4	2	1	Capana02g003389, Capana02g003391
GO:0035091	MF	e	phosphatidylinositol binding	2/1687	36/35336	0.689772	4	2	1	Capana03g003006, Capana08g000115
GO:0140101	MF	e	catalytic activity, acting on a tRNA	8/1687	147/35336	0.695602	4	8	1	Capana01g002617, Capana02g000741, Capana02g002796, Capana02g003288, Capana07g002187, Capana09g001407, Capana09g002117, Capana10g000260
GO:0052716	MF	e	hydroquinone:oxygen oxidoreductase activity	2/1687	40/35336	0.716589	5	2	1	Capana01g004492, Capana02g002721
GO:0051540	MF	e	metal cluster binding	9/1687	173/35336	0.720336	2	9	1	Capana00g000226, Capana01g002811, Capana04g001808, Capana05g001892, Capana06g002447, Capana11g000179, Capana11g000180, Capana11g000426, Capana11g001309
GO:0051536	MF	e	iron-sulfur cluster binding	9/1687	173/35336	0.720336	3	9	1	Capana00g000226, Capana01g002811, Capana04g001808, Capana05g001892, Capana06g002447, Capana11g000179, Capana11g000180, Capana11g000426, Capana11g001309
GO:0003954	MF	e	NADH dehydrogenase activity	3/1687	51/35336	0.73544	4	3	1	Capana00g001333, Capana01g000811, Capana01g002199
GO:0008408	MF	e	3'-5' exonuclease activity	3/1687	52/35336	0.737997	6	3	1	Capana03g003863, Capana06g000644, Capana10g001205
GO:0019842	MF	e	vitamin binding	11/1687	211/35336	0.744643	3	11	1	Capana00g004442, Capana00g004590, Capana01g001613, Capana03g000142, Capana03g002485, Capana05g001049, Capana05g001050, Capana05g001051, Capana07g002230, Capana07g002231, Capana10g001909
GO:0016702	MF	e	oxidoreductase activity, acting on single donors with incorporation of molecular oxygen, incorporation of two atoms of oxygen	3/1687	59/35336	0.759984	4	3	1	Capana05g001524, Capana05g001525, Capana09g000884
GO:0004527	MF	e	exonuclease activity	4/1687	72/35336	0.777836	5	4	1	Capana03g003863, Capana04g000790, Capana06g000644, Capana10g001205
GO:0003755	MF	e	peptidyl-prolyl cis-trans isomerase activity	4/1687	73/35336	0.779379	4	4	1	Capana00g000914, Capana02g001263, Capana07g000286, Capana09g001229
GO:0043168	MF	e	anion binding	259/1687	5343/35336	0.780587	3	259	1	Capana00g000075, Capana00g000156, Capana00g000226, Capana00g000564, Capana00g000597, Capana00g000721, Capana00g000724, Capana00g000769, Capana00g001092, Capana00g001159, Capana00g001161, Capana00g001239, Capana00g001772, Capana00g001940, Capana00g002145, Capana00g002147, Capana00g002151, Capana00g002373, Capana00g002400, Capana00g002460, Capana00g002576, Capana00g002623, Capana00g002634, Capana00…
GO:0016859	MF	e	cis-trans isomerase activity	4/1687	76/35336	0.78468	3	4	1	Capana00g000914, Capana02g001263, Capana07g000286, Capana09g001229
GO:0016627	MF	e	oxidoreductase activity, acting on the CH-CH group of donors	4/1687	76/35336	0.78468	3	4	1	Capana00g004560, Capana01g002617, Capana03g000054, Capana04g002182
GO:0016836	MF	e	hydro-lyase activity	4/1687	76/35336	0.78468	4	4	1	Capana00g001579, Capana02g000986, Capana02g001104, Capana10g000007
GO:1990837	MF	e	sequence-specific double-stranded DNA binding	5/1687	94/35336	0.805806	6	5	1	Capana00g004709, Capana01g002457, Capana05g000390, Capana06g002604, Capana10g000711
GO:0019001	MF	e	guanyl nucleotide binding	20/1687	402/35336	0.813715	6	20	1	Capana00g000597, Capana00g002151, Capana01g003145, Capana02g003041, Capana03g001232, Capana03g001233, Capana03g002573, Capana03g002598, Capana03g004321, Capana04g000283, Capana04g000284, Capana04g001124, Capana04g001125, Capana06g000073, Capana06g000669, Capana09g002309, Capana10g002071, Capana10g002148, Capana11g000842, Capana12g000105
GO:0005525	MF	e	GTP binding	20/1687	402/35336	0.813715	8	20	1	Capana00g000597, Capana00g002151, Capana01g003145, Capana02g003041, Capana03g001232, Capana03g001233, Capana03g002573, Capana03g002598, Capana03g004321, Capana04g000283, Capana04g000284, Capana04g001124, Capana04g001125, Capana06g000073, Capana06g000669, Capana09g002309, Capana10g002071, Capana10g002148, Capana11g000842, Capana12g000105
GO:0032561	MF	e	guanyl ribonucleotide binding	20/1687	402/35336	0.813715	7	20	1	Capana00g000597, Capana00g002151, Capana01g003145, Capana02g003041, Capana03g001232, Capana03g001233, Capana03g002573, Capana03g002598, Capana03g004321, Capana04g000283, Capana04g000284, Capana04g001124, Capana04g001125, Capana06g000073, Capana06g000669, Capana09g002309, Capana10g002071, Capana10g002148, Capana11g000842, Capana12g000105
GO:0046982	MF	e	protein heterodimerization activity	6/1687	118/35336	0.827289	4	6	1	Capana00g004166, Capana03g001400, Capana06g000570, Capana07g002368, Capana08g001245, Capana12g002202
GO:0036094	MF	e	small molecule binding	270/1687	5592/35336	0.837505	2	270	1	Capana00g000075, Capana00g000156, Capana00g000226, Capana00g000564, Capana00g000597, Capana00g000721, Capana00g000724, Capana00g000769, Capana00g001092, Capana00g001159, Capana00g001161, Capana00g001239, Capana00g001772, Capana00g001940, Capana00g002145, Capana00g002147, Capana00g002151, Capana00g002373, Capana00g002400, Capana00g002460, Capana00g002576, Capana00g002623, Capana00g002634, Capana00…
GO:0003824	MF	e	catalytic activity	675/1687	14050/35336	0.838429	1	675	1	Capana00g000075, Capana00g000077, Capana00g000107, Capana00g000118, Capana00g000162, Capana00g000226, Capana00g000410, Capana00g000503, Capana00g000537, Capana00g000552, Capana00g000564, Capana00g000597, Capana00g000604, Capana00g000721, Capana00g000724, Capana00g000769, Capana00g000771, Capana00g000894, Capana00g000914, Capana00g001092, Capana00g001159, Capana00g001161, Capana00g001211, Capana00…
GO:0000166	MF	e	nucleotide binding	257/1687	5332/35336	0.861669	4	257	1	Capana00g000075, Capana00g000156, Capana00g000226, Capana00g000564, Capana00g000597, Capana00g000721, Capana00g000724, Capana00g000769, Capana00g001092, Capana00g001159, Capana00g001161, Capana00g001239, Capana00g001772, Capana00g001940, Capana00g002145, Capana00g002147, Capana00g002151, Capana00g002373, Capana00g002400, Capana00g002460, Capana00g002576, Capana00g002623, Capana00g002634, Capana00…
GO:1901265	MF	e	nucleoside phosphate binding	257/1687	5332/35336	0.861669	3	257	1	Capana00g000075, Capana00g000156, Capana00g000226, Capana00g000564, Capana00g000597, Capana00g000721, Capana00g000724, Capana00g000769, Capana00g001092, Capana00g001159, Capana00g001161, Capana00g001239, Capana00g001772, Capana00g001940, Capana00g002145, Capana00g002147, Capana00g002151, Capana00g002373, Capana00g002400, Capana00g002460, Capana00g002576, Capana00g002623, Capana00g002634, Capana00…
GO:0032555	MF	e	purine ribonucleotide binding	236/1687	4899/35336	0.885173	6	236	1	Capana00g000075, Capana00g000156, Capana00g000564, Capana00g000597, Capana00g000721, Capana00g000724, Capana00g000769, Capana00g001092, Capana00g001159, Capana00g001161, Capana00g001239, Capana00g001772, Capana00g002145, Capana00g002147, Capana00g002151, Capana00g002373, Capana00g002400, Capana00g002460, Capana00g002576, Capana00g002623, Capana00g002634, Capana00g002680, Capana00g002729, Capana00…
GO:0017076	MF	e	purine nucleotide binding	236/1687	4904/35336	0.885248	5	236	1	Capana00g000075, Capana00g000156, Capana00g000564, Capana00g000597, Capana00g000721, Capana00g000724, Capana00g000769, Capana00g001092, Capana00g001159, Capana00g001161, Capana00g001239, Capana00g001772, Capana00g002145, Capana00g002147, Capana00g002151, Capana00g002373, Capana00g002400, Capana00g002460, Capana00g002576, Capana00g002623, Capana00g002634, Capana00g002680, Capana00g002729, Capana00…
GO:0032553	MF	e	ribonucleotide binding	238/1687	4946/35336	0.885655	5	238	1	Capana00g000075, Capana00g000156, Capana00g000564, Capana00g000597, Capana00g000721, Capana00g000724, Capana00g000769, Capana00g001092, Capana00g001159, Capana00g001161, Capana00g001239, Capana00g001772, Capana00g002145, Capana00g002147, Capana00g002151, Capana00g002373, Capana00g002400, Capana00g002460, Capana00g002576, Capana00g002623, Capana00g002634, Capana00g002680, Capana00g002729, Capana00…
GO:0140096	MF	e	catalytic activity, acting on a protein	246/1687	5109/35336	0.887157	2	246	1	Capana00g000075, Capana00g000537, Capana00g000552, Capana00g000564, Capana00g000721, Capana00g000724, Capana00g000769, Capana00g000894, Capana00g000914, Capana00g001092, Capana00g001159, Capana00g001161, Capana00g001239, Capana00g001693, Capana00g002111, Capana00g002138, Capana00g002145, Capana00g002147, Capana00g002553, Capana00g002576, Capana00g002623, Capana00g002634, Capana00g002680, Capana00…
GO:0016705	MF	e	oxidoreductase activity, acting on paired donors, with incorporation or reduction of molecular oxygen	30/1687	618/35336	0.924028	3	30	1	Capana00g000597, Capana01g000373, Capana01g000374, Capana01g001987, Capana03g001275, Capana03g001738, Capana03g001749, Capana03g003715, Capana03g004152, Capana04g000618, Capana04g000621, Capana06g000908, Capana06g001493, Capana06g001494, Capana06g002959, Capana06g002980, Capana07g001871, Capana07g001880, Capana07g002108, Capana07g002110, Capana07g002123, Capana08g002186, Capana08g002822, Capana09…
GO:0046906	MF	e	tetrapyrrole binding	43/1687	891/35336	0.936498	3	43	1	Capana00g000597, Capana00g001211, Capana00g001698, Capana00g002089, Capana00g002675, Capana00g003702, Capana01g000373, Capana01g000374, Capana01g001613, Capana01g001865, Capana01g002844, Capana02g001241, Capana02g002779, Capana03g001275, Capana03g001477, Capana03g001738, Capana03g001749, Capana03g003715, Capana03g004152, Capana04g000618, Capana04g000621, Capana04g000674, Capana06g000908, Capana06…
GO:0016788	MF	e	hydrolase activity, acting on ester bonds	47/1687	976/35336	0.939265	3	47	1	Capana00g000503, Capana00g000604, Capana00g002861, Capana00g003903, Capana00g004258, Capana01g001086, Capana01g001770, Capana01g001861, Capana02g000413, Capana02g000741, Capana02g001811, Capana02g002160, Capana02g002519, Capana02g002796, Capana03g003863, Capana04g000310, Capana04g000790, Capana04g001275, Capana04g001885, Capana05g000082, Capana05g001982, Capana06g000644, Capana06g000797, Capana06…
GO:0032559	MF	e	adenyl ribonucleotide binding	216/1687	4504/35336	0.94036	7	216	1	Capana00g000075, Capana00g000156, Capana00g000564, Capana00g000721, Capana00g000724, Capana00g000769, Capana00g001092, Capana00g001159, Capana00g001161, Capana00g001239, Capana00g001772, Capana00g002145, Capana00g002147, Capana00g002373, Capana00g002400, Capana00g002460, Capana00g002576, Capana00g002623, Capana00g002634, Capana00g002680, Capana00g002729, Capana00g002739, Capana00g003432, Capana00…
GO:0030554	MF	e	adenyl nucleotide binding	216/1687	4508/35336	0.9404	6	216	1	Capana00g000075, Capana00g000156, Capana00g000564, Capana00g000721, Capana00g000724, Capana00g000769, Capana00g001092, Capana00g001159, Capana00g001161, Capana00g001239, Capana00g001772, Capana00g002145, Capana00g002147, Capana00g002373, Capana00g002400, Capana00g002460, Capana00g002576, Capana00g002623, Capana00g002634, Capana00g002680, Capana00g002729, Capana00g002739, Capana00g003432, Capana00…
GO:0097367	MF	e	carbohydrate derivative binding	241/1687	5028/35336	0.943065	2	241	1	Capana00g000075, Capana00g000156, Capana00g000564, Capana00g000597, Capana00g000721, Capana00g000724, Capana00g000769, Capana00g001092, Capana00g001159, Capana00g001161, Capana00g001239, Capana00g001772, Capana00g002145, Capana00g002147, Capana00g002151, Capana00g002373, Capana00g002400, Capana00g002460, Capana00g002576, Capana00g002623, Capana00g002634, Capana00g002662, Capana00g002680, Capana00…
GO:0030145	MF	e	manganese ion binding	3/1687	62/35336	1	6	3	1	Capana07g000642, Capana08g001741, Capana08g001744
GO:0046527	MF	e	glucosyltransferase activity	5/1687	104/35336	1	5	5	1	Capana00g002792, Capana01g003079, Capana03g004113, Capana05g000891, Capana12g000276
GO:0019900	MF	e	kinase binding	1/1687	20/35336	1	4	1	1	Capana08g001245
GO:0008137	MF	e	NADH dehydrogenase (ubiquinone) activity	2/1687	41/35336	1	7	2	1	Capana00g001333, Capana01g000811
GO:0003843	MF	e	1,3-beta-D-glucan synthase activity	1/1687	20/35336	1	7	1	1	Capana01g003079
GO:0051641	BP	p	cellular localization	5/1687	487/35336	8.03027e-06	2	5	0.00663186	Capana01g000775, Capana01g002859, Capana01g002860, Capana03g001110, Capana11g002133
GO:0051649	BP	p	establishment of localization in cell	5/1687	441/35336	4.08734e-05	3	5	0.0168778	Capana01g000775, Capana01g002859, Capana01g002860, Capana03g001110, Capana11g002133
GO:0046907	BP	p	intracellular transport	5/1687	430/35336	5.64173e-05	4	5	0.0203843	Capana01g000775, Capana01g002859, Capana01g002860, Capana03g001110, Capana11g002133
GO:0008104	BP	p	protein localization	8/1687	528/35336	7.98179e-05	3	8	0.0241539	Capana01g000775, Capana01g002859, Capana01g002860, Capana03g001481, Capana06g000470, Capana09g001345, Capana11g002133, Capana12g000594
GO:0033036	BP	p	macromolecule localization	8/1687	533/35336	8.20567e-05	2	8	0.0241539	Capana01g000775, Capana01g002859, Capana01g002860, Capana03g001481, Capana06g000470, Capana09g001345, Capana11g002133, Capana12g000594
GO:0045184	BP	p	establishment of protein localization	8/1687	519/35336	0.000108053	4	8	0.0241539	Capana01g000775, Capana01g002859, Capana01g002860, Capana03g001481, Capana06g000470, Capana09g001345, Capana11g002133, Capana12g000594
GO:0006974	BP	p	cellular response to DNA damage stimulus	1/1687	242/35336	0.00019607	4	1	0.0387353	Capana06g001873
GO:0015031	BP	p	protein transport	8/1687	506/35336	0.000201013	5	8	0.0387353	Capana01g000775, Capana01g002859, Capana01g002860, Capana03g001481, Capana06g000470, Capana09g001345, Capana11g002133, Capana12g000594
GO:0044260	BP	p	cellular macromolecule metabolic process	69/1687	2165/35336	0.000213164	4	69	0.038975	Capana00g000162, Capana00g000410, Capana00g001211, Capana00g001698, Capana00g002088, Capana00g002089, Capana00g002117, Capana00g002662, Capana00g002721, Capana00g002792, Capana00g003597, Capana00g003903, Capana00g004545, Capana00g004617, Capana01g000242, Capana01g001780, Capana01g001865, Capana01g001883, Capana01g002225, Capana01g002237, Capana01g002619, Capana01g002844, Capana01g003079, Capana01…
GO:0006281	BP	p	DNA repair	1/1687	233/35336	0.000281209	7	1	0.0436042	Capana06g001873
GO:0009987	BP	p	cellular process	300/1687	7513/35336	0.000283321	1	300	0.0436042	Capana00g000075, Capana00g000162, Capana00g000202, Capana00g000270, Capana00g000410, Capana00g000503, Capana00g000577, Capana00g000771, Capana00g001170, Capana00g001211, Capana00g001461, Capana00g001505, Capana00g001579, Capana00g001698, Capana00g002088, Capana00g002089, Capana00g002117, Capana00g002451, Capana00g002662, Capana00g002675, Capana00g002721, Capana00g002724, Capana00g002729, Capana00…
GO:0006886	BP	p	intracellular protein transport	4/1687	348/35336	0.000341049	6	4	0.0492902	Capana01g000775, Capana01g002859, Capana01g002860, Capana11g002133
GO:0033554	BP	p	cellular response to stress	3/1687	296/35336	0.000547038	3	3	0.0702761	Capana06g001873, Capana08g001245, Capana09g001597
GO:0044237	BP	p	cellular metabolic process	178/1687	4680/35336	0.000699906	2	178	0.0842949	Capana00g000162, Capana00g000410, Capana00g000503, Capana00g000771, Capana00g001211, Capana00g001461, Capana00g001505, Capana00g001579, Capana00g001698, Capana00g002088, Capana00g002089, Capana00g002117, Capana00g002451, Capana00g002662, Capana00g002675, Capana00g002721, Capana00g002724, Capana00g002792, Capana00g002849, Capana00g003264, Capana00g003597, Capana00g003702, Capana00g003903, Capana00…
GO:0043170	BP	p	macromolecule metabolic process	106/1687	2975/35336	0.000875955	3	106	0.103345	Capana00g000162, Capana00g000410, Capana00g001211, Capana00g001505, Capana00g001698, Capana00g002088, Capana00g002089, Capana00g002117, Capana00g002662, Capana00g002721, Capana00g002792, Capana00g003597, Capana00g003903, Capana00g004545, Capana00g004617, Capana00g005091, Capana01g000242, Capana01g000336, Capana01g000775, Capana01g001780, Capana01g001865, Capana01g001883, Capana01g002093, Capana01…
GO:0071705	BP	p	nitrogen compound transport	12/1687	581/35336	0.00109388	4	12	0.117106	Capana00g003952, Capana01g000775, Capana01g002859, Capana01g002860, Capana01g004183, Capana03g001481, Capana06g000470, Capana06g000892, Capana08g002210, Capana09g001345, Capana11g002133, Capana12g000594
GO:0016192	BP	p	vesicle-mediated transport	5/1687	343/35336	0.00196004	4	5	0.198789	Capana03g001110, Capana03g004559, Capana06g000470, Capana09g001345, Capana12g000328
GO:0006928	BP	p	movement of cell or subcellular component	0/1687	142/35336	0.00221579	2	0	0.19953
GO:0007018	BP	p	microtubule-based movement	0/1687	142/35336	0.00221579	3	0	0.19953
GO:0009892	BP	p	negative regulation of metabolic process	3/1687	254/35336	0.00290594	4	3	0.243467	Capana00g002721, Capana01g003025, Capana08g000465
GO:0006259	BP	p	DNA metabolic process	8/1687	420/35336	0.00365054	6	8	0.270561	Capana00g000162, Capana00g003597, Capana03g002953, Capana04g001013, Capana04g002744, Capana05g001484, Capana06g001873, Capana12g000557
GO:0048523	BP	p	negative regulation of cellular process	1/1687	175/35336	0.00370126	4	1	0.270848	Capana12g001255
GO:0031324	BP	p	negative regulation of cellular metabolic process	0/1687	125/35336	0.00480705	5	0	0.338897
GO:0010605	BP	p	negative regulation of macromolecule metabolic process	3/1687	242/35336	0.00572237	5	3	0.379717	Capana00g002721, Capana01g003025, Capana08g000465
GO:0071702	BP	p	organic substance transport	20/1687	732/35336	0.00647577	4	20	0.379717	Capana00g003952, Capana01g000775, Capana01g001770, Capana01g002859, Capana01g002860, Capana01g004183, Capana02g001862, Capana03g001481, Capana06g000470, Capana06g000794, Capana06g000892, Capana06g001609, Capana08g000046, Capana08g002210, Capana09g001345, Capana10g001248, Capana10g001554, Capana11g000369, Capana11g002133, Capana12g000594
GO:0031327	BP	p	negative regulation of cellular biosynthetic process	0/1687	113/35336	0.00683593	6	0	0.379717
GO:0051172	BP	p	negative regulation of nitrogen compound metabolic process	0/1687	113/35336	0.00683593	5	0	0.379717
GO:0009890	BP	p	negative regulation of biosynthetic process	0/1687	114/35336	0.00688044	5	0	0.379717
GO:0009057	BP	p	macromolecule catabolic process	9/1687	419/35336	0.00770611	4	9	0.390781	Capana00g002721, Capana00g004545, Capana02g002160, Capana02g002599, Capana03g004031, Capana06g002084, Capana08g001554, Capana08g001677, Capana09g001597
GO:0051234	BP	p	establishment of localization	46/1687	1385/35336	0.00828068	2	46	0.405683	Capana00g000270, Capana00g000577, Capana00g000771, Capana00g001170, Capana00g003952, Capana00g004263, Capana01g000775, Capana01g001770, Capana01g002859, Capana01g002860, Capana01g002889, Capana01g003201, Capana01g004183, Capana02g001862, Capana02g002425, Capana02g002856, Capana03g001110, Capana03g001481, Capana03g004559, Capana04g000861, Capana04g002509, Capana04g002688, Capana05g001901, Capana05…
GO:0048519	BP	p	negative regulation of biological process	6/1687	328/35336	0.00862144	3	6	0.41394	Capana00g001827, Capana00g002721, Capana01g003025, Capana05g001005, Capana08g000465, Capana12g001255
GO:0098660	BP	p	inorganic ion transmembrane transport	2/1687	189/35336	0.00951334	6	2	0.433044	Capana00g000771, Capana09g000753
GO:0034220	BP	p	ion transmembrane transport	2/1687	194/35336	0.00989582	5	2	0.445555	Capana00g000771, Capana09g000753
GO:0008152	BP	p	metabolic process	243/1687	5893/35336	0.00994233	1	243	0.445555	Capana00g000118, Capana00g000162, Capana00g000410, Capana00g000503, Capana00g000552, Capana00g000771, Capana00g001211, Capana00g001306, Capana00g001461, Capana00g001505, Capana00g001579, Capana00g001698, Capana00g001727, Capana00g002088, Capana00g002089, Capana00g002117, Capana00g002451, Capana00g002662, Capana00g002675, Capana00g002721, Capana00g002724, Capana00g002792, Capana00g002849, Capana00…
GO:0045934	BP	p	negative regulation of nucleobase-containing compound metabolic process	0/1687	103/35336	0.0101549	6	0	0.446901
GO:0010558	BP	p	negative regulation of macromolecule biosynthetic process	0/1687	107/35336	0.0103589	6	0	0.446901
GO:2000113	BP	p	negative regulation of cellular macromolecule biosynthetic process	0/1687	107/35336	0.0103589	7	0	0.446901
GO:0006810	BP	p	transport	46/1687	1365/35336	0.0114596	3	46	0.480057	Capana00g000270, Capana00g000577, Capana00g000771, Capana00g001170, Capana00g003952, Capana00g004263, Capana01g000775, Capana01g001770, Capana01g002859, Capana01g002860, Capana01g002889, Capana01g003201, Capana01g004183, Capana02g001862, Capana02g002425, Capana02g002856, Capana03g001110, Capana03g001481, Capana03g004559, Capana04g000861, Capana04g002509, Capana04g002688, Capana05g001901, Capana05…
GO:0006807	BP	p	nitrogen compound metabolic process	136/1687	3477/35336	0.0118929	2	136	0.487885	Capana00g000162, Capana00g000410, Capana00g000503, Capana00g000771, Capana00g001211, Capana00g001461, Capana00g001505, Capana00g001698, Capana00g002088, Capana00g002089, Capana00g002117, Capana00g002662, Capana00g002721, Capana00g003597, Capana00g003903, Capana00g004442, Capana00g004545, Capana00g004560, Capana00g005091, Capana01g000242, Capana01g000336, Capana01g000775, Capana01g001643, Capana01…
GO:0046034	BP	p	ATP metabolic process	2/1687	179/35336	0.0133095	2	2	0.503513	Capana00g000771, Capana09g000753
GO:0051179	BP	p	localization	49/1687	1429/35336	0.0133876	1	49	0.503513	Capana00g000270, Capana00g000577, Capana00g000771, Capana00g001170, Capana00g003952, Capana00g004263, Capana01g000775, Capana01g001770, Capana01g002859, Capana01g002860, Capana01g002889, Capana01g003201, Capana01g004183, Capana02g001862, Capana02g002425, Capana02g002856, Capana03g001110, Capana03g001481, Capana03g004559, Capana04g000861, Capana04g002509, Capana04g002688, Capana05g001901, Capana05…
GO:0098662	BP	p	inorganic cation transmembrane transport	2/1687	185/35336	0.0137806	7	2	0.503513	Capana00g000771, Capana09g000753
GO:0098655	BP	p	cation transmembrane transport	2/1687	186/35336	0.0139489	6	2	0.503513	Capana00g000771, Capana09g000753
GO:0008150	BP	p	biological_process	448/1687	10321/35336	0.0145916	0	448	0.517509	Capana00g000075, Capana00g000118, Capana00g000162, Capana00g000202, Capana00g000208, Capana00g000270, Capana00g000317, Capana00g000410, Capana00g000503, Capana00g000552, Capana00g000577, Capana00g000771, Capana00g001170, Capana00g001211, Capana00g001306, Capana00g001347, Capana00g001461, Capana00g001505, Capana00g001579, Capana00g001595, Capana00g001698, Capana00g001727, Capana00g001745, Capana00…
GO:0045892	BP	p	negative regulation of transcription, DNA-templated	0/1687	99/35336	0.0154582	10	0	0.531928
GO:0051253	BP	p	negative regulation of RNA metabolic process	0/1687	99/35336	0.0154582	7	0	0.531928
GO:1903507	BP	p	negative regulation of nucleic acid-templated transcription	0/1687	99/35336	0.0154582	9	0	0.531928
GO:0006002	BP	p	fructose 6-phosphate metabolic process	0/1687	99/35336	0.0154582	5	0	0.531928
GO:1902679	BP	p	negative regulation of RNA biosynthetic process	0/1687	99/35336	0.0154582	8	0	0.531928
GO:0051716	BP	p	cellular response to stimulus	8/1687	361/35336	0.0178532	2	8	0.583104	Capana05g002367, Capana06g001873, Capana08g000288, Capana08g001175, Capana08g001245, Capana09g001597, Capana12g000058, Capana12g000059
GO:1902600	BP	p	proton transmembrane transport	2/1687	177/35336	0.0193765	8	2	0.622309	Capana00g000771, Capana09g000753
GO:0044265	BP	p	cellular macromolecule catabolic process	5/1687	270/35336	0.0206573	5	5	0.636028	Capana00g002721, Capana00g004545, Capana03g004031, Capana06g002084, Capana09g001597
GO:0071555	BP	p	cell wall organization	5/1687	273/35336	0.0210939	5	5	0.645205	Capana02g002160, Capana03g004113, Capana05g000891, Capana08g001554, Capana12g000276
GO:0070085	BP	p	glycosylation	1/1687	132/35336	0.0224828	2	1	0.67285	Capana12g001371
GO:0051246	BP	p	regulation of protein metabolic process	0/1687	89/35336	0.022696	5	0	0.67285
GO:0008037	BP	p	cell recognition	1/1687	135/35336	0.0231135	2	1	0.678269	Capana02g002121
GO:0048544	BP	p	recognition of pollen	1/1687	135/35336	0.0231135	3	1	0.678269	Capana02g002121
GO:0006260	BP	p	DNA replication	0/1687	92/35336	0.023409	6	0	0.683473
GO:0006812	BP	p	cation transport	6/1687	294/35336	0.0265248	5	6	0.755368	Capana00g000771, Capana01g003201, Capana02g002856, Capana09g000753, Capana11g000051, Capana11g000609
GO:0019538	BP	p	protein metabolic process	45/1687	1291/35336	0.0278786	4	45	0.786235	Capana00g001211, Capana00g001698, Capana00g002088, Capana00g002089, Capana00g002117, Capana00g003903, Capana00g004545, Capana01g000242, Capana01g000775, Capana01g001780, Capana01g001865, Capana01g002225, Capana01g002237, Capana01g002619, Capana01g002844, Capana01g003379, Capana02g003507, Capana02g003508, Capana03g000291, Capana03g000593, Capana03g001477, Capana03g002393, Capana03g002667, Capana03…
GO:1901605	BP	p	alpha-amino acid metabolic process	4/1687	228/35336	0.0278807	7	4	0.786235	Capana00g001461, Capana00g004442, Capana05g000495, Capana09g000884
GO:0034641	BP	p	cellular nitrogen compound metabolic process	89/1687	2318/35336	0.030072	3	89	0.809077	Capana00g000162, Capana00g000410, Capana00g000503, Capana00g000771, Capana00g001505, Capana00g002088, Capana00g002117, Capana00g002662, Capana00g002721, Capana00g003597, Capana00g003903, Capana00g004560, Capana00g005091, Capana01g000242, Capana01g000336, Capana01g001643, Capana01g001780, Capana01g001883, Capana01g002093, Capana01g002094, Capana01g002225, Capana01g002237, Capana01g002387, Capana01…
GO:0019646	BP	p	aerobic electron transport chain	1/1687	121/35336	0.0319399	7	1	0.832897	Capana09g001090
GO:0006486	BP	p	protein glycosylation	1/1687	127/35336	0.0332273	7	1	0.846198	Capana12g001371
GO:0043413	BP	p	macromolecule glycosylation	1/1687	127/35336	0.0332273	5	1	0.846198	Capana12g001371
GO:0032268	BP	p	regulation of cellular protein metabolic process	0/1687	82/35336	0.0342018	6	0	0.865187
GO:0071704	BP	p	organic substance metabolic process	224/1687	5324/35336	0.0363339	2	224	0.865187	Capana00g000118, Capana00g000162, Capana00g000410, Capana00g000503, Capana00g000552, Capana00g000771, Capana00g001211, Capana00g001306, Capana00g001461, Capana00g001505, Capana00g001579, Capana00g001698, Capana00g001727, Capana00g002088, Capana00g002089, Capana00g002117, Capana00g002451, Capana00g002662, Capana00g002721, Capana00g002724, Capana00g002792, Capana00g002948, Capana00g003264, Capana00…
GO:0043632	BP	p	modification-dependent macromolecule catabolic process	3/1687	185/35336	0.0375258	6	3	0.865187	Capana00g004545, Capana03g004031, Capana09g001597
GO:0006811	BP	p	ion transport	8/1687	339/35336	0.039009	4	8	0.865187	Capana00g000771, Capana01g001770, Capana01g003201, Capana02g002856, Capana09g000753, Capana11g000051, Capana11g000369, Capana11g000609
GO:0045229	BP	p	external encapsulating structure organization	7/1687	305/35336	0.0417058	4	7	0.865187	Capana02g002160, Capana03g000908, Capana03g004113, Capana05g000891, Capana08g001554, Capana12g000276, Capana12g002153
GO:0044267	BP	p	cellular protein metabolic process	38/1687	1094/35336	0.0432482	5	38	0.865187	Capana00g001211, Capana00g001698, Capana00g002088, Capana00g002089, Capana00g002117, Capana00g003903, Capana00g004545, Capana01g000242, Capana01g001780, Capana01g001865, Capana01g002225, Capana01g002237, Capana01g002619, Capana01g002844, Capana01g003379, Capana02g003507, Capana02g003508, Capana03g000291, Capana03g001477, Capana03g002393, Capana03g004031, Capana04g000324, Capana04g000674, Capana04…
GO:0006122	BP	p	mitochondrial electron transport, ubiquinol to cytochrome c	1/1687	117/35336	0.0466476	8	1	0.865187	Capana09g001090
GO:0007017	BP	p	microtubule-based process	5/1687	244/35336	0.0480798	2	5	0.868111	Capana01g001945, Capana02g003270, Capana06g000984, Capana10g002148, Capana11g002110
GO:0006793	BP	p	phosphorus metabolic process	20/1687	640/35336	0.048932	3	20	0.874631	Capana00g000771, Capana00g002724, Capana01g000242, Capana01g000523, Capana01g001643, Capana01g001770, Capana01g003566, Capana02g001016, Capana02g003080, Capana03g002393, Capana03g002647, Capana03g002648, Capana03g003657, Capana03g004420, Capana06g001647, Capana08g002507, Capana09g000753, Capana09g001009, Capana10g000188, Capana10g002239
GO:0009056	BP	p	catabolic process	28/1687	843/35336	0.0491047	2	28	0.874631	Capana00g000503, Capana00g002721, Capana00g004545, Capana01g004492, Capana02g001016, Capana02g002160, Capana02g002599, Capana02g002721, Capana02g002779, Capana02g003489, Capana03g004031, Capana05g000082, Capana05g001049, Capana05g001050, Capana05g001051, Capana05g001982, Capana05g002401, Capana06g002084, Capana07g002052, Capana07g002053, Capana08g000054, Capana08g001554, Capana08g001677, Capana09…
GO:0022402	BP	p	cell cycle process	2/1687	145/35336	0.0502106	2	2	0.874631	Capana03g002394, Capana07g001444
GO:0045333	BP	p	cellular respiration	2/1687	145/35336	0.0502106	5	2	0.874631	Capana00g003702, Capana09g001090
GO:0009060	BP	p	aerobic respiration	2/1687	145/35336	0.0502106	6	2	0.874631	Capana00g003702, Capana09g001090
GO:0006511	BP	p	ubiquitin-dependent protein catabolic process	3/1687	180/35336	0.0514955	8	3	0.874631	Capana00g004545, Capana03g004031, Capana09g001597
GO:0009064	BP	p	glutamine family amino acid metabolic process	0/1687	76/35336	0.0525188	8	0	0.874631
GO:0019941	BP	p	modification-dependent protein catabolic process	3/1687	184/35336	0.0530583	7	3	0.876371	Capana00g004545, Capana03g004031, Capana09g001597
GO:0071554	BP	p	cell wall organization or biogenesis	7/1687	294/35336	0.0534804	2	7	0.879014	Capana02g002160, Capana03g004056, Capana03g004113, Capana05g000891, Capana08g001554, Capana12g000276, Capana12g001371
GO:0006139	BP	p	nucleobase-containing compound metabolic process	64/1687	1692/35336	0.0535224	4	64	0.879014	Capana00g000162, Capana00g000410, Capana00g000771, Capana00g001505, Capana00g002662, Capana00g002721, Capana00g003597, Capana00g005091, Capana01g000336, Capana01g001643, Capana01g001883, Capana01g002093, Capana01g002094, Capana01g002387, Capana01g003535, Capana01g004288, Capana02g000043, Capana02g000234, Capana02g000741, Capana02g001587, Capana02g001738, Capana02g002100, Capana02g003080, Capana02…
GO:0036211	BP	p	protein modification process	19/1687	608/35336	0.0546103	5	19	0.891814	Capana00g001211, Capana00g001698, Capana00g002089, Capana00g004545, Capana01g000242, Capana01g001865, Capana01g002844, Capana03g001477, Capana03g002393, Capana03g004031, Capana04g000674, Capana05g000563, Capana06g001868, Capana06g002122, Capana07g001928, Capana09g001597, Capana11g002235, Capana12g001371, Capana12g001429
GO:0006464	BP	p	cellular protein modification process	19/1687	608/35336	0.0546103	6	19	0.891814	Capana00g001211, Capana00g001698, Capana00g002089, Capana00g004545, Capana01g000242, Capana01g001865, Capana01g002844, Capana03g001477, Capana03g002393, Capana03g004031, Capana04g000674, Capana05g000563, Capana06g001868, Capana06g002122, Capana07g001928, Capana09g001597, Capana11g002235, Capana12g001371, Capana12g001429
GO:1901135	BP	p	carbohydrate derivative metabolic process	15/1687	501/35336	0.057582	3	15	0.935061	Capana00g000771, Capana01g000523, Capana01g001643, Capana02g000120, Capana02g001016, Capana03g002393, Capana03g003657, Capana03g004420, Capana06g001647, Capana06g002084, Capana08g002507, Capana09g000753, Capana10g000188, Capana10g002239, Capana12g000557
GO:0044238	BP	p	primary metabolic process	203/1687	4802/35336	0.0582649	2	203	0.9435	Capana00g000118, Capana00g000162, Capana00g000410, Capana00g000552, Capana00g000771, Capana00g001211, Capana00g001306, Capana00g001461, Capana00g001505, Capana00g001579, Capana00g001698, Capana00g001727, Capana00g002088, Capana00g002089, Capana00g002117, Capana00g002451, Capana00g002662, Capana00g002721, Capana00g002724, Capana00g002792, Capana00g002948, Capana00g003264, Capana00g003597, Capana00…
GO:0006796	BP	p	phosphate-containing compound metabolic process	20/1687	631/35336	0.0589252	4	20	0.951527	Capana00g000771, Capana00g002724, Capana01g000242, Capana01g000523, Capana01g001643, Capana01g001770, Capana01g003566, Capana02g001016, Capana02g003080, Capana03g002393, Capana03g002647, Capana03g002648, Capana03g003657, Capana03g004420, Capana06g001647, Capana08g002507, Capana09g000753, Capana09g001009, Capana10g000188, Capana10g002239
GO:0051603	BP	p	proteolysis involved in cellular protein catabolic process	4/1687	201/35336	0.066398	6	4	1	Capana00g004545, Capana01g000775, Capana03g004031, Capana09g001597
GO:0006325	BP	p	chromatin organization	1/1687	111/35336	0.0683278	4	1	1	Capana01g004216
GO:0006397	BP	p	mRNA processing	3/1687	167/35336	0.0689544	8	3	1	Capana00g005091, Capana05g000027, Capana09g002066
GO:0099402	BP	p	plant organ development	0/1687	64/35336	0.0760252	3	0	1
GO:0006913	BP	p	nucleocytoplasmic transport	0/1687	69/35336	0.0801754	6	0	1
GO:0051169	BP	p	nuclear transport	0/1687	69/35336	0.0801754	5	0	1
GO:1901564	BP	p	organonitrogen compound metabolic process	89/1687	2219/35336	0.0894128	3	89	1	Capana00g000503, Capana00g000771, Capana00g001211, Capana00g001461, Capana00g001698, Capana00g002088, Capana00g002089, Capana00g002117, Capana00g003903, Capana00g004442, Capana00g004545, Capana00g004560, Capana01g000242, Capana01g000775, Capana01g001643, Capana01g001780, Capana01g001865, Capana01g002225, Capana01g002237, Capana01g002619, Capana01g002844, Capana01g003379, Capana02g000741, Capana02…
GO:0051726	BP	p	regulation of cell cycle	1/1687	95/35336	0.09276	4	1	1	Capana04g002212
GO:0015980	BP	p	energy derivation by oxidation of organic compounds	3/1687	159/35336	0.0929218	4	3	1	Capana00g003702, Capana00g004617, Capana09g001090
GO:0043207	BP	p	response to external biotic stimulus	1/1687	97/35336	0.0930007	3	1	1	Capana05g001005
GO:0051707	BP	p	response to other organism	1/1687	97/35336	0.0930007	4	1	1	Capana05g001005
GO:0051301	BP	p	cell division	1/1687	97/35336	0.0930007	2	1	1	Capana03g000877
GO:0019637	BP	p	organophosphate metabolic process	19/1687	578/35336	0.0944476	4	19	1	Capana00g000771, Capana00g002724, Capana01g000523, Capana01g001643, Capana01g001770, Capana01g003566, Capana02g001016, Capana02g003080, Capana03g002393, Capana03g002647, Capana03g002648, Capana03g003657, Capana03g004420, Capana06g001647, Capana08g002507, Capana09g000753, Capana09g001009, Capana10g000188, Capana10g002239
GO:0051276	BP	p	chromosome organization	2/1687	127/35336	0.0956652	5	2	1	Capana03g002394, Capana07g001444
GO:0072521	BP	p	purine-containing compound metabolic process	6/1687	244/35336	0.096595	4	6	1	Capana00g000771, Capana01g001643, Capana03g003657, Capana03g004420, Capana06g001647, Capana09g000753
GO:0071840	BP	p	cellular component organization or biogenesis	41/1687	1106/35336	0.0989204	2	41	1	Capana01g000336, Capana01g000594, Capana01g000775, Capana01g001945, Capana01g002811, Capana01g004216, Capana02g002160, Capana02g003270, Capana02g003288, Capana03g000908, Capana03g000950, Capana03g002175, Capana03g002394, Capana03g003006, Capana03g004113, Capana04g000861, Capana05g000891, Capana05g001284, Capana05g002024, Capana06g000762, Capana06g001852, Capana06g002631, Capana07g001444, Capana08…
GO:1901575	BP	p	organic substance catabolic process	25/1687	717/35336	0.110792	3	25	1	Capana00g000503, Capana00g002721, Capana00g004545, Capana01g004492, Capana02g001016, Capana02g002160, Capana02g002599, Capana02g002721, Capana02g003489, Capana03g004031, Capana05g000082, Capana05g001049, Capana05g001050, Capana05g001051, Capana05g001982, Capana06g002084, Capana07g002052, Capana07g002053, Capana08g001554, Capana08g001677, Capana09g000201, Capana09g000884, Capana09g001597, Capana10…
GO:0006508	BP	p	proteolysis	7/1687	272/35336	0.113477	5	7	1	Capana00g004545, Capana01g000775, Capana03g002667, Capana03g004031, Capana04g001241, Capana08g001677, Capana09g001597
GO:0031399	BP	p	regulation of protein modification process	0/1687	54/35336	0.114169	7	0	1
GO:0009653	BP	p	anatomical structure morphogenesis	0/1687	54/35336	0.114169	2	0	1
GO:0010564	BP	p	regulation of cell cycle process	0/1687	56/35336	0.114496	5	0	1
GO:0044248	BP	p	cellular catabolic process	20/1687	596/35336	0.119909	3	20	1	Capana00g000503, Capana00g002721, Capana00g004545, Capana01g004492, Capana02g002599, Capana02g002721, Capana02g002779, Capana02g003489, Capana03g004031, Capana05g000082, Capana05g001049, Capana05g001050, Capana05g001051, Capana05g002401, Capana06g002084, Capana08g000054, Capana09g000201, Capana09g000884, Capana09g001597, Capana12g002920
GO:0022904	BP	p	respiratory electron transport chain	3/1687	150/35336	0.124576	5	3	1	Capana01g000811, Capana09g001090, Capana12g001317
GO:0022414	BP	p	reproductive process	10/1687	342/35336	0.124731	1	10	1	Capana02g002121, Capana03g000950, Capana08g001339, Capana08g002472, Capana08g002474, Capana10g000063, Capana11g001014, Capana11g002360, Capana12g002498, Capana12g002499
GO:0016043	BP	p	cellular component organization	40/1687	1062/35336	0.124818	3	40	1	Capana01g000336, Capana01g000594, Capana01g000775, Capana01g001945, Capana01g002811, Capana01g004216, Capana02g002160, Capana02g003270, Capana02g003288, Capana03g000908, Capana03g000950, Capana03g002175, Capana03g002394, Capana03g003006, Capana03g004113, Capana04g000861, Capana05g000891, Capana05g001284, Capana05g002024, Capana06g000762, Capana06g001852, Capana06g002631, Capana07g001444, Capana08…
GO:1901360	BP	p	organic cyclic compound metabolic process	79/1687	1958/35336	0.126466	3	79	1	Capana00g000162, Capana00g000410, Capana00g000503, Capana00g000771, Capana00g001505, Capana00g002662, Capana00g002721, Capana00g003597, Capana00g004560, Capana00g005091, Capana01g000242, Capana01g000336, Capana01g001643, Capana01g001883, Capana01g002093, Capana01g002094, Capana01g002387, Capana01g003535, Capana01g004288, Capana01g004492, Capana02g000043, Capana02g000234, Capana02g000741, Capana02…
GO:0070727	BP	p	cellular macromolecule localization	2/1687	120/35336	0.131586	3	2	1	Capana01g000775, Capana11g002133
GO:0006310	BP	p	DNA recombination	1/1687	88/35336	0.131946	7	1	1	Capana00g000162
GO:0006338	BP	p	chromatin remodeling	1/1687	89/35336	0.132356	5	1	1	Capana01g004216
GO:0072522	BP	p	purine-containing compound biosynthetic process	4/1687	173/35336	0.151713	5	4	1	Capana00g000771, Capana03g004420, Capana06g001647, Capana09g000753
GO:0016071	BP	p	mRNA metabolic process	6/1687	230/35336	0.15949	7	6	1	Capana00g002721, Capana00g005091, Capana05g000027, Capana09g001652, Capana09g001698, Capana09g002066
GO:0034645	BP	p	cellular macromolecule biosynthetic process	35/1687	925/35336	0.15993	5	35	1	Capana00g000410, Capana00g002088, Capana00g002117, Capana00g002662, Capana00g003903, Capana00g004617, Capana01g001780, Capana01g001883, Capana01g002225, Capana01g002237, Capana01g002619, Capana01g003079, Capana01g003379, Capana01g004288, Capana02g000043, Capana02g001738, Capana02g003507, Capana02g003508, Capana03g000291, Capana03g000457, Capana03g001909, Capana03g001981, Capana04g000324, Capana04…
GO:0008652	BP	p	cellular amino acid biosynthetic process	3/1687	141/35336	0.166144	7	3	1	Capana00g001461, Capana00g004442, Capana05g000495
GO:0000272	BP	p	polysaccharide catabolic process	3/1687	146/35336	0.168639	5	3	1	Capana02g002160, Capana02g002599, Capana08g001554
GO:0032270	BP	p	positive regulation of cellular protein metabolic process	0/1687	47/35336	0.172538	7	0	1
GO:0051247	BP	p	positive regulation of protein metabolic process	0/1687	47/35336	0.172538	6	0	1
GO:0006544	BP	p	glycine metabolic process	0/1687	47/35336	0.172538	9	0	1
GO:0006099	BP	p	tricarboxylic acid cycle	0/1687	47/35336	0.172538	3	0	1
GO:0072657	BP	p	protein localization to membrane	0/1687	49/35336	0.174185	5	0	1
GO:0051338	BP	p	regulation of transferase activity	0/1687	49/35336	0.174185	4	0	1
GO:0009058	BP	p	biosynthetic process	90/1687	2169/35336	0.176285	2	90	1	Capana00g000410, Capana00g000771, Capana00g001461, Capana00g001579, Capana00g002088, Capana00g002117, Capana00g002451, Capana00g002662, Capana00g002948, Capana00g003903, Capana00g004258, Capana00g004442, Capana00g004560, Capana00g004617, Capana01g000174, Capana01g000242, Capana01g001613, Capana01g001643, Capana01g001780, Capana01g001814, Capana01g001883, Capana01g001987, Capana01g002093, Capana01…
GO:1901137	BP	p	carbohydrate derivative biosynthetic process	7/1687	246/35336	0.177065	4	7	1	Capana00g000771, Capana02g000120, Capana03g002393, Capana03g004420, Capana06g001647, Capana09g000753, Capana10g000188
GO:0009059	BP	p	macromolecule biosynthetic process	39/1687	1011/35336	0.17798	4	39	1	Capana00g000410, Capana00g002088, Capana00g002117, Capana00g002662, Capana00g003903, Capana00g004617, Capana01g001780, Capana01g001883, Capana01g002093, Capana01g002094, Capana01g002225, Capana01g002237, Capana01g002619, Capana01g003079, Capana01g003379, Capana01g004288, Capana02g000043, Capana02g001738, Capana02g003507, Capana02g003508, Capana03g000291, Capana03g000457, Capana03g001909, Capana03…
GO:0046483	BP	p	heterocycle metabolic process	76/1687	1855/35336	0.179067	3	76	1	Capana00g000162, Capana00g000410, Capana00g000503, Capana00g000771, Capana00g001505, Capana00g002662, Capana00g002721, Capana00g003597, Capana00g004560, Capana00g005091, Capana01g000242, Capana01g000336, Capana01g001643, Capana01g001883, Capana01g002093, Capana01g002094, Capana01g002387, Capana01g003535, Capana01g004288, Capana02g000043, Capana02g000234, Capana02g000741, Capana02g001104, Capana02…
GO:0048193	BP	p	Golgi vesicle transport	0/1687	53/35336	0.182474	5	0	1
GO:0051668	BP	p	localization within membrane	0/1687	53/35336	0.182474	3	0	1
GO:0010393	BP	p	galacturonan metabolic process	2/1687	115/35336	0.182687	5	2	1	Capana02g002160, Capana08g001554
GO:0034613	BP	p	cellular protein localization	2/1687	115/35336	0.182687	4	2	1	Capana01g000775, Capana11g002133
GO:0045488	BP	p	pectin metabolic process	2/1687	115/35336	0.182687	6	2	1	Capana02g002160, Capana08g001554
GO:0006725	BP	p	cellular aromatic compound metabolic process	79/1687	1915/35336	0.185785	3	79	1	Capana00g000162, Capana00g000410, Capana00g000503, Capana00g000771, Capana00g001505, Capana00g002662, Capana00g002721, Capana00g003597, Capana00g004560, Capana00g005091, Capana01g000336, Capana01g001643, Capana01g001883, Capana01g002093, Capana01g002094, Capana01g002387, Capana01g003535, Capana01g004288, Capana01g004492, Capana02g000043, Capana02g000234, Capana02g000741, Capana02g001104, Capana02…
GO:0016310	BP	p	phosphorylation	1/1687	80/35336	0.187214	5	1	1	Capana01g000242
GO:0090304	BP	p	nucleic acid metabolic process	54/1687	1352/35336	0.192857	5	54	1	Capana00g000162, Capana00g000410, Capana00g001505, Capana00g002662, Capana00g002721, Capana00g003597, Capana00g005091, Capana01g000336, Capana01g001883, Capana01g002093, Capana01g002094, Capana01g002387, Capana01g003535, Capana01g004288, Capana02g000043, Capana02g000234, Capana02g000741, Capana02g001587, Capana02g001738, Capana02g002100, Capana02g003288, Capana03g000457, Capana03g001909, Capana03…
GO:0098542	BP	p	defense response to other organism	1/1687	85/35336	0.193443	5	1	1	Capana05g001005
GO:0009605	BP	p	response to external stimulus	4/1687	164/35336	0.197793	2	4	1	Capana00g001827, Capana03g001582, Capana05g001005, Capana08g001245
GO:0016051	BP	p	carbohydrate biosynthetic process	4/1687	167/35336	0.199265	4	4	1	Capana00g004258, Capana00g004617, Capana01g003079, Capana12g001371
GO:0009150	BP	p	purine ribonucleotide metabolic process	6/1687	218/35336	0.200503	9	6	1	Capana00g000771, Capana01g001643, Capana03g003657, Capana03g004420, Capana06g001647, Capana09g000753
GO:0006163	BP	p	purine nucleotide metabolic process	6/1687	221/35336	0.202109	8	6	1	Capana00g000771, Capana01g001643, Capana03g003657, Capana03g004420, Capana06g001647, Capana09g000753
GO:0043412	BP	p	macromolecule modification	27/1687	722/35336	0.216284	4	27	1	Capana00g001211, Capana00g001698, Capana00g002089, Capana00g004545, Capana01g000242, Capana01g001865, Capana01g002387, Capana01g002844, Capana02g002100, Capana03g001477, Capana03g002393, Capana03g004031, Capana04g000674, Capana04g001124, Capana04g001125, Capana05g000563, Capana06g001868, Capana06g002122, Capana06g002995, Capana07g001928, Capana09g001597, Capana09g001698, Capana11g001309, Capana11…
GO:0010629	BP	p	negative regulation of gene expression	3/1687	135/35336	0.2216	6	3	1	Capana00g002721, Capana01g003025, Capana08g000465
GO:1901576	BP	p	organic substance biosynthetic process	85/1687	2017/35336	0.236922	3	85	1	Capana00g000410, Capana00g000771, Capana00g001461, Capana00g001579, Capana00g002088, Capana00g002117, Capana00g002451, Capana00g002662, Capana00g002948, Capana00g003903, Capana00g004258, Capana00g004442, Capana00g004560, Capana00g004617, Capana01g000174, Capana01g000242, Capana01g001613, Capana01g001643, Capana01g001780, Capana01g001814, Capana01g001883, Capana01g001987, Capana01g002093, Capana01…
GO:0043604	BP	p	amide biosynthetic process	18/1687	499/35336	0.244998	5	18	1	Capana00g002088, Capana00g002117, Capana00g003903, Capana01g001780, Capana01g002225, Capana01g002237, Capana01g002619, Capana01g003379, Capana02g003507, Capana02g003508, Capana03g000291, Capana04g000324, Capana04g002084, Capana07g002187, Capana09g001458, Capana10g000260, Capana11g001413, Capana12g001801
GO:0055086	BP	p	nucleobase-containing small molecule metabolic process	11/1687	335/35336	0.245051	5	11	1	Capana00g000771, Capana01g001643, Capana02g003080, Capana03g002647, Capana03g002648, Capana03g003657, Capana03g004420, Capana06g001647, Capana09g000753, Capana10g000188, Capana12g000557
GO:0006754	BP	p	ATP biosynthetic process	2/1687	104/35336	0.245365	11	2	1	Capana00g000771, Capana09g000753
GO:0015985	BP	p	energy coupled proton transport, down electrochemical gradient	2/1687	104/35336	0.245365	9	2	1	Capana00g000771, Capana09g000753
GO:0015986	BP	p	ATP synthesis coupled proton transport	2/1687	104/35336	0.245365	12	2	1	Capana00g000771, Capana09g000753
GO:0009152	BP	p	purine ribonucleotide biosynthetic process	4/1687	158/35336	0.258001	10	4	1	Capana00g000771, Capana03g004420, Capana06g001647, Capana09g000753
GO:0006164	BP	p	purine nucleotide biosynthetic process	4/1687	161/35336	0.261116	9	4	1	Capana00g000771, Capana03g004420, Capana06g001647, Capana09g000753
GO:0009664	BP	p	plant-type cell wall organization	0/1687	38/35336	0.261795	6	0	1
GO:0006546	BP	p	glycine catabolic process	0/1687	38/35336	0.261795	10	0	1
GO:0009071	BP	p	serine family amino acid catabolic process	0/1687	39/35336	0.262261	9	0	1
GO:0034504	BP	p	protein localization to nucleus	0/1687	40/35336	0.263334	6	0	1
GO:0000902	BP	p	cell morphogenesis	0/1687	40/35336	0.263334	3	0	1
GO:0006606	BP	p	protein import into nucleus	0/1687	40/35336	0.263334	8	0	1
GO:0009084	BP	p	glutamine family amino acid biosynthetic process	0/1687	40/35336	0.263334	9	0	1
GO:0022613	BP	p	ribonucleoprotein complex biogenesis	0/1687	40/35336	0.263334	4	0	1
GO:0043603	BP	p	cellular amide metabolic process	20/1687	545/35336	0.264487	4	20	1	Capana00g002088, Capana00g002117, Capana00g003903, Capana01g001780, Capana01g002225, Capana01g002237, Capana01g002619, Capana01g003379, Capana02g003507, Capana02g003508, Capana03g000291, Capana04g000324, Capana04g001241, Capana04g002084, Capana05g002401, Capana07g002187, Capana09g001458, Capana10g000260, Capana11g001413, Capana12g001801
GO:0006396	BP	p	RNA processing	16/1687	447/35336	0.264528	7	16	1	Capana00g001505, Capana00g005091, Capana01g000336, Capana01g003535, Capana02g000234, Capana02g001587, Capana04g001124, Capana04g001125, Capana05g000027, Capana05g001618, Capana08g000465, Capana09g002066, Capana10g002294, Capana11g000146, Capana11g001309, Capana11g001413
GO:0065004	BP	p	protein-DNA complex assembly	1/1687	72/35336	0.26492	7	1	1	Capana01g004216
GO:0051170	BP	p	import into nucleus	0/1687	41/35336	0.264986	7	0	1
GO:0018193	BP	p	peptidyl-amino acid modification	0/1687	41/35336	0.264986	7	0	1
GO:0000398	BP	p	mRNA splicing, via spliceosome	1/1687	73/35336	0.266078	11	1	1	Capana00g005091
GO:0051128	BP	p	regulation of cellular component organization	1/1687	74/35336	0.267551	4	1	1	Capana12g001255
GO:0006165	BP	p	nucleoside diphosphate phosphorylation	0/1687	43/35336	0.269923	8	0	1
GO:0006096	BP	p	glycolytic process	0/1687	43/35336	0.269923	12	0	1
GO:0046031	BP	p	ADP metabolic process	0/1687	43/35336	0.269923	10	0	1
GO:0009179	BP	p	purine ribonucleoside diphosphate metabolic process	0/1687	43/35336	0.269923	9	0	1
GO:0006757	BP	p	ATP generation from ADP	0/1687	43/35336	0.269923	11	0	1
GO:0046939	BP	p	nucleotide phosphorylation	0/1687	43/35336	0.269923	6	0	1
GO:0009135	BP	p	purine nucleoside diphosphate metabolic process	0/1687	43/35336	0.269923	8	0	1
GO:0090150	BP	p	establishment of protein localization to membrane	0/1687	43/35336	0.269923	6	0	1
GO:0009185	BP	p	ribonucleoside diphosphate metabolic process	0/1687	43/35336	0.269923	8	0	1
GO:0071824	BP	p	protein-DNA complex subunit organization	1/1687	76/35336	0.271411	5	1	1	Capana01g004216
GO:0009132	BP	p	nucleoside diphosphate metabolic process	0/1687	44/35336	0.273158	7	0	1
GO:0009259	BP	p	ribonucleotide metabolic process	7/1687	227/35336	0.275065	8	7	1	Capana00g000771, Capana01g001643, Capana03g003657, Capana03g004420, Capana06g001647, Capana09g000753, Capana10g000188
GO:0019693	BP	p	ribose phosphate metabolic process	7/1687	227/35336	0.275065	5	7	1	Capana00g000771, Capana01g001643, Capana03g003657, Capana03g004420, Capana06g001647, Capana09g000753, Capana10g000188
GO:1901566	BP	p	organonitrogen compound biosynthetic process	40/1687	991/35336	0.290486	4	40	1	Capana00g000771, Capana00g001461, Capana00g002088, Capana00g002117, Capana00g003903, Capana00g004442, Capana00g004560, Capana01g000242, Capana01g001780, Capana01g002225, Capana01g002237, Capana01g002619, Capana01g003379, Capana02g001104, Capana02g002928, Capana02g003080, Capana02g003507, Capana02g003508, Capana03g000291, Capana03g002647, Capana03g002648, Capana03g004420, Capana04g000324, Capana04…
GO:1901607	BP	p	alpha-amino acid biosynthetic process	3/1687	129/35336	0.295084	8	3	1	Capana00g001461, Capana00g004442, Capana05g000495
GO:0032502	BP	p	developmental process	12/1687	349/35336	0.310772	1	12	1	Capana01g004288, Capana02g002920, Capana03g000950, Capana03g001909, Capana07g000392, Capana08g001339, Capana08g001524, Capana10g000063, Capana11g001014, Capana12g000864, Capana12g000865, Capana12g000866
GO:0016052	BP	p	carbohydrate catabolic process	6/1687	203/35336	0.318191	4	6	1	Capana02g002160, Capana02g002599, Capana07g002052, Capana07g002053, Capana08g001554, Capana09g000201
GO:0016042	BP	p	lipid catabolic process	2/1687	92/35336	0.328982	4	2	1	Capana05g001982, Capana10g002344
GO:0045490	BP	p	pectin catabolic process	2/1687	92/35336	0.328982	7	2	1	Capana02g002160, Capana08g001554
GO:0033365	BP	p	protein localization to organelle	2/1687	95/35336	0.331021	5	2	1	Capana01g000775, Capana11g002133
GO:0072594	BP	p	establishment of protein localization to organelle	2/1687	95/35336	0.331021	6	2	1	Capana01g000775, Capana11g002133
GO:0005976	BP	p	polysaccharide metabolic process	10/1687	294/35336	0.334982	4	10	1	Capana00g002792, Capana00g004617, Capana01g003079, Capana02g002160, Capana02g002599, Capana03g004113, Capana05g000891, Capana08g001554, Capana12g000276, Capana12g001371
GO:0045017	BP	p	glycerolipid biosynthetic process	2/1687	98/35336	0.335283	6	2	1	Capana01g003566, Capana03g002393
GO:0044419	BP	p	biological process involved in interspecies interaction between organisms	2/1687	99/35336	0.337171	1	2	1	Capana05g001005, Capana08g000163
GO:0044249	BP	p	cellular biosynthetic process	83/1687	1923/35336	0.350164	3	83	1	Capana00g000410, Capana00g000771, Capana00g001461, Capana00g001579, Capana00g002088, Capana00g002117, Capana00g002451, Capana00g002662, Capana00g003903, Capana00g004258, Capana00g004442, Capana00g004560, Capana00g004617, Capana01g000174, Capana01g000242, Capana01g001643, Capana01g001780, Capana01g001814, Capana01g001883, Capana01g001987, Capana01g002093, Capana01g002094, Capana01g002225, Capana01…
GO:0046390	BP	p	ribose phosphate biosynthetic process	5/1687	167/35336	0.362388	6	5	1	Capana00g000771, Capana03g004420, Capana06g001647, Capana09g000753, Capana10g000188
GO:0009260	BP	p	ribonucleotide biosynthetic process	5/1687	167/35336	0.362388	9	5	1	Capana00g000771, Capana03g004420, Capana06g001647, Capana09g000753, Capana10g000188
GO:0090407	BP	p	organophosphate biosynthetic process	12/1687	337/35336	0.367497	5	12	1	Capana00g000771, Capana01g003566, Capana02g003080, Capana03g002393, Capana03g002647, Capana03g002648, Capana03g004420, Capana06g001647, Capana08g002507, Capana09g000753, Capana10g000188, Capana10g002239
GO:0006334	BP	p	nucleosome assembly	1/1687	60/35336	0.370491	8	1	1	Capana01g004216
GO:0006643	BP	p	membrane lipid metabolic process	1/1687	61/35336	0.370674	5	1	1	Capana03g002393
GO:1901606	BP	p	alpha-amino acid catabolic process	1/1687	62/35336	0.371249	8	1	1	Capana09g000884
GO:0034728	BP	p	nucleosome organization	1/1687	64/35336	0.373531	6	1	1	Capana01g004216
GO:0044272	BP	p	sulfur compound biosynthetic process	1/1687	65/35336	0.375212	4	1	1	Capana00g001461
GO:0034655	BP	p	nucleobase-containing compound catabolic process	1/1687	66/35336	0.377237	5	1	1	Capana00g002721
GO:0009205	BP	p	purine ribonucleoside triphosphate metabolic process	3/1687	112/35336	0.379137	9	3	1	Capana00g000771, Capana03g004420, Capana09g000753
GO:0009144	BP	p	purine nucleoside triphosphate metabolic process	3/1687	112/35336	0.379137	8	3	1	Capana00g000771, Capana03g004420, Capana09g000753
GO:0009206	BP	p	purine ribonucleoside triphosphate biosynthetic process	3/1687	112/35336	0.379137	10	3	1	Capana00g000771, Capana03g004420, Capana09g000753
GO:0009145	BP	p	purine nucleoside triphosphate biosynthetic process	3/1687	112/35336	0.379137	9	3	1	Capana00g000771, Capana03g004420, Capana09g000753
GO:0072593	BP	p	reactive oxygen species metabolic process	3/1687	113/35336	0.379159	3	3	1	Capana02g002779, Capana05g002401, Capana08g000054
GO:0009069	BP	p	serine family amino acid metabolic process	1/1687	67/35336	0.379593	8	1	1	Capana00g001461
GO:0000271	BP	p	polysaccharide biosynthetic process	3/1687	116/35336	0.380485	5	3	1	Capana00g004617, Capana01g003079, Capana12g001371
GO:0006412	BP	p	translation	18/1687	474/35336	0.384514	7	18	1	Capana00g002088, Capana00g002117, Capana00g003903, Capana01g001780, Capana01g002225, Capana01g002237, Capana01g002619, Capana01g003379, Capana02g003507, Capana02g003508, Capana03g000291, Capana04g000324, Capana04g002084, Capana07g002187, Capana09g001458, Capana10g000260, Capana11g001413, Capana12g001801
GO:0043043	BP	p	peptide biosynthetic process	18/1687	477/35336	0.385583	6	18	1	Capana00g002088, Capana00g002117, Capana00g003903, Capana01g001780, Capana01g002225, Capana01g002237, Capana01g002619, Capana01g003379, Capana02g003507, Capana02g003508, Capana03g000291, Capana04g000324, Capana04g002084, Capana07g002187, Capana09g001458, Capana10g000260, Capana11g001413, Capana12g001801
GO:0006753	BP	p	nucleoside phosphate metabolic process	10/1687	280/35336	0.400077	6	10	1	Capana00g000771, Capana01g001643, Capana02g003080, Capana03g002647, Capana03g002648, Capana03g003657, Capana03g004420, Capana06g001647, Capana09g000753, Capana10g000188
GO:0042254	BP	p	ribosome biogenesis	0/1687	29/35336	0.400885	5	0	1
GO:0090567	BP	p	reproductive shoot system development	0/1687	30/35336	0.40112	5	0	1
GO:0055065	BP	p	metal ion homeostasis	0/1687	30/35336	0.40112	7	0	1
GO:0006873	BP	p	cellular ion homeostasis	0/1687	31/35336	0.402147	6	0	1
GO:0006414	BP	p	translational elongation	0/1687	31/35336	0.402147	6	0	1
GO:0001522	BP	p	pseudouridine synthesis	0/1687	31/35336	0.402147	8	0	1
GO:0050832	BP	p	defense response to fungus	0/1687	32/35336	0.403915	6	0	1
GO:0044242	BP	p	cellular lipid catabolic process	0/1687	32/35336	0.403915	5	0	1
GO:0009765	BP	p	photosynthesis, light harvesting	0/1687	33/35336	0.406378	4	0	1
GO:0016570	BP	p	histone modification	0/1687	33/35336	0.406378	7	0	1
GO:0071103	BP	p	DNA conformation change	0/1687	33/35336	0.406378	6	0	1
GO:0010608	BP	p	posttranscriptional regulation of gene expression	0/1687	34/35336	0.409488	6	0	1
GO:0051174	BP	p	regulation of phosphorus metabolic process	0/1687	34/35336	0.409488	5	0	1
GO:0030244	BP	p	cellulose biosynthetic process	0/1687	34/35336	0.409488	9	0	1
GO:0019220	BP	p	regulation of phosphate metabolic process	0/1687	34/35336	0.409488	6	0	1
GO:0006284	BP	p	base-excision repair	0/1687	34/35336	0.409488	8	0	1
GO:0006541	BP	p	glutamine metabolic process	0/1687	34/35336	0.409488	9	0	1
GO:0048367	BP	p	shoot system development	0/1687	35/35336	0.413202	4	0	1
GO:0009617	BP	p	response to bacterium	0/1687	35/35336	0.413202	5	0	1
GO:0042742	BP	p	defense response to bacterium	0/1687	35/35336	0.413202	6	0	1
GO:0031401	BP	p	positive regulation of protein modification process	0/1687	35/35336	0.413202	8	0	1
GO:0048731	BP	p	system development	0/1687	35/35336	0.413202	3	0	1
GO:0009620	BP	p	response to fungus	0/1687	35/35336	0.413202	5	0	1
GO:0051347	BP	p	positive regulation of transferase activity	0/1687	35/35336	0.413202	5	0	1
GO:0048608	BP	p	reproductive structure development	0/1687	36/35336	0.417475	3	0	1
GO:1903046	BP	p	meiotic cell cycle process	0/1687	36/35336	0.417475	3	0	1
GO:0051640	BP	p	organelle localization	0/1687	36/35336	0.417475	3	0	1
GO:0048364	BP	p	root development	0/1687	36/35336	0.417475	4	0	1
GO:0003006	BP	p	developmental process involved in reproduction	4/1687	137/35336	0.420382	2	4	1	Capana03g000950, Capana08g001339, Capana10g000063, Capana11g001014
GO:0048856	BP	p	anatomical structure development	8/1687	230/35336	0.438014	2	8	1	Capana02g002920, Capana03g000950, Capana08g001339, Capana10g000063, Capana11g001014, Capana12g000864, Capana12g000865, Capana12g000866
GO:0031047	BP	p	gene silencing by RNA	2/1687	84/35336	0.441531	7	2	1	Capana01g003025, Capana08g000465
GO:0016579	BP	p	protein deubiquitination	2/1687	86/35336	0.443387	9	2	1	Capana03g004031, Capana09g001597
GO:1901615	BP	p	organic hydroxy compound metabolic process	2/1687	88/35336	0.446261	3	2	1	Capana08g002186, Capana09g000201
GO:0070646	BP	p	protein modification by small protein removal	2/1687	90/35336	0.450094	8	2	1	Capana03g004031, Capana09g001597
GO:0006457	BP	p	protein folding	5/1687	162/35336	0.456319	2	5	1	Capana00g002729, Capana06g000088, Capana08g002043, Capana09g000141, Capana11g002133
GO:0009117	BP	p	nucleotide metabolic process	10/1687	276/35336	0.476846	7	10	1	Capana00g000771, Capana01g001643, Capana02g003080, Capana03g002647, Capana03g002648, Capana03g003657, Capana03g004420, Capana06g001647, Capana09g000753, Capana10g000188
GO:0006979	BP	p	response to oxidative stress	6/1687	184/35336	0.484676	3	6	1	Capana02g002779, Capana05g001005, Capana08g000054, Capana08g000304, Capana10g000359, Capana10g000581
GO:0042744	BP	p	hydrogen peroxide catabolic process	3/1687	106/35336	0.492349	5	3	1	Capana02g002779, Capana05g002401, Capana08g000054
GO:0042743	BP	p	hydrogen peroxide metabolic process	3/1687	108/35336	0.494034	4	3	1	Capana02g002779, Capana05g002401, Capana08g000054
GO:0043414	BP	p	macromolecule methylation	1/1687	54/35336	0.520733	5	1	1	Capana11g001309
GO:0051274	BP	p	beta-glucan biosynthetic process	1/1687	54/35336	0.520733	8	1	1	Capana01g003079
GO:0006661	BP	p	phosphatidylinositol biosynthetic process	1/1687	54/35336	0.520733	8	1	1	Capana03g002393
GO:0032259	BP	p	methylation	1/1687	54/35336	0.520733	2	1	1	Capana11g001309
GO:0030243	BP	p	cellulose metabolic process	1/1687	55/35336	0.522157	8	1	1	Capana02g002599
GO:1901617	BP	p	organic hydroxy compound biosynthetic process	1/1687	55/35336	0.522157	4	1	1	Capana08g002186
GO:0006518	BP	p	peptide metabolic process	20/1687	490/35336	0.523133	5	20	1	Capana00g002088, Capana00g002117, Capana00g003903, Capana01g001780, Capana01g002225, Capana01g002237, Capana01g002619, Capana01g003379, Capana02g003507, Capana02g003508, Capana03g000291, Capana04g000324, Capana04g001241, Capana04g002084, Capana05g002401, Capana07g002187, Capana09g001458, Capana10g000260, Capana11g001413, Capana12g001801
GO:0009141	BP	p	nucleoside triphosphate metabolic process	4/1687	126/35336	0.530453	7	4	1	Capana00g000771, Capana03g004420, Capana09g000753, Capana10g000188
GO:0034637	BP	p	cellular carbohydrate biosynthetic process	4/1687	127/35336	0.530854	5	4	1	Capana00g004258, Capana00g004617, Capana01g003079, Capana12g001371
GO:0046486	BP	p	glycerolipid metabolic process	4/1687	129/35336	0.532133	5	4	1	Capana00g002724, Capana01g003566, Capana03g002393, Capana09g001009
GO:0043933	BP	p	protein-containing complex subunit organization	10/1687	263/35336	0.56128	4	10	1	Capana01g000594, Capana01g004216, Capana03g003006, Capana05g001284, Capana05g002024, Capana06g002631, Capana08g000115, Capana09g000129, Capana10g000581, Capana11g002175
GO:0006357	BP	p	regulation of transcription by RNA polymerase II	5/1687	154/35336	0.566245	10	5	1	Capana00g004709, Capana01g002457, Capana06g002604, Capana08g001239, Capana10g000711
GO:0007010	BP	p	cytoskeleton organization	2/1687	73/35336	0.58576	5	2	1	Capana01g001945, Capana02g003270
GO:0008643	BP	p	carbohydrate transport	2/1687	73/35336	0.58576	5	2	1	Capana06g000794, Capana08g000046
GO:0009250	BP	p	glucan biosynthetic process	2/1687	75/35336	0.586739	7	2	1	Capana00g004617, Capana01g003079
GO:0046474	BP	p	glycerophospholipid biosynthetic process	2/1687	75/35336	0.586739	7	2	1	Capana01g003566, Capana03g002393
GO:0051273	BP	p	beta-glucan metabolic process	2/1687	75/35336	0.586739	7	2	1	Capana01g003079, Capana02g002599
GO:0050790	BP	p	regulation of catalytic activity	2/1687	75/35336	0.586739	3	2	1	Capana09g000141, Capana10g002192
GO:0046700	BP	p	heterocycle catabolic process	2/1687	76/35336	0.587598	4	2	1	Capana00g000503, Capana00g002721
GO:0044270	BP	p	cellular nitrogen compound catabolic process	2/1687	78/35336	0.590015	4	2	1	Capana00g000503, Capana00g002721
GO:0042545	BP	p	cell wall modification	2/1687	78/35336	0.590015	6	2	1	Capana02g002160, Capana08g001554
GO:0065009	BP	p	regulation of molecular function	2/1687	81/35336	0.595272	2	2	1	Capana09g000141, Capana10g002192
GO:1903047	BP	p	mitotic cell cycle process	2/1687	81/35336	0.595272	3	2	1	Capana03g002394, Capana07g001444
GO:0042558	BP	p	pteridine-containing compound metabolic process	0/1687	20/35336	0.622952	4	0	1
GO:0000904	BP	p	cell morphogenesis involved in differentiation	0/1687	20/35336	0.622952	4	0	1
GO:0140694	BP	p	non-membrane-bounded organelle assembly	0/1687	20/35336	0.622952	6	0	1
GO:0031123	BP	p	RNA 3'-end processing	0/1687	20/35336	0.622952	8	0	1
GO:0072599	BP	p	establishment of protein localization to endoplasmic reticulum	0/1687	20/35336	0.622952	7	0	1
GO:0035383	BP	p	thioester metabolic process	0/1687	20/35336	0.622952	4	0	1
GO:0034440	BP	p	lipid oxidation	0/1687	20/35336	0.622952	6	0	1
GO:0022406	BP	p	membrane docking	0/1687	20/35336	0.622952	2	0	1
GO:0006637	BP	p	acyl-CoA metabolic process	0/1687	20/35336	0.622952	10	0	1
GO:0006914	BP	p	autophagy	0/1687	20/35336	0.622952	4	0	1
GO:0062012	BP	p	regulation of small molecule metabolic process	0/1687	20/35336	0.622952	4	0	1
GO:0070972	BP	p	protein localization to endoplasmic reticulum	0/1687	20/35336	0.622952	6	0	1
GO:0009826	BP	p	unidimensional cell growth	0/1687	20/35336	0.622952	4	0	1
GO:0001732	BP	p	formation of cytoplasmic translation initiation complex	0/1687	20/35336	0.622952	8	0	1
GO:0140029	BP	p	exocytic process	0/1687	20/35336	0.622952	2	0	1
GO:0006526	BP	p	arginine biosynthetic process	0/1687	20/35336	0.622952	10	0	1
GO:0061919	BP	p	process utilizing autophagic mechanism	0/1687	20/35336	0.622952	2	0	1
GO:0048278	BP	p	vesicle docking	0/1687	20/35336	0.622952	5	0	1
GO:0009062	BP	p	fatty acid catabolic process	0/1687	20/35336	0.622952	8	0	1
GO:0007186	BP	p	G protein-coupled receptor signaling pathway	0/1687	20/35336	0.622952	5	0	1
GO:0045047	BP	p	protein targeting to ER	0/1687	20/35336	0.622952	8	0	1
GO:0140056	BP	p	organelle localization by membrane tethering	0/1687	20/35336	0.622952	4	0	1
GO:0044550	BP	p	secondary metabolite biosynthetic process	0/1687	21/35336	0.623	3	0	1
GO:0051205	BP	p	protein insertion into membrane	0/1687	21/35336	0.623	7	0	1
GO:0006888	BP	p	endoplasmic reticulum to Golgi vesicle-mediated transport	0/1687	21/35336	0.623	6	0	1
GO:0046854	BP	p	phosphatidylinositol phosphate biosynthetic process	0/1687	21/35336	0.623	9	0	1
GO:0010948	BP	p	negative regulation of cell cycle process	0/1687	21/35336	0.623	6	0	1
GO:1903322	BP	p	positive regulation of protein modification by small protein conjugation or removal	0/1687	21/35336	0.623	9	0	1
GO:1904668	BP	p	positive regulation of ubiquitin protein ligase activity	0/1687	21/35336	0.623	12	0	1
GO:0031398	BP	p	positive regulation of protein ubiquitination	0/1687	21/35336	0.623	10	0	1
GO:0007020	BP	p	microtubule nucleation	0/1687	21/35336	0.623	7	0	1
GO:0045786	BP	p	negative regulation of cell cycle	0/1687	21/35336	0.623	5	0	1
GO:0051443	BP	p	positive regulation of ubiquitin-protein transferase activity	0/1687	21/35336	0.623	11	0	1
GO:0006672	BP	p	ceramide metabolic process	0/1687	22/35336	0.623903	7	0	1
GO:1904666	BP	p	regulation of ubiquitin protein ligase activity	0/1687	22/35336	0.623903	6	0	1
GO:0015698	BP	p	inorganic anion transport	0/1687	22/35336	0.623903	6	0	1
GO:0006298	BP	p	mismatch repair	0/1687	22/35336	0.623903	8	0	1
GO:1903320	BP	p	regulation of protein modification by small protein conjugation or removal	0/1687	22/35336	0.623903	8	0	1
GO:1901987	BP	p	regulation of cell cycle phase transition	0/1687	22/35336	0.623903	6	0	1
GO:0006612	BP	p	protein targeting to membrane	0/1687	22/35336	0.623903	8	0	1
GO:0031396	BP	p	regulation of protein ubiquitination	0/1687	22/35336	0.623903	9	0	1
GO:0060560	BP	p	developmental growth involved in morphogenesis	0/1687	22/35336	0.623903	3	0	1
GO:0007264	BP	p	small GTPase mediated signal transduction	0/1687	22/35336	0.623903	6	0	1
GO:0051438	BP	p	regulation of ubiquitin-protein transferase activity	0/1687	22/35336	0.623903	5	0	1
GO:0045489	BP	p	pectin biosynthetic process	0/1687	22/35336	0.623903	7	0	1
GO:0006555	BP	p	methionine metabolic process	0/1687	22/35336	0.623903	9	0	1
GO:0018205	BP	p	peptidyl-lysine modification	0/1687	23/35336	0.62558	8	0	1
GO:0031408	BP	p	oxylipin biosynthetic process	0/1687	23/35336	0.62558	7	0	1
GO:0006730	BP	p	one-carbon metabolic process	0/1687	23/35336	0.62558	3	0	1
GO:0031407	BP	p	oxylipin metabolic process	0/1687	23/35336	0.62558	6	0	1
GO:0006875	BP	p	cellular metal ion homeostasis	0/1687	23/35336	0.62558	8	0	1
GO:0051028	BP	p	mRNA transport	0/1687	23/35336	0.62558	8	0	1
GO:0001932	BP	p	regulation of protein phosphorylation	0/1687	23/35336	0.62558	8	0	1
GO:0045859	BP	p	regulation of protein kinase activity	0/1687	23/35336	0.62558	9	0	1
GO:0048646	BP	p	anatomical structure formation involved in morphogenesis	0/1687	23/35336	0.62558	2	0	1
GO:0009165	BP	p	nucleotide biosynthetic process	8/1687	208/35336	0.626598	8	8	1	Capana00g000771, Capana02g003080, Capana03g002647, Capana03g002648, Capana03g004420, Capana06g001647, Capana09g000753, Capana10g000188
GO:1901293	BP	p	nucleoside phosphate biosynthetic process	8/1687	209/35336	0.626614	7	8	1	Capana00g000771, Capana02g003080, Capana03g002647, Capana03g002648, Capana03g004420, Capana06g001647, Capana09g000753, Capana10g000188
GO:0016049	BP	p	cell growth	0/1687	24/35336	0.627955	2	0	1
GO:0006665	BP	p	sphingolipid metabolic process	0/1687	24/35336	0.627955	6	0	1
GO:0006006	BP	p	glucose metabolic process	0/1687	25/35336	0.630957	6	0	1
GO:0006525	BP	p	arginine metabolic process	0/1687	25/35336	0.630957	9	0	1
GO:0046165	BP	p	alcohol biosynthetic process	0/1687	25/35336	0.630957	5	0	1
GO:0032886	BP	p	regulation of microtubule-based process	0/1687	25/35336	0.630957	4	0	1
GO:0006839	BP	p	mitochondrial transport	0/1687	25/35336	0.630957	4	0	1
GO:0016050	BP	p	vesicle organization	0/1687	25/35336	0.630957	5	0	1
GO:0051168	BP	p	nuclear export	0/1687	25/35336	0.630957	7	0	1
GO:1902531	BP	p	regulation of intracellular signal transduction	0/1687	25/35336	0.630957	6	0	1
GO:0033692	BP	p	cellular polysaccharide biosynthetic process	3/1687	96/35336	0.631166	6	3	1	Capana00g004617, Capana01g003079, Capana12g001371
GO:0050657	BP	p	nucleic acid transport	0/1687	26/35336	0.634521	6	0	1
GO:0051236	BP	p	establishment of RNA localization	0/1687	26/35336	0.634521	3	0	1
GO:0007346	BP	p	regulation of mitotic cell cycle	0/1687	26/35336	0.634521	5	0	1
GO:0050658	BP	p	RNA transport	0/1687	26/35336	0.634521	7	0	1
GO:0015977	BP	p	carbon fixation	0/1687	26/35336	0.634521	3	0	1
GO:0030003	BP	p	cellular cation homeostasis	0/1687	26/35336	0.634521	7	0	1
GO:0006302	BP	p	double-strand break repair	0/1687	27/35336	0.638586	8	0	1
GO:0042325	BP	p	regulation of phosphorylation	0/1687	27/35336	0.638586	7	0	1
GO:0007034	BP	p	vacuolar transport	0/1687	27/35336	0.638586	4	0	1
GO:0007049	BP	p	cell cycle	0/1687	27/35336	0.638586	2	0	1
GO:0043549	BP	p	regulation of kinase activity	0/1687	27/35336	0.638586	8	0	1
GO:0034622	BP	p	cellular protein-containing complex assembly	9/1687	229/35336	0.642623	6	9	1	Capana01g000594, Capana01g004216, Capana03g003006, Capana05g001284, Capana05g002024, Capana06g002631, Capana08g000115, Capana10g000581, Capana11g002175
GO:0034248	BP	p	regulation of cellular amide metabolic process	0/1687	28/35336	0.643097	5	0	1
GO:0009908	BP	p	flower development	0/1687	28/35336	0.643097	6	0	1
GO:0006417	BP	p	regulation of translation	0/1687	28/35336	0.643097	7	0	1
GO:0009201	BP	p	ribonucleoside triphosphate biosynthetic process	4/1687	117/35336	0.663711	9	4	1	Capana00g000771, Capana03g004420, Capana09g000753, Capana10g000188
GO:0009199	BP	p	ribonucleoside triphosphate metabolic process	4/1687	117/35336	0.663711	8	4	1	Capana00g000771, Capana03g004420, Capana09g000753, Capana10g000188
GO:0009142	BP	p	nucleoside triphosphate biosynthetic process	4/1687	118/35336	0.664154	8	4	1	Capana00g000771, Capana03g004420, Capana09g000753, Capana10g000188
GO:0009607	BP	p	response to biotic stimulus	4/1687	123/35336	0.66827	2	4	1	Capana02g001862, Capana05g001005, Capana05g002411, Capana07g002200
GO:0006950	BP	p	response to stress	34/1687	780/35336	0.670768	2	34	1	Capana00g001211, Capana00g002089, Capana00g003438, Capana00g004545, Capana01g001865, Capana01g004264, Capana02g001862, Capana02g002779, Capana03g000054, Capana04g000674, Capana05g001005, Capana05g001140, Capana05g002411, Capana06g000088, Capana06g001873, Capana06g002122, Capana07g002200, Capana08g000054, Capana08g000304, Capana08g001245, Capana08g001312, Capana08g002043, Capana08g002677, Capana09…
GO:0046394	BP	p	carboxylic acid biosynthetic process	11/1687	279/35336	0.670953	6	11	1	Capana00g001461, Capana00g001579, Capana00g004442, Capana01g001987, Capana05g000495, Capana05g000532, Capana09g000347, Capana10g001426, Capana12g000864, Capana12g000865, Capana12g000866
GO:0006790	BP	p	sulfur compound metabolic process	5/1687	135/35336	0.688479	3	5	1	Capana00g001461, Capana01g002811, Capana05g002401, Capana08g001911, Capana10g001909
GO:0070647	BP	p	protein modification by small protein conjugation or removal	5/1687	141/35336	0.690239	7	5	1	Capana00g004545, Capana03g004031, Capana05g000563, Capana06g001868, Capana09g001597
GO:0006575	BP	p	cellular modified amino acid metabolic process	1/1687	41/35336	0.722475	4	1	1	Capana05g002401
GO:0050801	BP	p	ion homeostasis	1/1687	42/35336	0.72251	5	1	1	Capana03g000738
GO:0006270	BP	p	DNA replication initiation	1/1687	43/35336	0.722868	7	1	1	Capana03g002953
GO:0048869	BP	p	cellular developmental process	1/1687	43/35336	0.722868	2	1	1	Capana07g000392
GO:0033043	BP	p	regulation of organelle organization	1/1687	44/35336	0.723533	5	1	1	Capana12g001255
GO:0006401	BP	p	RNA catabolic process	1/1687	47/35336	0.727205	7	1	1	Capana00g002721
GO:0007015	BP	p	actin filament organization	1/1687	48/35336	0.728936	5	1	1	Capana09g000542
GO:0009311	BP	p	oligosaccharide metabolic process	1/1687	48/35336	0.728936	4	1	1	Capana00g004258
GO:0060255	BP	p	regulation of macromolecule metabolic process	54/1687	1195/35336	0.730083	4	54	1	Capana00g000208, Capana00g000317, Capana00g001745, Capana00g002721, Capana00g003180, Capana00g003509, Capana00g004118, Capana00g004224, Capana00g004225, Capana00g004709, Capana01g000336, Capana01g001423, Capana01g002093, Capana01g002094, Capana01g002457, Capana01g003025, Capana01g004288, Capana02g001023, Capana02g002153, Capana02g002597, Capana02g003185, Capana03g000991, Capana03g001525, Capana03…
GO:0006066	BP	p	alcohol metabolic process	1/1687	49/35336	0.730895	4	1	1	Capana09g000201
GO:0008202	BP	p	steroid metabolic process	1/1687	50/35336	0.733068	4	1	1	Capana08g002186
GO:0065003	BP	p	protein-containing complex assembly	10/1687	246/35336	0.763204	5	10	1	Capana01g000594, Capana01g004216, Capana03g003006, Capana05g001284, Capana05g002024, Capana06g002631, Capana08g000115, Capana09g000129, Capana10g000581, Capana11g002175
GO:0019748	BP	p	secondary metabolic process	2/1687	64/35336	0.770448	2	2	1	Capana01g004492, Capana02g002721
GO:0009415	BP	p	response to water	2/1687	66/35336	0.77138	4	2	1	Capana00g004545, Capana11g002133
GO:0001101	BP	p	response to acid chemical	2/1687	67/35336	0.772091	3	2	1	Capana00g004545, Capana11g002133
GO:0044271	BP	p	cellular nitrogen compound biosynthetic process	52/1687	1149/35336	0.778226	4	52	1	Capana00g000410, Capana00g000771, Capana00g002088, Capana00g002117, Capana00g002662, Capana00g003903, Capana00g004560, Capana01g000242, Capana01g001780, Capana01g001883, Capana01g002093, Capana01g002094, Capana01g002225, Capana01g002237, Capana01g002619, Capana01g003379, Capana01g004288, Capana02g000043, Capana02g001104, Capana02g001738, Capana02g003080, Capana02g003507, Capana02g003508, Capana03…
GO:0019222	BP	p	regulation of metabolic process	57/1687	1248/35336	0.786902	3	57	1	Capana00g000208, Capana00g000317, Capana00g001745, Capana00g001827, Capana00g002721, Capana00g003180, Capana00g003509, Capana00g004118, Capana00g004224, Capana00g004225, Capana00g004709, Capana01g000336, Capana01g001423, Capana01g002093, Capana01g002094, Capana01g002457, Capana01g003025, Capana01g004288, Capana02g001023, Capana02g002153, Capana02g002597, Capana02g003185, Capana03g000191, Capana03…
GO:0006091	BP	p	generation of precursor metabolites and energy	18/1687	408/35336	0.815769	3	18	1	Capana00g001211, Capana00g001698, Capana00g002089, Capana00g003702, Capana00g004617, Capana01g000523, Capana01g000811, Capana01g001865, Capana01g002199, Capana01g002844, Capana01g004439, Capana03g001477, Capana04g000674, Capana06g000413, Capana06g002122, Capana07g001928, Capana09g001090, Capana12g001317
GO:0006650	BP	p	glycerophospholipid metabolic process	4/1687	106/35336	0.820051	6	4	1	Capana00g002724, Capana01g003566, Capana03g002393, Capana09g001009
GO:0030001	BP	p	metal ion transport	4/1687	110/35336	0.821298	6	4	1	Capana01g003201, Capana02g002856, Capana11g000051, Capana11g000609
GO:0032501	BP	p	multicellular organismal process	9/1687	212/35336	0.87155	1	9	1	Capana02g002920, Capana03g000950, Capana05g000390, Capana05g001005, Capana08g001339, Capana10g000063, Capana12g000864, Capana12g000865, Capana12g000866
GO:0016053	BP	p	organic acid biosynthetic process	13/1687	299/35336	0.891293	4	13	1	Capana00g001461, Capana00g001579, Capana00g004442, Capana01g001987, Capana02g002928, Capana05g000495, Capana05g000532, Capana06g002406, Capana09g000347, Capana10g001426, Capana12g000864, Capana12g000865, Capana12g000866
GO:0006996	BP	p	organelle organization	17/1687	386/35336	0.904138	4	17	1	Capana01g000336, Capana01g000775, Capana01g001945, Capana02g003270, Capana02g003288, Capana03g000950, Capana03g002175, Capana03g002394, Capana04g000861, Capana06g000762, Capana06g001852, Capana07g001444, Capana08g000172, Capana08g001524, Capana11g000966, Capana11g001413, Capana12g002513
GO:0019450	BP	p	L-cysteine catabolic process to pyruvate	0/1687	1/35336	1	12	0	1
GO:0006850	BP	p	mitochondrial pyruvate transmembrane transport	0/1687	3/35336	1	11	0	1
GO:0040019	BP	p	positive regulation of embryonic development	0/1687	1/35336	1	6	0	1
GO:0042362	BP	p	fat-soluble vitamin biosynthetic process	0/1687	3/35336	1	5	0	1
GO:0051783	BP	p	regulation of nuclear division	0/1687	19/35336	1	6	0	1
GO:0009738	BP	p	abscisic acid-activated signaling pathway	0/1687	10/35336	1	6	0	1
GO:0033037	BP	p	polysaccharide localization	0/1687	5/35336	1	3	0	1
GO:0006097	BP	p	glyoxylate cycle	0/1687	2/35336	1	8	0	1
GO:0051569	BP	p	regulation of histone H3-K4 methylation	0/1687	1/35336	1	10	0	1
GO:0031099	BP	p	regeneration	0/1687	1/35336	1	3	0	1
GO:0009939	BP	p	positive regulation of gibberellic acid mediated signaling pathway	0/1687	1/35336	1	7	0	1
GO:0016102	BP	p	diterpenoid biosynthetic process	0/1687	3/35336	1	8	0	1
GO:0046217	BP	p	indole phytoalexin metabolic process	0/1687	2/35336	1	5	0	1
GO:0010231	BP	p	maintenance of seed dormancy	0/1687	1/35336	1	4	0	1
GO:0030908	BP	p	protein splicing	0/1687	1/35336	1	7	0	1
GO:0031155	BP	p	regulation of reproductive fruiting body development	0/1687	1/35336	1	5	0	1
GO:0006680	BP	p	glucosylceramide catabolic process	0/1687	3/35336	1	10	0	1
GO:0009051	BP	p	pentose-phosphate shunt, oxidative branch	0/1687	1/35336	1	6	0	1
GO:0016573	BP	p	histone acetylation	0/1687	6/35336	1	11	0	1
GO:0007143	BP	p	female meiotic nuclear division	0/1687	2/35336	1	8	0	1
GO:0071229	BP	p	cellular response to acid chemical	0/1687	2/35336	1	4	0	1
GO:1902318	BP	p	synthesis of RNA primer involved in nuclear cell cycle DNA replication	0/1687	1/35336	1	10	0	1
GO:0032890	BP	p	regulation of organic acid transport	0/1687	9/35336	1	5	0	1
GO:0090693	BP	p	plant organ senescence	0/1687	11/35336	1	3	0	1
GO:0046473	BP	p	phosphatidic acid metabolic process	0/1687	2/35336	1	7	0	1
GO:0052319	BP	p	regulation of phytoalexin biosynthetic process	0/1687	1/35336	1	6	0	1
GO:0046885	BP	p	regulation of hormone biosynthetic process	0/1687	1/35336	1	6	0	1
GO:0140455	BP	p	cytoplasm protein quality control	0/1687	1/35336	1	8	0	1
GO:0071483	BP	p	cellular response to blue light	0/1687	4/35336	1	7	0	1
GO:0008535	BP	p	respiratory chain complex IV assembly	0/1687	2/35336	1	8	0	1
GO:1902981	BP	p	synthesis of RNA primer involved in mitotic DNA replication	0/1687	1/35336	1	11	0	1
GO:1900425	BP	p	negative regulation of defense response to bacterium	0/1687	1/35336	1	7	0	1
GO:0046385	BP	p	deoxyribose phosphate biosynthetic process	0/1687	2/35336	1	6	0	1
GO:0080163	BP	p	regulation of protein serine/threonine phosphatase activity	0/1687	2/35336	1	10	0	1
GO:0055074	BP	p	calcium ion homeostasis	0/1687	13/35336	1	8	0	1
GO:1902546	BP	p	positive regulation of DNA N-glycosylase activity	0/1687	1/35336	1	6	0	1
GO:2000816	BP	p	negative regulation of mitotic sister chromatid separation	0/1687	11/35336	1	10	0	1
GO:0046320	BP	p	regulation of fatty acid oxidation	0/1687	2/35336	1	7	0	1
GO:0009310	BP	p	amine catabolic process	0/1687	4/35336	1	5	0	1
GO:0009969	BP	p	xyloglucan biosynthetic process	0/1687	1/35336	1	9	0	1
GO:0000003	BP	p	reproduction	0/1687	11/35336	1	1	0	1
GO:0009687	BP	p	abscisic acid metabolic process	0/1687	3/35336	1	8	0	1
GO:0007033	BP	p	vacuole organization	1/1687	21/35336	1	5	1	1	Capana06g000762
GO:0009595	BP	p	detection of biotic stimulus	0/1687	1/35336	1	3	0	1
GO:0000122	BP	p	negative regulation of transcription by RNA polymerase II	0/1687	1/35336	1	11	0	1
GO:0000470	BP	p	maturation of LSU-rRNA	0/1687	5/35336	1	10	0	1
GO:0031667	BP	p	response to nutrient levels	1/1687	25/35336	1	4	1	1	Capana08g001245
GO:0018343	BP	p	protein farnesylation	0/1687	1/35336	1	8	0	1
GO:0002933	BP	p	lipid hydroxylation	0/1687	1/35336	1	6	0	1
GO:0006498	BP	p	N-terminal protein lipidation	0/1687	2/35336	1	8	0	1
GO:0009833	BP	p	plant-type primary cell wall biogenesis	0/1687	1/35336	1	6	0	1
GO:0009448	BP	p	gamma-aminobutyric acid metabolic process	0/1687	3/35336	1	7	0	1
GO:0050793	BP	p	regulation of developmental process	3/1687	81/35336	1	3	3	1	Capana00g001827, Capana12g002498, Capana12g002499
GO:0080050	BP	p	regulation of seed development	0/1687	1/35336	1	6	0	1
GO:0033866	BP	p	nucleoside bisphosphate biosynthetic process	0/1687	18/35336	1	8	0	1
GO:0010065	BP	p	primary meristem tissue development	0/1687	1/35336	1	6	0	1
GO:0002229	BP	p	defense response to oomycetes	0/1687	12/35336	1	6	0	1
GO:0002237	BP	p	response to molecule of bacterial origin	0/1687	3/35336	1	4	0	1
GO:0001525	BP	p	angiogenesis	0/1687	1/35336	1	3	0	1
GO:0006000	BP	p	fructose metabolic process	0/1687	4/35336	1	6	0	1
GO:0010454	BP	p	negative regulation of cell fate commitment	0/1687	1/35336	1	6	0	1
GO:0090701	BP	p	specification of plant organ identity	0/1687	1/35336	1	4	0	1
GO:1902652	BP	p	secondary alcohol metabolic process	0/1687	11/35336	1	5	0	1
GO:0019400	BP	p	alditol metabolic process	0/1687	1/35336	1	6	0	1
GO:0009067	BP	p	aspartate family amino acid biosynthetic process	1/1687	32/35336	1	9	1	1	Capana05g000495
GO:0044770	BP	p	cell cycle phase transition	0/1687	3/35336	1	3	0	1
GO:0010051	BP	p	xylem and phloem pattern formation	0/1687	5/35336	1	4	0	1
GO:0009933	BP	p	meristem structural organization	0/1687	1/35336	1	3	0	1
GO:1990542	BP	p	mitochondrial transmembrane transport	0/1687	11/35336	1	5	0	1
GO:0045930	BP	p	negative regulation of mitotic cell cycle	0/1687	16/35336	1	6	0	1
GO:0002949	BP	p	tRNA threonylcarbamoyladenosine modification	0/1687	2/35336	1	11	0	1
GO:0009615	BP	p	response to virus	0/1687	4/35336	1	5	0	1
GO:0031023	BP	p	microtubule organizing center organization	0/1687	2/35336	1	4	0	1
GO:0044107	BP	p	cellular alcohol metabolic process	0/1687	7/35336	1	5	0	1
GO:0006420	BP	p	arginyl-tRNA aminoacylation	0/1687	2/35336	1	11	0	1
GO:0031930	BP	p	mitochondria-nucleus signaling pathway	0/1687	1/35336	1	5	0	1
GO:0046498	BP	p	S-adenosylhomocysteine metabolic process	0/1687	5/35336	1	9	0	1
GO:0031335	BP	p	regulation of sulfur amino acid metabolic process	0/1687	2/35336	1	6	0	1
GO:0006497	BP	p	protein lipidation	1/1687	31/35336	1	7	1	1	Capana03g002393
GO:0010142	BP	p	farnesyl diphosphate biosynthetic process, mevalonate pathway	0/1687	1/35336	1	9	0	1
GO:0051667	BP	p	establishment of plastid localization	0/1687	7/35336	1	5	0	1
GO:2000038	BP	p	regulation of stomatal complex development	0/1687	2/35336	1	6	0	1
GO:0140546	BP	p	defense response to symbiont	0/1687	1/35336	1	6	0	1
GO:0046413	BP	p	organomercury catabolic process	0/1687	1/35336	1	5	0	1
GO:0019988	BP	p	charged-tRNA amino acid modification	0/1687	2/35336	1	11	0	1
GO:0006775	BP	p	fat-soluble vitamin metabolic process	0/1687	3/35336	1	4	0	1
GO:0010618	BP	p	aerenchyma formation	0/1687	1/35336	1	3	0	1
GO:0000212	BP	p	meiotic spindle organization	0/1687	2/35336	1	8	0	1
GO:0034724	BP	p	DNA replication-independent chromatin organization	0/1687	2/35336	1	5	0	1
GO:0018216	BP	p	peptidyl-arginine methylation	0/1687	2/35336	1	9	0	1
GO:0016125	BP	p	sterol metabolic process	1/1687	29/35336	1	5	1	1	Capana08g002186
GO:0080088	BP	p	spermidine hydroxycinnamate conjugate biosynthetic process	0/1687	2/35336	1	6	0	1
GO:0046176	BP	p	aldonic acid catabolic process	0/1687	1/35336	1	8	0	1
GO:0007166	BP	p	cell surface receptor signaling pathway	0/1687	18/35336	1	5	0	1
GO:0099116	BP	p	tRNA 5'-end processing	0/1687	2/35336	1	10	0	1
GO:0010200	BP	p	response to chitin	0/1687	6/35336	1	5	0	1
GO:0002757	BP	p	immune response-activating signal transduction	0/1687	1/35336	1	7	0	1
GO:0090391	BP	p	granum assembly	0/1687	3/35336	1	5	0	1
GO:0033540	BP	p	fatty acid beta-oxidation using acyl-CoA oxidase	0/1687	1/35336	1	10	0	1
GO:1902644	BP	p	tertiary alcohol metabolic process	0/1687	3/35336	1	5	0	1
GO:0006545	BP	p	glycine biosynthetic process	0/1687	9/35336	1	10	0	1
GO:0000460	BP	p	maturation of 5.8S rRNA	0/1687	4/35336	1	10	0	1
GO:0045005	BP	p	DNA-dependent DNA replication maintenance of fidelity	0/1687	2/35336	1	7	0	1
GO:0098656	BP	p	anion transmembrane transport	0/1687	9/35336	1	6	0	1
GO:0019372	BP	p	lipoxygenase pathway	0/1687	3/35336	1	8	0	1
GO:2000012	BP	p	regulation of auxin polar transport	0/1687	4/35336	1	5	0	1
GO:0016106	BP	p	sesquiterpenoid biosynthetic process	0/1687	2/35336	1	8	0	1
GO:0018209	BP	p	peptidyl-serine modification	0/1687	2/35336	1	8	0	1
GO:0070682	BP	p	proteasome regulatory particle assembly	0/1687	1/35336	1	8	0	1
GO:2001021	BP	p	negative regulation of response to DNA damage stimulus	0/1687	1/35336	1	7	0	1
GO:0010971	BP	p	positive regulation of G2/M transition of mitotic cell cycle	0/1687	1/35336	1	9	0	1
GO:0019184	BP	p	nonribosomal peptide biosynthetic process	0/1687	2/35336	1	7	0	1
GO:0017009	BP	p	protein-phycocyanobilin linkage	0/1687	1/35336	1	9	0	1
GO:1901403	BP	p	positive regulation of tetrapyrrole metabolic process	0/1687	2/35336	1	6	0	1
GO:0009813	BP	p	flavonoid biosynthetic process	0/1687	7/35336	1	4	0	1
GO:0045898	BP	p	regulation of RNA polymerase II transcription preinitiation complex assembly	0/1687	2/35336	1	12	0	1
GO:0036265	BP	p	RNA (guanine-N7)-methylation	0/1687	9/35336	1	9	0	1
GO:0042128	BP	p	nitrate assimilation	0/1687	7/35336	1	6	0	1
GO:0009262	BP	p	deoxyribonucleotide metabolic process	0/1687	8/35336	1	8	0	1
GO:0010224	BP	p	response to UV-B	0/1687	10/35336	1	6	0	1
GO:0015749	BP	p	monosaccharide transmembrane transport	0/1687	2/35336	1	7	0	1
GO:0050000	BP	p	chromosome localization	0/1687	1/35336	1	4	0	1
GO:0051066	BP	p	dihydrobiopterin metabolic process	0/1687	1/35336	1	5	0	1
GO:0043101	BP	p	purine-containing compound salvage	0/1687	9/35336	1	6	0	1
GO:0048510	BP	p	regulation of timing of transition from vegetative to reproductive phase	0/1687	1/35336	1	6	0	1
GO:0045899	BP	p	positive regulation of RNA polymerase II transcription preinitiation complex assembly	0/1687	2/35336	1	13	0	1
GO:0042547	BP	p	cell wall modification involved in multidimensional cell growth	0/1687	3/35336	1	7	0	1
GO:0051383	BP	p	kinetochore organization	0/1687	1/35336	1	6	0	1
GO:0008156	BP	p	negative regulation of DNA replication	0/1687	3/35336	1	8	0	1
GO:0120178	BP	p	steroid hormone biosynthetic process	0/1687	4/35336	1	6	0	1
GO:0006378	BP	p	mRNA polyadenylation	0/1687	4/35336	1	10	0	1
GO:0046655	BP	p	folic acid metabolic process	0/1687	2/35336	1	7	0	1
GO:0080182	BP	p	histone H3-K4 trimethylation	0/1687	1/35336	1	12	0	1
GO:0032984	BP	p	protein-containing complex disassembly	0/1687	13/35336	1	5	0	1
GO:0006367	BP	p	transcription initiation from RNA polymerase II promoter	0/1687	17/35336	1	9	0	1
GO:0019430	BP	p	removal of superoxide radicals	0/1687	4/35336	1	5	0	1
GO:0000256	BP	p	allantoin catabolic process	0/1687	2/35336	1	6	0	1
GO:0032509	BP	p	endosome transport via multivesicular body sorting pathway	0/1687	9/35336	1	6	0	1
GO:1903509	BP	p	liposaccharide metabolic process	1/1687	40/35336	1	4	1	1	Capana03g002393
GO:0006561	BP	p	proline biosynthetic process	0/1687	5/35336	1	10	0	1
GO:0045487	BP	p	gibberellin catabolic process	0/1687	1/35336	1	9	0	1
GO:0009249	BP	p	protein lipoylation	0/1687	6/35336	1	9	0	1
GO:0035279	BP	p	mRNA cleavage involved in gene silencing by miRNA	0/1687	1/35336	1	9	0	1
GO:0042023	BP	p	DNA endoreduplication	0/1687	2/35336	1	9	0	1
GO:0010483	BP	p	pollen tube reception	0/1687	2/35336	1	2	0	1
GO:0009662	BP	p	etioplast organization	0/1687	1/35336	1	6	0	1
GO:0052314	BP	p	phytoalexin metabolic process	0/1687	2/35336	1	4	0	1
GO:0000255	BP	p	allantoin metabolic process	0/1687	2/35336	1	5	0	1
GO:0010353	BP	p	response to trehalose	0/1687	1/35336	1	6	0	1
GO:0009312	BP	p	oligosaccharide biosynthetic process	1/1687	32/35336	1	5	1	1	Capana00g004258
GO:0009845	BP	p	seed germination	0/1687	8/35336	1	2	0	1
GO:2000232	BP	p	regulation of rRNA processing	0/1687	1/35336	1	7	0	1
GO:0030091	BP	p	protein repair	0/1687	7/35336	1	6	0	1
GO:0010090	BP	p	trichome morphogenesis	0/1687	2/35336	1	5	0	1
GO:0033388	BP	p	putrescine biosynthetic process from arginine	0/1687	1/35336	1	10	0	1
GO:0016540	BP	p	protein autoprocessing	0/1687	2/35336	1	7	0	1
GO:0032958	BP	p	inositol phosphate biosynthetic process	0/1687	6/35336	1	7	0	1
GO:0009698	BP	p	phenylpropanoid metabolic process	2/1687	58/35336	1	4	2	1	Capana01g004492, Capana02g002721
GO:0006562	BP	p	proline catabolic process	0/1687	2/35336	1	10	0	1
GO:1901672	BP	p	positive regulation of systemic acquired resistance	0/1687	1/35336	1	7	0	1
GO:1902170	BP	p	cellular response to reactive nitrogen species	0/1687	13/35336	1	5	0	1
GO:0044786	BP	p	cell cycle DNA replication	0/1687	2/35336	1	8	0	1
GO:0006760	BP	p	folic acid-containing compound metabolic process	0/1687	19/35336	1	5	0	1
GO:0071472	BP	p	cellular response to salt stress	0/1687	3/35336	1	6	0	1
GO:0071492	BP	p	cellular response to UV-A	0/1687	2/35336	1	8	0	1
GO:0010498	BP	p	proteasomal protein catabolic process	2/1687	45/35336	1	7	2	1	Capana00g004545, Capana09g001597
GO:0031577	BP	p	spindle checkpoint signaling	0/1687	11/35336	1	9	0	1
GO:0000055	BP	p	ribosomal large subunit export from nucleus	0/1687	4/35336	1	11	0	1
GO:0048280	BP	p	vesicle fusion with Golgi apparatus	0/1687	5/35336	1	8	0	1
GO:0043547	BP	p	positive regulation of GTPase activity	0/1687	1/35336	1	6	0	1
GO:0030308	BP	p	negative regulation of cell growth	0/1687	2/35336	1	6	0	1
GO:0050821	BP	p	protein stabilization	0/1687	5/35336	1	4	0	1
GO:0009744	BP	p	response to sucrose	0/1687	9/35336	1	6	0	1
GO:0009720	BP	p	detection of hormone stimulus	0/1687	1/35336	1	5	0	1
GO:0010477	BP	p	response to sulfur dioxide	0/1687	1/35336	1	4	0	1
GO:0009745	BP	p	sucrose mediated signaling	0/1687	1/35336	1	7	0	1
GO:0018131	BP	p	oxazole or thiazole biosynthetic process	0/1687	1/35336	1	5	0	1
GO:1901182	BP	p	regulation of camalexin biosynthetic process	0/1687	1/35336	1	7	0	1
GO:0000338	BP	p	protein deneddylation	0/1687	4/35336	1	9	0	1
GO:0006090	BP	p	pyruvate metabolic process	2/1687	55/35336	1	7	2	1	Capana08g002507, Capana10g002239
GO:0019377	BP	p	glycolipid catabolic process	0/1687	3/35336	1	7	0	1
GO:1901989	BP	p	positive regulation of cell cycle phase transition	0/1687	1/35336	1	7	0	1
GO:0051365	BP	p	cellular response to potassium ion starvation	0/1687	1/35336	1	7	0	1
GO:0051270	BP	p	regulation of cellular component movement	0/1687	1/35336	1	4	0	1
GO:0008612	BP	p	peptidyl-lysine modification to peptidyl-hypusine	0/1687	3/35336	1	9	0	1
GO:1900426	BP	p	positive regulation of defense response to bacterium	0/1687	3/35336	1	7	0	1
GO:1902315	BP	p	nuclear cell cycle DNA replication initiation	0/1687	1/35336	1	9	0	1
GO:0042723	BP	p	thiamine-containing compound metabolic process	0/1687	6/35336	1	5	0	1
GO:0019277	BP	p	UDP-N-acetylgalactosamine biosynthetic process	0/1687	1/35336	1	8	0	1
GO:0034031	BP	p	ribonucleoside bisphosphate catabolic process	0/1687	2/35336	1	9	0	1
GO:0006376	BP	p	mRNA splice site selection	0/1687	4/35336	1	8	0	1
GO:0031507	BP	p	heterochromatin assembly	0/1687	9/35336	1	8	0	1
GO:0000493	BP	p	box H/ACA snoRNP assembly	0/1687	2/35336	1	9	0	1
GO:0034614	BP	p	cellular response to reactive oxygen species	0/1687	1/35336	1	6	0	1
GO:0009788	BP	p	negative regulation of abscisic acid-activated signaling pathway	0/1687	7/35336	1	7	0	1
GO:1990573	BP	p	potassium ion import across plasma membrane	0/1687	2/35336	1	9	0	1
GO:0009414	BP	p	response to water deprivation	2/1687	59/35336	1	5	2	1	Capana00g004545, Capana11g002133
GO:0010208	BP	p	pollen wall assembly	0/1687	7/35336	1	6	0	1
GO:0010529	BP	p	negative regulation of transposition	0/1687	1/35336	1	5	0	1
GO:0006120	BP	p	mitochondrial electron transport, NADH to ubiquinone	0/1687	3/35336	1	8	0	1
GO:0006635	BP	p	fatty acid beta-oxidation	0/1687	19/35336	1	9	0	1
GO:0007051	BP	p	spindle organization	0/1687	13/35336	1	7	0	1
GO:0019827	BP	p	stem cell population maintenance	0/1687	4/35336	1	3	0	1
GO:0010562	BP	p	positive regulation of phosphorus metabolic process	0/1687	15/35336	1	6	0	1
GO:0052126	BP	p	movement in host environment	0/1687	1/35336	1	4	0	1
GO:2000042	BP	p	negative regulation of double-strand break repair via homologous recombination	0/1687	1/35336	1	10	0	1
GO:0071462	BP	p	cellular response to water stimulus	0/1687	1/35336	1	5	0	1
GO:0006610	BP	p	ribosomal protein import into nucleus	0/1687	1/35336	1	9	0	1
GO:0035825	BP	p	homologous recombination	0/1687	12/35336	1	8	0	1
GO:1902975	BP	p	mitotic DNA replication initiation	0/1687	1/35336	1	10	0	1
GO:0051644	BP	p	plastid localization	0/1687	7/35336	1	4	0	1
GO:0051510	BP	p	regulation of unidimensional cell growth	0/1687	9/35336	1	6	0	1
GO:0045962	BP	p	positive regulation of development, heterochronic	0/1687	1/35336	1	5	0	1
GO:0048575	BP	p	short-day photoperiodism, flowering	0/1687	3/35336	1	7	0	1
GO:0009903	BP	p	chloroplast avoidance movement	0/1687	1/35336	1	8	0	1
GO:0045740	BP	p	positive regulation of DNA replication	0/1687	2/35336	1	8	0	1
GO:0016126	BP	p	sterol biosynthetic process	1/1687	21/35336	1	6	1	1	Capana08g002186
GO:0006208	BP	p	pyrimidine nucleobase catabolic process	0/1687	1/35336	1	8	0	1
GO:0015840	BP	p	urea transport	0/1687	1/35336	1	6	0	1
GO:2000011	BP	p	regulation of adaxial/abaxial pattern formation	0/1687	1/35336	1	4	0	1
GO:0048609	BP	p	multicellular organismal reproductive process	0/1687	12/35336	1	2	0	1
GO:0051781	BP	p	positive regulation of cell division	0/1687	4/35336	1	5	0	1
GO:0001934	BP	p	positive regulation of protein phosphorylation	0/1687	13/35336	1	9	0	1
GO:0046283	BP	p	anthocyanin-containing compound metabolic process	0/1687	2/35336	1	4	0	1
GO:0046355	BP	p	mannan catabolic process	0/1687	3/35336	1	8	0	1
GO:0006505	BP	p	GPI anchor metabolic process	1/1687	29/35336	1	8	1	1	Capana03g002393
GO:0006563	BP	p	L-serine metabolic process	1/1687	25/35336	1	9	1	1	Capana00g001461
GO:0051091	BP	p	positive regulation of DNA-binding transcription factor activity	0/1687	1/35336	1	11	0	1
GO:0071900	BP	p	regulation of protein serine/threonine kinase activity	0/1687	10/35336	1	10	0	1
GO:0006808	BP	p	regulation of nitrogen utilization	0/1687	1/35336	1	3	0	1
GO:0034410	BP	p	cell wall beta-glucan biosynthetic process	0/1687	2/35336	1	9	0	1
GO:0046916	BP	p	cellular transition metal ion homeostasis	0/1687	10/35336	1	9	0	1
GO:0009825	BP	p	multidimensional cell growth	0/1687	2/35336	1	3	0	1
GO:0070918	BP	p	production of small RNA involved in gene silencing by RNA	0/1687	11/35336	1	9	0	1
GO:0071695	BP	p	anatomical structure maturation	0/1687	8/35336	1	3	0	1
GO:0060191	BP	p	regulation of lipase activity	0/1687	1/35336	1	5	0	1
GO:0031204	BP	p	posttranslational protein targeting to membrane, translocation	0/1687	6/35336	1	8	0	1
GO:0071486	BP	p	cellular response to high light intensity	0/1687	3/35336	1	8	0	1
GO:0046100	BP	p	hypoxanthine metabolic process	0/1687	1/35336	1	8	0	1
GO:0006433	BP	p	prolyl-tRNA aminoacylation	0/1687	3/35336	1	11	0	1
GO:0010821	BP	p	regulation of mitochondrion organization	0/1687	1/35336	1	6	0	1
GO:0099587	BP	p	inorganic ion import across plasma membrane	0/1687	2/35336	1	7	0	1
GO:0043161	BP	p	proteasome-mediated ubiquitin-dependent protein catabolic process	2/1687	45/35336	1	9	2	1	Capana00g004545, Capana09g001597
GO:0051013	BP	p	microtubule severing	0/1687	4/35336	1	7	0	1
GO:0033530	BP	p	raffinose metabolic process	0/1687	1/35336	1	5	0	1
GO:0070297	BP	p	regulation of phosphorelay signal transduction system	0/1687	2/35336	1	7	0	1
GO:0002181	BP	p	cytoplasmic translation	0/1687	3/35336	1	8	0	1
GO:0006021	BP	p	inositol biosynthetic process	0/1687	4/35336	1	7	0	1
GO:0016094	BP	p	polyprenol biosynthetic process	0/1687	1/35336	1	7	0	1
GO:0052482	BP	p	defense response by cell wall thickening	0/1687	3/35336	1	8	0	1
GO:0010648	BP	p	negative regulation of cell communication	0/1687	10/35336	1	5	0	1
GO:0006083	BP	p	acetate metabolic process	0/1687	1/35336	1	7	0	1
GO:0043551	BP	p	regulation of phosphatidylinositol 3-kinase activity	0/1687	3/35336	1	10	0	1
GO:0033215	BP	p	reductive iron assimilation	0/1687	1/35336	1	12	0	1
GO:0006437	BP	p	tyrosyl-tRNA aminoacylation	0/1687	1/35336	1	11	0	1
GO:0098661	BP	p	inorganic anion transmembrane transport	0/1687	4/35336	1	7	0	1
GO:0008216	BP	p	spermidine metabolic process	0/1687	11/35336	1	8	0	1
GO:0007059	BP	p	chromosome segregation	0/1687	7/35336	1	2	0	1
GO:0035196	BP	p	production of miRNAs involved in gene silencing by miRNA	0/1687	8/35336	1	10	0	1
GO:0006556	BP	p	S-adenosylmethionine biosynthetic process	0/1687	4/35336	1	5	0	1
GO:0019319	BP	p	hexose biosynthetic process	0/1687	6/35336	1	6	0	1
GO:0032102	BP	p	negative regulation of response to external stimulus	0/1687	5/35336	1	5	0	1
GO:0051513	BP	p	regulation of monopolar cell growth	0/1687	4/35336	1	7	0	1
GO:0031509	BP	p	subtelomeric heterochromatin assembly	0/1687	1/35336	1	9	0	1
GO:0000413	BP	p	protein peptidyl-prolyl isomerization	0/1687	1/35336	1	9	0	1
GO:0010105	BP	p	negative regulation of ethylene-activated signaling pathway	0/1687	1/35336	1	9	0	1
GO:1905499	BP	p	trichome papilla formation	0/1687	1/35336	1	6	0	1
GO:0006654	BP	p	phosphatidic acid biosynthetic process	0/1687	2/35336	1	8	0	1
GO:0043934	BP	p	sporulation	0/1687	4/35336	1	2	0	1
GO:0000056	BP	p	ribosomal small subunit export from nucleus	0/1687	3/35336	1	11	0	1
GO:0030036	BP	p	actin cytoskeleton organization	0/1687	4/35336	1	6	0	1
GO:0036257	BP	p	multivesicular body organization	0/1687	2/35336	1	7	0	1
GO:0097437	BP	p	maintenance of dormancy	0/1687	1/35336	1	3	0	1
GO:0032264	BP	p	IMP salvage	0/1687	5/35336	1	12	0	1
GO:0016143	BP	p	S-glycoside metabolic process	0/1687	3/35336	1	5	0	1
GO:0031222	BP	p	arabinan catabolic process	0/1687	2/35336	1	6	0	1
GO:0046578	BP	p	regulation of Ras protein signal transduction	0/1687	14/35336	1	8	0	1
GO:0051304	BP	p	chromosome separation	0/1687	1/35336	1	3	0	1
GO:1900055	BP	p	regulation of leaf senescence	0/1687	2/35336	1	4	0	1
GO:0035437	BP	p	maintenance of protein localization in endoplasmic reticulum	0/1687	7/35336	1	6	0	1
GO:0010118	BP	p	stomatal movement	0/1687	5/35336	1	2	0	1
GO:1903504	BP	p	regulation of mitotic spindle checkpoint	0/1687	1/35336	1	9	0	1
GO:0051173	BP	p	positive regulation of nitrogen compound metabolic process	8/1687	170/35336	1	5	8	1	Capana00g004709, Capana01g002457, Capana05g000390, Capana06g002604, Capana07g000392, Capana07g002220, Capana10g000063, Capana10g000711
GO:0009197	BP	p	pyrimidine deoxyribonucleoside diphosphate biosynthetic process	0/1687	1/35336	1	10	0	1
GO:0019253	BP	p	reductive pentose-phosphate cycle	0/1687	10/35336	1	6	0	1
GO:1901332	BP	p	negative regulation of lateral root development	0/1687	1/35336	1	8	0	1
GO:2000242	BP	p	negative regulation of reproductive process	0/1687	6/35336	1	4	0	1
GO:1903789	BP	p	regulation of amino acid transmembrane transport	0/1687	9/35336	1	7	0	1
GO:1903959	BP	p	regulation of anion transmembrane transport	0/1687	3/35336	1	7	0	1
GO:0006664	BP	p	glycolipid metabolic process	1/1687	40/35336	1	6	1	1	Capana03g002393
GO:0042255	BP	p	ribosome assembly	0/1687	9/35336	1	7	0	1
GO:0019509	BP	p	L-methionine salvage from methylthioadenosine	0/1687	8/35336	1	13	0	1
GO:0051480	BP	p	regulation of cytosolic calcium ion concentration	0/1687	3/35336	1	10	0	1
GO:0048359	BP	p	mucilage metabolic process involved in seed coat development	0/1687	1/35336	1	4	0	1
GO:0009450	BP	p	gamma-aminobutyric acid catabolic process	0/1687	3/35336	1	8	0	1
GO:0070189	BP	p	kynurenine metabolic process	0/1687	4/35336	1	8	0	1
GO:0009637	BP	p	response to blue light	0/1687	16/35336	1	5	0	1
GO:0043069	BP	p	negative regulation of programmed cell death	0/1687	2/35336	1	6	0	1
GO:0006425	BP	p	glutaminyl-tRNA aminoacylation	0/1687	2/35336	1	11	0	1
GO:0048015	BP	p	phosphatidylinositol-mediated signaling	0/1687	14/35336	1	7	0	1
GO:0006891	BP	p	intra-Golgi vesicle-mediated transport	0/1687	7/35336	1	6	0	1
GO:0009229	BP	p	thiamine diphosphate biosynthetic process	0/1687	1/35336	1	7	0	1
GO:1902290	BP	p	positive regulation of defense response to oomycetes	0/1687	1/35336	1	7	0	1
GO:0009303	BP	p	rRNA transcription	0/1687	1/35336	1	11	0	1
GO:0018202	BP	p	peptidyl-histidine modification	0/1687	3/35336	1	8	0	1
GO:0042246	BP	p	tissue regeneration	0/1687	1/35336	1	4	0	1
GO:0019520	BP	p	aldonic acid metabolic process	0/1687	3/35336	1	7	0	1
GO:1990426	BP	p	mitotic recombination-dependent replication fork processing	0/1687	1/35336	1	10	0	1
GO:0002230	BP	p	positive regulation of defense response to virus by host	0/1687	1/35336	1	8	0	1
GO:0070071	BP	p	proton-transporting two-sector ATPase complex assembly	0/1687	4/35336	1	7	0	1
GO:0098739	BP	p	import across plasma membrane	0/1687	2/35336	1	5	0	1
GO:0031668	BP	p	cellular response to extracellular stimulus	1/1687	25/35336	1	4	1	1	Capana08g001245
GO:1902294	BP	p	cell cycle DNA replication termination	0/1687	1/35336	1	8	0	1
GO:0006797	BP	p	polyphosphate metabolic process	0/1687	1/35336	1	5	0	1
GO:0010022	BP	p	meristem determinacy	0/1687	2/35336	1	2	0	1
GO:0009937	BP	p	regulation of gibberellic acid mediated signaling pathway	0/1687	2/35336	1	6	0	1
GO:0000023	BP	p	maltose metabolic process	0/1687	1/35336	1	6	0	1
GO:1902645	BP	p	tertiary alcohol biosynthetic process	0/1687	1/35336	1	6	0	1
GO:0031647	BP	p	regulation of protein stability	0/1687	5/35336	1	3	0	1
GO:0090351	BP	p	seedling development	0/1687	1/35336	1	3	0	1
GO:0009154	BP	p	purine ribonucleotide catabolic process	0/1687	2/35336	1	10	0	1
GO:0006621	BP	p	protein retention in ER lumen	0/1687	7/35336	1	7	0	1
GO:0080005	BP	p	photosystem stoichiometry adjustment	0/1687	1/35336	1	6	0	1
GO:0006458	BP	p	'de novo' protein folding	0/1687	2/35336	1	3	0	1
GO:0006040	BP	p	amino sugar metabolic process	1/1687	22/35336	1	4	1	1	Capana06g002084
GO:0000724	BP	p	double-strand break repair via homologous recombination	0/1687	17/35336	1	9	0	1
GO:1902099	BP	p	regulation of metaphase/anaphase transition of cell cycle	0/1687	14/35336	1	8	0	1
GO:0051865	BP	p	protein autoubiquitination	0/1687	5/35336	1	10	0	1
GO:1901988	BP	p	negative regulation of cell cycle phase transition	0/1687	18/35336	1	7	0	1
GO:0018105	BP	p	peptidyl-serine phosphorylation	0/1687	2/35336	1	9	0	1
GO:0010726	BP	p	positive regulation of hydrogen peroxide metabolic process	0/1687	1/35336	1	7	0	1
GO:0090627	BP	p	plant epidermal cell differentiation	0/1687	4/35336	1	4	0	1
GO:0018394	BP	p	peptidyl-lysine acetylation	0/1687	6/35336	1	9	0	1
GO:0044766	BP	p	multi-organism transport	0/1687	1/35336	1	4	0	1
GO:0010499	BP	p	proteasomal ubiquitin-independent protein catabolic process	0/1687	2/35336	1	8	0	1
GO:0010225	BP	p	response to UV-C	0/1687	1/35336	1	6	0	1
GO:0000578	BP	p	embryonic axis specification	0/1687	1/35336	1	4	0	1
GO:0046470	BP	p	phosphatidylcholine metabolic process	0/1687	18/35336	1	7	0	1
GO:0006880	BP	p	intracellular sequestering of iron ion	0/1687	1/35336	1	5	0	1
GO:2001108	BP	p	positive regulation of Rho guanyl-nucleotide exchange factor activity	0/1687	1/35336	1	8	0	1
GO:1905393	BP	p	plant organ formation	0/1687	12/35336	1	3	0	1
GO:0032881	BP	p	regulation of polysaccharide metabolic process	0/1687	4/35336	1	6	0	1
GO:0006233	BP	p	dTDP biosynthetic process	0/1687	1/35336	1	12	0	1
GO:0052324	BP	p	plant-type cell wall cellulose biosynthetic process	0/1687	2/35336	1	10	0	1
GO:0009200	BP	p	deoxyribonucleoside triphosphate metabolic process	0/1687	4/35336	1	8	0	1
GO:0006879	BP	p	cellular iron ion homeostasis	0/1687	5/35336	1	10	0	1
GO:0043102	BP	p	amino acid salvage	0/1687	8/35336	1	8	0	1
GO:0006882	BP	p	cellular zinc ion homeostasis	0/1687	1/35336	1	10	0	1
GO:0009394	BP	p	2'-deoxyribonucleotide metabolic process	0/1687	5/35336	1	9	0	1
GO:0048468	BP	p	cell development	0/1687	1/35336	1	3	0	1
GO:0006266	BP	p	DNA ligation	0/1687	5/35336	1	7	0	1
GO:0007005	BP	p	mitochondrion organization	1/1687	29/35336	1	5	1	1	Capana02g003288
GO:0016574	BP	p	histone ubiquitination	0/1687	2/35336	1	10	0	1
GO:0009809	BP	p	lignin biosynthetic process	0/1687	10/35336	1	6	0	1
GO:0009996	BP	p	negative regulation of cell fate specification	0/1687	1/35336	1	7	0	1
GO:0030329	BP	p	prenylcysteine metabolic process	0/1687	1/35336	1	5	0	1
GO:0055070	BP	p	copper ion homeostasis	0/1687	5/35336	1	9	0	1
GO:0090224	BP	p	regulation of spindle organization	0/1687	13/35336	1	8	0	1
GO:0009292	BP	p	genetic transfer	0/1687	3/35336	1	3	0	1
GO:0046084	BP	p	adenine biosynthetic process	0/1687	2/35336	1	9	0	1
GO:0034763	BP	p	negative regulation of transmembrane transport	0/1687	2/35336	1	6	0	1
GO:0051283	BP	p	negative regulation of sequestering of calcium ion	0/1687	3/35336	1	5	0	1
GO:0051656	BP	p	establishment of organelle localization	0/1687	11/35336	1	4	0	1
GO:0052386	BP	p	cell wall thickening	0/1687	5/35336	1	7	0	1
GO:2000144	BP	p	positive regulation of DNA-templated transcription, initiation	0/1687	2/35336	1	11	0	1
GO:0030041	BP	p	actin filament polymerization	0/1687	5/35336	1	8	0	1
GO:0044262	BP	p	cellular carbohydrate metabolic process	10/1687	218/35336	1	4	10	1	Capana00g002792, Capana00g004258, Capana00g004617, Capana01g003079, Capana02g002599, Capana03g004113, Capana05g000891, Capana09g000201, Capana12g000276, Capana12g001371
GO:0016124	BP	p	xanthophyll catabolic process	0/1687	2/35336	1	10	0	1
GO:0009093	BP	p	cysteine catabolic process	0/1687	1/35336	1	10	0	1
GO:0015914	BP	p	phospholipid transport	0/1687	2/35336	1	6	0	1
GO:0000422	BP	p	autophagy of mitochondrion	0/1687	1/35336	1	7	0	1
GO:0010628	BP	p	positive regulation of gene expression	0/1687	15/35336	1	6	0	1
GO:2001289	BP	p	lipid X metabolic process	0/1687	1/35336	1	5	0	1
GO:0046621	BP	p	negative regulation of organ growth	0/1687	4/35336	1	6	0	1
GO:0048576	BP	p	positive regulation of short-day photoperiodism, flowering	0/1687	1/35336	1	7	0	1
GO:0043290	BP	p	apocarotenoid catabolic process	0/1687	2/35336	1	7	0	1
GO:1900247	BP	p	regulation of cytoplasmic translational elongation	0/1687	3/35336	1	9	0	1
GO:0002215	BP	p	defense response to nematode	0/1687	1/35336	1	6	0	1
GO:0000469	BP	p	cleavage involved in rRNA processing	0/1687	1/35336	1	8	0	1
GO:0001558	BP	p	regulation of cell growth	0/1687	16/35336	1	5	0	1
GO:0007062	BP	p	sister chromatid cohesion	2/1687	58/35336	1	6	2	1	Capana03g002394, Capana07g001444
GO:0070536	BP	p	protein K63-linked deubiquitination	0/1687	1/35336	1	10	0	1
GO:0070125	BP	p	mitochondrial translational elongation	0/1687	2/35336	1	7	0	1
GO:1902464	BP	p	regulation of histone H3-K27 trimethylation	0/1687	1/35336	1	11	0	1
GO:1902979	BP	p	mitotic DNA replication termination	0/1687	1/35336	1	10	0	1
GO:0140458	BP	p	pre-transcriptional gene silencing by RNA	0/1687	2/35336	1	9	0	1
GO:0070192	BP	p	chromosome organization involved in meiotic cell cycle	0/1687	3/35336	1	6	0	1
GO:0018942	BP	p	organometal metabolic process	0/1687	1/35336	1	3	0	1
GO:0007267	BP	p	cell-cell signaling	0/1687	3/35336	1	3	0	1
GO:0090333	BP	p	regulation of stomatal closure	0/1687	3/35336	1	5	0	1
GO:0000719	BP	p	photoreactive repair	0/1687	1/35336	1	9	0	1
GO:0080171	BP	p	lytic vacuole organization	0/1687	2/35336	1	6	0	1
GO:0010359	BP	p	regulation of anion channel activity	0/1687	3/35336	1	8	0	1
GO:0032786	BP	p	positive regulation of DNA-templated transcription, elongation	0/1687	4/35336	1	11	0	1
[truncated: 3,783 more rows]
