# Supplementary material for: Transcriptome data reveal gene clusters and key genes in pepper response to heat shock
Source: Front Plant Sci. 2022 Sep 21;13:946475. doi: 10.3389/fpls.2022.946475 (PMC9532576; doi:10.3389/fpls.2022.946475)
Supplement: Supplementary file 5 [file Table_5.XLSX]

## Sheet: CL1_vs_HL1
Geneid	baseMean	log2FoldChange	lfcSE	stat	pvalue	padj
Capana08g000497	4086.92	-9.20694	0.599457	-15.3588	3.0918e-53	7.36497e-49
Capana03g000318	747.607	-5.94663	0.400418	-14.8511	6.84586e-50	8.15376e-46
Capana06g000376	3801.04	-5.19186	0.399353	-13.0007	1.21254e-38	9.62799e-35
Capana09g001148	2789	-4.63855	0.362932	-12.7808	2.09992e-37	1.25056e-33
Capana01g000506	1697.59	-6.91421	0.542753	-12.7391	3.58284e-37	1.70694e-33
Capana00g001985	535.977	-7.30194	0.584591	-12.4907	8.39197e-36	2.49881e-32
Capana04g002146	1982.87	-4.73955	0.379162	-12.5	7.46086e-36	2.49881e-32
Capana06g000819	6328.19	-7.97876	0.637824	-12.5094	6.63577e-36	2.49881e-32
Capana07g001274	1528.93	-4.73661	0.38178	-12.4067	2.40503e-35	6.36558e-32
Capana03g003248	4085.53	-6.93838	0.560077	-12.3883	3.02556e-35	7.20719e-32
Capana01g000575	17641.4	-7.39839	0.598551	-12.3605	4.27437e-35	9.25634e-32
Capana09g002401	2687.3	-5.26617	0.428486	-12.2902	1.02276e-34	2.03027e-31
Capana05g001169	2061.27	-5.64958	0.473961	-11.9199	9.3191e-33	1.70762e-29
Capana03g000835	26910.2	-7.57727	0.64659	-11.7188	1.02079e-31	1.73687e-28
Capana01g000574	33348	-8.10682	0.693059	-11.6972	1.31797e-31	2.09302e-28
Capana02g003100	1453.1	-2.6502	0.22957	-11.5442	7.89807e-31	1.17587e-27
Capana02g002595	2173.63	-4.08183	0.35846	-11.3871	4.84626e-30	6.79075e-27
Capana09g002164	241.957	2.42264	0.220686	10.9778	4.88801e-28	6.46874e-25
Capana03g000552	34263.4	-9.14826	0.851278	-10.7465	6.15537e-27	7.71721e-24
Capana00g000072	602.892	-5.06258	0.476209	-10.631	2.13787e-26	2.54631e-23
Capana02g002131	5208.12	-6.19863	0.585104	-10.5941	3.17484e-26	3.60132e-23
Capana02g001893	8473.97	-5.95538	0.565654	-10.5283	6.39727e-26	6.92679e-23
Capana01g000610	14698.6	-5.59475	0.536208	-10.4339	1.73611e-25	1.79809e-22
Capana12g000422	960.967	-9.42629	0.906397	-10.3997	2.48594e-25	2.4674e-22
Capana00g004369	1265.16	-5.37491	0.517456	-10.3872	2.83612e-25	2.70237e-22
Capana03g000557	2964.34	-4.10837	0.395765	-10.3808	3.03132e-25	2.77728e-22
Capana03g002156	57142.1	-5.18482	0.503287	-10.3019	6.90684e-25	6.07323e-22
Capana05g001477	368.938	-5.87605	0.570701	-10.2962	7.33129e-25	6.07323e-22
Capana10g002426	2102.09	-5.19206	0.50431	-10.2954	7.39363e-25	6.07323e-22
Capana05g000431	5776.71	-9.1434	0.901663	-10.1406	3.64851e-24	2.89704e-21
Capana12g001312	13369.7	-3.70895	0.367659	-10.088	6.24199e-24	4.79647e-21
Capana10g000376	286.636	-5.82105	0.577703	-10.0762	7.03954e-24	5.24027e-21
Capana04g001226	2081.91	-5.43113	0.539224	-10.0721	7.33812e-24	5.29701e-21
Capana06g000385	32953	-7.37191	0.735415	-10.0242	1.19371e-23	8.36335e-21
Capana04g000572	2686.73	-4.94009	0.493295	-10.0145	1.31669e-23	8.96137e-21
Capana05g002063	257.855	-5.1334	0.513408	-9.99867	1.54456e-23	1.02202e-20
Capana00g002392	5032.76	-5.34968	0.535402	-9.99188	1.6541e-23	1.0369e-20
Capana02g002414	603.879	-2.7234	0.272544	-9.99249	1.64392e-23	1.0369e-20
Capana06g001262	1277.01	-3.46968	0.349256	-9.93449	2.94677e-23	1.79987e-20
Capana06g000387	43401.5	-6.93719	0.699803	-9.91307	3.65243e-23	2.17511e-20
Capana08g002266	59117.8	-7.12075	0.722544	-9.85511	6.51473e-23	3.78506e-20
Capana00g004275	12606.4	-6.84077	0.695261	-9.83914	7.63619e-23	4.33099e-20
Capana08g000991	57968.9	-5.5066	0.559981	-9.83354	8.07303e-23	4.47227e-20
Capana01g001375	1706.22	-5.6995	0.580089	-9.82523	8.76751e-23	4.74661e-20
Capana11g001097	364.29	-5.23439	0.535006	-9.78378	1.32178e-22	6.99689e-20
Capana08g001588	863.715	-3.82395	0.392874	-9.73329	2.17435e-22	1.12598e-19
Capana12g002037	161.639	-4.61439	0.47501	-9.71431	2.62011e-22	1.32795e-19
Capana03g000079	4449.2	-6.2024	0.640206	-9.68813	3.38672e-22	1.68073e-19
Capana11g000402	14112.6	-5.14849	0.531632	-9.6843	3.51595e-22	1.70926e-19
Capana00g001096	237.924	-2.56809	0.265278	-9.68074	3.64059e-22	1.73445e-19
Capana08g002262	22427.4	-8.97172	0.927846	-9.66941	4.06726e-22	1.89973e-19
Capana00g002362	3062.56	-4.76014	0.493378	-9.64806	5.00951e-22	2.29484e-19
Capana01g004002	3358.57	-7.2206	0.749007	-9.64024	5.40624e-22	2.42985e-19
Capana01g002346	1032.8	-4.47133	0.466165	-9.59174	8.66154e-22	3.82086e-19
Capana09g002337	17461	-6.30962	0.659932	-9.56101	1.16612e-21	5.05058e-19
Capana03g001241	23418.8	-6.19033	0.647659	-9.558	1.2005e-21	5.10664e-19
Capana06g000103	651.081	-10.7699	1.12869	-9.54196	1.40161e-21	5.85752e-19
Capana07g001275	355.397	-4.6048	0.483087	-9.53204	1.54219e-21	6.33389e-19
Capana08g001988	5207.36	-2.14801	0.228855	-9.38591	6.23781e-21	2.47651e-18
Capana03g001494	179.055	-2.7925	0.297788	-9.37748	6.75669e-21	2.63854e-18
Capana09g000250	217.061	2.5279	0.271258	9.31918	1.17248e-20	4.50478e-18
Capana08g000209	8752.49	-4.66181	0.500519	-9.31396	1.23155e-20	4.65663e-18
Capana01g001125	533.325	-3.16904	0.34055	-9.30566	1.33158e-20	4.95619e-18
Capana09g000656	534.22	-3.62	0.391699	-9.24181	2.42371e-20	8.88233e-18
Capana05g002426	146.651	-5.62196	0.609932	-9.21735	3.0454e-20	1.09916e-17
Capana06g002498	48929.6	-5.32618	0.57953	-9.19053	3.90918e-20	1.38986e-17
Capana11g001013	258.305	-4.92798	0.536496	-9.18548	4.09686e-20	1.43517e-17
Capana03g003241	5577.91	-5.44432	0.597004	-9.11941	7.55373e-20	2.60779e-17
Capana10g002520	232.073	-19.0821	2.0941	-9.11231	8.06458e-20	2.70572e-17
Capana11g001957	19.4655	-18.965	2.08124	-9.11237	8.06027e-20	2.70572e-17
Capana00g003804	42.3681	-19.5375	2.14806	-9.09541	9.42281e-20	3.11751e-17
Capana06g000560	286.811	3.23726	0.356324	9.08517	1.03541e-19	3.37869e-17
Capana08g000861	2196.67	-3.52613	0.388381	-9.07904	1.09532e-19	3.5259e-17
Capana04g001856	293.16	-6.441	0.709983	-9.07205	1.16802e-19	3.70978e-17
Capana00g004438	943.992	-2.66598	0.29472	-9.04583	1.48529e-19	4.65541e-17
Capana07g001755	1705.03	-2.66483	0.294736	-9.04143	1.54635e-19	4.78384e-17
Capana11g001527	43.5362	-18.9349	2.0953	-9.03683	1.61284e-19	4.92557e-17
Capana00g002894	1013.78	2.38302	0.263802	9.03338	1.66457e-19	5.0192e-17
Capana03g002023	2363.91	-3.06337	0.341001	-8.98346	2.62389e-19	7.81296e-17
Capana03g000834	610.969	-6.54726	0.730361	-8.96441	3.11938e-19	9.17368e-17
Capana03g001908	65006.2	-8.84626	0.98831	-8.9509	3.52598e-19	1.0243e-16
Capana04g000173	1150.89	-3.15907	0.354253	-8.91756	4.76673e-19	1.36805e-16
Capana00g002843	692.664	-4.96237	0.557047	-8.90835	5.17975e-19	1.46889e-16
Capana03g003720	8038.73	-6.33869	0.711855	-8.90447	5.36425e-19	1.50332e-16
Capana02g001492	1133.36	-2.669	0.299818	-8.90208	5.4811e-19	1.5182e-16
Capana08g002267	63365.5	-6.04002	0.678752	-8.89871	5.65009e-19	1.54702e-16
Capana09g002222	2143.99	-2.59801	0.293016	-8.86643	7.55271e-19	2.04447e-16
Capana10g001816	542.951	2.45517	0.276965	8.86457	7.67968e-19	2.05548e-16
Capana02g001665	496.54	-3.28298	0.371698	-8.83238	1.02473e-18	2.71223e-16
Capana05g002243	862.195	2.15637	0.244987	8.80199	1.34408e-18	3.51839e-16
Capana02g003112	262.391	-3.07837	0.34985	-8.79912	1.37889e-18	3.57027e-16
Capana01g001549	432.282	-3.42401	0.390429	-8.76987	1.78877e-18	4.58174e-16
Capana08g002169	6258.87	-2.93002	0.33417	-8.76805	1.81794e-18	4.58484e-16
Capana08g002334	1264.69	-8.44708	0.963466	-8.7674	1.82847e-18	4.58484e-16
Capana09g001679	2023.62	-4.87645	0.557545	-8.7463	2.20464e-18	5.4705e-16
Capana09g000081	624.506	2.90853	0.335774	8.66215	4.62944e-18	1.12528e-15
Capana00g003723	179.238	2.56113	0.296268	8.64464	5.3977e-18	1.29877e-15
Capana01g001657	6648.77	-8.78377	1.01905	-8.6196	6.71866e-18	1.60045e-15
Capana05g001263	350.777	-4.7462	0.551305	-8.60903	7.36793e-18	1.73774e-15
Capana01g000273	1099.6	-3.89227	0.4522	-8.6074	7.47341e-18	1.74207e-15
Capana03g003679	1436.2	-8.01906	0.931745	-8.6065	7.53259e-18	1.74207e-15
Capana03g003057	408.345	-5.31559	0.617935	-8.60218	7.82151e-18	1.7915e-15
Capana04g000103	2725.47	-2.86382	0.333718	-8.58157	9.35833e-18	2.12309e-15
Capana03g001955	24.6952	-15.335	1.79263	-8.5545	1.18376e-17	2.66021e-15
Capana03g001977	20015.8	-2.93207	0.343851	-8.52715	1.50001e-17	3.33942e-15
Capana05g000038	2450.57	-2.44757	0.287191	-8.52244	1.56226e-17	3.4458e-15
Capana02g002296	1986.25	-3.03631	0.356411	-8.51914	1.60742e-17	3.51287e-15
Capana07g002151	351.318	2.52157	0.296088	8.51627	1.64772e-17	3.5682e-15
Capana04g001345	17.5957	-18.486	2.17179	-8.51187	1.71149e-17	3.67292e-15
Capana03g000604	1846.88	-7.71203	0.909528	-8.47915	2.26845e-17	4.82472e-15
Capana06g000214	28358.2	-3.41458	0.404065	-8.45057	2.89886e-17	6.05734e-15
Capana10g002048	229.034	2.98982	0.354603	8.43146	3.41381e-17	7.07133e-15
Capana01g000642	709.67	-2.53771	0.301587	-8.41451	3.94524e-17	8.07839e-15
Capana12g000356	86.76	5.11902	0.608404	8.41385	3.96781e-17	8.07839e-15
Capana04g000368	2695.9	-4.40336	0.524578	-8.39409	4.69518e-17	9.39865e-15
Capana09g000219	3564.87	-4.16016	0.495585	-8.39444	4.68105e-17	9.39865e-15
Capana01g000423	1188.39	-2.59481	0.309464	-8.38483	5.07981e-17	1.00839e-14
Capana07g002269	281.839	2.29264	0.274973	8.3377	7.57491e-17	1.47903e-14
Capana00g003106	2532.88	-9.76379	1.17232	-8.32859	8.18124e-17	1.58443e-14
Capana05g000212	5678.67	-5.79026	0.695356	-8.32704	8.28882e-17	1.59232e-14
Capana03g004185	92.6394	-3.67234	0.444268	-8.26605	1.38472e-16	2.6179e-14
Capana02g002596	418.284	-3.33586	0.405027	-8.23613	1.77864e-16	3.33615e-14
Capana06g000268	5198.68	-2.57973	0.313509	-8.22858	1.89443e-16	3.52557e-14
Capana01g003647	118.922	-4.81912	0.588236	-8.19248	2.55891e-16	4.68891e-14
Capana00g003410	359.001	3.17165	0.387281	8.18953	2.62243e-16	4.76862e-14
Capana01g000697	8906.41	-3.68579	0.450886	-8.17455	2.96967e-16	5.35912e-14
Capana00g002363	1093.17	-13.3103	1.6292	-8.16984	3.08788e-16	5.53056e-14
Capana08g000987	338.583	2.58911	0.317826	8.14632	3.75167e-16	6.66929e-14
Capana03g001016	17323.2	-7.30479	0.904098	-8.07964	6.49577e-16	1.13776e-13
Capana03g001238	31571.5	-5.67076	0.702331	-8.07421	6.79163e-16	1.1809e-13
Capana05g002258	235.506	2.02726	0.251757	8.05245	8.11547e-16	1.40086e-13
Capana01g000039	153.654	2.39623	0.298846	8.01827	1.07248e-15	1.83795e-13
Capana03g001831	1436.96	-4.33092	0.541343	-8.00031	1.24107e-15	2.10043e-13
Capana01g003464	207.029	3.87607	0.485349	7.98614	1.39224e-15	2.33553e-13
Capana06g000346	2224.66	-2.77146	0.347845	-7.9675	1.61918e-15	2.69723e-13
Capana06g000386	40621.8	-5.47229	0.687082	-7.96453	1.65857e-15	2.74182e-13
Capana07g001789	458.613	-3.80056	0.477232	-7.96375	1.66896e-15	2.74182e-13
Capana03g001231	675.675	-2.04044	0.256294	-7.96132	1.70213e-15	2.77716e-13
Capana07g001291	341.624	2.03468	0.25653	7.93156	2.16418e-15	3.507e-13
Capana06g000584	60.3039	-3.9526	0.49853	-7.92851	2.21787e-15	3.56972e-13
Capana06g000361	947.42	2.10578	0.266057	7.91478	2.4769e-15	3.95988e-13
Capana12g000785	200.984	-3.79271	0.480714	-7.88974	3.0282e-15	4.80898e-13
Capana02g001382	382.987	-3.23472	0.410984	-7.87067	3.52736e-15	5.56458e-13
Capana12g001935	190.057	3.04154	0.387367	7.85183	4.10018e-15	6.38368e-13
Capana10g002425	8430.8	-3.76164	0.479307	-7.84808	4.22455e-15	6.5346e-13
Capana01g000595	362.95	-3.68409	0.471536	-7.81296	5.58584e-15	8.58453e-13
Capana04g000615	1368.12	-2.40401	0.30901	-7.7797	7.26953e-15	1.11005e-12
Capana02g002170	727.832	-3.67143	0.472491	-7.77037	7.82559e-15	1.18735e-12
Capana11g002239	873.099	-3.86488	0.499091	-7.74384	9.64571e-15	1.45424e-12
Capana11g000176	129.718	3.30109	0.42702	7.73052	1.07106e-14	1.59461e-12
Capana04g000534	590.907	2.54983	0.33181	7.6846	1.53473e-14	2.26542e-12
Capana00g003075	349.109	-2.79224	0.363696	-7.6774	1.62354e-14	2.3582e-12
Capana12g000254	253.123	-3.05223	0.399242	-7.64506	2.08843e-14	3.01507e-12
Capana10g002476	894.864	2.66015	0.348143	7.64096	2.15606e-14	3.09395e-12
Capana06g000345	322.566	-3.16164	0.41402	-7.63644	2.23304e-14	3.18522e-12
Capana01g001692	512.495	-4.49214	0.588877	-7.62831	2.37847e-14	3.37247e-12
Capana02g002503	246.522	-3.43851	0.451216	-7.62054	2.52613e-14	3.56065e-12
Capana00g004675	223.731	3.43722	0.453008	7.58755	3.2601e-14	4.55582e-12
Capana01g000301	187.105	4.04959	0.533744	7.58714	3.27042e-14	4.55582e-12
Capana12g002509	672.946	-2.50773	0.33088	-7.57898	3.4828e-14	4.79559e-12
Capana00g000839	4543.23	2.26169	0.299957	7.54006	4.69764e-14	6.39442e-12
Capana03g002110	269.122	2.02715	0.269296	7.52762	5.16743e-14	6.99394e-12
Capana02g003315	15360.4	-4.21532	0.560771	-7.517	5.60455e-14	7.54272e-12
Capana03g000525	2870.96	-2.25059	0.300041	-7.50094	6.33615e-14	8.4794e-12
Capana08g002649	125.705	3.17564	0.4249	7.47385	7.78848e-14	1.03648e-11
Capana05g001717	222.784	-3.77639	0.506016	-7.463	8.45732e-14	1.11923e-11
Capana06g000279	375.301	-2.14366	0.287675	-7.45165	9.21781e-14	1.21313e-11
Capana03g001532	517.986	-3.53392	0.474398	-7.44927	9.38555e-14	1.22842e-11
Capana01g003030	1585.45	-3.54979	0.479047	-7.41011	1.26197e-13	1.6427e-11
Capana01g001031	149.404	2.58098	0.349177	7.39161	1.45057e-13	1.86778e-11
Capana04g000852	194.905	-3.80339	0.514669	-7.38997	1.46861e-13	1.88085e-11
Capana03g000430	807.641	-2.92652	0.396649	-7.3781	1.60564e-13	2.04535e-11
Capana02g002823	823.121	2.11183	0.286748	7.36477	1.77453e-13	2.24846e-11
Capana10g001297	398.62	2.36768	0.321903	7.35524	1.90579e-13	2.40201e-11
Capana09g001754	1796.62	2.04075	0.277561	7.35243	1.94643e-13	2.4403e-11
Capana03g003660	3270.98	-4.98676	0.679322	-7.34078	2.12353e-13	2.64841e-11
Capana02g002989	101.053	3.1799	0.433341	7.3381	2.16643e-13	2.68784e-11
Capana03g001589	181.227	3.08532	0.421841	7.31395	2.59397e-13	3.20161e-11
Capana02g003382	460.905	2.05673	0.281817	7.29811	2.91843e-13	3.58029e-11
Capana06g002301	732.885	-4.40378	0.603461	-7.29754	2.93085e-13	3.58029e-11
Capana02g001706	321.262	2.38055	0.328279	7.25161	4.11845e-13	5.00539e-11
Capana01g004474	48.8864	3.63695	0.502442	7.23855	4.53516e-13	5.48386e-11
Capana02g003579	5850.34	-6.74659	0.936309	-7.20551	5.78251e-13	6.853e-11
Capana00g001997	388.631	-4.61081	0.640622	-7.19739	6.13747e-13	7.23766e-11
Capana11g002234	1091.04	2.63251	0.3662	7.18871	6.54049e-13	7.62058e-11
Capana01g000078	8554.8	-2.03066	0.282524	-7.18757	6.59538e-13	7.62663e-11
Capana06g000574	783.464	-2.07906	0.289761	-7.17508	7.22647e-13	8.31603e-11
Capana04g000179	20349.4	-2.53566	0.354634	-7.15008	8.67249e-13	9.88045e-11
Capana09g001102	10157	-2.55205	0.356956	-7.14949	8.71036e-13	9.88045e-11
Capana03g001209	495.754	-2.9031	0.406547	-7.14088	9.27379e-13	1.04203e-10
Capana05g002200	809.245	-2.27938	0.319184	-7.14128	9.24681e-13	1.04203e-10
Capana06g000269	336.695	2.76526	0.38801	7.12679	1.02736e-12	1.14896e-10
Capana01g004446	5.66654	17.1318	2.40607	7.12023	1.07747e-12	1.19936e-10
Capana11g000871	441.267	-4.27159	0.600271	-7.11611	1.11018e-12	1.23002e-10
Capana11g000719	185.102	2.47304	0.348654	7.09312	1.31125e-12	1.43281e-10
Capana04g000081	1159.71	-2.29692	0.324322	-7.08224	1.41846e-12	1.54288e-10
Capana03g000345	62.5634	-6.0318	0.854115	-7.06204	1.6407e-12	1.76847e-10
Capana04g002257	135.597	2.74326	0.388888	7.0541	1.73726e-12	1.86411e-10
Capana01g002731	88.9338	-3.61537	0.512602	-7.05297	1.75145e-12	1.87091e-10
Capana05g000394	1935.5	-3.09324	0.439551	-7.03727	1.96036e-12	2.08472e-10
Capana08g000611	66.3517	-3.68266	0.523601	-7.03334	2.01651e-12	2.1349e-10
Capana03g003443	382.994	-2.85402	0.407172	-7.00938	2.39378e-12	2.51199e-10
Capana09g000184	201.24	2.39914	0.34307	6.99314	2.68799e-12	2.80836e-10
Capana06g000709	1283.47	-2.28986	0.328449	-6.97176	3.13008e-12	3.25597e-10
Capana04g002020	108.087	-4.83615	0.693786	-6.97066	3.15452e-12	3.26712e-10
Capana03g004551	151.278	2.96398	0.426787	6.94488	3.78791e-12	3.90614e-10
Capana04g001328	1745.21	2.27041	0.327049	6.94211	3.86296e-12	3.96637e-10
Capana09g000666	366.738	-7.76054	1.11969	-6.93099	4.17903e-12	4.27248e-10
Capana06g001017	323.074	2.06171	0.297545	6.92907	4.2363e-12	4.31252e-10
Capana11g000757	717.721	2.65637	0.383798	6.92127	4.476e-12	4.51792e-10
Capana09g001757	2489.14	-6.46078	0.933712	-6.91946	4.53374e-12	4.55688e-10
Capana11g001559	302.597	-2.6604	0.384647	-6.91648	4.63004e-12	4.63413e-10
Capana11g001558	214.122	-3.28075	0.474879	-6.9086	4.89446e-12	4.87828e-10
Capana02g002286	28.7414	3.59401	0.521145	6.89637	5.33472e-12	5.29493e-10
Capana02g002314	5323.99	-6.61462	0.960459	-6.88694	5.70043e-12	5.63444e-10
Capana01g000793	504.669	2.66903	0.387979	6.87933	6.01342e-12	5.91924e-10
Capana00g000135	27.4204	-7.97703	1.16259	-6.86143	6.81768e-12	6.6559e-10
Capana02g002537	476.497	-2.85748	0.416785	-6.85602	7.08068e-12	6.88445e-10
Capana10g000052	1217.11	-2.58115	0.376898	-6.84841	7.46727e-12	7.23081e-10
Capana04g002338	59.4233	2.1295	0.312049	6.82426	8.83804e-12	8.42123e-10
Capana05g002262	4884.75	-2.41464	0.354338	-6.8145	9.45912e-12	8.97712e-10
Capana09g000247	272.925	2.29846	0.337529	6.80966	9.7833e-12	9.21138e-10
Capana08g001348	76.9513	-4.58494	0.67433	-6.79924	1.05172e-11	9.86338e-10
Capana04g002109	143.865	3.06121	0.451503	6.78005	1.20137e-11	1.11737e-09
Capana11g000741	72.7264	4.15693	0.61413	6.7688	1.29852e-11	1.19891e-09
Capana03g000076	2243.17	-3.13683	0.463837	-6.76277	1.35375e-11	1.24508e-09
Capana03g003542	58.0316	-4.46468	0.661515	-6.74917	1.48693e-11	1.35709e-09
Capana10g001700	134.836	2.44645	0.366117	6.68216	2.35453e-11	2.1165e-09
Capana03g002435	48.1506	3.19566	0.480529	6.6503	2.92496e-11	2.58347e-09
Capana06g002848	444.236	-2.11578	0.31835	-6.64608	3.01012e-11	2.6459e-09
Capana11g000344	511.921	2.16379	0.326071	6.63595	3.22413e-11	2.8236e-09
Capana11g000743	226.739	-3.0508	0.460848	-6.61997	3.59261e-11	3.12334e-09
Capana06g002781	1147.35	-2.62658	0.396912	-6.61756	3.65188e-11	3.14731e-09
Capana06g000110	81.6872	3.04105	0.463981	6.55426	5.59193e-11	4.75733e-09
Capana08g002219	10806	-4.32219	0.663012	-6.51902	7.07686e-11	5.8534e-09
Capana03g001670	1041.2	2.3582	0.362167	6.51136	7.44745e-11	6.09641e-09
Capana06g002617	80.9391	2.6331	0.404718	6.50602	7.71672e-11	6.2952e-09
Capana08g002142	1189.71	-2.53746	0.391429	-6.48255	9.01881e-11	7.33232e-09
Capana01g003777	165.593	-2.39031	0.368795	-6.48141	9.08691e-11	7.34571e-09
Capana10g002428	104.986	-4.84852	0.750258	-6.46247	1.03004e-10	8.28941e-09
Capana08g001044	399.755	2.54832	0.39474	6.45571	1.07714e-10	8.61024e-09
Capana05g000024	210.925	2.21225	0.342919	6.45123	1.10945e-10	8.82391e-09
Capana09g001727	74.3292	3.03406	0.470326	6.45098	1.11128e-10	8.82391e-09
Capana01g000509	34281.9	-2.92411	0.453526	-6.4475	1.13712e-10	8.99912e-09
Capana12g001307	5517.37	-2.33653	0.362747	-6.44122	1.18513e-10	9.31717e-09
Capana03g004377	77.603	2.93617	0.456579	6.43081	1.26925e-10	9.91307e-09
Capana10g002278	323.448	2.66591	0.414684	6.42878	1.28632e-10	1.00136e-08
Capana04g000690	47.6067	3.94249	0.614654	6.41415	1.41606e-10	1.09165e-08
Capana01g001019	540.343	-2.09242	0.326762	-6.40349	1.51867e-10	1.16697e-08
Capana08g001975	69.772	-5.10017	0.798155	-6.38995	1.65937e-10	1.27099e-08
Capana02g002991	628.439	2.24436	0.351379	6.38729	1.68852e-10	1.28917e-08
Capana06g002473	1063.06	-8.46014	1.32956	-6.36312	1.97694e-10	1.50456e-08
Capana03g001154	466.689	-2.71789	0.429	-6.33541	2.36714e-10	1.78442e-08
Capana02g003000	61.7206	2.86217	0.453574	6.31027	2.7855e-10	2.08659e-08
Capana02g001084	547.626	2.26099	0.359141	6.29555	3.0632e-10	2.28026e-08
Capana03g001450	216.801	2.12063	0.337025	6.29218	3.13033e-10	2.31576e-08
Capana11g000872	8762.93	-2.97244	0.472989	-6.28437	3.29193e-10	2.42777e-08
Capana01g000064	275.69	-3.02513	0.481438	-6.28353	3.30975e-10	2.43338e-08
Capana01g000384	286.191	-4.02643	0.643253	-6.25948	3.86266e-10	2.82247e-08
Capana08g000938	246.389	3.77429	0.603146	6.25767	3.90772e-10	2.84666e-08
Capana04g000465	63.7496	3.27426	0.523559	6.25385	4.00454e-10	2.9083e-08
Capana08g002023	2551.51	-2.25261	0.360818	-6.24306	4.29082e-10	3.09732e-08
Capana01g003585	57.9429	-4.69539	0.755261	-6.2169	5.07059e-10	3.64914e-08
Capana00g004294	78.2048	2.32088	0.374235	6.20166	5.58705e-10	3.99667e-08
Capana08g002245	543.004	-2.40669	0.38807	-6.20168	5.58647e-10	3.99667e-08
Capana12g001643	18.9758	3.43097	0.553684	6.19661	5.76908e-10	4.11453e-08
Capana12g001690	859.238	2.42452	0.391596	6.19137	5.96432e-10	4.24108e-08
Capana02g001917	81.5342	3.12417	0.506416	6.16917	6.86494e-10	4.83816e-08
Capana02g002760	128.149	-2.99526	0.485504	-6.16937	6.85623e-10	4.83816e-08
Capana08g000191	127.675	-2.463	0.399877	-6.15939	7.30254e-10	5.10129e-08
Capana12g000209	202.241	2.31513	0.375925	6.1585	7.34363e-10	5.11499e-08
Capana07g002009	479.808	-2.16434	0.351821	-6.15184	7.65898e-10	5.28825e-08
Capana04g000757	105.555	-3.05918	0.497455	-6.14965	7.76551e-10	5.3309e-08
Capana03g000317	209.905	-5.2998	0.863154	-6.14004	8.24988e-10	5.64158e-08
Capana03g002049	3241.33	-2.05333	0.334635	-6.13602	8.46163e-10	5.74258e-08
Capana01g004410	32.1969	-4.99755	0.815806	-6.1259	9.01727e-10	6.085e-08
Capana02g000372	55.4794	-4.28979	0.702205	-6.10902	1.00243e-09	6.74266e-08
Capana03g002064	493.184	-2.20322	0.360673	-6.10864	1.00485e-09	6.74266e-08
Capana03g000370	323.182	-2.94854	0.482783	-6.10739	1.01276e-09	6.77668e-08
Capana09g001456	642.512	-2.80161	0.45946	-6.09762	1.07662e-09	7.1389e-08
Capana03g004275	27.4328	4.15791	0.682724	6.09018	1.12784e-09	7.42159e-08
Capana02g003292	163.432	-2.44952	0.402359	-6.0879	1.144e-09	7.48659e-08
Capana03g004101	930.358	-2.18197	0.358689	-6.08319	1.17816e-09	7.68905e-08
Capana02g002049	673.93	-4.69017	0.771419	-6.07992	1.20243e-09	7.82595e-08
Capana06g003045	200.27	2.01685	0.333796	6.04217	1.5206e-09	9.8163e-08
Capana06g002085	97.8583	-2.21574	0.367783	-6.02458	1.69551e-09	1.09159e-07
Capana03g001713	357.036	2.60845	0.433101	6.02273	1.71496e-09	1.10114e-07
Capana02g001259	1122.95	-2.20041	0.365441	-6.02124	1.73082e-09	1.10833e-07
Capana00g002332	231.911	-2.64559	0.440135	-6.01086	1.84539e-09	1.17537e-07
Capana07g002003	3308.75	-2.39744	0.399084	-6.00736	1.88572e-09	1.19758e-07
Capana10g000647	154.83	2.55738	0.425736	6.00696	1.89031e-09	1.19758e-07
Capana11g001276	161.023	-7.66916	1.28013	-5.99091	2.08665e-09	1.31846e-07
Capana01g001851	128.401	2.08537	0.349225	5.97143	2.35177e-09	1.47038e-07
Capana04g001004	212.058	2.79547	0.468219	5.97043	2.36624e-09	1.4717e-07
Capana01g001956	155.736	-3.97703	0.666386	-5.96805	2.40105e-09	1.48175e-07
Capana06g002581	916.986	-2.18751	0.366524	-5.96825	2.39816e-09	1.48175e-07
Capana09g001610	144.154	2.56435	0.429827	5.96601	2.43121e-09	1.49648e-07
Capana05g002311	793.066	2.13936	0.358675	5.96463	2.45192e-09	1.50534e-07
Capana01g002639	414.507	2.46563	0.413934	5.95658	2.57565e-09	1.57054e-07
Capana03g003258	1041.12	2.38611	0.400593	5.95644	2.5779e-09	1.57054e-07
Capana01g000526	50.3807	-3.767	0.6328	-5.95291	2.63422e-09	1.60076e-07
Capana02g002238	7.0012	14.7683	2.48239	5.94922	2.69429e-09	1.63309e-07
Capana00g004278	99.4572	-10.881	1.83162	-5.94062	2.83945e-09	1.70805e-07
Capana03g004141	3728.41	-2.88607	0.488578	-5.90709	3.48212e-09	2.07518e-07
Capana07g001924	99.2949	-2.77947	0.470541	-5.90697	3.48463e-09	2.07518e-07
Capana06g000935	63.6328	-3.98152	0.675441	-5.8947	3.75364e-09	2.22427e-07
Capana05g001616	85.2076	3.17161	0.538272	5.89221	3.81064e-09	2.24686e-07
Capana04g002508	194.457	2.338	0.396891	5.89078	3.84375e-09	2.26079e-07
Capana05g001105	175.92	-3.25907	0.553387	-5.88932	3.87794e-09	2.27528e-07
Capana08g001405	42.7245	5.30789	0.90247	5.88152	4.06519e-09	2.35613e-07
Capana01g004373	264.02	2.61486	0.445356	5.87139	4.32146e-09	2.49253e-07
Capana12g000713	154.021	-2.80031	0.47753	-5.86415	4.51441e-09	2.59753e-07
Capana01g001242	83.8506	-2.79926	0.478531	-5.84969	4.92486e-09	2.80658e-07
Capana10g002277	390.488	-2.01045	0.343912	-5.84583	5.04063e-09	2.86521e-07
Capana07g000296	354.629	-2.80023	0.479386	-5.84127	5.18049e-09	2.92427e-07
Capana08g001232	441.639	-2.03294	0.3488	-5.82839	5.59651e-09	3.14421e-07
Capana06g001724	103.845	-4.73467	0.813779	-5.81813	5.95107e-09	3.31216e-07
Capana00g001113	829.291	-3.29582	0.566768	-5.81512	6.05918e-09	3.36447e-07
Capana03g003343	116.689	2.57739	0.44337	5.81319	6.12942e-09	3.39556e-07
Capana00g004703	661.588	2.03605	0.350661	5.80632	6.38599e-09	3.51318e-07
Capana01g002355	918.023	2.15131	0.370484	5.80676	6.36936e-09	3.51318e-07
Capana06g000683	199.467	-2.64865	0.456152	-5.80651	6.37879e-09	3.51318e-07
Capana12g000601	640.846	-3.31863	0.572038	-5.80142	6.57565e-09	3.60918e-07
Capana12g000625	75.4582	-3.05104	0.526946	-5.79004	7.03712e-09	3.83595e-07
Capana10g001551	69.8431	2.29904	0.400838	5.73558	9.71775e-09	5.22543e-07
Capana03g003047	44.6165	-3.31594	0.578524	-5.73172	9.94192e-09	5.33393e-07
Capana11g000039	21798.3	-2.92961	0.512392	-5.71752	1.08088e-08	5.74722e-07
Capana10g002427	101.847	-4.13858	0.724263	-5.7142	1.10224e-08	5.84732e-07
Capana12g001004	309.946	3.48284	0.609839	5.71108	1.12258e-08	5.92929e-07
Capana01g000316	243.965	-2.01532	0.353091	-5.70765	1.14544e-08	6.0233e-07
Capana08g001522	538.956	-6.35803	1.11508	-5.70187	1.18499e-08	6.21753e-07
Capana06g001434	2108.69	-2.64189	0.464693	-5.68523	1.30639e-08	6.82445e-07
Capana12g000240	2455.54	-3.24272	0.571816	-5.67091	1.42042e-08	7.33967e-07
Capana03g004428	311.055	-3.78936	0.668505	-5.6684	1.44134e-08	7.41558e-07
Capana11g002226	647.261	2.19411	0.387073	5.66846	1.44084e-08	7.41558e-07
Capana00g003384	29.0649	4.51054	0.797291	5.65733	1.53745e-08	7.87605e-07
Capana00g000980	494.86	-2.18161	0.385865	-5.65383	1.56913e-08	8.0039e-07
Capana12g001995	221.56	2.28946	0.405439	5.64687	1.63396e-08	8.3168e-07
Capana07g000991	4301.31	-3.09846	0.549186	-5.64191	1.68171e-08	8.52339e-07
Capana01g003355	177.871	2.63632	0.467518	5.63896	1.71083e-08	8.63786e-07
Capana04g002019	229.259	-3.32996	0.590534	-5.63889	1.71155e-08	8.63786e-07
Capana05g001951	2590.88	2.98942	0.530702	5.63295	1.77148e-08	8.8839e-07
Capana08g002503	105.712	3.23463	0.574524	5.6301	1.80104e-08	9.01316e-07
Capana06g000227	320.948	2.46553	0.438228	5.62613	1.84294e-08	9.2035e-07
Capana06g002303	1233.78	-2.54745	0.453106	-5.62218	1.8856e-08	9.36988e-07
Capana09g001136	87.2525	-2.30114	0.409313	-5.62196	1.88806e-08	9.36988e-07
Capana01g003320	183.953	-2.07525	0.369225	-5.62056	1.90345e-08	9.42662e-07
Capana11g001830	1358.98	-2.34688	0.417907	-5.6158	1.95653e-08	9.66942e-07
Capana11g001697	1207.18	2.25409	0.40205	5.60648	2.06481e-08	1.01451e-06
Capana00g001385	676.549	2.13758	0.381707	5.60006	2.14277e-08	1.04811e-06
Capana02g001798	662.16	2.42582	0.433359	5.5977	2.1721e-08	1.06028e-06
Capana08g002066	135.489	-2.09751	0.37482	-5.59605	2.19293e-08	1.06826e-06
Capana03g001787	122.842	-2.72939	0.488111	-5.59174	2.24812e-08	1.08846e-06
Capana12g002156	54.2134	-4.39737	0.786894	-5.58826	2.29359e-08	1.10823e-06
Capana03g001546	1603.01	-2.79541	0.500531	-5.58489	2.33848e-08	1.12535e-06
Capana03g001896	2267.57	-2.84177	0.50986	-5.57362	2.49499e-08	1.19354e-06
Capana03g002109	96.9344	2.03489	0.365094	5.57361	2.4952e-08	1.19354e-06
Capana11g002032	71.4247	3.73266	0.670919	5.56351	2.64407e-08	1.25717e-06
Capana09g000220	87.3081	-2.46237	0.443203	-5.55584	2.76272e-08	1.30577e-06
Capana06g000820	17.6952	-20.0261	3.60797	-5.55053	2.84807e-08	1.34344e-06
Capana00g003520	141.41	-3.51481	0.633816	-5.54548	2.93157e-08	1.3801e-06
Capana00g003785	148.627	-2.37341	0.429478	-5.52627	3.27114e-08	1.51599e-06
Capana12g002727	107.306	2.30164	0.416705	5.52344	3.32431e-08	1.53764e-06
Capana08g000340	280.31	-2.62217	0.474978	-5.52062	3.37802e-08	1.55946e-06
Capana03g001032	105.963	-3.11474	0.566047	-5.50262	3.74194e-08	1.72079e-06
Capana03g002635	378.835	2.52343	0.459528	5.49136	3.98847e-08	1.8271e-06
Capana07g001980	201.795	2.53521	0.461889	5.48879	4.04705e-08	1.84683e-06
Capana01g001981	866.894	-2.07156	0.378661	-5.47074	4.48154e-08	2.03342e-06
Capana01g002824	1916.52	-3.17718	0.581598	-5.46284	4.68566e-08	2.11797e-06
Capana02g000908	663.913	2.01412	0.369263	5.45444	4.91285e-08	2.21433e-06
Capana10g002303	192.666	2.5779	0.472882	5.45147	4.99544e-08	2.23677e-06
Capana10g001800	68.4787	2.32279	0.426281	5.44895	5.0668e-08	2.26447e-06
Capana05g002212	106.291	4.00726	0.736009	5.44458	5.19265e-08	2.31637e-06
Capana12g000545	58.3005	2.80336	0.515045	5.44295	5.24059e-08	2.33339e-06
Capana11g000102	75.0177	2.19979	0.404746	5.43499	5.47992e-08	2.43086e-06
Capana12g001858	226.319	-3.13466	0.57911	-5.41289	6.20148e-08	2.73566e-06
Capana02g001837	108.96	-6.11288	1.13181	-5.40096	6.6284e-08	2.90783e-06
Capana09g000445	48.4741	2.82814	0.524565	5.3914	6.99121e-08	3.03901e-06
Capana02g003085	74.4941	4.18068	0.776091	5.38685	7.17051e-08	3.10561e-06
Capana00g003801	222.755	2.36545	0.439267	5.38499	7.24469e-08	3.12072e-06
Capana10g000403	540.668	-3.1129	0.580267	-5.36459	8.11336e-08	3.45739e-06
Capana03g004401	377.197	-2.43594	0.454331	-5.36161	8.24836e-08	3.50239e-06
Capana00g000898	340.022	-2.26618	0.42274	-5.36069	8.29068e-08	3.50785e-06
Capana04g001898	140.506	-2.55909	0.479623	-5.33562	9.52212e-08	4.00047e-06
Capana00g004583	399.38	-2.17193	0.40718	-5.33409	9.60235e-08	4.01999e-06
Capana10g000644	101.772	-8.66755	1.62516	-5.33335	9.64185e-08	4.02945e-06
Capana12g002007	122.733	2.80975	0.527375	5.32781	9.94067e-08	4.14705e-06
Capana04g000919	41.4852	2.37549	0.446566	5.31947	1.04069e-07	4.30389e-06
Capana08g001987	121.477	-2.90885	0.54728	-5.31511	1.06596e-07	4.38552e-06
Capana10g000842	10.0076	4.01516	0.75615	5.31	1.09627e-07	4.50248e-06
Capana08g002530	1611.14	-2.04113	0.384641	-5.30658	1.11701e-07	4.57974e-06
Capana03g002728	103.529	-3.18305	0.601161	-5.29484	1.19121e-07	4.86721e-06
Capana11g002237	59.0911	-9.36259	1.77214	-5.28322	1.26933e-07	5.15986e-06
Capana02g002318	194.566	-3.64301	0.690055	-5.2793	1.29678e-07	5.26246e-06
Capana10g001980	92.5282	2.56459	0.485982	5.27714	1.31219e-07	5.30696e-06
Capana08g000613	164.829	-2.83448	0.537933	-5.2692	1.37017e-07	5.51333e-06
Capana10g001339	311.27	-2.86798	0.544267	-5.26943	1.36848e-07	5.51333e-06
Capana08g001149	240.839	3.10198	0.588874	5.26764	1.38186e-07	5.54165e-06
Capana11g002131	58.4955	2.50909	0.476861	5.26168	1.42746e-07	5.71489e-06
Capana02g003291	25.2742	-7.86505	1.49698	-5.25394	1.48881e-07	5.93059e-06
Capana08g002635	18.7444	-7.12805	1.35733	-5.25152	1.50848e-07	5.9989e-06
Capana07g000931	111.99	-8.75105	1.66724	-5.24882	1.53076e-07	6.06725e-06
Capana01g000508	21.1336	-6.76628	1.2894	-5.24763	1.5407e-07	6.0965e-06
Capana08g001562	159.614	2.25557	0.430666	5.2374	1.62852e-07	6.42269e-06
Capana09g002338	251.944	3.47626	0.666654	5.21448	1.84331e-07	7.22194e-06
Capana07g002367	6473.28	2.19904	0.421833	5.21306	1.85754e-07	7.25383e-06
Capana01g003905	76.8962	-4.04432	0.777345	-5.20274	1.96376e-07	7.63111e-06
Capana11g002133	7648.45	-2.19732	0.423069	-5.19376	2.06086e-07	7.98241e-06
Capana01g002025	19774.7	-2.097	0.405291	-5.17407	2.29046e-07	8.82866e-06
Capana08g002652	214.208	-10.8256	2.0943	-5.16909	2.3524e-07	9.03815e-06
Capana02g000325	3755.79	-2.52323	0.488375	-5.16659	2.38406e-07	9.13032e-06
Capana06g001944	1584.42	2.31965	0.449129	5.16478	2.40725e-07	9.17491e-06
Capana10g001004	45.4707	-8.34454	1.61579	-5.16438	2.41235e-07	9.17965e-06
Capana12g000039	397.067	-8.75678	1.69673	-5.16096	2.45685e-07	9.31922e-06
Capana03g003770	165.017	-2.66467	0.517337	-5.15074	2.59457e-07	9.74846e-06
Capana12g000461	146.852	2.14153	0.417639	5.1277	2.93297e-07	1.09508e-05
Capana00g000200	42.71	-3.00324	0.586675	-5.11908	3.07033e-07	1.13393e-05
Capana05g002336	49.7201	3.04311	0.596915	5.09805	3.43164e-07	1.25568e-05
Capana02g003192	23.071	-3.02299	0.593469	-5.09375	3.51042e-07	1.27667e-05
Capana00g001637	40.5333	2.25493	0.444118	5.07731	3.82817e-07	1.37959e-05
Capana04g001471	202.959	-2.34889	0.462674	-5.07677	3.83909e-07	1.38143e-05
Capana07g000153	265.254	-2.3115	0.456521	-5.06329	4.12092e-07	1.46953e-05
Capana05g002339	351.082	2.41624	0.478184	5.05295	4.3504e-07	1.53983e-05
Capana09g002279	67.5305	2.03472	0.404154	5.03452	4.79039e-07	1.67812e-05
Capana09g001451	63.1364	2.16686	0.430521	5.03312	4.82565e-07	1.68551e-05
Capana11g001241	217.518	2.57372	0.512318	5.02368	5.06907e-07	1.76021e-05
Capana10g001138	72.814	3.74279	0.745808	5.01844	5.2093e-07	1.79842e-05
Capana12g002129	32.1488	-9.29078	1.85334	-5.013	5.35874e-07	1.8401e-05
Capana03g004412	742.652	-2.13089	0.426027	-5.00177	5.6805e-07	1.94139e-05
Capana09g000499	82.2325	-2.51322	0.502719	-4.99925	5.75525e-07	1.95851e-05
Capana00g003083	525.485	2.5081	0.50225	4.99372	5.92274e-07	2.00406e-05
Capana08g001099	65.9823	2.00648	0.401889	4.99263	5.95627e-07	2.01254e-05
Capana01g004098	198.306	-3.02771	0.606515	-4.99197	5.97653e-07	2.01376e-05
Capana10g002003	97.0905	2.44974	0.492206	4.97705	6.45609e-07	2.16302e-05
Capana00g004816	158.408	2.66289	0.535243	4.97511	6.52122e-07	2.18177e-05
Capana04g000892	472.741	2.07258	0.417179	4.96808	6.76202e-07	2.25284e-05
Capana03g001826	118.011	-2.81251	0.566515	-4.96459	6.8846e-07	2.28092e-05
Capana10g000645	25.4874	3.11225	0.627067	4.96318	6.93481e-07	2.28937e-05
Capana10g001367	63.0463	2.97726	0.599987	4.96221	6.96945e-07	2.29162e-05
Capana03g003818	95.4811	-2.81917	0.568675	-4.95743	7.143e-07	2.34049e-05
Capana03g003319	79.6216	-2.58409	0.523481	-4.93635	7.95974e-07	2.57621e-05
Capana11g000605	50.2078	2.72643	0.552358	4.93599	7.97443e-07	2.57746e-05
Capana10g001337	44.3139	2.4169	0.490041	4.93202	8.13821e-07	2.6162e-05
Capana05g001390	272.913	-2.08968	0.423853	-4.93019	8.21509e-07	2.6338e-05
Capana06g000441	55.5995	-2.88023	0.584201	-4.9302	8.21459e-07	2.6338e-05
Capana09g000355	204.497	2.18313	0.443674	4.92057	8.62934e-07	2.73714e-05
Capana08g000727	78.4448	-2.59738	0.528812	-4.91172	9.02807e-07	2.85222e-05
Capana09g001261	123.801	-2.52495	0.515352	-4.89947	9.60933e-07	3.00399e-05
Capana02g002130	51.2111	2.43165	0.496841	4.89423	9.86903e-07	3.07061e-05
Capana01g000106	101.652	2.46464	0.503724	4.89284	9.93925e-07	3.08285e-05
Capana03g001335	53.4882	-2.80613	0.57513	-4.87913	1.06553e-06	3.2751e-05
Capana02g003369	102.494	2.23915	0.45956	4.87238	1.1026e-06	3.37595e-05
Capana04g000726	42.3461	2.975	0.610624	4.87206	1.10443e-06	3.37722e-05
Capana08g000576	87.0538	2.32882	0.478104	4.87095	1.11062e-06	3.39179e-05
Capana12g002476	163.47	2.08966	0.429365	4.86687	1.1338e-06	3.45605e-05
Capana11g002169	14.0913	-7.68865	1.58136	-4.86205	1.16176e-06	3.53438e-05
Capana01g004230	529.498	3.38625	0.696921	4.85887	1.18056e-06	3.58242e-05
Capana05g000855	99.9027	2.32278	0.479319	4.84601	1.25971e-06	3.79843e-05
Capana07g001114	52.7586	-2.45643	0.506979	-4.84523	1.26463e-06	3.80844e-05
Capana03g003865	92.4614	2.34451	0.484619	4.83784	1.31257e-06	3.94284e-05
Capana11g002294	138.484	-3.28537	0.680464	-4.82812	1.37825e-06	4.1142e-05
Capana02g002618	23.0251	5.26139	1.09002	4.82686	1.38699e-06	4.12479e-05
Capana08g001686	550.144	-2.36794	0.491132	-4.82139	1.42564e-06	4.21866e-05
Capana06g001202	77.8945	2.23834	0.464778	4.81593	1.4652e-06	4.32032e-05
Capana08g000300	48.9761	-2.59379	0.53859	-4.81589	1.46544e-06	4.32032e-05
Capana10g000851	24.338	-4.19631	0.873116	-4.80614	1.53874e-06	4.52524e-05
Capana11g002027	35.6212	6.08978	1.2673	4.80531	1.54509e-06	4.53831e-05
Capana00g001024	32.5363	2.43429	0.506804	4.80321	1.5614e-06	4.57492e-05
Capana04g002044	283.229	-3.24744	0.678348	-4.78727	1.69066e-06	4.91136e-05
Capana05g002272	93.0947	-2.26183	0.472934	-4.78254	1.73096e-06	5.0223e-05
Capana11g002083	37.7714	-4.67055	0.978427	-4.77353	1.81028e-06	5.2397e-05
Capana09g001370	315.398	-2.38953	0.503863	-4.74243	2.11173e-06	6.02437e-05
Capana07g000391	363.588	2.01178	0.424624	4.73779	2.1606e-06	6.1344e-05
Capana11g000676	137.105	2.18119	0.460365	4.73795	2.15889e-06	6.1344e-05
Capana02g001570	107.767	-2.16965	0.458563	-4.73141	2.22967e-06	6.30796e-05
Capana05g000784	25.374	3.0878	0.655113	4.71339	2.43627e-06	6.85987e-05
Capana06g000814	312.845	2.94058	0.624541	4.7084	2.49674e-06	7.01356e-05
Capana01g003550	106.741	2.59849	0.556792	4.6669	3.05778e-06	8.37233e-05
Capana04g000112	86.1207	2.37352	0.509182	4.66143	3.14025e-06	8.5588e-05
Capana08g002650	19.843	4.65742	0.999276	4.6608	3.14983e-06	8.5653e-05
Capana00g004856	26.3231	2.45908	0.527873	4.65846	3.18589e-06	8.65349e-05
Capana00g001352	17.4808	-6.86072	1.4735	-4.65608	3.22284e-06	8.74388e-05
Capana07g000693	19.4561	4.45612	0.957444	4.65418	3.25271e-06	8.80487e-05
Capana02g001786	88.4935	2.31899	0.498716	4.64992	3.32069e-06	8.96849e-05
Capana03g003815	569.09	-2.46401	0.530451	-4.64512	3.39876e-06	9.14823e-05
Capana00g001515	21.5216	-3.76452	0.811765	-4.63745	3.52732e-06	9.41975e-05
Capana03g000146	251.987	-2.13232	0.460291	-4.63255	3.61189e-06	9.59184e-05
Capana05g000605	51.4003	3.05418	0.659757	4.62925	3.6699e-06	9.72585e-05
Capana01g003556	26.1918	3.73617	0.807558	4.6265	3.71891e-06	9.83219e-05
Capana10g001622	75.7227	-4.07011	0.881688	-4.61627	3.90697e-06	0.000102596
Capana02g001579	192.968	3.67405	0.797274	4.60827	4.06031e-06	0.000105706
Capana06g002178	90.736	2.89625	0.628562	4.60774	4.07061e-06	0.000105858
Capana08g000144	458.558	2.06835	0.449156	4.60497	4.12531e-06	0.000106814
Capana05g000335	240.928	-2.00018	0.434676	-4.60155	4.19349e-06	0.000107993
Capana00g002900	238.563	2.05564	0.4469	4.59977	4.22953e-06	0.000108705
Capana12g000804	83.4624	2.75798	0.600097	4.59589	4.30915e-06	0.000110493
Capana04g001256	205.673	2.34483	0.510537	4.59286	4.37202e-06	0.000111625
Capana02g002290	13.5778	4.33128	0.943919	4.58861	4.46199e-06	0.00011344
Capana08g002611	156.57	-2.56626	0.559269	-4.58861	4.46217e-06	0.00011344
Capana03g002426	71.8903	2.04106	0.445026	4.58639	4.50971e-06	0.000114283
Capana04g001003	458.497	2.81624	0.614166	4.58547	4.52964e-06	0.000114639
Capana03g000986	194.472	-3.06264	0.671387	-4.56166	5.07496e-06	0.000126587
Capana11g000297	18.3822	5.27976	1.15751	4.56131	5.08346e-06	0.000126666
Capana12g000578	39.6206	-3.44257	0.755	-4.55969	5.12297e-06	0.000127443
Capana03g004411	133.343	3.11841	0.685988	4.54586	5.47103e-06	0.000134773
Capana01g001051	19.8882	3.82358	0.84224	4.53978	5.63127e-06	0.000138291
Capana12g002703	1362.55	2.13452	0.471448	4.52757	5.96649e-06	0.000145325
Capana07g001261	32.2549	2.8763	0.636282	4.52047	6.17021e-06	0.000149068
Capana00g001151	9.05242	-7.12218	1.58006	-4.50755	6.55819e-06	0.000157801
Capana06g000548	377.109	-2.9059	0.645694	-4.50043	6.78164e-06	0.000162684
Capana00g001809	65.7275	-3.46043	0.769732	-4.49563	6.93639e-06	0.000165577
Capana06g000048	114.937	-2.51988	0.562054	-4.48334	7.3482e-06	0.000175041
Capana08g002335	29.2049	-4.38055	0.978083	-4.47871	7.50965e-06	0.00017782
Capana11g000361	799.007	-2.15065	0.48061	-4.47484	7.64697e-06	0.000179643
Capana08g002741	45.2497	2.89877	0.648438	4.47039	7.80778e-06	0.00018288
Capana11g002029	149.533	3.5397	0.793203	4.46254	8.09935e-06	0.000188229
Capana01g001387	1056.89	-2.05701	0.46126	-4.45955	8.21337e-06	0.000190507
Capana04g001006	387.996	2.60335	0.585383	4.44727	8.69702e-06	0.000200487
Capana02g001349	239.456	-2.1802	0.49176	-4.43346	9.27328e-06	0.000210781
Capana07g000478	8.97931	4.78829	1.08142	4.4278	9.52013e-06	0.000215775
Capana08g001495	1425.97	-2.33868	0.529835	-4.41398	1.01487e-05	0.000227212
Capana02g000212	77.3263	2.67693	0.607415	4.40709	1.04767e-05	0.000233458
Capana03g001063	111.642	2.9848	0.679612	4.39192	1.12356e-05	0.00024736
Capana11g000328	20.7853	3.60444	0.82075	4.39163	1.12502e-05	0.000247453
Capana06g001650	85.0734	-2.77033	0.630959	-4.39066	1.13008e-05	0.000248336
Capana01g000189	95.2375	-2.48318	0.565714	-4.38946	1.13635e-05	0.000249484
Capana00g004807	27.7336	2.25135	0.513389	4.38527	1.15842e-05	0.000254096
Capana08g000749	49.8824	2.21843	0.50647	4.38017	1.18585e-05	0.000257974
Capana04g000509	103.265	2.13175	0.487293	4.37468	1.21613e-05	0.000263597
Capana00g002248	243.629	2.35399	0.53942	4.36392	1.27749e-05	0.000274898
Capana08g001817	9.95944	-7.13707	1.63606	-4.36237	1.28663e-05	0.000275866
Capana00g001027	67.0423	2.12007	0.486483	4.35796	1.31283e-05	0.000280726
Capana11g000422	106.027	-2.24098	0.51476	-4.35345	1.34012e-05	0.000285537
Capana03g000732	54.3724	-2.66523	0.612685	-4.35008	1.3609e-05	0.000289534
Capana03g003767	103.55	2.31005	0.531044	4.35001	1.36131e-05	0.000289534
Capana09g000580	64.729	2.62909	0.604802	4.34703	1.37991e-05	0.000292706
Capana12g000607	18.1104	-3.95801	0.911345	-4.34304	1.40526e-05	0.000297288
Capana05g000893	8.12654	-7.90115	1.82033	-4.3405	1.4216e-05	0.000300479
Capana03g001991	45.9488	2.28299	0.526534	4.33588	1.45179e-05	0.000305774
Capana09g000221	429.142	2.22541	0.513541	4.33346	1.46781e-05	0.000307704
Capana01g003670	29.647	3.05338	0.70527	4.32939	1.49526e-05	0.000312444
Capana01g001076	382.81	2.34622	0.542377	4.32581	1.51969e-05	0.000316716
Capana07g002331	39.1803	2.67408	0.6204	4.31024	1.63075e-05	0.000335168
Capana11g000277	46.1222	2.35581	0.547671	4.30151	1.69637e-05	0.000347456
Capana10g002521	64.7415	-8.21491	1.91185	-4.29683	1.73258e-05	0.000354263
Capana03g002125	95.968	2.1138	0.49258	4.29127	1.77651e-05	0.000360461
Capana00g003724	74.8987	2.29337	0.53469	4.28916	1.79349e-05	0.000363188
Capana03g000776	73.0663	2.85474	0.665861	4.2873	1.80858e-05	0.000365414
Capana03g003765	77.2997	-2.14025	0.499696	-4.28311	1.84301e-05	0.000372053
Capana06g000067	216.362	-2.2119	0.517347	-4.27548	1.90727e-05	0.000383402
Capana01g001684	589.081	-6.14809	1.43811	-4.27511	1.91042e-05	0.000383703
Capana00g004781	7249.2	2.32684	0.545239	4.26755	1.97631e-05	0.000394616
Capana08g002490	211.466	-2.04494	0.479706	-4.2629	2.01791e-05	0.000401911
Capana08g000143	17.5199	4.61127	1.08354	4.25575	2.08353e-05	0.000413254
Capana07g001714	1075.01	2.47781	0.583165	4.2489	2.14819e-05	0.000425371
Capana01g001764	64.3841	2.51341	0.592346	4.24314	2.20411e-05	0.000435357
Capana02g001517	29.1813	2.27192	0.535616	4.24169	2.21839e-05	0.000437452
Capana03g000381	59.358	2.76852	0.65355	4.23612	2.27416e-05	0.000446281
Capana01g001117	13.8915	-4.55877	1.07713	-4.23234	2.31271e-05	0.000452679
Capana12g000223	142.108	-2.01408	0.476103	-4.23034	2.33338e-05	0.000455229
Capana05g001200	12.0835	-6.75543	1.60135	-4.21859	2.45833e-05	0.00047804
Capana10g002058	17.0718	-5.35669	1.27306	-4.20774	2.57934e-05	0.000496878
Capana04g002426	26.5954	3.0213	0.718221	4.20664	2.59199e-05	0.000498623
Capana10g002403	24.2566	-6.03629	1.4375	-4.19916	2.67908e-05	0.000512597
Capana11g000230	47.6477	3.67198	0.876656	4.18862	2.80652e-05	0.000533552
Capana01g003071	101.279	-2.42259	0.579092	-4.18342	2.8715e-05	0.000545036
Capana00g000294	86.4706	-2.1506	0.515813	-4.16934	3.05485e-05	0.000574345
Capana11g000947	97.0286	-2.38415	0.571998	-4.16811	3.07136e-05	0.000576085
Capana06g001020	240.436	2.17319	0.521438	4.16769	3.07709e-05	0.000576706
Capana00g003870	28.207	-3.22168	0.777146	-4.14553	3.39022e-05	0.000624583
Capana03g003549	146.2	-2.1881	0.529166	-4.13499	3.5497e-05	0.000648445
Capana10g000213	85.3081	-2.09286	0.506665	-4.13066	3.61716e-05	0.000660263
Capana12g000967	11.3279	3.6252	0.879075	4.12388	3.7254e-05	0.000677425
Capana10g001979	45.7913	2.52132	0.611457	4.12347	3.73211e-05	0.000678129
Capana10g000484	83.4009	-2.07359	0.505887	-4.09892	4.15089e-05	0.000740662
Capana10g001523	68.2727	-3.36604	0.822242	-4.09374	4.24474e-05	0.00075571
Capana07g002339	43.3901	3.38376	0.830297	4.07536	4.59427e-05	0.000805299
Capana03g001192	166.176	-3.28598	0.806715	-4.07329	4.63539e-05	0.000811909
Capana02g000632	25.509	3.80514	0.93551	4.06745	4.75296e-05	0.000829598
Capana07g001529	8.93468	-7.59011	1.86596	-4.06766	4.74871e-05	0.000829598
Capana01g004020	40.0012	-2.91353	0.71685	-4.06435	4.81656e-05	0.000839323
Capana12g002882	257.064	2.28713	0.562809	4.06378	4.82841e-05	0.000840771
Capana02g000906	114.568	3.03926	0.748364	4.0612	4.88206e-05	0.000848873
Capana09g000181	325.757	2.42693	0.598795	4.05302	5.05602e-05	0.000874652
Capana05g001781	87.9651	2.14895	0.530954	4.04735	5.18015e-05	0.000894825
Capana04g002861	555.437	2.1021	0.519639	4.04531	5.22541e-05	0.000899382
Capana07g001520	69.2016	2.29977	0.56844	4.04576	5.21539e-05	0.000899382
Capana06g003065	43.6025	-3.04762	0.753807	-4.04298	5.27762e-05	0.000904778
Capana12g002768	215.36	2.03317	0.503624	4.03709	5.41188e-05	0.000923923
Capana08g001352	77.8928	-2.39698	0.59509	-4.02793	5.62712e-05	0.000956772
Capana06g002752	57.2999	2.24164	0.556755	4.02625	5.66733e-05	0.000962921
Capana03g003830	265.863	2.18794	0.543629	4.02469	5.70507e-05	0.000967952
Capana05g001948	168.184	2.37798	0.591068	4.02319	5.7415e-05	0.000972056
Capana11g000990	20.1909	-3.99415	0.995226	-4.01332	5.98719e-05	0.00100502
Capana06g001377	239.996	2.0831	0.51936	4.0109	6.04883e-05	0.00101115
Capana02g002842	40.0461	3.26915	0.817127	4.00079	6.3131e-05	0.00104944
Capana02g003661	54.323	-5.47107	1.37181	-3.98822	6.65719e-05	0.00109669
Capana10g002088	12.3487	4.69142	1.17667	3.98703	6.69067e-05	0.00110068
Capana09g001252	13.0186	2.8179	0.707242	3.98435	6.76651e-05	0.00111009
Capana07g000240	66.9962	2.08824	0.524395	3.98219	6.82842e-05	0.00111717
Capana00g001356	677.339	-3.96671	0.996207	-3.98181	6.83913e-05	0.00111815
Capana01g004472	195.956	2.83324	0.711881	3.97993	6.89348e-05	0.00112472
Capana04g001007	301.564	2.0251	0.510074	3.9702	7.18108e-05	0.00115895
Capana03g000992	60.6062	2.48707	0.627246	3.96506	7.33762e-05	0.00118181
Capana09g001671	38.921	2.46923	0.624323	3.95506	7.6516e-05	0.0012241
Capana08g002531	20.6458	3.10009	0.785075	3.94878	7.85507e-05	0.00125497
Capana02g001350	80.3672	-2.44103	0.618621	-3.94592	7.94933e-05	0.00126262
Capana03g002381	127.179	2.12586	0.538701	3.94627	7.93776e-05	0.00126262
Capana10g000259	23.9777	3.38862	0.863723	3.92327	8.73549e-05	0.0013663
Capana01g000467	13.4602	3.29888	0.842524	3.91547	9.0228e-05	0.00140479
Capana00g003464	20.6619	-3.60827	0.922028	-3.9134	9.10038e-05	0.00141594
Capana05g000221	77.9128	2.22242	0.568139	3.91176	9.16265e-05	0.00142284
Capana08g000062	31.485	4.1123	1.05259	3.90684	9.35105e-05	0.00144832
Capana12g000811	68.738	2.88183	0.737732	3.90633	9.37074e-05	0.00145018
Capana08g002392	118.123	-2.49792	0.640282	-3.90128	9.56867e-05	0.0014734
Capana06g001726	20.5157	-3.15723	0.811166	-3.89221	9.93354e-05	0.00151879
Capana12g000736	5.54696	6.03501	1.55451	3.88226	0.000103491	0.00157023
Capana11g001664	23.4254	-2.70829	0.698155	-3.87922	0.000104793	0.0015863
Capana11g002063	9.73403	-5.82147	1.5007	-3.87916	0.000104816	0.0015863
Capana03g003899	67.9207	2.70027	0.696133	3.87896	0.000104905	0.00158644
Capana03g004093	2530.72	-2.9918	0.771442	-3.87819	0.000105237	0.00158762
Capana10g001892	6.8299	-7.64739	1.97179	-3.87839	0.000105149	0.00158762
Capana01g000406	106.432	2.21693	0.572173	3.87457	0.000106812	0.00160742
Capana07g001912	21.4624	2.87502	0.743301	3.86791	0.000109772	0.00164252
Capana03g000849	79.3153	2.56162	0.663253	3.8622	0.000112369	0.00167506
Capana01g001352	57.0448	2.08637	0.540495	3.86011	0.000113334	0.00168418
Capana02g000530	39.0939	2.03765	0.527851	3.86028	0.000113257	0.00168418
Capana00g003623	6.1297	-5.72692	1.48458	-3.8576	0.000114504	0.00169944
Capana05g001613	176.844	-3.98416	1.03462	-3.85085	0.000117709	0.00173511
Capana01g000307	47.5602	-2.55865	0.664934	-3.84798	0.000119098	0.00175017
Capana06g000217	44.1015	3.02792	0.788674	3.83926	0.000123406	0.00180126
Capana02g000945	265.653	2.75251	0.717298	3.83733	0.000124381	0.00181216
Capana00g004949	40.6314	-2.24223	0.584952	-3.83319	0.00012649	0.00183951
Capana07g000984	27.3604	3.17701	0.829951	3.82795	0.000129217	0.0018655
Capana06g001163	18.9305	2.77027	0.724133	3.82564	0.000130432	0.00188077
Capana08g001106	88.8236	2.87611	0.752557	3.82178	0.000132492	0.00190586
Capana10g000289	24.3376	-5.1309	1.3436	-3.81878	0.000134113	0.00192574
Capana11g001529	24.8129	-3.45679	0.90521	-3.81877	0.000134117	0.00192574
Capana02g003541	11.6313	-4.84436	1.26969	-3.8154	0.000135961	0.00194869
Capana01g002593	21.1486	-5.68872	1.49156	-3.81393	0.000136774	0.00195799
Capana02g002313	14.245	-5.23962	1.37663	-3.80612	0.000141162	0.00200873
Capana02g001490	83.6326	-2.99051	0.786708	-3.80129	0.000143943	0.00204099
Capana03g000780	10.5005	3.80042	0.999811	3.80113	0.000144036	0.0020411
Capana04g001079	34.6185	3.88142	1.02237	3.7965	0.000146753	0.00207343
Capana10g001756	18.0644	3.36408	0.886327	3.79553	0.000147329	0.0020791
Capana12g001854	27.1418	-6.94199	1.82911	-3.79528	0.00014748	0.00207999
Capana12g000342	43.853	2.13696	0.5634	3.79297	0.000148858	0.00209324
Capana07g001142	36.7598	-4.38625	1.15673	-3.79193	0.000149482	0.00209953
Capana10g001220	18.9633	5.45599	1.43944	3.79037	0.000150425	0.00211153
Capana01g000533	167.054	2.6091	0.689101	3.78624	0.000152943	0.00214183
Capana03g001316	14.2852	3.33861	0.882796	3.78186	0.000155658	0.00217474
Capana02g001576	20.0499	-2.41643	0.639628	-3.77787	0.000158178	0.00220478
Capana08g001875	43.569	2.19752	0.582075	3.77532	0.000159801	0.0022235
Capana11g002159	57.0159	2.42826	0.643664	3.77255	0.000161585	0.00224439
Capana10g001869	62.9788	-3.17739	0.842423	-3.77172	0.000162125	0.00225057
Capana01g001525	43.3503	-3.59567	0.953438	-3.77127	0.000162421	0.00225337
Capana08g002558	25.236	2.1063	0.558592	3.77074	0.000162767	0.00225685
Capana02g001056	10.1674	-5.46703	1.45043	-3.76924	0.000163745	0.00226252
Capana05g002224	5.68003	4.24802	1.13077	3.75677	0.000172124	0.00235596
Capana02g002247	46.491	-2.60329	0.6935	-3.75384	0.000174143	0.00237723
Capana00g004219	18.0892	-2.68186	0.714571	-3.7531	0.000174659	0.00238095
Capana00g001602	10.7348	-5.20401	1.38921	-3.74602	0.000179665	0.00242481
Capana03g001559	18.9851	3.07968	0.82257	3.74398	0.000181131	0.00244046
Capana05g001439	21.9576	-2.91622	0.779854	-3.73944	0.000184432	0.00247373
Capana09g001648	92.4214	-2.12626	0.568931	-3.73728	0.000186019	0.00248802
Capana05g001430	31.0694	-2.09622	0.56111	-3.73585	0.000187086	0.00249972
Capana03g001876	55.055	2.56573	0.687417	3.73242	0.000189646	0.0025266
Capana01g001317	16.7339	-4.85185	1.30064	-3.73034	0.00019122	0.00254472
Capana09g002311	60.8124	2.25653	0.605368	3.72753	0.000193367	0.00256899
Capana07g001679	35.0396	2.88192	0.774198	3.72246	0.000197289	0.0026138
Capana06g000255	19.2311	2.66028	0.715999	3.71548	0.000202821	0.0026752
Capana04g000657	32.9795	2.94941	0.795788	3.70627	0.000210331	0.00275593
Capana08g002419	26.5386	-2.20453	0.595689	-3.70081	0.000214911	0.00280668
Capana10g000158	18.0639	-2.43221	0.657931	-3.69676	0.000218372	0.00284408
Capana00g004508	28.5923	2.66132	0.720062	3.69596	0.000219061	0.00284995
Capana06g000519	41.0071	-2.76459	0.748406	-3.69398	0.000220772	0.00286595
Capana05g002442	86.4221	2.91194	0.788649	3.69232	0.000222217	0.00288156
Capana05g002287	1948.6	3.06388	0.830121	3.69088	0.000223478	0.00289476
Capana07g000029	182.729	2.52975	0.685573	3.68998	0.000224269	0.00290222
Capana10g002181	113.148	2.67709	0.725718	3.68889	0.000225235	0.00291119
Capana08g001555	11.8158	3.42273	0.928231	3.68736	0.000226589	0.00292393
Capana06g000319	47.5124	-2.8786	0.780867	-3.68642	0.000227429	0.00293318
Capana02g003629	33.633	2.41127	0.655264	3.67984	0.000233376	0.00300014
Capana05g002179	16.3334	-4.77937	1.29921	-3.67868	0.00023444	0.00301057
Capana01g000032	39.3799	2.76709	0.752241	3.67846	0.000234649	0.00301162
Capana08g001141	24.7796	-2.9151	0.793019	-3.67596	0.000236959	0.00303521
Capana06g001821	19.7672	-4.78332	1.30269	-3.67187	0.000240783	0.00307049
Capana06g000927	51.915	-2.24244	0.611479	-3.66723	0.000245188	0.00311833
Capana04g000429	71.7383	-2.35195	0.642236	-3.66212	0.000250134	0.00316602
Capana08g000129	115.884	2.29003	0.625324	3.66215	0.000250105	0.00316602
Capana03g000715	37.8716	2.34702	0.64094	3.66185	0.0002504	0.0031677
Capana01g002785	27.5949	3.7117	1.01465	3.65812	0.000254075	0.00320737
Capana01g001234	69.8534	-2.47937	0.679055	-3.65121	0.000261005	0.00328095
Capana04g002612	3271.41	-2.04525	0.560477	-3.64912	0.000263137	0.00330601
Capana00g000541	58.6771	-2.16198	0.592537	-3.64869	0.000263581	0.0033081
Capana04g000488	19.0828	-3.54744	0.974649	-3.63972	0.00027294	0.00340939
Capana10g001623	26.186	-3.37054	0.929429	-3.62646	0.000287331	0.0035519
Capana04g001874	37.1376	-2.9425	0.812744	-3.62045	0.000294092	0.00362928
Capana03g003345	41.8689	-2.27124	0.627498	-3.61953	0.000295144	0.00363904
Capana08g002648	75.9879	2.05602	0.569742	3.60868	0.000307757	0.00377501
Capana06g001638	5.90158	5.44506	1.5106	3.60457	0.000312676	0.00381962
Capana05g001274	17.3568	-2.66693	0.739991	-3.60401	0.000313345	0.00382583
Capana00g004995	19.0067	2.18003	0.605645	3.59951	0.000318814	0.00387876
Capana00g003420	419.01	2.09357	0.582774	3.59243	0.000327609	0.00396745
Capana03g001083	605.046	-3.14735	0.8768	-3.58958	0.000331209	0.0040029
Capana03g003541	30.6941	-2.71733	0.757461	-3.58742	0.000333971	0.00403016
Capana07g000890	44.9566	-2.06164	0.574799	-3.58671	0.000334873	0.00403694
Capana12g002663	110.86	2.65026	0.738983	3.58635	0.000335333	0.00404044
Capana02g001328	37.2001	2.04615	0.571551	3.57999	0.00034361	0.00412349
Capana05g000859	34.01	3.38745	0.946425	3.57921	0.00034464	0.00413169
Capana03g000795	10.9699	5.34248	1.50192	3.5571	0.000374974	0.00443288
Capana06g000463	856.676	2.01414	0.566968	3.55248	0.000381621	0.00448254
Capana02g003086	26.2281	3.78293	1.0655	3.55039	0.000384657	0.00451375
Capana01g000181	21.9776	2.72478	0.767937	3.54819	0.000387894	0.00454754
Capana11g000987	23.9554	-3.09324	0.87237	-3.54579	0.000391434	0.00458199
Capana10g002468	25.5827	2.74088	0.774111	3.54067	0.000399106	0.00465122
Capana01g002768	23.8931	2.01664	0.570162	3.53696	0.000404756	0.00470724
Capana11g002198	246.978	2.12734	0.602088	3.53326	0.000410464	0.00474643
Capana04g001403	75.0253	2.2612	0.6408	3.52872	0.000417576	0.00481699
Capana01g000169	27.1447	2.1187	0.600637	3.52741	0.000419639	0.00483611
Capana07g001590	56.0884	-2.8338	0.803528	-3.5267	0.000420776	0.00484451
Capana00g004112	18.7976	2.73988	0.777747	3.52284	0.000426955	0.00490854
Capana03g002323	85.3616	-2.0387	0.578767	-3.5225	0.000427505	0.00491195
Capana03g003139	38.5272	-2.50192	0.711385	-3.51697	0.000436507	0.00499425
Capana09g001763	8.09374	4.99482	1.42168	3.51332	0.000442547	0.00503435
Capana01g001035	98.8202	2.17893	0.622496	3.50031	0.000464718	0.00523316
Capana09g002007	20.6589	-3.44839	0.986946	-3.494	0.000475842	0.00533163
Capana00g000271	3.20769	6.06126	1.73621	3.49108	0.000481076	0.00538014
Capana12g000374	61.0499	2.03757	0.584151	3.48809	0.000486484	0.00542281
Capana10g001783	44.3959	2.19453	0.629943	3.4837	0.000494539	0.00550229
Capana06g001332	30.5337	-2.78877	0.801172	-3.48087	0.000499794	0.0055504
Capana07g000467	20.4499	-3.00191	0.864095	-3.47405	0.000512658	0.0056616
Capana10g001648	24.9286	2.4763	0.713295	3.47164	0.000517298	0.00570225
Capana07g001911	13.6497	3.53923	1.02038	3.46855	0.000523282	0.00576021
Capana02g003429	35.3746	2.24781	0.648716	3.46502	0.000530194	0.00582285
Capana04g000108	16.1969	2.4854	0.717574	3.46361	0.000532973	0.00585067
Capana03g000529	20.2657	-3.07981	0.889677	-3.46172	0.000536741	0.0058839
Capana06g001673	39.6609	3.03304	0.876738	3.45946	0.00054126	0.00592798
Capana04g000435	17.43	-3.53613	1.02428	-3.45231	0.000555811	0.00606782
Capana07g000648	10.9306	-4.46964	1.29555	-3.44998	0.000560619	0.00611457
Capana10g000345	276.658	2.1569	0.625556	3.44796	0.00056483	0.00614655
Capana06g001182	543.869	2.12335	0.616016	3.4469	0.000567052	0.00616792
Capana03g001971	23.4365	2.10245	0.61047	3.44399	0.000573202	0.00621464
Capana01g000905	11.5215	3.20218	0.929999	3.44321	0.000574849	0.00622425
Capana00g002634	24.5873	2.22003	0.645955	3.43682	0.00058859	0.00635864
Capana11g001410	29.2352	-2.45538	0.716294	-3.4279	0.000608272	0.00653622
Capana07g002483	64.2683	2.24477	0.654889	3.42771	0.000608701	0.00653682
Capana01g003532	5.20434	5.73401	1.67457	3.42416	0.000616695	0.00660238
Capana07g002016	48.6688	2.5695	0.750658	3.423	0.000619331	0.0066187
Capana12g000401	15.5291	-2.28371	0.667514	-3.42121	0.000623422	0.00665049
Capana04g002560	7.54384	3.75736	1.0992	3.41826	0.000630234	0.00671113
Capana00g003959	3.00221	6.38048	1.86964	3.41269	0.000643252	0.00682231
Capana08g002827	9.35966	-5.11	1.49732	-3.41276	0.00064308	0.00682231
Capana06g002438	283.277	-3.06627	0.898706	-3.41187	0.000645187	0.00683674
Capana07g001433	3.63605	-6.37313	1.87121	-3.40588	0.00065951	0.00695501
Capana01g003075	93.8019	-4.80539	1.41173	-3.4039	0.000664312	0.00699274
Capana02g002777	128.547	-3.27872	0.965128	-3.39719	0.000680829	0.0071288
Capana05g000202	827.727	-2.53926	0.747636	-3.39639	0.000682809	0.0071464
Capana10g001910	15.9084	2.21099	0.651362	3.39442	0.000687745	0.00719174
Capana00g001621	5.85921	-5.1279	1.51107	-3.39356	0.000689905	0.00720483
Capana05g001485	70.1	-2.51563	0.742182	-3.38951	0.000700186	0.00729621
Capana11g002023	24.3148	-2.23094	0.659043	-3.38512	0.000711469	0.0073815
Capana01g003091	32.4911	2.41997	0.715663	3.38145	0.000721053	0.00746775
Capana05g000243	25.5612	3.7403	1.10709	3.37848	0.000728864	0.00753898
Capana00g001351	18.3032	-2.51497	0.744716	-3.37708	0.000732592	0.00757097
Capana08g000429	29.9234	2.56816	0.761983	3.37037	0.000750671	0.00772096
Capana00g002126	6.87793	3.72568	1.1062	3.36798	0.000757206	0.00778145
Capana05g002466	1074.85	2.36348	0.702427	3.36473	0.000766181	0.00785335
Capana00g004786	110.773	-2.07101	0.616087	-3.36156	0.00077504	0.00790673
Capana01g004359	80.4752	2.31411	0.688748	3.35988	0.000779753	0.00794461
Capana01g003673	6.84662	-5.1135	1.52445	-3.35433	0.000795583	0.00807826
Capana00g003478	87.8136	2.01404	0.600512	3.35387	0.000796908	0.00808826
Capana03g004477	6.22901	-5.54006	1.65203	-3.35349	0.000797993	0.00809237
Capana01g004141	27.5731	2.53011	0.755065	3.35085	0.000805636	0.00815599
Capana05g002524	21.1037	2.06388	0.615979	3.35057	0.000806465	0.00816091
Capana12g001146	21.3461	3.15552	0.942286	3.34879	0.000811665	0.00819097
Capana00g002493	44.5878	2.39997	0.716833	3.34802	0.000813925	0.00820157
Capana04g002794	42.3277	2.92076	0.873871	3.34233	0.000830796	0.00833631
Capana00g000476	21.2755	-2.90195	0.87099	-3.33179	0.000862904	0.00858372
Capana09g002174	294.347	2.0799	0.62485	3.32865	0.000872694	0.00865824
Capana06g001045	162.139	-2.03055	0.610064	-3.32843	0.00087337	0.00866134
Capana09g000020	14.7869	2.82169	0.848601	3.3251	0.000883855	0.00872898
Capana07g000358	223.275	2.32693	0.700593	3.32138	0.000895737	0.00881344
Capana03g004337	56.8306	-2.8043	0.844461	-3.32081	0.000897553	0.00882402
Capana12g001235	26.4295	-3.75325	1.13083	-3.31902	0.000903353	0.00886641
Capana10g001683	51.2107	2.79367	0.842642	3.31537	0.000915225	0.00894966
Capana02g002353	22.8172	2.32038	0.702308	3.30393	0.000953389	0.00924326
Capana05g002028	24.3331	2.07482	0.628135	3.30314	0.000956094	0.00926571
Capana11g000295	12.8916	4.33299	1.3134	3.29905	0.000970111	0.00937105
Capana07g000465	16.9594	-3.21912	0.978086	-3.29124	0.000997454	0.00955766
Capana05g000994	49.8885	-2.11545	0.643218	-3.28886	0.00100594	0.00962739
Capana10g001284	25.1588	-2.77603	0.844126	-3.28864	0.00100672	0.0096305
Capana05g001733	29.6979	2.13073	0.648528	3.28548	0.00101807	0.00972391
Capana03g003461	25.3384	-3.0568	0.931238	-3.28252	0.00102885	0.00980726
Capana06g000527	36.2036	-2.05814	0.627331	-3.28078	0.00103519	0.00985185

## Sheet: CL2_vs_HL2
Geneid	baseMean	log2FoldChange	lfcSE	stat	pvalue	padj
Capana03g001955	24.6952	-42.4937	1.78931	-23.7487	1.13433e-124	2.81337e-120
Capana10g002520	232.073	-36.5151	2.09272	-17.4486	3.52589e-68	4.37245e-64
Capana00g003804	42.3681	-33.1381	2.14713	-15.4337	9.71734e-54	8.03365e-50
Capana08g000497	4086.92	-9.13243	0.599611	-15.2306	2.2161e-52	1.37409e-48
Capana11g001957	19.4655	-31.5745	2.08063	-15.1754	5.14381e-52	2.55153e-48
Capana11g001527	43.5362	-31.4897	2.09451	-15.0344	4.37235e-51	1.80738e-47
Capana06g000376	3801.04	-5.97783	0.400358	-14.9312	2.06472e-50	7.31561e-47
Capana01g000575	17641.4	-8.78431	0.598822	-14.6693	1.01348e-48	3.14205e-45
Capana01g000574	33348	-10.1391	0.694238	-14.6047	2.62168e-48	7.22478e-45
Capana04g002146	1982.87	-5.54472	0.380514	-14.5717	4.25407e-48	1.05509e-44
Capana09g002337	17461	-9.21901	0.662253	-13.9207	4.74307e-44	1.06943e-40
Capana03g000552	34263.4	-11.6784	0.855273	-13.6546	1.89576e-42	3.91822e-39
Capana09g001148	2789	-4.93039	0.363653	-13.5579	7.11208e-42	1.35688e-38
Capana06g001262	1277.01	-4.72429	0.34867	-13.5495	7.9807e-42	1.41384e-38
Capana04g001345	17.5957	-29.261	2.16957	-13.487	1.8651e-41	3.08388e-38
Capana07g001247	549.929	2.09688	0.156161	13.4277	4.15999e-41	6.44851e-38
Capana09g002401	2687.3	-5.70473	0.429503	-13.2822	2.93762e-40	4.28581e-37
Capana03g001231	675.675	-3.39392	0.259496	-13.0789	4.34701e-39	5.98969e-36
Capana05g000431	5776.71	-14.0028	1.08509	-12.9048	4.23081e-38	5.24663e-35
Capana06g000819	6328.19	-8.2409	0.638429	-12.9081	4.05253e-38	5.24663e-35
Capana02g002296	1986.25	-4.52731	0.356597	-12.6959	6.23356e-37	7.36213e-34
Capana03g000835	26910.2	-8.17326	0.646852	-12.6354	1.34627e-36	1.51774e-33
Capana00g002392	5032.76	-6.73075	0.536391	-12.5482	4.06632e-36	4.2022e-33
Capana01g000506	1697.59	-6.81644	0.544602	-12.5164	6.07485e-36	6.02674e-33
Capana02g001893	8473.97	-7.07182	0.566247	-12.4889	8.57956e-36	8.18424e-33
Capana02g002131	5208.12	-7.29546	0.585245	-12.4657	1.14927e-35	1.05571e-32
Capana02g001492	1133.36	-3.76001	0.302115	-12.4456	1.47707e-35	1.30837e-32
Capana03g002156	57142.1	-6.26208	0.503284	-12.4424	1.53738e-35	1.31483e-32
Capana03g001241	23418.8	-8.05966	0.647965	-12.4384	1.61655e-35	1.33645e-32
Capana03g004641	3797.22	-3.04821	0.245358	-12.4235	1.94761e-35	1.55822e-32
Capana05g000038	2450.57	-3.54429	0.288133	-12.3009	8.96023e-35	6.94474e-32
Capana06g000361	947.42	3.32298	0.270871	12.2678	1.34904e-34	1.01391e-31
Capana08g002262	22427.4	-11.432	0.932459	-12.26	1.48419e-34	1.08268e-31
Capana03g000079	4449.2	-7.72625	0.64192	-12.0361	2.29427e-33	1.62578e-30
Capana07g001274	1528.93	-4.5717	0.382534	-11.9511	6.40628e-33	4.41357e-30
Capana00g000072	602.892	-5.69653	0.478038	-11.9165	9.71245e-33	6.33916e-30
Capana05g001169	2061.27	-5.65777	0.474761	-11.9171	9.63911e-33	6.33916e-30
Capana00g002362	3062.56	-5.8644	0.494456	-11.8603	1.90289e-32	1.21014e-29
Capana08g002267	63365.5	-8.00156	0.678919	-11.7857	4.62298e-32	2.86648e-29
Capana08g002266	59117.8	-8.50822	0.722536	-11.7755	5.22088e-32	3.15825e-29
Capana03g001908	65006.2	-11.666	0.992711	-11.7516	6.92655e-32	4.09029e-29
Capana01g001657	6648.77	-12.1954	1.04247	-11.6986	1.2952e-31	7.47057e-29
Capana03g001016	17323.2	-10.6282	0.909269	-11.6887	1.45551e-31	8.20442e-29
Capana00g004369	1265.16	-6.02598	0.517587	-11.6425	2.50667e-31	1.38157e-28
Capana00g004275	12606.4	-8.093	0.695689	-11.6331	2.79828e-31	1.50876e-28
Capana08g001588	863.715	-4.58434	0.396341	-11.5667	6.08106e-31	3.20899e-28
Capana11g000402	14112.6	-6.13698	0.531803	-11.54	8.29644e-31	4.28684e-28
Capana03g003679	1436.2	-11.4329	0.991819	-11.5272	9.61852e-31	4.86854e-28
Capana12g002037	161.639	-5.56714	0.484481	-11.491	1.46491e-30	7.26653e-28
Capana03g001532	517.986	-5.43666	0.474131	-11.4666	1.94168e-30	9.44266e-28
Capana03g003248	4085.53	-6.38061	0.559233	-11.4096	3.74533e-30	1.78638e-27
Capana08g000209	8752.49	-5.71	0.500588	-11.4066	3.87651e-30	1.81406e-27
Capana05g000212	5678.67	-7.89177	0.696812	-11.3255	9.80703e-30	4.50433e-27
Capana02g003100	1453.1	-2.59057	0.229329	-11.2963	1.3684e-29	6.17074e-27
Capana08g000991	57968.9	-6.30182	0.559991	-11.2534	2.2277e-29	9.86634e-27
Capana03g000318	747.607	-4.45654	0.39648	-11.2402	2.58656e-29	1.12547e-26
Capana03g003241	5577.91	-6.70186	0.597163	-11.2228	3.1498e-29	1.34692e-26
Capana01g000610	14698.6	-5.99606	0.53601	-11.1865	4.7504e-29	1.99694e-26
Capana06g000385	32953	-8.20093	0.735293	-11.1533	6.90123e-29	2.85274e-26
Capana02g003579	5850.34	-10.5773	0.948952	-11.1463	7.46167e-29	3.03384e-26
Capana00g002894	1013.78	2.94226	0.264469	11.1252	9.46427e-29	3.78601e-26
Capana12g001671	781.631	2.29576	0.208682	11.0012	3.76906e-28	1.48381e-25
Capana03g001238	31571.5	-7.72547	0.702538	-10.9965	3.97186e-28	1.53922e-25
Capana05g002063	257.855	-5.87353	0.535186	-10.9748	5.05442e-28	1.92861e-25
Capana12g002331	1809.2	-3.70387	0.338082	-10.9555	6.252e-28	2.34943e-25
Capana03g002138	4066.34	-2.05817	0.18805	-10.9448	7.03712e-28	2.60499e-25
Capana00g001985	535.977	-6.29713	0.575671	-10.9388	7.52214e-28	2.74359e-25
Capana02g002596	418.284	-4.47681	0.409347	-10.9365	7.71603e-28	2.77352e-25
Capana08g001988	5207.36	-2.50154	0.228883	-10.9293	8.34663e-28	2.95733e-25
Capana04g001226	2081.91	-5.86337	0.537625	-10.9061	1.0784e-27	3.76711e-25
Capana10g002426	2102.09	-5.4882	0.50422	-10.8845	1.36573e-27	4.70455e-25
Capana08g002334	1264.69	-10.7266	0.998605	-10.7415	6.49494e-27	2.20668e-24
Capana03g000604	1846.88	-9.8852	0.921392	-10.7286	7.47563e-27	2.50555e-24
Capana09g001757	2489.14	-10.792	1.00617	-10.7259	7.69499e-27	2.54468e-24
Capana12g000422	960.967	-9.9303	0.927297	-10.7089	9.24849e-27	3.01817e-24
Capana06g000387	43401.5	-7.48257	0.699776	-10.6928	1.09999e-26	3.54311e-24
Capana08g002853	640.053	3.16146	0.296428	10.6652	1.48111e-26	4.70956e-24
Capana06g000345	322.566	-4.38113	0.413376	-10.5984	3.03069e-26	9.51483e-24
Capana05g001477	368.938	-6.07744	0.574623	-10.5764	3.83481e-26	1.18889e-23
Capana09g001679	2023.62	-5.85891	0.559101	-10.4792	1.07681e-25	3.29715e-23
Capana10g002425	8430.8	-5.02206	0.479447	-10.4747	1.12894e-25	3.41464e-23
Capana03g003057	408.345	-6.42382	0.613502	-10.4707	1.17715e-25	3.51754e-23
Capana00g004825	359.279	2.15214	0.206057	10.4444	1.55433e-25	4.58934e-23
Capana06g002498	48929.6	-5.9978	0.579549	-10.3491	4.22507e-25	1.23282e-22
Capana01g003030	1585.45	-4.95406	0.47925	-10.3371	4.78715e-25	1.38059e-22
Capana04g000551	1103.5	-2.33735	0.226271	-10.3299	5.16196e-25	1.47157e-22
Capana07g001755	1705.03	-3.03705	0.294656	-10.3071	6.54444e-25	1.84449e-22
Capana01g001082	3227.79	-2.47703	0.240793	-10.287	8.06791e-25	2.24832e-22
Capana09g001909	497.742	2.70006	0.264346	10.2141	1.7142e-24	4.72396e-22
Capana05g000798	1501.01	2.00993	0.197269	10.1888	2.22541e-24	6.06534e-22
Capana01g001125	533.325	-3.48666	0.342632	-10.1761	2.53512e-24	6.83435e-22
Capana05g000202	827.727	-8.74309	0.859788	-10.1689	2.73013e-24	7.28094e-22
Capana03g000834	610.969	-7.58035	0.746186	-10.1588	3.02811e-24	7.98971e-22
Capana10g002334	741.479	2.67749	0.263608	10.1571	3.08035e-24	8.04199e-22
Capana01g004002	3358.57	-7.57064	0.748134	-10.1194	4.53343e-24	1.15916e-21
Capana03g000844	658.522	-2.16875	0.214315	-10.1195	4.52932e-24	1.15916e-21
Capana09g001102	10157	-3.60906	0.35692	-10.1117	4.9041e-24	1.24114e-21
Capana02g002595	2173.63	-3.61112	0.358455	-10.0741	7.18912e-24	1.78305e-21
Capana07g002009	479.808	-3.51947	0.349417	-10.0724	7.31837e-24	1.79713e-21
Capana03g003720	8038.73	-7.13941	0.711785	-10.0303	1.12184e-23	2.72783e-21
Capana01g003647	118.922	-6.03095	0.601423	-10.0278	1.15059e-23	2.77057e-21
Capana06g002561	5122.77	-2.54203	0.25451	-9.98796	1.72082e-23	4.10383e-21
Capana05g001263	350.777	-5.54457	0.557218	-9.95045	2.5104e-23	5.92981e-21
Capana01g002346	1032.8	-4.64157	0.467158	-9.93575	2.90971e-23	6.80817e-21
Capana04g000173	1150.89	-3.51528	0.355566	-9.88642	4.76753e-23	1.08481e-20
Capana01g000697	8906.41	-4.45031	0.450832	-9.87132	5.54305e-23	1.23855e-20
Capana10g000595	126.65	-3.70945	0.376009	-9.86533	5.88421e-23	1.30304e-20
Capana05g000335	240.928	-4.53591	0.460068	-9.85922	6.25322e-23	1.3725e-20
Capana12g001312	13369.7	-3.6153	0.367638	-9.83387	8.04672e-23	1.75066e-20
Capana04g000081	1159.71	-3.19729	0.325528	-9.82185	9.06625e-23	1.95531e-20
Capana06g000386	40621.8	-6.72435	0.687047	-9.78733	1.27623e-22	2.72772e-20
Capana07g001789	458.613	-4.68222	0.478437	-9.7865	1.28676e-22	2.72772e-20
Capana08g000861	2196.67	-3.79221	0.387563	-9.78475	1.30915e-22	2.75167e-20
Capana09g002222	2143.99	-2.86064	0.292787	-9.7704	1.50858e-22	3.14418e-20
Capana12g000240	2455.54	-5.58612	0.572862	-9.75125	1.82205e-22	3.73475e-20
Capana06g000103	651.081	-12.5042	1.28313	-9.74502	1.93745e-22	3.93874e-20
Capana07g000021	385.83	-4.04176	0.414821	-9.74339	1.9687e-22	3.96974e-20
Capana00g003106	2532.88	-14.6771	1.50934	-9.72418	2.37821e-22	4.75681e-20
Capana05g000394	1935.5	-4.27432	0.439938	-9.71572	2.58404e-22	5.12716e-20
Capana01g001549	432.282	-3.80213	0.391743	-9.70566	2.85217e-22	5.61426e-20
Capana03g003660	3270.98	-6.59351	0.679542	-9.70287	2.93123e-22	5.72443e-20
Capana07g002003	3308.75	-3.86742	0.398944	-9.69413	3.1934e-22	6.13975e-20
Capana11g001013	258.305	-5.26591	0.543192	-9.69438	3.18563e-22	6.13975e-20
Capana05g000193	828.93	2.02071	0.208599	9.68707	3.42209e-22	6.47898e-20
Capana06g000214	28358.2	-3.91429	0.404062	-9.68735	3.41255e-22	6.47898e-20
Capana01g003235	901.012	-3.73389	0.38629	-9.66605	4.20297e-22	7.89713e-20
Capana00g003075	349.109	-3.5278	0.365164	-9.66086	4.42132e-22	8.24494e-20
Capana11g000478	201.935	2.09509	0.217334	9.63995	5.42166e-22	1.00349e-19
Capana02g003278	840.106	3.05329	0.319417	9.55895	1.18958e-21	2.18548e-19
Capana03g002018	916.833	-2.50402	0.262014	-9.55679	1.21462e-21	2.21507e-19
Capana08g002567	1536.3	-2.26232	0.23697	-9.54687	1.33669e-21	2.38508e-19
Capana03g000896	1054.07	2.44744	0.257073	9.52041	1.72504e-21	3.05603e-19
Capana00g002364	1799.54	-2.26467	0.238488	-9.49595	2.1822e-21	3.83851e-19
Capana01g001375	1706.22	-5.49519	0.580393	-9.46805	2.85119e-21	4.97995e-19
Capana03g001831	1436.96	-5.10671	0.542583	-9.41184	4.87549e-21	8.45608e-19
Capana00g002365	1449.6	-3.64501	0.389133	-9.367	7.46238e-21	1.27643e-18
Capana01g003514	1470.56	2.05067	0.219073	9.36066	7.9242e-21	1.34614e-18
Capana10g000167	667.517	-2.62548	0.280539	-9.35869	8.07283e-21	1.36206e-18
Capana01g000273	1099.6	-4.22795	0.452425	-9.34508	9.18223e-21	1.53877e-18
Capana03g000800	652.701	-3.96334	0.42698	-9.28226	1.65914e-20	2.76175e-18
Capana10g001816	542.951	2.58923	0.278987	9.28084	1.6815e-20	2.7803e-18
Capana02g003595	291.695	-2.53911	0.274085	-9.26395	1.97001e-20	3.23577e-18
Capana06g002581	916.986	-3.36946	0.363991	-9.25697	2.10311e-20	3.43166e-18
Capana01g000595	362.95	-4.36029	0.472014	-9.23763	2.52024e-20	4.08542e-18
Capana00g004438	943.992	-2.72477	0.29573	-9.2137	3.15068e-20	5.07422e-18
Capana09g000219	3564.87	-4.56674	0.495692	-9.21286	3.17551e-20	5.08122e-18
Capana11g000743	226.739	-4.34226	0.47176	-9.20438	3.43649e-20	5.42878e-18
Capana08g002673	750.615	-2.94432	0.320097	-9.1982	3.63999e-20	5.71387e-18
Capana09g000666	366.738	-9.31165	1.01264	-9.19538	3.73672e-20	5.82881e-18
Capana02g003112	262.391	-3.13769	0.342279	-9.16706	4.86074e-20	7.50669e-18
Capana04g000572	2686.73	-4.52055	0.49318	-9.16613	4.90317e-20	7.50669e-18
Capana04g001132	509.2	-4.13898	0.451545	-9.16626	4.89737e-20	7.50669e-18
Capana10g000376	286.636	-4.98261	0.543798	-9.16262	5.06542e-20	7.70751e-18
Capana06g000920	541.51	2.41412	0.26357	9.15928	5.22429e-20	7.90078e-18
Capana07g002269	281.839	2.51067	0.274421	9.14897	5.74806e-20	8.64021e-18
Capana07g002225	729.091	2.3398	0.255841	9.14551	5.93472e-20	8.86704e-18
Capana02g003394	655.407	-2.7333	0.298932	-9.14354	6.04396e-20	8.97619e-18
Capana10g001700	134.836	3.73394	0.408913	9.13139	6.76277e-20	9.98394e-18
Capana01g003402	1268	-3.36907	0.369147	-9.12662	7.06696e-20	1.03713e-17
Capana07g001338	3460.75	-3.01588	0.330831	-9.11607	7.7897e-20	1.13037e-17
Capana12g000456	104.07	3.24852	0.356353	9.11602	7.79346e-20	1.13037e-17
Capana11g000871	441.267	-5.50437	0.604043	-9.11253	8.04809e-20	1.16052e-17
Capana00g004478	529.756	-2.77195	0.30432	-9.10867	8.34002e-20	1.19566e-17
Capana06g003058	14061.2	-2.01021	0.220961	-9.09758	9.23654e-20	1.30162e-17
Capana09g000656	534.22	-3.57136	0.393542	-9.07491	1.13773e-19	1.59423e-17
Capana03g004399	4064.6	-2.75673	0.303838	-9.07302	1.15766e-19	1.61305e-17
Capana00g002363	1093.17	-14.7766	1.62925	-9.06958	1.19477e-19	1.64626e-17
Capana00g004175	424.26	-3.11823	0.3439	-9.06727	1.22038e-19	1.67226e-17
Capana02g002848	554.127	-2.22726	0.246681	-9.02893	1.73355e-19	2.34948e-17
Capana03g001258	233.322	2.58091	0.285958	9.02548	1.78915e-19	2.41165e-17
Capana09g001857	536.543	-2.01805	0.223716	-9.0206	1.87067e-19	2.50791e-17
Capana09g002400	595.958	2.27243	0.252263	9.00817	2.09518e-19	2.79379e-17
Capana03g000557	2964.34	-3.55803	0.395326	-9.00026	2.25194e-19	2.98677e-17
Capana00g004862	1421.71	-2.88972	0.322037	-8.97324	2.87916e-19	3.79835e-17
Capana11g000505	1097.28	2.83786	0.316285	8.97249	2.89877e-19	3.80399e-17
Capana05g000774	576.022	-2.46756	0.275151	-8.96804	3.01838e-19	3.91947e-17
Capana01g000114	4580.99	-2.17475	0.242545	-8.96636	3.06465e-19	3.95883e-17
Capana11g001097	364.29	-4.78171	0.535826	-8.924	4.49755e-19	5.7797e-17
Capana04g002612	3271.41	-5.00185	0.561262	-8.91178	5.02176e-19	6.42009e-17
Capana11g001873	172.743	-3.4378	0.386259	-8.90025	5.57231e-19	7.08741e-17
Capana01g000642	709.67	-2.67623	0.30103	-8.89026	6.09683e-19	7.71497e-17
Capana01g002824	1916.52	-5.1665	0.582053	-8.87634	6.90953e-19	8.69899e-17
Capana11g001622	1000.91	-4.04159	0.455484	-8.87318	7.10886e-19	8.90474e-17
Capana01g000386	1941.42	-2.05946	0.232498	-8.85798	8.14792e-19	1.01207e-16
Capana08g001601	716.877	-2.80124	0.316246	-8.8578	8.16116e-19	1.01207e-16
Capana03g001977	20015.8	-3.03753	0.343841	-8.8341	1.00904e-18	1.23282e-16
Capana09g000081	624.506	2.97623	0.336884	8.83458	1.00478e-18	1.23282e-16
Capana06g002303	1233.78	-3.99872	0.452875	-8.82961	1.05037e-18	1.27702e-16
Capana02g001962	726.738	-2.02247	0.229618	-8.80797	1.27432e-18	1.54174e-16
Capana06g000635	506.371	-2.54246	0.288748	-8.80511	1.30726e-18	1.57392e-16
Capana01g001692	512.495	-4.7583	0.54095	-8.7962	1.4153e-18	1.69576e-16
Capana01g000064	275.69	-4.20829	0.479108	-8.7836	1.58329e-18	1.88792e-16
Capana05g002262	4884.75	-3.1081	0.354251	-8.77375	1.72816e-18	2.05081e-16
Capana03g000547	1704.14	-3.48148	0.397109	-8.76705	1.83405e-18	2.1661e-16
Capana08g001348	76.9513	-6.08517	0.696401	-8.73802	2.37231e-18	2.78854e-16
Capana00g001997	388.631	-5.64418	0.646427	-8.73134	2.51674e-18	2.94435e-16
Capana06g000165	229.861	2.39153	0.27408	8.72568	2.64591e-18	3.08093e-16
Capana00g002651	261.385	-3.65706	0.419212	-8.72364	2.69394e-18	3.1222e-16
Capana12g001307	5517.37	-3.162	0.362694	-8.71808	2.82958e-18	3.26415e-16
Capana04g000573	1668.03	2.28617	0.262716	8.70205	3.25934e-18	3.74251e-16
Capana03g002023	2363.91	-2.96418	0.340687	-8.70058	3.30192e-18	3.77393e-16
Capana06g000268	5198.68	-2.72583	0.313532	-8.69392	3.50141e-18	3.98357e-16
Capana03g003818	95.4811	-5.36022	0.617276	-8.68367	3.83208e-18	4.32015e-16
Capana10g000403	540.668	-5.05284	0.581847	-8.68414	3.81625e-18	4.32015e-16
Capana02g002026	312.22	-2.21044	0.254711	-8.67824	4.01956e-18	4.51101e-16
Capana02g001836	1093.74	-2.08679	0.240512	-8.67645	4.0832e-18	4.56179e-16
Capana02g002537	476.497	-3.61335	0.41758	-8.65307	5.01317e-18	5.57563e-16
Capana10g002258	4433	-2.7029	0.312649	-8.64518	5.37185e-18	5.92145e-16
Capana05g002176	442.013	2.14555	0.248251	8.64267	5.49122e-18	6.02625e-16
Capana07g002275	605.186	-2.13087	0.247255	-8.61811	6.80707e-18	7.4374e-16
Capana02g001259	1122.95	-3.14151	0.364929	-8.60855	7.39916e-18	8.04885e-16
Capana02g001951	1707.51	-4.26261	0.497733	-8.56404	1.08977e-17	1.17515e-15
Capana10g002048	229.034	3.05543	0.35704	8.55766	1.15184e-17	1.23671e-15
Capana01g000423	1188.39	-2.64148	0.30884	-8.55293	1.20005e-17	1.28291e-15
Capana07g000235	1197.36	-4.21651	0.493099	-8.55105	1.21972e-17	1.29835e-15
Capana03g000430	807.641	-3.35317	0.39225	-8.54856	1.24633e-17	1.321e-15
Capana11g000066	659.352	2.3372	0.27343	8.54771	1.25554e-17	1.3251e-15
Capana04g000566	1170.37	-2.51183	0.295145	-8.51049	1.73202e-17	1.82024e-15
Capana11g002239	873.099	-4.23661	0.49846	-8.49939	1.90591e-17	1.99453e-15
Capana08g000685	98.6461	-4.70334	0.55357	-8.49637	1.95613e-17	2.03849e-15
Capana12g000254	253.123	-3.42442	0.403199	-8.49313	2.01151e-17	2.08742e-15
Capana06g002781	1147.35	-3.37626	0.397766	-8.48805	2.1013e-17	2.17152e-15
Capana00g002843	692.664	-4.71864	0.556459	-8.47977	2.25645e-17	2.32218e-15
Capana08g000340	280.31	-4.01189	0.473473	-8.47333	2.3848e-17	2.44412e-15
Capana04g002257	135.597	3.44021	0.407768	8.4367	3.26432e-17	3.33175e-15
Capana01g003071	101.279	-4.95865	0.587914	-8.43432	3.33122e-17	3.3861e-15
Capana00g000984	910.475	-2.46621	0.292661	-8.42683	3.55142e-17	3.58058e-15
Capana03g002111	2015.63	2.05299	0.243757	8.42226	3.69292e-17	3.70817e-15
Capana03g000525	2870.96	-2.52755	0.300263	-8.41778	3.83695e-17	3.83726e-15
Capana08g002169	6258.87	-2.81026	0.334104	-8.41134	4.05347e-17	4.03752e-15
Capana03g002757	131.199	-2.51946	0.30026	-8.39091	4.82409e-17	4.78588e-15
Capana02g002514	262.306	-3.12504	0.372893	-8.38051	5.26968e-17	5.20712e-15
Capana02g002314	5323.99	-8.05304	0.961037	-8.37954	5.31354e-17	5.22962e-15
Capana03g001730	1014.14	2.59123	0.309965	8.35974	6.28566e-17	6.16193e-15
Capana04g001856	293.16	-5.95234	0.713254	-8.34533	7.10146e-17	6.93426e-15
Capana09g001370	315.398	-4.20444	0.504727	-8.33013	8.07538e-17	7.85434e-15
Capana01g000293	515.255	3.16073	0.379588	8.32673	8.3104e-17	8.05135e-15
Capana07g000030	1799.23	-2.16904	0.260968	-8.31152	9.44807e-17	9.11794e-15
Capana01g001103	909.744	-2.46697	0.297994	-8.27859	1.24645e-16	1.19824e-14
Capana11g000361	799.007	-3.99403	0.482872	-8.27139	1.32405e-16	1.26791e-14
Capana02g001978	1010.75	-2.34387	0.284184	-8.24772	1.6144e-16	1.53411e-14
Capana08g001592	130.935	3.67402	0.445731	8.24269	1.6838e-16	1.59396e-14
Capana08g000107	152.075	-3.40319	0.413166	-8.23686	1.76784e-16	1.66083e-14
Capana04g002019	229.259	-4.87125	0.592167	-8.22613	1.93355e-16	1.80966e-14
Capana11g000947	97.0286	-5.25952	0.640615	-8.21011	2.20983e-16	2.06046e-14
Capana06g000820	17.6952	-29.6225	3.60842	-8.20928	2.22528e-16	2.06709e-14
Capana01g001234	69.8534	-6.87996	0.838226	-8.20777	2.25337e-16	2.07762e-14
Capana08g000988	459.888	-2.21156	0.269441	-8.20797	2.24964e-16	2.07762e-14
Capana00g004823	601.622	-2.558	0.31209	-8.19634	2.47821e-16	2.27647e-14
Capana00g001204	1308.35	-4.34965	0.531344	-8.18613	2.69772e-16	2.46781e-14
Capana11g001600	1582.22	-2.03295	0.248353	-8.18574	2.70641e-16	2.46781e-14
Capana02g002077	918.349	-2.57292	0.315088	-8.16571	3.19559e-16	2.90318e-14
Capana02g003315	15360.4	-4.57023	0.560767	-8.14997	3.64011e-16	3.29497e-14
Capana03g001056	240.275	2.1483	0.263647	8.14839	3.68787e-16	3.32606e-14
Capana03g004401	377.197	-3.70373	0.455185	-8.13677	4.05972e-16	3.64816e-14
Capana03g002049	3241.33	-2.72219	0.334869	-8.1291	4.32484e-16	3.87237e-14
Capana02g000325	3755.79	-3.96758	0.488237	-8.12635	4.42428e-16	3.94715e-14
Capana11g000872	8762.93	-3.84357	0.473083	-8.12453	4.49115e-16	3.99245e-14
Capana02g001665	496.54	-3.01444	0.371668	-8.11059	5.03759e-16	4.46223e-14
Capana06g000346	2224.66	-2.81593	0.347354	-8.10679	5.19735e-16	4.58736e-14
Capana12g000508	389.34	-2.51514	0.310489	-8.10059	5.46948e-16	4.81043e-14
Capana05g002200	809.245	-2.58729	0.319514	-8.09757	5.60657e-16	4.91358e-14
Capana02g001798	662.16	3.52146	0.435381	8.08822	6.05434e-16	5.28731e-14
Capana09g002063	303.537	-2.24337	0.277585	-8.08175	6.38418e-16	5.55581e-14
Capana06g002473	1063.06	-13.4264	1.6635	-8.0712	6.96127e-16	6.03683e-14
Capana08g001000	137.094	-4.22455	0.524058	-8.06123	7.55298e-16	6.50448e-14
Capana00g002332	231.911	-3.5501	0.440447	-8.06023	7.61536e-16	6.53551e-14
Capana01g001693	296.806	2.18076	0.271472	8.03311	9.50328e-16	8.09967e-14
Capana08g000413	389.872	2.00027	0.249395	8.02047	1.05338e-15	8.9472e-14
Capana01g001277	423.877	-2.65156	0.330648	-8.01928	1.06371e-15	8.97349e-14
Capana04g002044	283.229	-5.87132	0.732244	-8.01825	1.0726e-15	9.01788e-14
Capana11g001559	302.597	-3.07654	0.384613	-7.99904	1.25393e-15	1.04362e-13
Capana12g002509	672.946	-2.64474	0.331264	-7.98379	1.41908e-15	1.1732e-13
Capana08g001522	538.956	-8.99309	1.12676	-7.98134	1.44757e-15	1.19278e-13
Capana10g000607	336.646	3.16273	0.396502	7.97657	1.5045e-15	1.23559e-13
Capana00g002001	4129.17	-4.0568	0.510208	-7.95128	1.846e-15	1.50113e-13
Capana12g002052	134.709	-2.5717	0.323496	-7.94971	1.86942e-15	1.5152e-13
Capana12g000008	186.777	-4.1895	0.527184	-7.94694	1.91169e-15	1.54442e-13
Capana01g000602	718.993	-3.12865	0.393957	-7.94158	1.99621e-15	1.60747e-13
Capana06g002301	732.885	-4.75811	0.601834	-7.90602	2.65756e-15	2.10584e-13
Capana03g001261	985.578	-2.52225	0.319746	-7.88829	3.06366e-15	2.41222e-13
Capana09g001881	4961.42	-2.94954	0.374242	-7.88137	3.23814e-15	2.53351e-13
Capana06g001286	835.324	3.14273	0.39949	7.86685	3.63695e-15	2.83659e-13
Capana07g002081	527.95	-2.07983	0.264403	-7.86613	3.65793e-15	2.84401e-13
Capana01g004450	320.25	2.45126	0.311739	7.86317	3.74537e-15	2.9029e-13
Capana09g002162	10357.3	-2.04806	0.260749	-7.85452	4.0129e-15	3.10056e-13
Capana05g002401	5556.29	-3.42615	0.436427	-7.85045	4.14557e-15	3.19312e-13
Capana09g000497	181.505	-2.91373	0.371553	-7.84204	4.43295e-15	3.39339e-13
Capana06g001724	103.845	-6.66453	0.85011	-7.83961	4.51943e-15	3.44895e-13
Capana04g000179	20349.4	-2.77628	0.354626	-7.82874	4.9277e-15	3.74898e-13
Capana09g001754	1796.62	2.16864	0.277152	7.82475	5.08677e-15	3.85817e-13
Capana08g002622	220.962	2.67482	0.341874	7.82399	5.11747e-15	3.86962e-13
Capana03g004185	92.6394	-3.38571	0.433304	-7.81371	5.55272e-15	4.18598e-13
Capana12g002630	441.947	-2.5566	0.327227	-7.81293	5.58718e-15	4.19919e-13
Capana09g001610	144.154	3.28935	0.422631	7.78302	7.08114e-15	5.28995e-13
Capana03g000146	251.987	-3.62776	0.466621	-7.77454	7.57238e-15	5.63995e-13
Capana03g000345	62.5634	-6.87664	0.884873	-7.77133	7.76661e-15	5.76729e-13
Capana12g001197	350.041	-2.3745	0.30615	-7.756	8.7653e-15	6.48946e-13
Capana01g001435	56.3655	-3.66535	0.473566	-7.7399	9.94939e-15	7.321e-13
Capana07g001980	201.795	3.57736	0.462218	7.73955	9.97702e-15	7.321e-13
Capana02g001382	382.987	-3.1614	0.408541	-7.73826	1.00784e-14	7.37358e-13
Capana07g000296	354.629	-3.70671	0.479057	-7.73751	1.01382e-14	7.39553e-13
Capana03g004611	1156.21	-2.10985	0.272776	-7.73473	1.03625e-14	7.53694e-13
Capana05g000210	1610.73	-2.6576	0.343978	-7.72607	1.1092e-14	7.99723e-13
Capana08g000997	783.499	-3.42399	0.443311	-7.72368	1.13014e-14	8.12459e-13
Capana06g002525	3330.57	-2.42468	0.314371	-7.71279	1.23098e-14	8.82395e-13
Capana02g000279	812.651	-2.60015	0.33777	-7.698	1.38213e-14	9.87886e-13
Capana09g000536	2818.59	-2.04502	0.26567	-7.69758	1.38667e-14	9.88282e-13
Capana04g000392	544.269	-2.26373	0.29436	-7.69033	1.46754e-14	1.04292e-12
Capana12g001858	226.319	-4.43337	0.576752	-7.6868	1.50863e-14	1.06298e-12
Capana00g003378	691.275	-3.04197	0.395781	-7.68599	1.51813e-14	1.06665e-12
Capana02g003558	160.623	2.30355	0.299942	7.67999	1.59097e-14	1.11153e-12
Capana08g002023	2551.51	-2.76911	0.360548	-7.68029	1.58723e-14	1.11153e-12
Capana00g002501	574.938	2.22539	0.289822	7.67849	1.60975e-14	1.12149e-12
Capana00g002485	310.142	2.00999	0.262051	7.67023	1.71692e-14	1.1928e-12
Capana09g001456	642.512	-3.51328	0.458298	-7.66592	1.77554e-14	1.22666e-12
Capana03g001896	2267.57	-3.90236	0.509647	-7.65698	1.90353e-14	1.31142e-12
Capana08g002219	10806	-5.07386	0.663068	-7.65209	1.97745e-14	1.35858e-12
Capana11g001442	83.4575	-3.39811	0.444404	-7.64645	2.06606e-14	1.41554e-12
Capana03g000069	362.083	2.53706	0.332184	7.63752	2.21451e-14	1.50891e-12
Capana03g002474	483.761	2.10532	0.275708	7.63606	2.23967e-14	1.52187e-12
Capana00g003785	148.627	-3.27386	0.428906	-7.63304	2.29275e-14	1.55368e-12
Capana04g001639	606.283	-2.00294	0.262439	-7.63203	2.31092e-14	1.56173e-12
Capana10g001297	398.62	2.44894	0.320959	7.63007	2.34622e-14	1.58127e-12
Capana03g004393	224.702	-2.17279	0.284803	-7.6291	2.36395e-14	1.58891e-12
Capana02g001015	793.521	-2.85394	0.37504	-7.60969	2.7475e-14	1.83675e-12
Capana03g004141	3728.41	-3.71302	0.488453	-7.60158	2.92544e-14	1.94522e-12
Capana06g000574	783.464	-2.21018	0.291463	-7.58305	3.37524e-14	2.23234e-12
Capana07g002094	727.083	-3.04706	0.402591	-7.56863	3.77171e-14	2.47476e-12
Capana07g001917	207.371	2.16603	0.286336	7.56465	3.88921e-14	2.54512e-12
Capana01g004098	198.306	-4.6646	0.617019	-7.55989	4.03396e-14	2.6329e-12
Capana08g001466	297.351	2.47953	0.32804	7.55861	4.07384e-14	2.65195e-12
Capana04g000078	366.739	2.59962	0.34415	7.55374	4.22926e-14	2.74592e-12
Capana06g000708	1101.94	-2.58402	0.342281	-7.54941	4.37233e-14	2.82402e-12
Capana12g002835	170.152	-3.01603	0.399529	-7.54896	4.38734e-14	2.82636e-12
Capana04g000266	135.819	-3.509	0.465324	-7.54098	4.66469e-14	2.99724e-12
Capana07g000086	2337.01	-3.0944	0.41039	-7.54015	4.69441e-14	3.00855e-12
Capana09g001733	239.942	-2.55485	0.339936	-7.51568	5.66159e-14	3.56393e-12
Capana05g001374	285.946	2.64972	0.354169	7.48151	7.34727e-14	4.5901e-12
Capana03g001832	1013.62	-2.12451	0.284077	-7.47862	7.51046e-14	4.68026e-12
Capana10g001551	69.8431	3.26298	0.436827	7.46972	8.03647e-14	4.99149e-12
Capana08g002530	1611.14	-2.86343	0.384624	-7.44476	9.71235e-14	6.00712e-12
Capana02g002310	11438.3	-2.1517	0.28921	-7.43991	1.00753e-13	6.21609e-12
Capana01g000384	286.191	-7.22311	0.972721	-7.42567	1.12208e-13	6.90566e-12
Capana00g002331	611.427	-3.63503	0.489827	-7.42103	1.16209e-13	7.13418e-12
Capana08g001709	590.925	-3.06858	0.414243	-7.40767	1.28538e-13	7.87163e-12
Capana04g000076	408.869	2.0066	0.270972	7.4052	1.30951e-13	7.99965e-12
Capana08g001508	252.203	-2.79364	0.377432	-7.40172	1.34434e-13	8.19222e-12
Capana05g001526	424.316	-2.14734	0.290379	-7.39496	1.41448e-13	8.59848e-12
Capana03g000593	1526.69	-2.46888	0.334796	-7.37427	1.65245e-13	9.94757e-12
Capana04g000448	147.246	-4.18138	0.56732	-7.37041	1.70106e-13	1.01908e-11
Capana05g001340	782.635	-3.67439	0.498527	-7.37051	1.6998e-13	1.01908e-11
Capana02g002503	246.522	-3.24812	0.44136	-7.35935	1.84813e-13	1.10186e-11
Capana02g002170	727.832	-3.46473	0.470992	-7.35625	1.89143e-13	1.12228e-11
Capana01g001210	530.151	-2.21897	0.301959	-7.34859	2.00308e-13	1.18005e-11
Capana06g000343	123.894	2.94879	0.402126	7.33301	2.25044e-13	1.31951e-11
Capana06g000680	2530.76	-2.33811	0.318844	-7.33308	2.24916e-13	1.31951e-11
Capana02g002955	386.197	-2.55755	0.348874	-7.33086	2.28673e-13	1.33763e-11
Capana00g001516	331.135	-3.23651	0.441674	-7.32783	2.33903e-13	1.3618e-11
Capana02g002858	536.763	-3.22168	0.440385	-7.31561	2.56213e-13	1.48126e-11
Capana08g001232	441.639	-2.55823	0.350286	-7.30325	2.80901e-13	1.61645e-11
Capana01g000451	109.372	2.27489	0.311808	7.29581	2.96863e-13	1.70041e-11
Capana06g001805	1256.58	-3.4718	0.476676	-7.28337	3.25593e-13	1.85215e-11
Capana08g002280	422.126	2.03063	0.279256	7.27157	3.55326e-13	2.01207e-11
Capana00g000616	106.189	-2.91431	0.401176	-7.26441	3.7467e-13	2.10715e-11
Capana01g001558	75.523	-4.59096	0.632633	-7.25691	3.96038e-13	2.21728e-11
Capana04g000615	1368.12	-2.23956	0.308758	-7.25347	4.06237e-13	2.26926e-11
Capana03g003443	382.994	-2.95531	0.407557	-7.25129	4.12828e-13	2.30089e-11
Capana03g004412	742.652	-3.08244	0.425169	-7.24991	4.1704e-13	2.3143e-11
Capana11g000741	72.7264	4.3539	0.600547	7.24989	4.171e-13	2.3143e-11
Capana02g000819	117.01	-3.91761	0.540679	-7.24572	4.30137e-13	2.38131e-11
Capana03g003387	301.376	-2.584	0.356804	-7.24205	4.4194e-13	2.4412e-11
Capana02g001666	399.813	-2.13078	0.2943	-7.24014	4.48224e-13	2.47041e-11
Capana04g000166	723.332	-2.05092	0.28422	-7.21596	5.35541e-13	2.93861e-11
Capana05g002105	1670.27	-2.92716	0.405773	-7.2138	5.44105e-13	2.97901e-11
Capana03g000776	73.0663	5.43542	0.754499	7.20401	5.84661e-13	3.18698e-11
Capana06g002085	97.8583	-2.65662	0.368801	-7.20339	5.87327e-13	3.19449e-11
Capana00g000273	166.166	-2.24431	0.311915	-7.19527	6.23358e-13	3.38305e-11
Capana09g001727	74.3292	3.4258	0.47615	7.19478	6.25593e-13	3.38777e-11
Capana00g001250	98.8419	-3.91901	0.544762	-7.19399	6.29264e-13	3.40022e-11
Capana05g001449	1027.44	-3.32221	0.461964	-7.19149	6.40878e-13	3.45545e-11
Capana12g000601	640.846	-4.12075	0.57359	-7.18413	6.76348e-13	3.63878e-11
Capana12g002156	54.2134	-6.01043	0.837102	-7.18004	6.96935e-13	3.74142e-11
Capana02g003395	87.5771	-2.91549	0.406166	-7.17807	7.07031e-13	3.78743e-11
Capana04g001175	894.11	-2.96201	0.413193	-7.16857	7.57849e-13	4.04837e-11
Capana06g000584	60.3039	-3.5743	0.498622	-7.16836	7.59008e-13	4.04837e-11
Capana00g003119	183.235	-2.52963	0.35343	-7.15735	8.22502e-13	4.37671e-11
Capana11g000245	859.837	2.74656	0.383876	7.15481	8.37896e-13	4.44049e-11
Capana01g002946	1302.62	-2.6267	0.367628	-7.145	8.99945e-13	4.73895e-11
Capana01g001154	210.98	2.65594	0.372023	7.13918	9.38898e-13	4.93359e-11
Capana04g000516	345.814	-2.60872	0.365553	-7.13636	9.58381e-13	5.02532e-11
Capana03g004428	311.055	-4.80515	0.673521	-7.13437	9.72284e-13	5.08747e-11
Capana03g004605	1002.56	-2.54315	0.35695	-7.12469	1.04318e-12	5.42408e-11
Capana03g001787	122.842	-3.52727	0.495152	-7.12361	1.05135e-12	5.45515e-11
Capana11g000215	1495.42	-2.84032	0.398811	-7.12198	1.06388e-12	5.50865e-11
Capana06g000269	336.695	2.79757	0.394	7.10041	1.24383e-12	6.37387e-11
Capana03g002099	388.991	2.10465	0.297094	7.08414	1.39907e-12	7.13989e-11
Capana08g002341	1434.35	2.02947	0.286506	7.08352	1.40539e-12	7.15741e-11
Capana02g002318	194.566	-4.90798	0.692967	-7.08256	1.41515e-12	7.18041e-11
Capana00g003520	141.41	-4.50737	0.636475	-7.08177	1.42321e-12	7.20376e-11
Capana00g000135	27.4204	-10.0933	1.42654	-7.0754	1.49016e-12	7.52728e-11
Capana11g001836	1272.37	2.85775	0.404465	7.0655	1.60039e-12	8.035e-11
Capana01g001956	155.736	-4.73802	0.671367	-7.05727	1.69803e-12	8.49084e-11
Capana12g002406	241.007	2.56629	0.36378	7.05452	1.73201e-12	8.62598e-11
Capana10g002428	104.986	-5.41739	0.768213	-7.05194	1.76443e-12	8.76983e-11
Capana04g000039	833.57	2.21059	0.313581	7.04951	1.79543e-12	8.90603e-11
Capana12g000158	218.349	-3.10592	0.441425	-7.03613	1.97654e-12	9.76537e-11
Capana02g001952	633.408	-3.35379	0.476727	-7.03504	1.99206e-12	9.82248e-11
Capana08g001975	69.772	-6.66364	0.947401	-7.0336	2.0127e-12	9.90455e-11
Capana01g001691	211.27	-2.58555	0.367815	-7.02949	2.07295e-12	1.01607e-10
Capana08g000613	164.829	-3.76371	0.535616	-7.02688	2.11208e-12	1.03321e-10
Capana11g002133	7648.45	-2.97227	0.423027	-7.02619	2.12248e-12	1.03626e-10
Capana03g000801	632.442	-2.12672	0.302878	-7.02171	2.1917e-12	1.06585e-10
Capana03g003047	44.6165	-4.48697	0.638996	-7.0219	2.18871e-12	1.06585e-10
Capana09g002106	225.571	2.04959	0.292067	7.01755	2.25795e-12	1.09592e-10
Capana06g001434	2108.69	-3.25716	0.464718	-7.00889	2.40208e-12	1.1636e-10
Capana00g004703	661.588	2.48808	0.355007	7.00853	2.40826e-12	1.16432e-10
Capana03g003015	162.992	-2.38066	0.340127	-6.99932	2.57202e-12	1.24107e-10
Capana01g000698	371.412	-2.70836	0.387383	-6.99143	2.72104e-12	1.30789e-10
Capana04g002517	748.454	-3.18867	0.456247	-6.98892	2.77002e-12	1.32886e-10
Capana01g000496	8552.55	-2.52747	0.361878	-6.98432	2.86246e-12	1.36528e-10
Capana03g002728	103.529	-4.25353	0.609222	-6.98191	2.91193e-12	1.38621e-10
Capana06g002849	1965.21	-3.38366	0.484697	-6.98097	2.93142e-12	1.39282e-10
Capana01g000450	112.514	2.05578	0.294547	6.97948	2.96266e-12	1.40497e-10
Capana04g001898	140.506	-3.31931	0.476228	-6.97001	3.16916e-12	1.49717e-10
Capana01g004401	449.618	-2.98891	0.429663	-6.95641	3.49057e-12	1.64588e-10
Capana08g000736	1990.35	-2.44828	0.352243	-6.95054	3.63888e-12	1.71255e-10
Capana04g001333	257.033	2.00984	0.289194	6.9498	3.65816e-12	1.71837e-10
Capana02g003428	61.9693	2.83657	0.408407	6.94544	3.77282e-12	1.76516e-10
Capana08g002522	1064.16	2.0745	0.298696	6.9452	3.77914e-12	1.76516e-10
Capana00g000839	4543.23	2.07943	0.299484	6.94339	3.828e-12	1.78463e-10
Capana02g001837	108.96	-9.24084	1.33128	-6.94131	3.88486e-12	1.80773e-10
Capana03g001494	179.055	-2.07299	0.298785	-6.93805	3.97559e-12	1.8377e-10
Capana01g000509	34281.9	-3.1446	0.453497	-6.9341	4.08817e-12	1.88466e-10
Capana04g000852	194.905	-3.50432	0.50543	-6.93334	4.11032e-12	1.89136e-10
Capana06g002848	444.236	-2.20515	0.318203	-6.93001	4.20796e-12	1.9327e-10
Capana04g002020	108.087	-4.49375	0.649208	-6.9219	4.45614e-12	2.04291e-10
Capana06g000648	164.817	2.04128	0.295031	6.91888	4.55239e-12	2.08318e-10
Capana01g004411	103.939	-2.68392	0.388116	-6.91526	4.67015e-12	2.1253e-10
Capana07g001432	391.223	-2.70117	0.390609	-6.9153	4.66888e-12	2.1253e-10
Capana02g001490	83.6326	-5.73707	0.829741	-6.91429	4.70207e-12	2.12812e-10
Capana11g000613	1077.14	2.29793	0.332343	6.91433	4.7007e-12	2.12812e-10
Capana09g000936	689.229	-2.77489	0.401363	-6.91366	4.723e-12	2.13369e-10
Capana04g000021	686.626	-3.18305	0.460549	-6.91142	4.79814e-12	2.1637e-10
Capana06g000018	1215.99	-2.76131	0.399662	-6.90912	4.87657e-12	2.19466e-10
Capana12g002345	233.204	-2.17201	0.314379	-6.90889	4.8845e-12	2.19466e-10
Capana06g001105	368.494	-2.26334	0.327625	-6.90833	4.90391e-12	2.1994e-10
Capana03g001032	105.963	-3.79159	0.548946	-6.90704	4.94883e-12	2.21554e-10
Capana01g004410	32.1969	-4.78185	0.693153	-6.89869	5.24834e-12	2.3454e-10
Capana10g002482	948.978	2.19469	0.318635	6.88779	5.66644e-12	2.51412e-10
Capana00g001113	829.291	-3.87771	0.563128	-6.88601	5.73774e-12	2.5412e-10
Capana04g000739	131.505	2.77073	0.402517	6.88351	5.8396e-12	2.58171e-10
Capana03g000076	2243.17	-3.17514	0.461448	-6.88081	5.95111e-12	2.62535e-10
Capana04g000103	2725.47	-2.29462	0.33349	-6.88061	5.95948e-12	2.62535e-10
Capana12g000282	246.464	-3.56517	0.518238	-6.8794	6.01041e-12	2.64309e-10
Capana03g003391	90.848	2.5563	0.371643	6.87839	6.05317e-12	2.65718e-10
Capana00g000980	494.86	-2.64908	0.385166	-6.87775	6.08035e-12	2.6644e-10
Capana04g000647	2434.99	2.5426	0.369722	6.87708	6.10927e-12	2.67235e-10
Capana11g001830	1358.98	-2.87564	0.418181	-6.87654	6.13247e-12	2.67777e-10
Capana04g000884	246.115	-2.20967	0.3217	-6.86872	6.47811e-12	2.82373e-10
Capana11g001276	161.023	-8.69298	1.26603	-6.86635	6.58642e-12	2.8659e-10
Capana06g000709	1283.47	-2.25895	0.329035	-6.86537	6.63177e-12	2.88058e-10
Capana00g004294	78.2048	3.08764	0.450095	6.85997	6.88734e-12	2.98636e-10
Capana04g000335	4798.67	-2.72174	0.397438	-6.8482	7.47835e-12	3.21966e-10
Capana10g001723	1758.14	-2.38765	0.348664	-6.84797	7.4903e-12	3.21966e-10
Capana03g001713	357.036	2.95157	0.431106	6.84651	7.56748e-12	3.2416e-10
Capana00g001423	3671.6	-2.42311	0.354891	-6.82777	8.62418e-12	3.66262e-10
Capana09g001372	149.934	-3.26399	0.478104	-6.82694	8.67449e-12	3.67769e-10
Capana10g000644	101.772	-11.0584	1.62236	-6.81625	9.3445e-12	3.94154e-10
Capana03g001887	316.184	-2.5067	0.3679	-6.81353	9.52337e-12	4.01016e-10
Capana02g001349	239.456	-3.33328	0.489594	-6.80824	9.87966e-12	4.15314e-10
Capana08g001099	65.9823	3.08228	0.452942	6.80502	1.01035e-11	4.24006e-10
Capana07g000991	4301.31	-3.73228	0.549151	-6.79645	1.07232e-11	4.49252e-10
Capana05g000818	703.27	2.02352	0.297929	6.79193	1.1064e-11	4.61969e-10
Capana12g002703	1362.55	3.20857	0.4725	6.79063	1.11642e-11	4.6537e-10
Capana05g001149	191.085	2.35977	0.34805	6.77997	1.20197e-11	4.97684e-10
Capana00g003801	222.755	3.0173	0.445112	6.77873	1.21239e-11	5.01161e-10
Capana04g001691	120.376	-2.45089	0.362382	-6.76327	1.34913e-11	5.54912e-10
Capana01g000189	95.2375	-3.84825	0.569185	-6.76098	1.37064e-11	5.62825e-10
Capana11g000036	71.4642	-2.80505	0.414965	-6.75974	1.38237e-11	5.66701e-10
Capana04g001357	567.516	3.09991	0.458791	6.7567	1.4117e-11	5.77771e-10
Capana01g004369	187.064	4.01316	0.597502	6.71656	1.86067e-11	7.56529e-10
Capana02g003291	25.2742	-10.0394	1.49527	-6.71413	1.89197e-11	7.66742e-10
Capana08g002142	1189.71	-2.62596	0.391145	-6.71352	1.89984e-11	7.68677e-10
Capana02g002572	763.587	-2.15574	0.321989	-6.69507	2.15562e-11	8.6651e-10
Capana10g002277	390.488	-2.29492	0.342777	-6.69509	2.15545e-11	8.6651e-10
Capana06g001121	246.947	-2.76865	0.41367	-6.69288	2.18816e-11	8.78167e-10
Capana03g002435	48.1506	3.22567	0.482208	6.68938	2.24124e-11	8.98015e-10
Capana07g002089	467.411	2.10457	0.314681	6.68795	2.26319e-11	9.05348e-10
Capana02g000471	1468.95	-3.85669	0.576774	-6.68665	2.28335e-11	9.10476e-10
Capana06g000814	312.845	3.99466	0.598191	6.6779	2.42392e-11	9.60353e-10
Capana02g000310	114.426	-2.89819	0.434593	-6.66873	2.58018e-11	1.01739e-09
Capana01g001437	54.1646	-3.15438	0.473129	-6.66707	2.60967e-11	1.02738e-09
Capana00g004278	99.4572	-12.2084	1.83132	-6.66645	2.62072e-11	1.0301e-09
Capana03g002997	97.6775	-2.68213	0.402909	-6.6569	2.79656e-11	1.09574e-09
Capana00g003410	359.001	2.59978	0.390935	6.65017	2.92761e-11	1.14528e-09
Capana01g000040	262.306	2.00342	0.301442	6.64611	3.00932e-11	1.17539e-09
Capana01g001438	57.7824	-2.93653	0.441881	-6.64552	3.02154e-11	1.17831e-09
Capana04g000651	176.02	-2.04342	0.30798	-6.63492	3.24688e-11	1.26419e-09
Capana07g001920	94.6214	-2.75282	0.415391	-6.62707	3.42405e-11	1.329e-09
Capana11g000345	1444.48	-2.6998	0.407767	-6.62095	3.56898e-11	1.38093e-09
Capana12g000420	1300.59	-2.00581	0.303139	-6.61679	3.67076e-11	1.41151e-09
Capana03g001699	165.311	-2.54817	0.385242	-6.61447	3.72879e-11	1.42939e-09
Capana00g004196	347.728	-2.50935	0.37983	-6.60651	3.93473e-11	1.50369e-09
Capana02g003614	188.214	2.65465	0.402845	6.58977	4.40518e-11	1.66551e-09
Capana03g002354	1470.44	-2.00494	0.304537	-6.58358	4.59261e-11	1.72324e-09
Capana00g000898	340.022	-2.77714	0.422471	-6.57357	4.91218e-11	1.84036e-09
Capana07g000931	111.99	-10.9401	1.66479	-6.57149	4.98133e-11	1.86065e-09
Capana03g000772	215.099	2.42493	0.369661	6.55988	5.38525e-11	1.99649e-09
Capana04g001564	114.16	-2.21948	0.338441	-6.55796	5.45494e-11	2.0163e-09
Capana05g001616	85.2076	3.62136	0.552205	6.558	5.45357e-11	2.0163e-09
Capana03g000198	131.014	-5.60164	0.855441	-6.54824	5.82185e-11	2.14552e-09
Capana10g001339	311.27	-3.50732	0.535603	-6.54836	5.81709e-11	2.14552e-09
Capana08g001978	433.395	-2.02483	0.309519	-6.54186	6.07579e-11	2.23578e-09
Capana04g000097	82.6024	-2.19548	0.335934	-6.53544	6.3423e-11	2.32695e-09
Capana01g000460	858.357	-2.15557	0.330178	-6.52851	6.6427e-11	2.4264e-09
Capana03g002811	470.786	-2.39398	0.366774	-6.52714	6.70358e-11	2.44503e-09
Capana03g000715	37.8716	4.62273	0.708596	6.52379	6.85532e-11	2.49304e-09
Capana10g001031	281.088	2.27638	0.349444	6.51429	7.30346e-11	2.64825e-09
Capana04g000465	63.7496	3.87113	0.595272	6.50312	7.86713e-11	2.83606e-09
Capana03g002719	262.283	3.61557	0.556547	6.49643	8.22471e-11	2.94357e-09
Capana02g002556	116.678	2.45472	0.378279	6.48917	8.63102e-11	3.07126e-09
Capana05g000785	247.68	2.77495	0.42771	6.48794	8.70208e-11	3.08768e-09
Capana00g002347	209.107	-3.13947	0.484391	-6.48128	9.09488e-11	3.2087e-09
Capana04g001471	202.959	-3.00838	0.464375	-6.47835	9.27326e-11	3.26235e-09
Capana06g001381	818.036	-2.83969	0.438671	-6.47341	9.58153e-11	3.36602e-09
Capana01g001684	589.081	-9.34575	1.4474	-6.45694	1.06845e-10	3.7376e-09
Capana01g002025	19774.7	-2.61462	0.405275	-6.45147	1.10773e-10	3.86957e-09
Capana03g003320	121.396	-2.63318	0.408695	-6.44289	1.17223e-10	4.08337e-09
Capana10g001385	1960.85	-2.31716	0.359638	-6.44304	1.17104e-10	4.08337e-09
Capana03g003392	411.709	2.19796	0.342232	6.42243	1.34112e-10	4.6456e-09
Capana03g004112	211.92	2.97727	0.463651	6.42135	1.35069e-10	4.65922e-09
Capana08g002611	156.57	-3.61908	0.563642	-6.42089	1.35478e-10	4.66685e-09
Capana10g001622	75.7227	-5.9076	0.920312	-6.41912	1.37064e-10	4.71491e-09
Capana03g001826	118.011	-3.64672	0.568681	-6.4126	1.43059e-10	4.894e-09
Capana06g000598	95.9004	-2.44627	0.381469	-6.41278	1.42889e-10	4.894e-09
Capana10g000213	85.3081	-3.16383	0.493438	-6.4118	1.43807e-10	4.91282e-09
Capana05g001717	222.784	-3.18446	0.496743	-6.41067	1.44885e-10	4.92928e-09
Capana06g000441	55.5995	-3.92952	0.613097	-6.4093	1.46191e-10	4.96688e-09
Capana04g001865	196.812	2.24233	0.349973	6.40715	1.4827e-10	5.03062e-09
Capana08g002677	2019.44	-3.0182	0.471151	-6.40602	1.49371e-10	5.06108e-09
Capana12g000785	200.984	-3.02269	0.473136	-6.38863	1.67378e-10	5.64035e-09
Capana01g000276	3052.36	-3.32443	0.52066	-6.38503	1.71359e-10	5.76667e-09
Capana00g003170	227.969	-2.46749	0.38668	-6.38121	1.75695e-10	5.9046e-09
Capana02g000067	1451.89	2.35222	0.369083	6.37315	1.85187e-10	6.19838e-09
Capana12g002768	215.36	3.28482	0.516379	6.36127	2.00099e-10	6.67049e-09
Capana01g003662	2015.49	-2.15608	0.339126	-6.35775	2.04728e-10	6.7974e-09
Capana02g003123	383.14	2.06048	0.32448	6.3501	2.15172e-10	7.1251e-09
Capana01g003028	88.4469	-2.37056	0.373425	-6.34816	2.17907e-10	7.20604e-09
Capana05g000355	4662.69	-2.23456	0.352155	-6.34539	2.21867e-10	7.32724e-09
Capana02g003418	105.327	2.77863	0.438086	6.34267	2.25824e-10	7.44798e-09
Capana07g000417	392.574	2.43409	0.383877	6.34081	2.28555e-10	7.52804e-09
Capana08g000727	78.4448	-3.24933	0.513026	-6.33367	2.39399e-10	7.83322e-09
Capana07g001275	355.397	-3.0425	0.480441	-6.33272	2.40881e-10	7.87132e-09
Capana03g003765	77.2997	-3.23799	0.511443	-6.33108	2.4345e-10	7.94481e-09
Capana11g000039	21798.3	-3.24245	0.512368	-6.32837	2.47766e-10	8.07503e-09
Capana03g001353	6965.72	2.69548	0.426188	6.32463	2.53835e-10	8.26196e-09
Capana10g001980	92.5282	3.49545	0.552894	6.32211	2.58023e-10	8.36533e-09
Capana02g003457	268.244	-2.70754	0.428383	-6.32039	2.6091e-10	8.44789e-09
Capana01g003320	183.953	-2.33377	0.369642	-6.31359	2.72635e-10	8.81603e-09
Capana05g002151	618.412	-2.0911	0.331242	-6.31291	2.73831e-10	8.84316e-09
Capana01g001387	1056.89	-2.9141	0.46179	-6.31044	2.78245e-10	8.94872e-09
Capana10g001051	233.204	3.34343	0.53103	6.29612	3.0518e-10	9.72889e-09
Capana07g000060	132.337	-2.88708	0.459397	-6.2845	3.28904e-10	1.04316e-08
Capana10g002476	894.864	2.21552	0.352756	6.28062	3.37235e-10	1.06821e-08
Capana04g000757	105.555	-3.00317	0.478421	-6.27726	3.44598e-10	1.08937e-08
Capana10g000980	144.925	-2.10562	0.335477	-6.27648	3.46315e-10	1.09279e-08
Capana00g001809	65.7275	-4.7633	0.759037	-6.27545	3.48614e-10	1.09864e-08
Capana11g001558	214.122	-2.96018	0.471909	-6.27278	3.54656e-10	1.11485e-08
Capana02g002760	128.149	-3.04224	0.485343	-6.26822	3.65189e-10	1.14361e-08
Capana02g002989	101.053	2.59265	0.413856	6.26462	3.73747e-10	1.16894e-08
Capana10g002403	24.2566	-7.97539	1.27513	-6.25455	3.98657e-10	1.24371e-08
Capana03g002253	192.681	-2.43552	0.38986	-6.24715	4.17997e-10	1.30077e-08
Capana08g002155	221.217	2.32381	0.372756	6.23413	4.54287e-10	1.40665e-08
Capana00g003923	211.398	-3.31714	0.532228	-6.23256	4.58874e-10	1.41908e-08
Capana00g001515	21.5216	-4.11454	0.660356	-6.23079	4.64087e-10	1.4309e-08
Capana04g000488	19.0828	-8.53271	1.3714	-6.22188	4.91239e-10	1.50788e-08
Capana08g002066	135.489	-2.33684	0.375652	-6.22076	4.94738e-10	1.51675e-08
Capana05g000651	211.055	2.11016	0.339297	6.2192	4.99701e-10	1.53007e-08
Capana00g002721	263.11	-2.0316	0.327398	-6.2053	5.45923e-10	1.65728e-08
Capana02g001786	88.4935	3.27439	0.527942	6.20219	5.56842e-10	1.68836e-08
Capana06g002273	82.7934	2.22746	0.35971	6.19238	5.92641e-10	1.78816e-08
Capana11g002237	59.0911	-10.9565	1.77093	-6.18685	6.13773e-10	1.84967e-08
Capana08g002279	288.421	2.11466	0.341815	6.18656	6.14899e-10	1.85082e-08
Capana11g000083	114.184	-2.09572	0.338783	-6.18602	6.17005e-10	1.8549e-08
Capana03g003258	1041.12	2.50073	0.405328	6.16964	6.84436e-10	2.04277e-08
Capana04g000368	2695.9	-3.22899	0.523591	-6.167	6.95957e-10	2.07216e-08
Capana07g002366	505.251	-2.03538	0.330458	-6.15927	7.3082e-10	2.1664e-08
Capana00g001300	37.1299	-3.57743	0.581294	-6.15424	7.5436e-10	2.23265e-08
Capana08g002652	214.208	-12.8762	2.09394	-6.14926	7.78463e-10	2.2985e-08
Capana01g003585	57.9429	-4.394	0.716673	-6.13111	8.72656e-10	2.5705e-08
Capana01g000538	123.435	-2.83081	0.46193	-6.12822	8.887e-10	2.61466e-08
Capana08g002335	29.2049	-6.61453	1.08007	-6.12414	9.1172e-10	2.67603e-08
Capana12g002864	211.336	2.44722	0.399742	6.122	9.24087e-10	2.70913e-08
Capana05g000024	210.925	2.12169	0.346801	6.11791	9.48135e-10	2.77635e-08
Capana06g001251	676.719	-3.53714	0.578329	-6.11614	9.5867e-10	2.80299e-08
Capana10g002379	85.9531	2.16289	0.353643	6.11601	9.59493e-10	2.80299e-08
Capana03g001154	466.689	-2.5576	0.418918	-6.10526	1.02633e-09	2.98767e-08
Capana08g002361	130.67	-2.17968	0.357767	-6.09245	1.11198e-09	3.22189e-08
Capana01g000511	85.2576	3.223	0.530503	6.07537	1.237e-09	3.5716e-08
Capana06g000871	683.089	-2.29773	0.378249	-6.07465	1.24259e-09	3.58357e-08
Capana12g000625	75.4582	-3.124	0.515082	-6.06504	1.31921e-09	3.79132e-08
Capana05g002190	792.979	-2.74042	0.452195	-6.06026	1.359e-09	3.89663e-08
Capana07g001904	89.1568	3.39746	0.561552	6.05012	1.44734e-09	4.13083e-08
Capana12g002727	107.306	2.6127	0.43285	6.03605	1.57936e-09	4.49087e-08
Capana02g000372	55.4794	-3.99359	0.662182	-6.03096	1.62993e-09	4.62005e-08
Capana03g001192	166.176	-4.91895	0.815779	-6.02976	1.64207e-09	4.64916e-08
Capana02g002947	78.8854	-2.29485	0.380799	-6.0264	1.67656e-09	4.73255e-08
Capana06g001897	1178.07	-2.02011	0.335214	-6.02633	1.67725e-09	4.73255e-08
Capana08g000938	246.389	3.62948	0.602487	6.02416	1.69994e-09	4.79112e-08
Capana11g000651	178.285	2.04927	0.340373	6.02065	1.73723e-09	4.86857e-08
Capana01g000508	21.1336	-9.74419	1.61874	-6.0196	1.74846e-09	4.89451e-08
Capana06g002331	90.1162	2.26688	0.376654	6.01847	1.76074e-09	4.92333e-08
Capana01g000526	50.3807	-3.64906	0.606708	-6.01452	1.80416e-09	5.02208e-08
Capana01g001031	149.404	2.13911	0.355654	6.01457	1.8037e-09	5.02208e-08
Capana03g002812	1045.47	-2.20983	0.367723	-6.00949	1.86103e-09	5.16302e-08
Capana04g000382	54.8853	2.72051	0.452881	6.00711	1.88855e-09	5.22766e-08
Capana08g002054	70.508	2.64629	0.440526	6.00713	1.88839e-09	5.22766e-08
Capana03g003586	105.244	-2.23417	0.372256	-6.0017	1.95266e-09	5.39087e-08
Capana02g003292	163.432	-2.40502	0.40076	-6.00114	1.95937e-09	5.39958e-08
Capana02g001354	218.734	-2.33093	0.388492	-5.99995	1.97381e-09	5.43335e-08
Capana00g004412	104.852	-2.07569	0.346193	-5.99575	2.02543e-09	5.55485e-08
Capana08g000611	66.3517	-2.96832	0.495081	-5.99564	2.02691e-09	5.55485e-08
Capana08g002609	406.239	-2.02376	0.337837	-5.99036	2.09371e-09	5.71267e-08
Capana12g000958	117.361	-3.46213	0.57837	-5.986	2.15058e-09	5.85496e-08
Capana02g000923	93.8705	-5.53086	0.924051	-5.98544	2.15799e-09	5.8687e-08
Capana03g001657	73.5899	-2.36828	0.396239	-5.97689	2.27441e-09	6.15812e-08
Capana02g002149	1525.67	-2.59747	0.434612	-5.97653	2.27936e-09	6.15825e-08
Capana03g003875	118.83	3.03026	0.507332	5.97293	2.33035e-09	6.2755e-08
Capana03g000892	97.1218	2.67916	0.449043	5.96638	2.42582e-09	6.5255e-08
Capana09g000271	161.466	-2.70213	0.453817	-5.95422	2.61313e-09	6.98394e-08
Capana04g001896	188.334	3.36673	0.565951	5.9488	2.70108e-09	7.1998e-08
Capana03g003228	91.9058	-2.01945	0.339976	-5.93996	2.85083e-09	7.56218e-08
Capana12g002629	130.333	-2.46046	0.414385	-5.93762	2.89188e-09	7.66288e-08
Capana01g004020	40.0012	-4.06624	0.684912	-5.93689	2.90483e-09	7.68896e-08
Capana10g001138	72.814	4.36405	0.735896	5.93026	3.02462e-09	7.96354e-08
Capana11g000722	110.951	3.53306	0.595998	5.92798	3.06692e-09	8.0578e-08
Capana01g000931	231.851	2.33463	0.394012	5.92526	3.11795e-09	8.18322e-08
Capana12g002220	185.252	-2.05727	0.347239	-5.92465	3.12971e-09	8.2054e-08
Capana06g000319	47.5124	-4.61354	0.778728	-5.92445	3.13343e-09	8.20648e-08
Capana10g001869	62.9788	-6.26931	1.05833	-5.92379	3.14615e-09	8.23109e-08
Capana02g001639	224.879	-2.65795	0.44892	-5.92076	3.20449e-09	8.36607e-08
Capana08g002833	659.458	2.23575	0.377706	5.91928	3.23348e-09	8.4152e-08
Capana10g000052	1217.11	-2.22867	0.376587	-5.91808	3.25717e-09	8.46797e-08
Capana12g001690	859.238	2.30806	0.390155	5.91574	3.3038e-09	8.56404e-08
Capana08g001333	2820.35	-2.2512	0.380863	-5.91078	3.40486e-09	8.81496e-08
Capana07g002413	111.312	2.28874	0.387379	5.90829	3.45679e-09	8.92147e-08
Capana12g002066	493.035	-2.12299	0.359432	-5.9065	3.49443e-09	9.00924e-08
Capana03g001670	1041.2	2.13328	0.362172	5.89023	3.85656e-09	9.85071e-08
Capana08g001718	1102.45	2.82772	0.480202	5.8886	3.89488e-09	9.93835e-08
Capana12g002818	68.4728	3.02474	0.513853	5.8864	3.94697e-09	1.00506e-07
Capana01g003798	77.4498	-2.59879	0.442016	-5.8794	4.1175e-09	1.04633e-07
Capana06g001666	179.875	-2.38539	0.406112	-5.87372	4.26113e-09	1.08062e-07
Capana00g000938	215.679	-2.07899	0.354019	-5.87254	4.29181e-09	1.08729e-07
Capana08g002083	1494.53	-2.45785	0.418994	-5.86607	4.46236e-09	1.12819e-07
Capana07g000838	67.2603	-2.77196	0.472647	-5.86475	4.49798e-09	1.13604e-07
Capana09g001693	812.234	-2.00658	0.342387	-5.86056	4.6131e-09	1.16156e-07
Capana12g001171	102.856	-2.02355	0.345576	-5.85558	4.75362e-09	1.19573e-07
Capana00g003133	191.555	2.23012	0.380941	5.85424	4.79185e-09	1.20169e-07
Capana01g001981	866.894	-2.21145	0.378333	-5.84524	5.05838e-09	1.26597e-07
Capana03g000370	323.182	-2.7994	0.479244	-5.84129	5.17977e-09	1.29505e-07
Capana05g002426	146.651	-3.24645	0.556359	-5.83517	5.37359e-09	1.3408e-07
Capana02g002049	673.93	-4.47477	0.767816	-5.82792	5.61238e-09	1.39477e-07
Capana01g002373	175.856	-3.35648	0.576053	-5.82669	5.65359e-09	1.40361e-07
Capana05g002272	93.0947	-2.77523	0.476346	-5.82609	5.67414e-09	1.4073e-07
Capana03g003542	58.0316	-3.45371	0.59372	-5.81706	5.98919e-09	1.47952e-07
Capana10g001411	78.9328	2.51844	0.433352	5.81154	6.19025e-09	1.52767e-07
Capana05g001151	59.3757	-5.49126	0.945598	-5.80718	6.3533e-09	1.56635e-07
Capana02g002351	32.2562	3.30595	0.569721	5.80275	6.52374e-09	1.60359e-07
Capana00g002832	252.965	-2.11108	0.364986	-5.78399	7.29478e-09	1.78427e-07
Capana00g005033	635.726	-2.10606	0.365033	-5.76951	7.95035e-09	1.92751e-07
Capana08g002559	447.608	-2.27417	0.394227	-5.76868	7.9897e-09	1.93516e-07
Capana06g002441	42.2569	-4.1096	0.712537	-5.76756	8.04261e-09	1.94418e-07
Capana09g002390	118.006	2.17236	0.376846	5.76459	8.18566e-09	1.97491e-07
Capana03g004093	2530.72	-4.44581	0.77131	-5.76398	8.21547e-09	1.97693e-07
Capana03g004101	930.358	-2.06778	0.358746	-5.76393	8.21793e-09	1.97693e-07
Capana04g000085	1175.54	-2.38652	0.41408	-5.76344	8.24163e-09	1.98071e-07
Capana06g000058	114.31	2.32019	0.403084	5.7561	8.60797e-09	2.06076e-07
Capana05g000491	205.085	2.2885	0.397763	5.75342	8.74552e-09	2.08966e-07
Capana04g001897	10161.5	2.21514	0.385246	5.74994	8.92754e-09	2.12292e-07
Capana00g004816	158.408	3.11235	0.541942	5.74295	9.30432e-09	2.19987e-07
Capana07g001115	73.8901	-2.26029	0.393977	-5.73711	9.63042e-09	2.2748e-07
Capana00g002339	100.715	-2.42775	0.423249	-5.736	9.69371e-09	2.28757e-07
Capana08g000944	910.79	-2.09272	0.365155	-5.73103	9.98206e-09	2.35338e-07
Capana03g003769	196.437	-2.31506	0.404676	-5.72078	1.06033e-08	2.48801e-07
Capana02g002238	7.0012	14.2009	2.48248	5.72045	1.06243e-08	2.49059e-07
Capana00g002282	50.7747	-2.7573	0.48203	-5.72018	1.06414e-08	2.49224e-07
Capana08g002245	543.004	-2.22054	0.388249	-5.71937	1.06923e-08	2.50179e-07
Capana06g001726	20.5157	-5.89014	1.03156	-5.70996	1.13004e-08	2.6391e-07
Capana02g003446	1495.88	2.48311	0.435818	5.6976	1.21506e-08	2.81908e-07
Capana03g004482	1204.97	2.09187	0.367161	5.69741	1.21641e-08	2.81958e-07
Capana08g002796	575.719	-2.14045	0.37633	-5.68769	1.28769e-08	2.97368e-07
Capana01g001242	83.8506	-2.75621	0.48489	-5.6842	1.31423e-08	3.02933e-07
Capana11g001329	210.738	2.20849	0.388617	5.68295	1.32389e-08	3.04593e-07
Capana02g002381	157.835	2.06003	0.36255	5.68208	1.33069e-08	3.05863e-07
Capana01g003032	104.784	2.10115	0.369859	5.68094	1.33953e-08	3.07335e-07
Capana11g001580	725.032	-2.32027	0.408831	-5.67539	1.38377e-08	3.16899e-07
Capana01g002325	9.4419	-3.98974	0.703518	-5.67112	1.41867e-08	3.23697e-07
Capana09g001451	63.1364	2.72499	0.48084	5.66715	1.45189e-08	3.30668e-07
Capana09g000037	730.617	2.20456	0.389058	5.6664	1.45831e-08	3.31825e-07
Capana05g002484	70.8218	-2.4584	0.434056	-5.6638	1.48057e-08	3.36274e-07
Capana09g000057	209.294	-2.52869	0.446548	-5.66275	1.48962e-08	3.38021e-07
Capana08g001987	121.477	-3.02315	0.533924	-5.66214	1.49496e-08	3.38922e-07
Capana11g000523	264.362	2.14274	0.378551	5.66039	1.51033e-08	3.42094e-07
Capana06g000602	55.0055	-2.25879	0.39937	-5.65588	1.55054e-08	3.49922e-07
Capana11g002294	138.484	-7.36103	1.30263	-5.65092	1.59591e-08	3.58965e-07
Capana02g000037	103.456	-2.48739	0.440555	-5.64604	1.64185e-08	3.67851e-07
Capana06g000683	199.467	-2.56262	0.453997	-5.64456	1.65604e-08	3.70575e-07
Capana06g001649	148.695	-2.46471	0.437574	-5.63268	1.77435e-08	3.9504e-07
Capana02g002359	34.9582	-2.90577	0.515913	-5.63229	1.77831e-08	3.95566e-07
Capana08g001838	833.955	-2.09974	0.37326	-5.6254	1.85079e-08	4.10951e-07
Capana03g004377	77.603	2.71461	0.482638	5.62452	1.86022e-08	4.12307e-07
Capana08g002793	357.964	3.08802	0.549607	5.61859	1.92522e-08	4.25193e-07
Capana02g001570	107.767	-2.5978	0.462488	-5.61701	1.94288e-08	4.28331e-07
Capana03g000950	2073.13	-2.24768	0.400689	-5.60954	2.02868e-08	4.46058e-07
Capana00g001211	431.723	-3.22191	0.574426	-5.60892	2.03587e-08	4.46376e-07
Capana00g001355	3020.05	-2.58364	0.460636	-5.60886	2.03662e-08	4.46376e-07
Capana11g002226	647.261	2.1803	0.388729	5.6088	2.03733e-08	4.46376e-07
Capana06g001572	236.685	-2.14059	0.381804	-5.60652	2.06433e-08	4.50701e-07
Capana12g000607	18.1104	-5.9498	1.06183	-5.60335	2.10246e-08	4.57816e-07
Capana12g002129	32.1488	-10.3802	1.85247	-5.6034	2.10187e-08	4.57816e-07
Capana07g001924	99.2949	-2.62664	0.468849	-5.60231	2.11516e-08	4.60177e-07
Capana12g000620	84.81	-2.66403	0.475933	-5.5975	2.17467e-08	4.71471e-07
Capana09g002190	1120.82	2.14542	0.383388	5.59594	2.19425e-08	4.753e-07
Capana07g001092	32.4208	-4.93948	0.884501	-5.58448	2.34399e-08	5.05087e-07
Capana03g001817	120.778	-2.18721	0.3922	-5.57676	2.45038e-08	5.25275e-07
Capana10g002427	101.847	-4.03705	0.724114	-5.57516	2.47301e-08	5.29212e-07
Capana01g002376	31.9761	-3.64197	0.653488	-5.57313	2.50207e-08	5.34509e-07
Capana01g003777	165.593	-2.03247	0.364847	-5.57076	2.53635e-08	5.40919e-07
Capana12g001989	149.542	2.68631	0.482426	5.56834	2.57184e-08	5.47527e-07
Capana01g003666	219.322	-2.99438	0.538145	-5.56427	2.63248e-08	5.59956e-07
Capana04g000748	109.28	-3.90468	0.701804	-5.56377	2.64003e-08	5.61079e-07
Capana08g002589	77.3575	-2.17408	0.390824	-5.5628	2.65477e-08	5.63248e-07
Capana07g002420	72.4371	-2.2988	0.413447	-5.56009	2.69635e-08	5.71092e-07
Capana12g002113	113.621	-2.32108	0.418098	-5.55152	2.83191e-08	5.97253e-07
Capana11g000028	25.7105	-3.21792	0.579776	-5.55028	2.85207e-08	6.00994e-07
Capana06g001650	85.0734	-3.44043	0.620878	-5.54124	3.00336e-08	6.31704e-07
Capana07g000822	75.448	-2.89973	0.523505	-5.53906	3.04103e-08	6.38102e-07
Capana00g000637	687.576	-4.94179	0.893775	-5.52913	3.21831e-08	6.73024e-07
Capana01g002820	12.0054	-6.76033	1.22319	-5.52681	3.26112e-08	6.81402e-07
Capana02g002425	993.279	-2.51857	0.456175	-5.52107	3.36933e-08	7.02828e-07
Capana03g001147	99.8899	2.01796	0.365798	5.51661	3.45606e-08	7.18109e-07
Capana06g000927	51.915	-3.48585	0.631889	-5.51656	3.45707e-08	7.18109e-07
Capana03g004067	478.291	3.15684	0.572574	5.51343	3.51916e-08	7.30395e-07
Capana05g000016	48.2192	-3.49219	0.633844	-5.50954	3.59766e-08	7.44817e-07
Capana04g000559	239.376	2.09833	0.381926	5.49407	3.92771e-08	8.08424e-07
Capana04g001256	205.673	2.82395	0.514496	5.48876	4.04755e-08	8.3102e-07
Capana07g001128	200.797	-2.45624	0.447932	-5.48352	4.16951e-08	8.5394e-07
Capana10g001004	45.4707	-8.85259	1.61505	-5.48132	4.22159e-08	8.6318e-07
Capana02g002286	28.7414	3.76167	0.687868	5.4686	4.53616e-08	9.22935e-07
Capana03g001240	42.5575	-10.2719	1.88159	-5.45915	4.78409e-08	9.70991e-07
Capana00g002980	195.499	-2.49986	0.457955	-5.45875	4.79504e-08	9.72416e-07
Capana03g001025	312.908	-2.51464	0.461081	-5.4538	4.93037e-08	9.98228e-07
Capana08g000819	224.102	2.19949	0.403321	5.45346	4.9399e-08	9.99344e-07
Capana06g000075	72.3763	2.20573	0.404561	5.45215	4.97649e-08	1.00592e-06
Capana02g001775	232.085	-2.3042	0.422636	-5.45198	4.98132e-08	1.00608e-06
Capana11g001308	192.205	-2.37166	0.436007	-5.4395	5.3431e-08	1.07565e-06
Capana10g002521	64.7415	-10.3689	1.90878	-5.43219	5.5667e-08	1.11523e-06
Capana07g001114	52.7586	-2.72683	0.502245	-5.42928	5.65804e-08	1.12988e-06
Capana12g001854	27.1418	-10.4407	1.92352	-5.42791	5.70192e-08	1.1359e-06
Capana00g004205	41.1557	-3.08891	0.56946	-5.42428	5.81878e-08	1.15639e-06
Capana03g001546	1603.01	-2.71561	0.500687	-5.42376	5.83568e-08	1.15862e-06
Capana02g002861	77.1199	-3.5386	0.652921	-5.41965	5.97172e-08	1.18205e-06
Capana03g003549	146.2	-2.88635	0.532563	-5.41973	5.9688e-08	1.18205e-06
Capana09g001021	172.073	-2.00909	0.372946	-5.38707	7.16138e-08	1.39966e-06
Capana12g000666	74.6081	2.997	0.557848	5.37243	7.7682e-08	1.51349e-06
Capana00g000993	88.3754	-2.34402	0.436458	-5.37057	7.84899e-08	1.52803e-06
Capana11g002194	45.8393	2.36303	0.440054	5.36985	7.88029e-08	1.53292e-06
Capana02g001328	37.2001	3.55762	0.662681	5.36852	7.93867e-08	1.54306e-06
Capana08g002496	967.231	-2.25488	0.420108	-5.36739	7.98833e-08	1.54786e-06
Capana02g002540	790.174	-2.24062	0.417942	-5.36109	8.27235e-08	1.59915e-06
Capana08g001686	550.144	-2.62789	0.491116	-5.35086	8.7535e-08	1.68298e-06
Capana03g002848	902.295	2.65664	0.496621	5.34944	8.82291e-08	1.6937e-06
Capana00g001351	18.3032	-4.94163	0.924335	-5.34614	8.9848e-08	1.72078e-06
Capana12g002043	267.122	3.09299	0.579182	5.34026	9.28112e-08	1.77342e-06
Capana03g001297	2352.75	2.07919	0.390096	5.32994	9.82426e-08	1.87164e-06
Capana01g000716	1669.2	-2.61307	0.490462	-5.32778	9.94227e-08	1.89247e-06
Capana01g001447	618.489	2.15999	0.406135	5.3184	1.04686e-07	1.982e-06
Capana02g001366	117.471	-2.28446	0.429528	-5.31854	1.046e-07	1.982e-06
Capana09g000220	87.3081	-2.34784	0.441618	-5.31645	1.05809e-07	1.99868e-06
Capana03g003815	569.09	-2.82039	0.531141	-5.31006	1.09592e-07	2.06385e-06
Capana00g000967	42.2526	-5.57919	1.0519	-5.30391	1.1335e-07	2.12978e-06
Capana04g000487	35.749	-3.1633	0.596684	-5.30147	1.14877e-07	2.1552e-06
Capana00g000567	77.3599	-2.28899	0.43195	-5.2992	1.16314e-07	2.17886e-06
Capana00g001811	51.8372	-3.80442	0.71826	-5.29671	1.17906e-07	2.20701e-06
Capana05g001105	175.92	-2.85901	0.53997	-5.29475	1.19176e-07	2.22911e-06
Capana01g003448	772.883	-2.00343	0.378508	-5.29298	1.20338e-07	2.24745e-06
Capana10g000289	24.3376	-7.01509	1.32547	-5.29255	1.20623e-07	2.25108e-06
Capana04g002426	26.5954	4.42196	0.835925	5.2899	1.22385e-07	2.28226e-06
Capana01g002758	1764.52	2.58035	0.487879	5.28891	1.23048e-07	2.29288e-06
Capana01g004474	48.8864	2.49474	0.472408	5.28091	1.28546e-07	2.38263e-06
Capana03g001242	983.359	-2.50481	0.474366	-5.28033	1.28952e-07	2.38677e-06
Capana07g001308	81.4233	-2.08501	0.395374	-5.27351	1.33841e-07	2.46622e-06
Capana03g000240	2326.71	-2.26269	0.429437	-5.26896	1.37196e-07	2.52429e-06
Capana01g003355	177.871	2.44242	0.463602	5.26835	1.37656e-07	2.53088e-06
Capana00g003817	162.799	-2.6396	0.501146	-5.26714	1.38567e-07	2.54573e-06
Capana08g002741	45.2497	3.39208	0.644963	5.25934	1.44572e-07	2.64429e-06
Capana00g002893	134.225	-2.47078	0.469917	-5.25791	1.457e-07	2.66296e-06
Capana03g001097	95.3549	-4.0448	0.769798	-5.25437	1.48534e-07	2.71278e-06
Capana02g003662	264.994	-2.61283	0.497334	-5.25367	1.49101e-07	2.72011e-06
Capana08g002474	848.963	-2.29127	0.436324	-5.25131	1.51025e-07	2.74814e-06
Capana07g001363	235.788	-2.21534	0.421925	-5.25056	1.51641e-07	2.75734e-06
Capana06g000519	41.0071	-4.01329	0.764704	-5.24816	1.53625e-07	2.7832e-06
Capana03g000424	70.7887	2.19601	0.418994	5.24116	1.59573e-07	2.88463e-06
Capana07g002039	303.728	2.20635	0.421006	5.24067	1.59991e-07	2.8901e-06
Capana01g001117	13.8915	-6.8013	1.29796	-5.23999	1.60587e-07	2.89875e-06
Capana00g001469	21.0065	-4.96924	0.94943	-5.23392	1.65956e-07	2.99349e-06
Capana06g000463	856.676	2.97513	0.568959	5.22907	1.70367e-07	3.07082e-06
Capana01g003760	68.3087	2.01182	0.384868	5.2273	1.72004e-07	3.09582e-06
Capana07g001714	1075.01	3.04623	0.582953	5.22551	1.73674e-07	3.12361e-06
Capana00g001392	187.911	-2.61302	0.500091	-5.22508	1.74079e-07	3.12863e-06
Capana05g001191	22.3259	-3.6362	0.696205	-5.22289	1.76154e-07	3.16134e-06
Capana09g001859	64.4419	-2.66993	0.511725	-5.21751	1.81343e-07	3.24274e-06
Capana03g000764	58	-2.53143	0.485276	-5.21647	1.82369e-07	3.25638e-06
Capana01g000044	142.272	2.15368	0.413517	5.2082	1.90684e-07	3.38778e-06
Capana01g002708	82.2936	-2.53926	0.487635	-5.20729	1.91613e-07	3.40186e-06
Capana01g000793	504.669	2.0102	0.386262	5.20425	1.94784e-07	3.4503e-06
Capana04g002336	48.5137	-2.4779	0.476721	-5.1978	2.01659e-07	3.55729e-06
Capana02g002589	327.506	2.7202	0.52373	5.19389	2.05945e-07	3.62774e-06
Capana07g002064	140.58	-2.25037	0.43364	-5.18949	2.10873e-07	3.7014e-06
Capana02g002316	19.6321	-6.76152	1.30369	-5.18643	2.14363e-07	3.75468e-06
Capana10g001391	97.8725	-2.60193	0.502217	-5.18089	2.20828e-07	3.85975e-06
Capana08g001817	9.95944	-8.44711	1.63056	-5.1805	2.21292e-07	3.86512e-06
Capana04g002386	184.504	2.12656	0.410825	5.17631	2.26316e-07	3.93901e-06
Capana04g000929	78.1497	2.16255	0.418292	5.16994	2.34171e-07	4.05863e-06
Capana00g004675	223.731	2.12371	0.410904	5.1684	2.36106e-07	4.08747e-06
Capana10g002003	97.0905	2.63532	0.509928	5.16801	2.36596e-07	4.09209e-06
Capana03g003731	802.573	-2.56993	0.497402	-5.16671	2.38253e-07	4.11788e-06
Capana02g003505	19.0177	-4.61525	0.893332	-5.16633	2.38734e-07	4.12331e-06
Capana10g002215	173.081	2.30482	0.446389	5.16325	2.427e-07	4.18307e-06
Capana00g004583	399.38	-2.08762	0.405461	-5.14876	2.62219e-07	4.48628e-06
Capana06g000548	377.109	-3.30949	0.645991	-5.12312	3.00522e-07	5.0947e-06
Capana00g004219	18.0892	-3.52091	0.687366	-5.12233	3.01789e-07	5.11268e-06
Capana06g002500	42.6623	-2.8744	0.561331	-5.12069	3.04421e-07	5.15023e-06
Capana01g002782	35.7122	2.81915	0.55101	5.11633	3.11542e-07	5.24567e-06
Capana01g002731	88.9338	-2.56759	0.502175	-5.11293	3.17198e-07	5.32643e-06
Capana06g001020	240.436	2.67678	0.523662	5.11165	3.19353e-07	5.34813e-06
Capana12g002196	28.7723	-3.79436	0.742282	-5.11175	3.19196e-07	5.34813e-06
Capana05g000855	99.9027	2.52432	0.493896	5.11103	3.20404e-07	5.35851e-06
Capana09g000181	325.757	2.99192	0.585866	5.10682	3.27623e-07	5.4645e-06
Capana06g002178	90.736	3.24518	0.636217	5.10075	3.38308e-07	5.6238e-06
Capana03g000636	42.137	3.13423	0.615164	5.09495	3.48842e-07	5.77954e-06
Capana12g000836	68.6322	-2.60668	0.512163	-5.08956	3.58897e-07	5.93424e-06
Capana01g000038	516.006	2.55838	0.502818	5.08808	3.61703e-07	5.97149e-06
Capana03g001190	89.1887	-2.146	0.421947	-5.08594	3.65802e-07	6.02831e-06
Capana09g000499	82.2325	-2.55107	0.501586	-5.08602	3.65654e-07	6.02831e-06
Capana01g001622	271.045	-2.24877	0.443149	-5.07453	3.88452e-07	6.37195e-06
Capana06g003073	83.3941	-2.72499	0.537034	-5.07415	3.89227e-07	6.38044e-06
Capana01g001952	1093.55	-2.06499	0.406974	-5.07402	3.89507e-07	6.38081e-06
Capana02g002493	18.2645	4.04612	0.797559	5.07312	3.9134e-07	6.40661e-06
Capana03g000868	321.038	2.1659	0.427122	5.07093	3.95883e-07	6.47245e-06
Capana07g002504	33.1173	-3.07808	0.607768	-5.06457	4.09325e-07	6.67022e-06
Capana01g000106	101.652	2.53666	0.501534	5.05779	4.24136e-07	6.89345e-06
Capana00g001182	65.1693	-2.48211	0.491232	-5.05283	4.35318e-07	7.0567e-06
Capana02g003396	83.8588	-2.1593	0.427926	-5.04597	4.51217e-07	7.29061e-06
Capana03g000166	56.411	3.10122	0.616288	5.03209	4.85155e-07	7.75811e-06
Capana07g001442	234.213	-2.32233	0.462258	-5.02388	5.06387e-07	8.0872e-06
Capana06g000583	53.0984	-2.3217	0.462289	-5.02218	5.10877e-07	8.1484e-06
Capana06g001956	91.7635	-2.15612	0.429391	-5.02134	5.13116e-07	8.17885e-06
Capana09g001925	480.665	2.19821	0.437826	5.02073	5.14755e-07	8.19445e-06
Capana02g002210	455.252	2.15474	0.429547	5.01631	5.26743e-07	8.35313e-06
Capana02g002130	51.2111	2.56735	0.512572	5.00875	5.47853e-07	8.64917e-06
Capana07g001181	117.184	2.71645	0.542637	5.00602	5.55656e-07	8.75564e-06
Capana01g000528	69.3286	2.17973	0.435603	5.00395	5.61678e-07	8.84491e-06
Capana05g001390	272.913	-2.11685	0.423209	-5.00189	5.67704e-07	8.91716e-06
Capana00g001356	677.339	-4.96393	0.993308	-4.99737	5.8118e-07	9.10002e-06
Capana12g002916	60.2698	2.86848	0.574505	4.99297	5.9458e-07	9.2981e-06
Capana03g000852	1628.99	-2.03963	0.40878	-4.98954	6.05225e-07	9.45264e-06
Capana00g003680	29.3414	-2.74881	0.551176	-4.98718	6.12683e-07	9.56311e-06
Capana06g000622	84.8537	2.47784	0.497252	4.98307	6.25835e-07	9.73163e-06
Capana11g000062	35.5573	-4.11682	0.827304	-4.97619	6.48485e-07	1.00523e-05
Capana10g002008	362.978	2.45672	0.493717	4.97596	6.49235e-07	1.00577e-05
Capana09g002272	61.0607	-4.15273	0.835792	-4.96861	6.74329e-07	1.03945e-05
Capana12g002042	190.103	2.54791	0.513642	4.96048	7.03193e-07	1.08058e-05
Capana00g003729	47.1252	-3.55501	0.716726	-4.96007	7.0468e-07	1.0822e-05
Capana04g000751	276.805	-2.24017	0.452187	-4.95409	7.26713e-07	1.11328e-05
Capana02g002987	25.3028	2.52075	0.509377	4.94869	7.47155e-07	1.14107e-05
Capana12g002726	211.925	2.66998	0.540334	4.94135	7.75853e-07	1.18126e-05
Capana01g003905	76.8962	-3.36542	0.681324	-4.93953	7.8312e-07	1.19159e-05
Capana09g000350	14.7201	-6.10385	1.23804	-4.93026	8.21183e-07	1.24341e-05
Capana09g000252	27.9243	2.45408	0.497832	4.92954	8.24244e-07	1.24728e-05
Capana07g002364	72.228	-5.16122	1.04717	-4.92871	8.27744e-07	1.25105e-05
Capana06g003065	43.6025	-3.4371	0.697707	-4.92628	8.38112e-07	1.26441e-05
Capana10g000547	12.3029	-6.94584	1.41153	-4.92078	8.61979e-07	1.2949e-05
Capana03g003770	165.017	-2.54983	0.518239	-4.92018	8.64649e-07	1.29734e-05
Capana06g001228	188.412	-2.59944	0.528715	-4.91653	8.80937e-07	1.31859e-05
Capana07g002310	204.736	2.08766	0.424666	4.91601	8.8328e-07	1.3213e-05
Capana11g002131	58.4955	2.54876	0.519426	4.90688	9.25362e-07	1.37184e-05
Capana10g001623	26.186	-4.92325	1.0051	-4.89828	9.66788e-07	1.42813e-05
Capana07g001142	36.7598	-5.57759	1.13911	-4.89644	9.75887e-07	1.43985e-05
Capana04g001626	58.545	-2.56639	0.524214	-4.89569	9.79638e-07	1.44453e-05
Capana06g003057	90.0547	-3.88271	0.793279	-4.8945	9.85537e-07	1.4515e-05
Capana02g002230	474.431	2.00288	0.409243	4.8941	9.87564e-07	1.45276e-05
Capana00g000438	109.183	-2.06621	0.422308	-4.89267	9.94777e-07	1.46164e-05
Capana06g001444	165.95	2.63767	0.539362	4.89035	1.00655e-06	1.47631e-05
Capana08g001562	159.614	2.02701	0.414728	4.88756	1.02093e-06	1.49387e-05
Capana10g001390	83.3815	-2.8236	0.578177	-4.88363	1.0415e-06	1.52217e-05
Capana03g003346	65.3526	-2.51893	0.515948	-4.88214	1.0494e-06	1.53192e-05
Capana06g000935	63.6328	-2.69429	0.551949	-4.88142	1.05327e-06	1.53575e-05
Capana00g000035	167.49	-2.85851	0.587275	-4.86742	1.13066e-06	1.63705e-05
Capana00g001699	228.396	-2.12076	0.436582	-4.85765	1.18785e-06	1.71484e-05
Capana03g001939	279.772	-2.02763	0.417483	-4.8568	1.19297e-06	1.72124e-05
Capana03g002125	95.968	2.55326	0.526232	4.85197	1.22242e-06	1.75964e-05
Capana09g001261	123.801	-2.36075	0.487986	-4.83775	1.31318e-06	1.87412e-05
Capana03g003540	60.6914	-2.78595	0.576296	-4.83424	1.33653e-06	1.90291e-05
Capana06g001982	27.911	-2.76448	0.572887	-4.82552	1.39641e-06	1.98134e-05
Capana06g001088	72.3372	2.25458	0.467371	4.82395	1.4074e-06	1.99465e-05
Capana03g003666	337.827	-4.84295	1.00464	-4.82059	1.43132e-06	2.02393e-05
Capana04g002818	80.6893	-2.30825	0.479947	-4.80937	1.51403e-06	2.12995e-05
Capana04g000645	701.235	2.51124	0.523279	4.79904	1.59427e-06	2.22641e-05
Capana02g001652	49.5503	-2.19778	0.458067	-4.79795	1.60294e-06	2.236e-05
Capana04g000862	56.1769	2.87051	0.598829	4.79354	1.63866e-06	2.27814e-05
Capana09g001032	3309.87	-2.67883	0.558923	-4.79285	1.64431e-06	2.28343e-05
Capana02g001636	39.8713	-5.51872	1.15338	-4.78481	1.71153e-06	2.36618e-05
Capana07g002280	218.598	2.27946	0.476449	4.78426	1.71615e-06	2.36993e-05
Capana00g000663	162.787	-2.91944	0.610525	-4.78185	1.73687e-06	2.39322e-05
Capana00g002164	361.577	-2.27895	0.477285	-4.77481	1.79877e-06	2.47302e-05
Capana02g002434	50.6198	-2.99231	0.628049	-4.76446	1.89363e-06	2.59193e-05
Capana09g002105	54.2064	2.11302	0.443841	4.76076	1.92869e-06	2.6341e-05
Capana06g000695	55.3379	-2.5814	0.542441	-4.75886	1.94694e-06	2.65757e-05
Capana02g003596	70.3465	2.21466	0.465526	4.75733	1.96173e-06	2.67481e-05
Capana01g001317	16.7339	-5.46187	1.1489	-4.75402	1.99415e-06	2.71603e-05
Capana01g003545	1175.86	-2.09211	0.440216	-4.75246	2.00954e-06	2.73548e-05
Capana04g001284	159.998	-2.10799	0.443672	-4.75124	2.02172e-06	2.74905e-05
Capana12g000250	39.1278	-2.30593	0.485925	-4.74544	2.08054e-06	2.81668e-05
Capana01g001467	218.805	-2.15464	0.455115	-4.73427	2.19845e-06	2.96015e-05
Capana06g001182	543.869	2.90544	0.613792	4.73359	2.20586e-06	2.96851e-05
Capana08g000003	80.1068	-2.57268	0.543787	-4.73105	2.23362e-06	2.99774e-05
Capana11g001561	92.6529	2.62504	0.555777	4.72319	2.3217e-06	3.10922e-05
Capana10g001624	2475	-2.42298	0.513073	-4.72249	2.32975e-06	3.11831e-05
Capana01g004472	195.956	3.35652	0.710927	4.72133	2.34309e-06	3.13449e-05
Capana02g000442	75.1518	-2.89193	0.612763	-4.71949	2.36439e-06	3.16127e-05
Capana12g000039	397.067	-5.85735	1.24126	-4.71887	2.37156e-06	3.16744e-05
Capana04g000314	78.505	-2.4263	0.514399	-4.71676	2.39629e-06	3.19702e-05
Capana07g002194	2930.26	-2.09815	0.444925	-4.71574	2.40835e-06	3.21139e-05
Capana02g001799	932.109	2.46586	0.523735	4.70823	2.49877e-06	3.32302e-05
Capana05g001557	83.2289	-2.52027	0.535662	-4.70497	2.53903e-06	3.37295e-05
Capana12g000010	413.707	-2.17568	0.462543	-4.70373	2.55452e-06	3.38919e-05
Capana01g000175	91.9679	2.55635	0.544454	4.69525	2.6628e-06	3.51853e-05
Capana07g001912	21.4624	3.46664	0.73874	4.69263	2.69709e-06	3.55626e-05
Capana02g002430	35.9357	2.32111	0.494744	4.69154	2.71156e-06	3.56964e-05
Capana06g002292	6482.72	2.05929	0.438965	4.69125	2.71547e-06	3.57289e-05
Capana00g003623	6.1297	-6.96109	1.48423	-4.69004	2.73154e-06	3.59214e-05
Capana03g000959	173.91	2.27095	0.484318	4.68896	2.74596e-06	3.60345e-05
Capana00g001024	32.5363	2.57051	0.548508	4.68636	2.78101e-06	3.64752e-05
Capana04g000100	45536.6	-2.02045	0.431848	-4.67861	2.88822e-06	3.77616e-05
Capana02g003177	37.9373	-2.3817	0.509355	-4.67592	2.92633e-06	3.82396e-05
Capana02g001813	61.7254	2.0295	0.434608	4.66972	3.01607e-06	3.93088e-05
Capana06g003077	73.9437	2.30101	0.493815	4.65967	3.16714e-06	4.11695e-05
Capana08g001515	89.3274	2.05713	0.441554	4.65884	3.17999e-06	4.13149e-05
Capana05g000617	178.61	2.1215	0.455605	4.65644	3.21717e-06	4.17761e-05
Capana03g001961	85.788	-2.22596	0.478479	-4.65215	3.28487e-06	4.26106e-05
Capana02g001917	81.5342	2.17047	0.46754	4.64233	3.4451e-06	4.4534e-05
Capana12g000325	49.6991	-5.91656	1.27564	-4.63812	3.516e-06	4.53478e-05
Capana00g004467	277.858	2.15866	0.465524	4.63706	3.53398e-06	4.55324e-05
Capana03g004477	6.22901	-7.55302	1.62953	-4.63509	3.56775e-06	4.58483e-05
Capana10g000956	19.6663	-3.4775	0.751223	-4.62911	3.67234e-06	4.70705e-05
Capana09g000093	69.6608	-2.00031	0.432493	-4.62508	3.74457e-06	4.78726e-05
Capana03g001278	48.351	3.18318	0.688373	4.62421	3.76026e-06	4.80484e-05
Capana12g001522	72.416	-2.11271	0.457007	-4.62293	3.78353e-06	4.83209e-05
Capana06g000790	413.971	2.02435	0.438218	4.61951	3.84639e-06	4.90216e-05
Capana12g000223	142.108	-2.18938	0.474647	-4.61266	3.97549e-06	5.0409e-05
Capana07g001212	19.6058	-3.37718	0.732835	-4.60837	4.05833e-06	5.12759e-05
Capana10g001847	58.4123	-3.14922	0.684388	-4.60151	4.19439e-06	5.2673e-05
Capana05g001759	208.571	2.1702	0.471642	4.60137	4.19722e-06	5.26819e-05
Capana00g001217	1039.96	2.19269	0.476664	4.60006	4.22359e-06	5.29593e-05
Capana07g001679	35.0396	3.79115	0.824463	4.59832	4.25905e-06	5.335e-05
Capana03g001923	151.521	2.02798	0.441048	4.5981	4.2636e-06	5.33801e-05
Capana01g000444	30.939	-3.63135	0.789816	-4.59772	4.2714e-06	5.34507e-05
Capana11g000289	12.0367	6.3058	1.37254	4.59424	4.34327e-06	5.42952e-05
Capana05g000893	8.12654	-8.3309	1.8197	-4.57817	4.69062e-06	5.80903e-05
Capana01g003924	50.5279	-2.98095	0.651188	-4.57772	4.70079e-06	5.81781e-05
Capana03g003995	1022.57	-3.66977	0.803239	-4.56872	4.90716e-06	6.05687e-05
Capana08g002328	249.677	2.05952	0.451173	4.56481	4.9994e-06	6.16273e-05
Capana00g003180	59.0538	-2.9825	0.653729	-4.56229	5.05996e-06	6.22506e-05
Capana12g000545	58.3005	2.91901	0.640835	4.55501	5.23826e-06	6.41894e-05
Capana00g003124	223.793	-2.01603	0.442789	-4.55303	5.28788e-06	6.47016e-05
Capana01g000677	62.7521	-2.94609	0.647566	-4.54949	5.37766e-06	6.56362e-05
Capana04g001215	35.5976	-3.09805	0.681369	-4.54681	5.44658e-06	6.63487e-05
Capana10g001219	4.78573	-6.85638	1.50832	-4.54571	5.47494e-06	6.66615e-05
Capana00g002342	99.1289	-2.43594	0.536525	-4.54021	5.61971e-06	6.81566e-05
Capana01g000181	21.9776	4.74132	1.04453	4.53917	5.64761e-06	6.8428e-05
Capana01g004352	442.14	2.10328	0.464166	4.53131	5.8618e-06	7.07122e-05
Capana04g002643	77.7947	-6.84496	1.51067	-4.53108	5.86816e-06	7.07546e-05
Capana07g002421	45.9885	-2.14221	0.473105	-4.52798	5.95513e-06	7.16986e-05
Capana11g001764	2977.17	-2.00169	0.442999	-4.5185	6.22797e-06	7.45853e-05
Capana05g000360	2226.22	2.0736	0.459094	4.51673	6.28013e-06	7.51011e-05
Capana00g001246	2.823	-6.64039	1.47048	-4.5158	6.30778e-06	7.53954e-05
Capana08g002392	118.123	-2.89634	0.641477	-4.51511	6.32831e-06	7.56044e-05
Capana01g001764	64.3841	2.72235	0.603531	4.5107	6.46153e-06	7.69366e-05
Capana04g002815	20.7119	-6.00302	1.33295	-4.50356	6.68257e-06	7.9302e-05
Capana10g002179	306.108	2.4037	0.534742	4.49507	6.95456e-06	8.22542e-05
Capana01g001874	216.348	-3.93169	0.876806	-4.4841	7.3222e-06	8.59873e-05
Capana03g001335	53.4882	-2.43876	0.544654	-4.47762	7.5479e-06	8.83613e-05
Capana03g003836	104.893	-2.3666	0.528631	-4.47685	7.57539e-06	8.86249e-05
Capana06g002144	106.664	2.10141	0.469748	4.47349	7.6952e-06	8.96881e-05
Capana01g002905	45.4366	3.42578	0.765853	4.47316	7.70734e-06	8.97874e-05
Capana03g002756	21.9869	-2.52185	0.563993	-4.47143	7.76982e-06	9.04728e-05
Capana03g001692	3845.64	-2.62555	0.587493	-4.46908	7.85564e-06	9.13863e-05
Capana00g001139	442.729	-2.09378	0.468588	-4.46828	7.88498e-06	9.15987e-05
Capana09g001648	92.4214	-2.46181	0.55123	-4.46602	7.96865e-06	9.24408e-05
Capana03g002381	127.179	2.35006	0.52739	4.45603	8.34928e-06	9.64055e-05
Capana08g002483	45.3404	-2.31962	0.520606	-4.45562	8.36497e-06	9.64967e-05
Capana10g000625	722.151	2.1713	0.488178	4.44777	8.67661e-06	9.96745e-05
Capana06g000786	59.0321	-2.71138	0.609655	-4.4474	8.69165e-06	9.98011e-05
Capana00g003257	36.6819	-3.08345	0.694122	-4.44223	8.90321e-06	0.0001019
Capana01g003665	82.5708	2.08544	0.469537	4.44148	8.93427e-06	0.000102067
Capana11g000008	74.1476	2.21757	0.500487	4.43083	9.38719e-06	0.000106554
Capana01g004230	529.498	3.03963	0.686993	4.42454	9.66486e-06	0.000109157
Capana06g003059	204.947	-2.18469	0.494111	-4.42146	9.8037e-06	0.000110473
Capana02g002559	208.341	2.24214	0.507205	4.42058	9.84368e-06	0.000110873
Capana03g004640	11.4143	-5.1049	1.15679	-4.41297	1.01962e-05	0.000114428
Capana09g000355	204.497	2.04724	0.464743	4.40511	1.05729e-05	0.000117908
Capana05g002524	21.1037	3.60206	0.817909	4.40399	1.06278e-05	0.000118468
Capana06g000450	496.994	2.30925	0.524639	4.4016	1.07455e-05	0.000119511
Capana10g000380	88.8985	2.16476	0.492796	4.3928	1.11898e-05	0.000123842
Capana08g000924	45.1914	-2.73802	0.623446	-4.39175	1.12443e-05	0.000124334
Capana04g000162	365.402	-2.26701	0.516398	-4.39004	1.1333e-05	0.000125147
Capana01g004304	49.5493	-2.39709	0.546261	-4.38818	1.14303e-05	0.000126166
Capana00g001220	26.7175	-2.53809	0.578963	-4.38384	1.16603e-05	0.000128191
Capana07g001587	41.1424	2.10038	0.480022	4.3756	1.21097e-05	0.000132544
Capana01g003435	80.7283	2.02273	0.462438	4.37406	1.21957e-05	0.00013325
Capana10g002062	31.5415	-3.14363	0.718861	-4.37306	1.22514e-05	0.000133741
Capana00g001830	595.087	2.09197	0.478594	4.37107	1.2364e-05	0.000134792
Capana07g001739	44.2679	-2.45862	0.562714	-4.36922	1.2469e-05	0.000135678
Capana06g000984	30.9316	-2.27827	0.52194	-4.365	1.27122e-05	0.000137922
Capana07g001184	30.4302	-4.95637	1.13629	-4.36191	1.28934e-05	0.000139582
Capana02g002684	40.1281	-2.11948	0.486245	-4.35887	1.30734e-05	0.000141284
Capana11g000230	47.6477	4.58396	1.05193	4.35765	1.31466e-05	0.000142013
Capana02g000226	36.1836	-3.50501	0.805411	-4.35183	1.35009e-05	0.000144956
Capana08g000429	29.9234	3.35305	0.770768	4.35027	1.35971e-05	0.000145736
Capana12g001643	18.9758	2.3012	0.529333	4.34736	1.37783e-05	0.000147424
Capana02g001024	39.7284	2.39694	0.551733	4.34438	1.3967e-05	0.000149122
Capana08g002648	75.9879	2.39463	0.552106	4.33727	1.44263e-05	0.0001533
Capana05g001200	12.0835	-6.90067	1.59502	-4.32638	1.51578e-05	0.000160523
Capana00g000959	174.935	-2.2234	0.514152	-4.3244	1.52946e-05	0.000161626
Capana02g003573	55.3199	2.92762	0.677098	4.32378	1.5338e-05	0.000162016
Capana00g002008	143.44	2.28599	0.529244	4.31935	1.56491e-05	0.00016488
Capana00g003384	29.0649	3.61434	0.837431	4.31599	1.5889e-05	0.000167312
Capana01g001525	43.3503	-5.74883	1.332	-4.31593	1.58933e-05	0.000167312
Capana03g001098	72.5996	-5.5904	1.29533	-4.31582	1.59013e-05	0.000167325
Capana03g000570	27.2733	5.01199	1.162	4.31323	1.60884e-05	0.000169222
Capana05g001468	40.3735	-2.55874	0.593276	-4.3129	1.6113e-05	0.000169409
Capana10g001865	1771.66	-3.2672	0.757907	-4.31082	1.62654e-05	0.000170576
Capana05g000784	25.374	3.07011	0.71225	4.31044	1.62933e-05	0.000170797
Capana03g001083	605.046	-3.77664	0.87625	-4.31	1.63253e-05	0.000170988
Capana01g000107	87.8125	2.9655	0.689605	4.30029	1.70572e-05	0.000177828
Capana06g001303	147.902	-2.22614	0.517737	-4.29975	1.70989e-05	0.000178112
Capana01g003316	87.727	-2.13737	0.497114	-4.29956	1.7114e-05	0.000178167
Capana12g002798	101.475	2.17345	0.506291	4.29289	1.76365e-05	0.000182715
Capana07g002339	43.3901	5.645	1.31526	4.29194	1.77121e-05	0.000183345
Capana09g002007	20.6589	-3.5403	0.825444	-4.28897	1.79506e-05	0.000185428
Capana02g002777	128.547	-5.7921	1.35059	-4.28858	1.79823e-05	0.00018565
Capana10g001637	20.9467	-3.41651	0.796666	-4.28852	1.79871e-05	0.00018565
Capana00g001154	721.303	-2.41751	0.564	-4.28636	1.81627e-05	0.000187306
Capana02g003468	113.806	2.40193	0.561458	4.27802	1.88564e-05	0.000193735
Capana10g001011	7.18112	-6.15378	1.43945	-4.27509	1.91063e-05	0.000195978
Capana08g001405	42.7245	3.9356	0.920745	4.27436	1.91687e-05	0.000196375
Capana10g000158	18.0639	-2.89604	0.677788	-4.27278	1.93048e-05	0.000197279
Capana02g003050	17.0093	-3.94823	0.925383	-4.26659	1.98482e-05	0.000202415
Capana04g000930	6.85836	-5.93317	1.39094	-4.26559	1.99371e-05	0.000203239
Capana09g001996	84.8716	-4.61571	1.08229	-4.26475	2.00128e-05	0.000203926
Capana12g001950	7.29877	-5.70072	1.33691	-4.26409	2.00715e-05	0.000204441
Capana11g002316	74.869	-2.16924	0.508912	-4.2625	2.02152e-05	0.000205652
Capana00g001005	2.78958	-6.35091	1.49292	-4.25402	2.09967e-05	0.000212498
Capana12g002378	61.6687	2.20313	0.518156	4.25187	2.11989e-05	0.000214214
Capana12g000395	21.4001	-3.53209	0.831667	-4.24699	2.16658e-05	0.000218171
Capana09g002224	52.8933	-2.01237	0.474333	-4.24253	2.21017e-05	0.00022184
Capana11g002298	163.647	-5.12877	1.20936	-4.24089	2.22631e-05	0.00022337
Capana03g000403	65.9749	-5.53893	1.30699	-4.23794	2.25583e-05	0.000226057
Capana07g002177	93.7515	3.10936	0.734363	4.23409	2.29475e-05	0.000229309
Capana00g002135	6.4142	-6.04817	1.43029	-4.22862	2.35129e-05	0.00023458
Capana08g002503	105.712	2.43125	0.575164	4.22705	2.36776e-05	0.000236034
Capana03g000720	244.329	2.27091	0.537467	4.22521	2.38718e-05	0.000237778
Capana01g003206	22.3263	2.92401	0.692461	4.22263	2.41466e-05	0.000240066
Capana00g004095	153.862	-2.01007	0.477001	-4.21398	2.50914e-05	0.000248034
Capana07g002374	48.5698	-2.39505	0.568552	-4.21254	2.52513e-05	0.000249515
Capana05g000313	26.4562	-5.5444	1.31688	-4.21024	2.55097e-05	0.000251867
Capana00g000602	34.0831	4.2638	1.01308	4.20874	2.56796e-05	0.000253243
Capana10g001718	931.295	2.14957	0.511425	4.2031	2.63288e-05	0.000259192
Capana09g000834	35.8451	-2.47959	0.589996	-4.20272	2.6373e-05	0.000259462
Capana07g001893	312.574	2.34842	0.558871	4.20208	2.64468e-05	0.000259982
Capana02g001634	28.3596	-4.38607	1.04407	-4.20092	2.65834e-05	0.000261117
Capana03g004069	54.4911	-2.77867	0.661672	-4.19946	2.67547e-05	0.000262488
Capana12g002734	79.0478	3.00857	0.716515	4.19889	2.68222e-05	0.000263046
Capana08g002184	289.943	2.23946	0.534694	4.18829	2.81063e-05	0.000274662
Capana06g000526	515.399	-4.13462	0.987255	-4.18799	2.81433e-05	0.000274915
Capana01g001450	17.0082	-5.46543	1.30655	-4.1831	2.87556e-05	0.000279928
Capana07g001529	8.93468	-7.79224	1.86283	-4.18302	2.87665e-05	0.000279928
Capana00g001797	347.594	-2.12237	0.50788	-4.17889	2.92935e-05	0.000284174
Capana04g000315	8.86804	-5.63138	1.34823	-4.17688	2.95531e-05	0.000286543
Capana02g002041	16.9533	-2.87259	0.687989	-4.17535	2.97533e-05	0.000288146
Capana03g003394	16.8974	2.65043	0.634798	4.17523	2.97685e-05	0.00028818
Capana03g002495	66.4978	-2.25982	0.54217	-4.16811	3.07137e-05	0.00029629
Capana01g002326	31.2799	-2.54241	0.610172	-4.16672	3.09018e-05	0.000297642
Capana12g002746	223.658	2.33163	0.560005	4.16358	3.13294e-05	0.000300849
Capana02g000475	43.3305	2.36929	0.569066	4.16347	3.13443e-05	0.000300852
Capana08g001602	64.389	-2.41062	0.582626	-4.1375	3.51108e-05	0.000332373
Capana09g001474	27.6576	-2.52773	0.611058	-4.13665	3.52407e-05	0.000333221
Capana08g001132	94.3503	2.09299	0.506132	4.13526	3.54551e-05	0.000334738
Capana06g001278	23.8362	-3.36261	0.813354	-4.13426	3.56102e-05	0.000335564
Capana00g002088	436.49	-2.36226	0.57251	-4.12614	3.68904e-05	0.000346305
Capana00g001027	67.0423	2.07764	0.503751	4.12433	3.71812e-05	0.000348383
Capana05g002179	16.3334	-4.01118	0.973654	-4.11972	3.79336e-05	0.000354094
Capana03g000955	100.454	-2.46414	0.598383	-4.118	3.82178e-05	0.000356479
Capana04g001874	37.1376	-2.82695	0.686835	-4.1159	3.85669e-05	0.000359016
Capana02g001671	29.7338	2.73282	0.664597	4.11199	3.92268e-05	0.000363715
Capana03g002038	228.347	2.78595	0.678702	4.10482	4.04632e-05	0.000373629
Capana05g001423	19.2326	-3.95627	0.965695	-4.09681	4.18891e-05	0.000384933
Capana07g000856	133.949	2.13599	0.521465	4.09612	4.2013e-05	0.000385885
Capana09g000500	972.291	2.0364	0.497334	4.09463	4.22844e-05	0.000387846
Capana11g001410	29.2352	-2.87695	0.703525	-4.08933	4.32618e-05	0.000395787
Capana03g001453	15.4974	-3.92429	0.962192	-4.07848	4.53302e-05	0.000411824
Capana02g000945	265.653	2.78333	0.682659	4.07719	4.55829e-05	0.000413968
Capana00g004643	193.069	-3.98871	0.978741	-4.07535	4.59449e-05	0.00041695
Capana11g002168	4.68447	-6.89194	1.69382	-4.06888	4.72391e-05	0.000426977
Capana01g000100	25.9698	-2.28907	0.562795	-4.06732	4.75566e-05	0.000429398
Capana04g001782	6.16179	-7.79754	1.92082	-4.05949	4.91791e-05	0.000441935
Capana11g000328	20.7853	3.33117	0.821619	4.0544	5.02634e-05	0.000450373
Capana00g004123	24.0907	-2.85613	0.704751	-4.05268	5.06348e-05	0.000452883
Capana05g002466	1074.85	2.84465	0.703161	4.04552	5.22069e-05	0.000464598
Capana12g001524	31.5847	2.6121	0.646385	4.04109	5.32028e-05	0.000471937
Capana02g002290	13.5778	4.17499	1.03316	4.04099	5.32256e-05	0.00047197
Capana07g002208	24.476	-6.55583	1.62521	-4.03383	5.48754e-05	0.00048467
Capana12g000236	1408.07	-2.62318	0.651173	-4.02839	5.616e-05	0.000494806
Capana08g000749	49.8824	2.07123	0.515987	4.01411	5.96704e-05	0.000522395
Capana03g003448	31.2403	-3.4531	0.860259	-4.01402	5.96922e-05	0.000522402
Capana01g004034	35.9023	2.23262	0.557591	4.00405	6.22679e-05	0.000541537
Capana09g000906	41.612	-2.13207	0.532541	-4.00358	6.23915e-05	0.000542388
Capana03g003319	79.6216	-2.11579	0.528989	-3.99969	6.34268e-05	0.000550424
Capana09g000358	18.0316	-4.00533	1.00149	-3.99938	6.35084e-05	0.00055094
Capana08g000321	59.5977	-2.0846	0.521599	-3.99655	6.42716e-05	0.000556199
Capana01g002669	24.4533	-2.731	0.683401	-3.99619	6.43699e-05	0.000556661
Capana00g002203	36.4948	3.30836	0.828077	3.99523	6.46321e-05	0.000558344
Capana03g003092	6.62962	-5.77685	1.44661	-3.99336	6.51425e-05	0.000562558
Capana04g001615	84.9422	-2.16434	0.542595	-3.98886	6.63907e-05	0.000572141
Capana06g000062	30.0389	-2.67173	0.670875	-3.98245	6.82072e-05	0.00058576
Capana07g002219	105.006	-2.56816	0.645367	-3.97939	6.90937e-05	0.000591938
Capana04g000726	42.3461	2.41535	0.607677	3.97472	7.0462e-05	0.000602205
Capana09g002344	455.592	-2.12929	0.536157	-3.97139	7.14554e-05	0.000609645
Capana01g000534	327.624	2.27622	0.573617	3.96819	7.24212e-05	0.000617247
Capana08g002574	12.6904	3.56345	0.898108	3.96773	7.25593e-05	0.000618
Capana01g002809	43.3204	2.87498	0.725004	3.96547	7.32529e-05	0.000622838
Capana00g001352	17.4808	-3.98413	1.00603	-3.96025	7.48717e-05	0.000635513
Capana00g000256	67.1545	-2.38469	0.603059	-3.95432	7.67516e-05	0.000650135
Capana06g001473	81.1932	-2.04903	0.518423	-3.95242	7.73633e-05	0.000654201
Capana07g000862	11.7224	-5.54496	1.40392	-3.94961	7.82773e-05	0.000661026
Capana08g001495	1425.97	-2.08908	0.529006	-3.94907	7.8454e-05	0.000662293
Capana07g000711	22.5912	-2.86572	0.725797	-3.94837	7.8684e-05	0.000663585
Capana00g000202	42.9781	-2.24765	0.569697	-3.94535	7.96847e-05	0.000670855
Capana04g001480	56.4817	-5.37641	1.36313	-3.94418	8.00731e-05	0.000673211
Capana00g002052	19.7192	-2.10901	0.535831	-3.93596	8.28649e-05	0.000693159
Capana00g000130	110.888	2.01987	0.513641	3.93245	8.40859e-05	0.000701715
Capana00g000447	42.5684	-3.46457	0.881583	-3.92994	8.49673e-05	0.000707545
Capana02g001056	10.1674	-5.69984	1.45056	-3.9294	8.51568e-05	0.000708745
Capana05g002144	34.5705	-5.62838	1.43323	-3.92706	8.59923e-05	0.000714979
Capana02g001770	165.317	-2.57629	0.656397	-3.9249	8.67657e-05	0.000720853
Capana01g004130	7.98381	-6.16224	1.57059	-3.92353	8.72619e-05	0.000724563
Capana10g000588	52.0809	2.10885	0.537897	3.92055	8.83466e-05	0.000732343
Capana01g004296	77.0657	2.24722	0.57364	3.91747	8.9483e-05	0.000741021
Capana03g002975	14.1795	4.0662	1.03841	3.91578	9.01112e-05	0.000745725
Capana02g003213	61.9203	-2.90854	0.743325	-3.91288	9.1203e-05	0.000753252
Capana02g003086	26.2281	5.52322	1.41189	3.91194	9.15574e-05	0.000754922
Capana02g001673	6.56808	-5.63496	1.44491	-3.89986	9.62474e-05	0.000788911
Capana04g002258	8.40543	-5.92352	1.52028	-3.89633	9.76624e-05	0.00079915
Capana03g003100	40.7072	-2.21364	0.568816	-3.89165	9.95632e-05	0.000812024
Capana02g001455	29.8707	-5.87534	1.50998	-3.89101	9.98258e-05	0.000813899
Capana03g004475	520.595	2.0024	0.515048	3.8878	0.000101158	0.000823369
Capana02g002273	52.5857	2.51335	0.646977	3.88476	0.000102431	0.000831857
Capana00g003675	4170.43	2.53227	0.651888	3.88452	0.000102533	0.000832417
Capana00g000170	16.4761	-3.28893	0.84976	-3.87042	0.000108647	0.000876882
Capana03g000714	36.4623	3.32491	0.860122	3.86563	0.000110804	0.000893129
Capana00g000669	3.04591	-6.41531	1.66004	-3.86455	0.000111294	0.000896206
Capana00g000503	165.068	-2.15384	0.558064	-3.85948	0.000113629	0.000912139
Capana01g000280	30.7987	2.8182	0.730903	3.85577	0.000115365	0.000923888
Capana05g000563	47.51	2.09268	0.543006	3.85388	0.00011626	0.000930452
Capana03g001788	99.3403	2.27732	0.591324	3.85123	0.000117526	0.000938772
Capana04g001841	25.9935	-2.85501	0.74152	-3.85021	0.000118017	0.000940873
Capana00g004827	43.5052	2.09888	0.545833	3.84527	0.00012042	0.00095849
Capana04g001023	4.67207	-5.84849	1.52115	-3.84479	0.000120654	0.000959738
Capana01g002906	35.3512	2.65686	0.693018	3.83375	0.000126204	0.000998423
Capana06g002840	5.09979	-5.86314	1.52938	-3.83368	0.000126242	0.000998423
Capana09g000149	28.2933	-3.33157	0.86941	-3.83199	0.000127113	0.00100307
Capana04g001283	59.7226	-2.61721	0.683168	-3.83099	0.000127629	0.00100586
Capana10g001693	35.6711	2.84115	0.741723	3.83048	0.000127895	0.001007
Capana03g001329	149.678	2.22339	0.580616	3.82937	0.000128474	0.00101072
Capana09g001232	12.7834	-4.058	1.05971	-3.82934	0.00012849	0.00101072
Capana11g001074	188.624	-4.18723	1.10223	-3.79887	0.000145355	0.00112064
Capana08g002727	3.91327	-6.0167	1.58443	-3.79738	0.000146233	0.00112601
Capana01g001127	316.543	-2.2622	0.595933	-3.79606	0.000147015	0.00113063
Capana03g000642	34.1137	2.66716	0.702884	3.7946	0.000147883	0.00113695
Capana10g000150	28.424	2.54287	0.670236	3.79399	0.000148243	0.00113901
Capana03g000094	2941	2.68812	0.709626	3.78808	0.000151819	0.00116324
Capana06g000802	48.1331	-2.23163	0.590094	-3.78182	0.000155685	0.00119119
Capana03g000344	3.45323	-5.85975	1.55044	-3.77942	0.000157191	0.00120107
Capana06g001835	56.0439	-4.26995	1.1316	-3.77339	0.000161046	0.00122411
Capana08g001559	412.678	2.34434	0.6214	3.77268	0.000161502	0.00122645
Capana03g004120	18.318	-2.18151	0.578573	-3.77049	0.000162926	0.00123612
Capana01g003520	45.2285	2.35457	0.624515	3.77025	0.000163087	0.00123697
Capana06g001924	58.5104	-2.15151	0.571302	-3.76598	0.000165896	0.00125584
Capana00g001422	20.0325	3.8001	1.0095	3.76434	0.000166989	0.00126232
Capana11g000369	70.8765	-2.05042	0.544803	-3.7636	0.000167482	0.00126489
Capana08g002789	16.8702	3.22178	0.856659	3.76087	0.000169326	0.00127764
Capana02g002840	31.2348	-2.28696	0.60851	-3.7583	0.00017107	0.00128884
Capana00g004763	29.3023	2.11705	0.563911	3.75424	0.00017387	0.00130796
Capana06g001240	13.6194	-8.28842	2.21066	-3.7493	0.00017733	0.00133156
Capana04g001267	6.79113	-8.22915	2.1959	-3.7475	0.000178604	0.00133869
Capana05g001485	70.1	-2.78342	0.742907	-3.74666	0.000179204	0.00134238
Capana04g001037	96.2373	-2.62421	0.701979	-3.73831	0.00018526	0.00138273
Capana00g000704	48.4774	-2.01026	0.538447	-3.73345	0.000188878	0.0014055
Capana02g001846	11.4667	4.90162	1.31295	3.73329	0.000188993	0.00140594
Capana04g000747	11.4848	-6.10247	1.63502	-3.73235	0.000189705	0.00140997
Capana09g002330	73.7534	3.47539	0.9326	3.72656	0.000194112	0.00143841
Capana00g004297	19.105	-2.83007	0.759455	-3.72645	0.000194194	0.00143859
Capana07g000478	8.97931	4.3172	1.15876	3.72571	0.000194765	0.00144196
Capana02g001350	80.3672	-2.2804	0.612314	-3.72424	0.000195904	0.0014478
Capana04g000184	2541.5	-2.52997	0.679417	-3.72374	0.000196296	0.00145027
Capana02g002724	59.2364	-3.2736	0.87974	-3.7211	0.000198355	0.0014633
Capana00g003424	523.066	-2.72348	0.732073	-3.72023	0.000199038	0.0014679
Capana00g003787	78.0084	-3.50369	0.942135	-3.71889	0.000200102	0.00147403
Capana00g000397	17.3129	4.64845	1.25219	3.71225	0.000205422	0.00150781
Capana00g003127	54.682	-2.03756	0.548932	-3.71186	0.000205745	0.00150894
Capana05g001620	62.9779	2.09738	0.565041	3.7119	0.00020571	0.00150894
Capana10g001523	68.2727	-3.04155	0.820443	-3.7072	0.000209562	0.0015332
Capana04g000429	71.7383	-2.38015	0.642715	-3.70328	0.000212833	0.00155576
Capana00g001215	7.96375	-3.36457	0.908884	-3.70187	0.000214013	0.00156346
Capana03g004592	502.089	2.04658	0.552944	3.70125	0.000214544	0.00156596
Capana08g002095	1757.96	-3.003	0.812945	-3.69398	0.000220768	0.00160383
Capana06g002417	7.27455	5.15153	1.39581	3.69072	0.000223619	0.00162122
Capana00g001009	32.3936	-2.04401	0.55392	-3.69008	0.000224183	0.00162436
Capana04g001889	15.0662	-5.0103	1.35793	-3.68965	0.000224564	0.00162617
Capana10g002058	17.0718	-3.0208	0.820448	-3.68189	0.000231515	0.00167163
Capana08g000129	115.884	2.57607	0.700252	3.67877	0.000234357	0.0016892
Capana00g004688	16.5219	-5.09237	1.38539	-3.67577	0.000237134	0.00170723
Capana12g002128	12.5977	5.25644	1.43023	3.67523	0.000237634	0.00170934
Capana11g001529	24.8129	-3.08643	0.839844	-3.675	0.000237849	0.00170989
Capana09g000470	43.36	-2.00628	0.546075	-3.67401	0.000238775	0.00171406
Capana04g000677	15.5023	-3.03326	0.825748	-3.67335	0.00023939	0.00171799
Capana02g002698	48.3669	2.28801	0.623046	3.67229	0.000240388	0.00172415
Capana01g000467	13.4602	3.4876	0.951598	3.66499	0.000247348	0.00176844
Capana08g001149	240.839	2.17197	0.59274	3.66429	0.00024803	0.00177281
Capana04g000690	47.6067	2.27216	0.620142	3.66394	0.000248367	0.00177419
Capana05g000859	34.01	4.34367	1.186	3.66244	0.000249825	0.00178204
Capana11g001839	24.8266	-2.27783	0.621928	-3.66253	0.000249733	0.00178204
Capana12g000237	1448.17	-2.60921	0.712412	-3.6625	0.000249767	0.00178204
Capana08g002509	46.9054	2.42154	0.661974	3.65805	0.000254141	0.00180866
Capana09g001671	38.921	2.35807	0.644759	3.65729	0.000254896	0.00181196
Capana03g001315	33.5998	2.62465	0.717809	3.65647	0.000255708	0.00181721
Capana03g001876	55.055	2.33385	0.638464	3.65541	0.000256767	0.00182212
Capana02g003085	74.4941	2.17163	0.594362	3.65371	0.000258475	0.0018311
Capana02g001704	828.579	2.08618	0.571222	3.65214	0.000260063	0.00183973
Capana00g000702	14.981	-5.04057	1.38112	-3.64964	0.00026261	0.00185457
Capana04g001017	26.9103	-2.34997	0.644079	-3.64857	0.000263702	0.00186017
Capana10g001356	33.0999	2.23444	0.613109	3.64444	0.000267975	0.00188655
Capana11g002193	43.9272	-2.06384	0.566344	-3.64414	0.000268285	0.0018882
Capana02g001644	10.2018	-3.66112	1.00496	-3.64305	0.00026943	0.00189373
Capana00g000601	50.2223	2.86842	0.787762	3.64123	0.00027134	0.0019043
Capana04g000950	250.053	-3.21089	0.881877	-3.64097	0.00027161	0.00190472
Capana07g001916	28.653	2.16914	0.596429	3.63687	0.000275966	0.00192803
Capana01g003321	94.2157	-2.06365	0.568055	-3.63284	0.000280322	0.00195351
Capana04g001403	75.0253	2.4011	0.660979	3.63264	0.000280537	0.00195446
Capana10g000571	140.343	2.08031	0.573133	3.62972	0.000283734	0.00197396
Capana04g001789	133.476	-2.60735	0.719108	-3.62581	0.000288053	0.00199952
Capana01g001955	64.6755	-2.22064	0.612763	-3.62397	0.000290117	0.00201103
Capana02g003128	194.004	2.21152	0.610574	3.62204	0.000292285	0.00202323
Capana06g002522	43.1729	2.13083	0.588289	3.62209	0.000292236	0.00202323
Capana11g000186	35.3794	-2.30028	0.637466	-3.60848	0.000307992	0.00211954
Capana02g003208	283.654	2.08445	0.577785	3.60766	0.000308974	0.00212512
Capana01g003216	203.51	-2.09657	0.581777	-3.60374	0.000313675	0.00215267
Capana01g001756	29.9632	-2.02659	0.562458	-3.6031	0.000314447	0.00215738
Capana00g003280	30.546	2.51348	0.698568	3.59805	0.000320618	0.00219546
Capana00g003114	160.517	2.28459	0.635671	3.59398	0.000325664	0.00222571
Capana12g001110	29.393	-2.89916	0.806974	-3.59263	0.000327362	0.00223424
Capana12g000238	391.629	-3.98697	1.1105	-3.59026	0.000330353	0.0022519
Capana09g002316	18.793	3.45148	0.961588	3.58936	0.000331491	0.00225745
Capana00g000884	43.0767	-2.93266	0.817365	-3.58795	0.000333289	0.00226783
Capana10g002474	92.1454	-2.02148	0.563405	-3.58797	0.000333266	0.00226783
Capana02g002167	26.5226	2.51948	0.703251	3.58262	0.000340171	0.00230959
Capana03g000819	32.1097	2.92152	0.815899	3.58074	0.000342621	0.00232304
Capana09g002093	7.49056	-5.99175	1.67368	-3.57999	0.000343611	0.00232911
Capana04g002876	372.79	-4.38289	1.22457	-3.57911	0.000344766	0.00233503
Capana10g001261	233.645	-2.7311	0.763601	-3.57661	0.000348082	0.00235556
Capana07g001643	118.804	2.03354	0.568834	3.57493	0.000350324	0.00236815
Capana02g001516	20.7439	-3.09577	0.86626	-3.57372	0.000351943	0.0023778
Capana01g001865	599.611	-2.04216	0.571617	-3.57261	0.000353444	0.00238729
Capana00g004112	18.7976	2.70066	0.75595	3.57253	0.000353545	0.00238732
Capana08g002099	2595.82	-2.98342	0.835608	-3.57035	0.0003565	0.00240269
Capana04g001551	25.4307	-2.22737	0.62395	-3.56978	0.000357276	0.00240727
Capana01g003374	42.2221	2.55048	0.714695	3.56862	0.000358865	0.00241667
Capana11g000813	107.673	5.05184	1.4197	3.55839	0.000373133	0.00250221
Capana06g000057	157.618	2.65977	0.747676	3.55738	0.000374567	0.00250829
Capana09g000242	23.2483	3.12964	0.880012	3.55636	0.00037603	0.00251518
Capana04g001940	48.2897	-2.04318	0.57467	-3.55539	0.000377414	0.00252172
Capana00g003811	23.5265	-2.95844	0.832908	-3.55194	0.0003824	0.00255022
Capana05g001765	180.419	2.08061	0.585841	3.5515	0.000383048	0.00255386
Capana01g002552	25.8639	2.42219	0.682882	3.54701	0.000389625	0.00259005
Capana09g002080	21.1409	3.09616	0.872962	3.54673	0.000390051	0.00259218
Capana07g001503	96.4832	-3.00225	0.847141	-3.54399	0.000394127	0.00261507
Capana04g002378	17.1786	-2.57479	0.726675	-3.54324	0.000395241	0.00262176
Capana02g000864	16.2666	-4.27543	1.20744	-3.54091	0.000398744	0.00264217
Capana04g002563	23.3215	2.39857	0.678275	3.53628	0.000405801	0.00268177
Capana04g001552	10.3349	-5.19762	1.46989	-3.53607	0.000406122	0.00268318
Capana10g000434	22.3706	-5.33529	1.5131	-3.52607	0.000421772	0.00277181
Capana07g001253	10.608	-4.94222	1.40265	-3.52349	0.000425903	0.00279599
Capana03g001971	23.4365	2.47414	0.702868	3.52006	0.000431455	0.0028272
Capana04g002185	8.69061	-4.91863	1.40156	-3.5094	0.000449115	0.00292284
Capana00g000803	38.4403	-2.26489	0.645437	-3.50908	0.000449653	0.00292481
Capana00g002334	12.5184	2.26283	0.644874	3.50894	0.000449889	0.00292557
Capana00g004142	26.8773	-2.70447	0.771818	-3.50403	0.000458276	0.00297543
Capana07g002346	263.232	2.66535	0.760682	3.5039	0.000458494	0.00297607
Capana12g002122	29.6292	4.11604	1.17492	3.50325	0.000459621	0.00298183
Capana11g000297	18.3822	4.45475	1.27166	3.50311	0.000459861	0.0029826
Capana01g001613	55.6742	-2.25421	0.644281	-3.4988	0.000467363	0.00302493
Capana07g001213	7.38939	-4.48297	1.2823	-3.49604	0.000472226	0.00305401
Capana01g002238	101.169	-2.13128	0.610308	-3.49214	0.000479171	0.00309329
Capana01g002270	105.366	-2.99143	0.85671	-3.49176	0.000479848	0.00309676
Capana08g001783	227.292	-3.83644	1.09973	-3.48853	0.000485692	0.00312887
Capana05g001424	4.82681	-5.52657	1.58575	-3.48516	0.000491845	0.00316029
Capana11g001877	367.07	-2.25461	0.647484	-3.48211	0.000497477	0.00319152
Capana08g002658	28.3973	-3.14732	0.903913	-3.48188	0.000497905	0.00319292
Capana00g000775	12.9393	-2.31764	0.665663	-3.48171	0.000498227	0.00319303
Capana00g002596	52.8192	-2.26291	0.650173	-3.48047	0.000500541	0.00320475
Capana01g004427	3.90609	4.78296	1.37424	3.48045	0.000500573	0.00320475
Capana10g002404	7.59519	-5.37538	1.54466	-3.47998	0.000501448	0.0032087
Capana09g001864	832.721	-2.07031	0.59525	-3.47805	0.000505081	0.00322945
Capana07g001470	16.0086	-2.2945	0.660204	-3.47544	0.000510021	0.00325716
Capana07g001413	28.6021	2.19759	0.633321	3.46995	0.00052056	0.00331815
Capana04g001038	90.0927	2.38872	0.688554	3.46917	0.000522059	0.00332685
Capana00g004087	11.7796	4.33177	1.25085	3.46305	0.000534084	0.00338695
Capana10g001749	1006.65	-2.53438	0.731902	-3.46274	0.00053471	0.00339005
Capana06g002269	661.556	-2.52945	0.730611	-3.46211	0.000535967	0.00339628
Capana02g001151	36.0914	3.33339	0.964007	3.45785	0.000544512	0.00344339
Capana01g000135	8.136	-4.13446	1.19609	-3.45664	0.000546949	0.00345616
Capana00g002056	7.09212	-3.057	0.884567	-3.45593	0.000548404	0.0034627
Capana00g002391	113.229	-3.65661	1.05811	-3.45579	0.000548688	0.00346362
Capana05g001886	18.4372	-3.04706	0.881835	-3.45536	0.000549562	0.00346825
Capana04g002299	22.2443	-2.88096	0.833967	-3.45453	0.000551263	0.00347592
Capana01g000742	15.3234	2.78925	0.807507	3.45415	0.000552034	0.00347766
Capana02g000947	4.60259	-5.71563	1.65635	-3.45074	0.00055906	0.00351567
Capana03g003899	67.9207	2.52614	0.732775	3.44737	0.000566082	0.00355532
Capana06g002308	24.5704	2.27017	0.659399	3.44279	0.000575746	0.00361053
Capana11g000135	19.431	2.71714	0.789291	3.44251	0.00057635	0.00361199
Capana01g001410	28.1491	-2.43046	0.706178	-3.44171	0.000578057	0.00362012
Capana07g001911	13.6497	3.69165	1.07264	3.44166	0.000578151	0.00362012
Capana04g001173	7.99141	-8.6547	2.51569	-3.44029	0.000581087	0.003633
Capana04g000689	38.5077	-2.25295	0.655921	-3.4348	0.000592998	0.00369936
Capana05g002076	5.01716	-7.746	2.25548	-3.4343	0.000594077	0.00370394
Capana03g003914	5.41037	-5.4541	1.58919	-3.43201	0.000599135	0.00372705
Capana11g001403	41.911	2.43437	0.709829	3.42951	0.000604668	0.00375487
Capana02g003125	25.2503	2.27195	0.663078	3.42637	0.000611716	0.00379011
Capana09g001637	10.5369	3.78489	1.10524	3.4245	0.000615942	0.00381153
Capana03g003725	8.33941	4.79757	1.40243	3.42091	0.000624124	0.00385418
Capana05g001343	21.0424	-3.92953	1.14901	-3.41994	0.000626359	0.00386442
Capana07g001779	7.1637	-5.46854	1.59921	-3.41953	0.000627294	0.00386922
Capana06g000592	127.708	-2.15797	0.631439	-3.41754	0.000631895	0.00389566
Capana08g002635	18.7444	-2.47567	0.724656	-3.41634	0.000634692	0.00390893
Capana02g002164	59.3463	2.30166	0.673936	3.41525	0.000637237	0.0039208
Capana12g000393	23.4592	2.55192	0.748195	3.41076	0.000647814	0.00397602
Capana03g002167	14.5922	-3.47963	1.02073	-3.40897	0.00065209	0.00399929
Capana03g000551	21.5919	2.33519	0.686178	3.40319	0.000666038	0.00406874
Capana12g001223	23.8893	2.34178	0.688234	3.4026	0.000667489	0.0040766
Capana11g000459	30.7129	-5.06081	1.48851	-3.39992	0.000674067	0.00410969
Capana00g004870	12.0085	-7.50251	2.20786	-3.3981	0.000678565	0.00412896
Capana01g001537	252.997	2.15892	0.635349	3.398	0.000678798	0.00412896
Capana08g002096	826.026	-3.7226	1.09593	-3.39675	0.000681915	0.00414107
Capana02g002490	24.7056	-2.62969	0.775349	-3.39162	0.000694802	0.00420817
Capana01g002392	36.6689	2.48559	0.733338	3.38942	0.000700397	0.00423585
Capana00g004727	25.3928	2.11049	0.622958	3.38786	0.000704413	0.00425807
Capana08g000116	4.63333	4.55679	1.34535	3.38707	0.000706428	0.00426817
Capana10g000686	37.3073	-2.23129	0.659084	-3.38544	0.000710648	0.0042874
Capana07g002383	18.0337	2.20949	0.652808	3.3846	0.000712832	0.00429953
Capana10g000317	14.7542	3.14117	0.928538	3.38292	0.000717189	0.0043237
Capana03g000701	16.4237	2.26287	0.669114	3.38189	0.00071989	0.00433578
Capana02g001800	22.5042	4.41542	1.30688	3.3786	0.000728569	0.0043751
Capana03g003724	21.7727	2.56789	0.759994	3.37883	0.000727942	0.0043751
Capana03g003826	3.47487	-6.71043	1.98867	-3.37432	0.000739971	0.00442982
Capana01g002468	16.2947	-2.52399	0.748174	-3.37353	0.000742105	0.00444046
Capana00g004312	320.9	2.13044	0.631592	3.37313	0.000743202	0.00444594
Capana05g001563	141.082	-2.63089	0.779986	-3.373	0.000743545	0.00444693
Capana12g001004	309.946	2.03533	0.603496	3.37256	0.000744715	0.00445001
Capana06g001389	10.2979	-4.90033	1.45371	-3.37091	0.000749208	0.00447109
Capana07g000048	30.1235	-2.67113	0.794159	-3.36347	0.000769686	0.0045713
Capana02g002402	353.18	-3.36841	1.00202	-3.36163	0.000774841	0.00459642
Capana03g001063	111.642	2.21394	0.659176	3.35865	0.000783254	0.00463863
Capana09g002444	6.25454	6.15148	1.83154	3.35864	0.000783266	0.00463863
Capana11g001970	40.7807	2.79487	0.832655	3.35658	0.00078912	0.00466438
Capana05g001963	19.6675	-4.74783	1.41467	-3.35613	0.00079041	0.00466867
Capana00g004373	4.31797	-3.97746	1.18522	-3.35588	0.000791118	0.00467107
Capana03g004249	13.7541	-3.80967	1.13779	-3.34831	0.000813048	0.00478415
Capana00g001380	11.0325	-4.79469	1.43203	-3.34817	0.000813466	0.00478442
Capana07g002030	25.8396	2.22333	0.664056	3.3481	0.000813672	0.00478442
Capana00g002044	12.4361	-2.54745	0.762075	-3.34278	0.000829449	0.00486336
Capana00g001277	12.7878	4.83536	1.44679	3.34213	0.000831383	0.00487124
Capana10g000699	34.2945	-2.22442	0.665809	-3.34093	0.000834982	0.00489002
Capana10g000828	19.7827	-2.12932	0.637499	-3.34011	0.000837437	0.00490208
Capana00g002091	81.4259	4.6989	1.40735	3.33883	0.000841311	0.00492011
Capana04g001152	30.7673	-2.40451	0.720371	-3.33788	0.0008442	0.00493468
Capana02g003706	3.50654	-6.58046	1.97271	-3.33575	0.000850688	0.00496675
Capana12g002249	13.9998	-2.57231	0.771174	-3.33558	0.000851224	0.00496871
Capana04g001495	45.2595	2.10389	0.631165	3.33334	0.000858106	0.005003
Capana04g000931	42.0993	2.5323	0.760174	3.33122	0.000864677	0.00503776
Capana02g001688	15.6389	-5.25833	1.57937	-3.32939	0.00087035	0.00506842
Capana06g001378	75.1924	-2.72638	0.819487	-3.32693	0.00087808	0.00509907
Capana02g001193	101.03	-2.44043	0.733582	-3.32673	0.000878717	0.00510158
Capana03g003881	854.121	2.10584	0.633329	3.32504	0.000884067	0.00512424
Capana00g003610	20.0715	-2.02939	0.610365	-3.32487	0.000884584	0.00512604
Capana00g004557	43.8636	-2.08434	0.627505	-3.32163	0.000894938	0.00517637
Capana00g003026	26.2873	-2.35169	0.708912	-3.31732	0.000908855	0.00523732
Capana10g000097	21.1457	2.29979	0.694005	3.31379	0.000920399	0.005294
Capana12g002213	3.13916	-5.93157	1.79458	-3.30526	0.00094887	0.00543884
Capana01g003214	9.99631	-2.84998	0.862459	-3.30448	0.00095154	0.00545163
Capana07g000648	10.9306	-2.91073	0.881217	-3.30308	0.000956288	0.00547377
Capana09g002174	294.347	2.06616	0.626	3.30057	0.000964885	0.00551407
Capana02g003661	54.323	-2.42152	0.733961	-3.29925	0.000969428	0.00553876
Capana04g001115	187.363	2.10499	0.638269	3.29797	0.00097386	0.00556193
Capana00g004637	41.721	-3.94146	1.19554	-3.29681	0.000977907	0.00558206
Capana10g000258	19.9499	-2.22807	0.675989	-3.29602	0.000980645	0.00559383
Capana03g000700	16.7902	2.12034	0.643438	3.29534	0.000983039	0.00560233
Capana00g001151	9.05242	-3.97977	1.20813	-3.29415	0.00098719	0.00562072
Capana02g002911	83.4573	2.1203	0.644609	3.28928	0.00100443	0.0057072
Capana03g003915	12.3168	-3.57164	1.08615	-3.28834	0.00100778	0.00571969
Capana04g000758	19.084	2.27344	0.691805	3.28624	0.00101533	0.0057507
Capana03g001796	10.0964	-3.04248	0.926003	-3.2856	0.00101764	0.00575718
Capana12g000888	34.2693	-2.32444	0.707439	-3.28571	0.00101727	0.00575718
Capana06g000365	528.61	-2.28871	0.69675	-3.28484	0.00102041	0.00577022
Capana05g001274	17.3568	-2.44149	0.743669	-3.28304	0.00102694	0.00580317
Capana02g002661	7.28265	4.4762	1.3638	3.28215	0.0010302	0.00581233
Capana05g000244	8.96447	-2.12182	0.646447	-3.28227	0.00102974	0.00581233
Capana03g001559	18.9851	2.9827	0.909602	3.27913	0.00104127	0.005862
Capana03g001343	7.8245	-5.04903	1.54035	-3.27784	0.00104605	0.00588036
Capana08g002098	102.764	-5.15569	1.5737	-3.27616	0.00105228	0.00590468
Capana01g004252	22.8843	-2.28882	0.699396	-3.27257	0.00106575	0.00596542
Capana06g001163	18.9305	2.39889	0.733292	3.2714	0.00107016	0.00598388
Capana12g000925	114.532	-3.3651	1.02954	-3.26854	0.00108105	0.0060388
Capana12g002174	5.55973	-5.76607	1.76448	-3.26785	0.00108366	0.00605065
Capana00g000469	69.8344	3.57884	1.0967	3.26328	0.00110132	0.0061365
Capana03g000530	32.1975	-2.14844	0.658616	-3.26204	0.00110612	0.00616081
Capana03g000381	59.358	2.04566	0.627283	3.26114	0.00110966	0.00617635
Capana00g000771	5.62475	-3.7865	1.16155	-3.25988	0.00111459	0.00619408
Capana10g002059	22.6056	-2.44145	0.749306	-3.25828	0.00112091	0.00622498
Capana00g001244	10.6572	-4.91427	1.50914	-3.25634	0.00112859	0.00625922
Capana00g003445	5.83096	-4.58456	1.40881	-3.25421	0.0011371	0.00629795
Capana08g000683	12.2722	3.88373	1.19379	3.25328	0.00114082	0.00631577
Capana07g000693	19.4561	3.04642	0.937478	3.24959	0.0011557	0.00638388
Capana10g001044	4.09962	-5.0369	1.55024	-3.2491	0.0011577	0.00639207
Capana07g002331	39.1803	2.03232	0.625998	3.24653	0.00116819	0.00643998
Capana01g004438	71.6662	4.59617	1.41609	3.24569	0.00117167	0.00645774
Capana03g004603	12.8139	-2.78636	0.858852	-3.24428	0.00117746	0.00648531
Capana03g001476	10.2743	-4.2246	1.30249	-3.24347	0.00118082	0.00650091
Capana00g001051	22.4749	-2.97427	0.918619	-3.23776	0.00120472	0.00661784
Capana11g002027	35.6212	3.88117	1.19911	3.2367	0.0012092	0.00663508
Capana00g004542	24.5437	2.62828	0.812101	3.23639	0.00121052	0.00664071
Capana00g002047	13.0153	-2.63182	0.813826	-3.23389	0.00122117	0.00668891
Capana06g002932	4.74703	-4.62246	1.43103	-3.23017	0.00123718	0.00676356
Capana02g002038	33.4473	-2.97255	0.921329	-3.22638	0.00125369	0.00683683
Capana10g001524	114.093	-2.99934	0.930323	-3.22398	0.00126422	0.00688366
Capana02g002306	20.4	2.00123	0.620771	3.22377	0.00126514	0.00688717
Capana08g002081	28.2602	2.66716	0.828446	3.21947	0.0012843	0.00697157
Capana06g000570	68.3676	-2.38307	0.740312	-3.21901	0.00128632	0.006978
Capana03g000560	76.7517	2.11005	0.655761	3.21771	0.0012922	0.00700219
Capana04g000674	9.6595	-3.26427	1.01722	-3.20901	0.00133192	0.00718447
Capana10g001979	45.7913	2.1421	0.667841	3.2075	0.00133893	0.00721757
Capana03g000930	6.71388	-4.22942	1.31968	-3.20488	0.0013512	0.00727743
Capana02g002688	138.905	-2.11531	0.660109	-3.20448	0.00135305	0.00728579
Capana00g003763	13.2582	-4.62831	1.44438	-3.20436	0.00135361	0.00728723
Capana11g002169	14.0913	-3.60379	1.12527	-3.2026	0.00136191	0.00732714
Capana06g000255	19.2311	4.23844	1.32506	3.19868	0.00138058	0.00741064
Capana07g001868	12.722	-2.98053	0.932155	-3.19747	0.00138641	0.00743099
Capana07g001433	3.63605	-5.96917	1.86815	-3.19524	0.00139716	0.00747625
Capana01g003382	20.891	2.45662	0.769002	3.19456	0.00140046	0.00748565
Capana09g001280	9.93855	-4.09488	1.28336	-3.19074	0.00141909	0.00756421
Capana01g000108	18.4061	3.01329	0.946663	3.18307	0.00145724	0.00774092
Capana07g000358	223.275	2.23977	0.704737	3.17816	0.00148212	0.00784788
Capana06g000127	9.41951	-4.77444	1.50406	-3.17437	0.00150161	0.00793756
Capana03g001838	38.5487	4.62487	1.45714	3.17394	0.00150386	0.0079474
Capana10g002287	9.08668	-6.01858	1.89628	-3.17389	0.00150412	0.0079474
Capana03g001034	74.2002	-4.51638	1.42405	-3.1715	0.00151655	0.00800285
Capana11g001265	2.67477	-5.84333	1.84437	-3.16819	0.00153392	0.00807564
Capana00g002782	32.6098	-2.46764	0.779955	-3.16382	0.00155711	0.00818174
Capana03g001352	265.565	-2.13136	0.673701	-3.16365	0.00155802	0.00818342
Capana04g002231	47.8133	-4.43716	1.40264	-3.16343	0.00155919	0.00818783
Capana11g001109	3.95608	-4.83373	1.52902	-3.16133	0.00157049	0.00824015
Capana04g002228	8.37324	-3.99381	1.26472	-3.15787	0.00158929	0.00832295
Capana00g001796	6.61029	-2.84667	0.901474	-3.1578	0.00158966	0.00832313
Capana05g002459	21.0173	2.14264	0.678773	3.15664	0.00159599	0.00834921
Capana03g001482	74.4851	2.10571	0.667314	3.1555	0.00160225	0.0083767
Capana11g000295	12.8916	4.60919	1.46093	3.15497	0.00160514	0.00838648
Capana01g001640	21.4301	-2.22663	0.705943	-3.15412	0.00160985	0.0084058
Capana05g002348	20.6664	2.02048	0.641034	3.15191	0.00162208	0.00846289
Capana03g000998	9.63132	3.97997	1.26354	3.14985	0.00163354	0.0085044
Capana03g003353	5.39665	-4.92675	1.56416	-3.14977	0.00163398	0.00850491
Capana05g000605	51.4003	2.08877	0.663526	3.14798	0.00164401	0.00854635
Capana01g001941	57.5589	-2.3385	0.744836	-3.13963	0.00169164	0.00876459
Capana12g002683	9.39403	-3.9064	1.24469	-3.13846	0.00169839	0.00879219
Capana00g002881	45.0205	2.3302	0.742601	3.13789	0.0017017	0.00880568
Capana03g003794	43.5916	2.86974	0.914988	3.13637	0.00171051	0.00884755
Capana10g001136	4.18138	5.44169	1.73961	3.12812	0.00175931	0.00906028
Capana03g002484	120.471	3.21138	1.02711	3.12663	0.00176823	0.00909678
Capana11g001955	34.0679	-2.10713	0.67426	-3.1251	0.00177747	0.00913108
Capana11g002023	24.3148	-2.0019	0.640915	-3.1235	0.00178715	0.00917317
Capana05g000591	3.08535	-5.36709	1.72147	-3.11773	0.00182248	0.00931791
Capana00g002255	255.415	-4.68894	1.50455	-3.1165	0.00183011	0.00934342
Capana05g000312	25.8761	-2.16514	0.694766	-3.11636	0.00183099	0.00934406
Capana12g000078	9.77107	-4.96213	1.59227	-3.1164	0.00183074	0.00934406
Capana00g002368	20.3783	3.02562	0.971694	3.11376	0.00184721	0.00940556
Capana03g000818	18.9064	4.62143	1.48532	3.11139	0.00186207	0.00947347
Capana08g001961	24.3047	4.35209	1.39886	3.11116	0.00186353	0.00947893
Capana00g003285	10.1265	-4.63294	1.48934	-3.11074	0.0018662	0.00948861
Capana03g002606	20.2097	2.00484	0.644589	3.11027	0.00186919	0.00949636
Capana07g001423	20.8432	2.35251	0.756371	3.11026	0.00186925	0.00949636
Capana03g000231	98.4717	-2.68325	0.862869	-3.10969	0.00187287	0.00951083
Capana02g001216	24.0699	2.54115	0.817573	3.10816	0.00188253	0.00955124
Capana06g000601	15.502	-2.56217	0.824471	-3.10765	0.00188581	0.00956283
Capana10g000259	23.9777	2.57975	0.830807	3.10511	0.00190206	0.00963044
Capana00g002178	13.1668	3.63919	1.17206	3.10495	0.0019031	0.00963083
Capana01g000468	12.3184	2.62109	0.844876	3.10234	0.00191996	0.00969636
Capana03g004358	24.1107	-2.2607	0.728862	-3.10168	0.00192426	0.0097102
Capana11g001267	3.47709	-5.47356	1.76536	-3.10053	0.00193172	0.00974188
Capana00g000476	21.2755	-2.58072	0.832715	-3.09916	0.0019407	0.00978316
Capana07g000309	135.509	-2.01545	0.651131	-3.09531	0.00196607	0.00989095

## Sheet: CL3_vs_HL3
Geneid	baseMean	log2FoldChange	lfcSE	stat	pvalue	padj
Capana03g001955	24.6952	-39.7629	1.79472	-22.1554	9.25183e-109	2.29464e-104
Capana10g002520	232.073	-36.7246	2.09264	-17.5494	6.01178e-69	7.45521e-65
Capana01g000574	33348	-11.2801	0.697679	-16.168	8.47767e-59	7.00877e-55
Capana09g002337	17461	-10.0517	0.668751	-15.0305	4.63422e-51	2.87345e-47
Capana06g000346	2224.66	-5.09685	0.348295	-14.6337	1.7119e-48	8.4917e-45
Capana06g000376	3801.04	-5.85462	0.401894	-14.5676	4.51608e-48	1.8668e-44
Capana11g001527	43.5362	-30.4918	2.09554	-14.5508	5.77211e-48	2.04514e-44
Capana00g002364	1799.54	-3.42578	0.239686	-14.2928	2.42716e-46	7.5248e-43
Capana01g000575	17641.4	-8.52995	0.599114	-14.2376	5.35349e-46	1.4753e-42
Capana02g003394	655.407	-4.17601	0.297351	-14.044	8.38309e-45	2.07917e-41
Capana11g001957	19.4655	-29.1128	2.08644	-13.9533	3.00336e-44	6.77176e-41
Capana00g003804	42.3681	-29.9658	2.15059	-13.9337	3.9507e-44	8.16544e-41
Capana02g002310	11438.3	-4.02407	0.28935	-13.9073	5.7211e-44	1.0915e-40
Capana09g001642	1246.15	-3.37133	0.251341	-13.4134	5.04766e-41	8.94228e-38
Capana02g003595	291.695	-3.8658	0.291224	-13.2743	3.26115e-40	5.3922e-37
Capana03g001831	1436.96	-7.40225	0.572167	-12.9372	2.77469e-38	4.30112e-35
Capana08g001792	301.016	-2.77736	0.21551	-12.8874	5.30124e-38	7.73419e-35
Capana03g000678	1900.33	-3.57232	0.278417	-12.8308	1.10151e-37	1.51776e-34
Capana07g000086	2337.01	-5.25217	0.412291	-12.739	3.59097e-37	4.68754e-34
Capana02g003034	1719.53	-2.64659	0.20873	-12.6795	7.68373e-37	9.5286e-34
Capana10g000365	493.166	4.77323	0.380046	12.5596	3.52081e-36	4.15824e-33
Capana02g002131	5208.12	-7.33861	0.586289	-12.517	6.02348e-36	6.79065e-33
Capana04g001345	17.5957	-27.1427	2.174	-12.4852	8.99443e-36	9.69912e-33
Capana01g001693	296.806	3.7315	0.300565	12.415	2.16775e-35	2.24018e-32
Capana00g004275	12606.4	-8.66813	0.698808	-12.4042	2.48126e-35	2.46161e-32
Capana05g000431	5776.71	-14.9031	1.21032	-12.3134	7.67225e-35	7.31874e-32
Capana03g001908	65006.2	-12.0786	0.988697	-12.2167	2.53255e-34	2.32638e-31
Capana03g000552	34263.4	-10.3616	0.853793	-12.136	6.80798e-34	6.03041e-31
Capana08g002267	63365.5	-8.23257	0.678748	-12.1291	7.40998e-34	6.33732e-31
Capana03g002156	57142.1	-6.08194	0.503307	-12.084	1.28362e-33	1.06121e-30
Capana10g000661	272.847	2.98997	0.249343	11.9914	3.94301e-33	3.15466e-30
Capana02g003579	5850.34	-11.3667	0.948789	-11.9802	4.51003e-33	3.49555e-30
Capana03g004641	3797.22	-2.92434	0.244824	-11.9447	6.92372e-33	5.2037e-30
Capana02g001122	4700.83	-2.70025	0.226249	-11.9348	7.79034e-33	5.68282e-30
Capana03g001241	23418.8	-7.68339	0.647466	-11.8669	1.75942e-32	1.24678e-29
Capana06g001262	1277.01	-4.14045	0.349192	-11.8572	1.97407e-32	1.36003e-29
Capana03g004213	1477.11	-3.41816	0.288625	-11.8429	2.34164e-32	1.56966e-29
Capana09g000318	1133.87	-2.94835	0.249048	-11.8385	2.46932e-32	1.61169e-29
Capana04g000403	461.425	3.58379	0.303006	11.8274	2.81617e-32	1.79094e-29
Capana02g001951	1707.51	-5.90681	0.503303	-11.7361	8.32421e-32	5.03554e-29
Capana03g001016	17323.2	-10.6461	0.907005	-11.7377	8.16874e-32	5.03554e-29
Capana02g002503	246.522	-5.34494	0.456728	-11.7027	1.23491e-31	7.29246e-29
Capana07g000266	568.421	3.72994	0.319226	11.6843	1.53267e-31	8.84031e-29
Capana01g002948	1719.13	-2.82951	0.242326	-11.6764	1.68182e-31	9.48012e-29
Capana03g004605	1002.56	-4.17274	0.359306	-11.6133	3.52653e-31	1.94367e-28
Capana11g000505	1097.28	3.72515	0.322593	11.5475	7.59683e-31	4.09601e-28
Capana05g002151	618.412	-3.80195	0.331983	-11.4523	2.291e-30	1.20897e-27
Capana03g001820	358.828	3.68542	0.322025	11.4445	2.5046e-30	1.29415e-27
Capana06g002581	916.986	-4.21968	0.368932	-11.4376	2.7141e-30	1.37378e-27
Capana01g001082	3227.79	-2.72923	0.240049	-11.3694	5.9367e-30	2.94484e-27
Capana03g000800	652.701	-4.87338	0.428715	-11.3674	6.0765e-30	2.95509e-27
Capana11g001705	1244.38	2.21637	0.195291	11.349	7.49786e-30	3.57619e-27
Capana10g001385	1960.85	-4.08146	0.360122	-11.3335	8.95041e-30	4.18845e-27
Capana02g002393	764.39	3.63188	0.320511	11.3315	9.15763e-30	4.20607e-27
Capana03g001231	675.675	-3.0229	0.266964	-11.3233	1.00641e-29	4.53838e-27
Capana08g002262	22427.4	-10.4811	0.926407	-11.3137	1.1223e-29	4.97057e-27
Capana10g002334	741.479	3.02611	0.268423	11.2737	1.77047e-29	7.7037e-27
Capana03g001238	31571.5	-7.90226	0.702579	-11.2475	2.38247e-29	1.01879e-26
Capana03g001342	2345.92	-2.87419	0.25631	-11.2137	3.49095e-29	1.4675e-26
Capana06g000385	32953	-8.20825	0.735198	-11.1647	6.07169e-29	2.50983e-26
Capana08g002266	59117.8	-8.05742	0.722199	-11.1568	6.63429e-29	2.69744e-26
Capana04g000081	1159.71	-3.61486	0.325309	-11.1121	1.09569e-28	4.38313e-26
Capana08g002622	220.962	3.7932	0.343507	11.0426	2.38093e-28	9.37329e-26
Capana01g001657	6648.77	-11.4268	1.03628	-11.0267	2.84022e-28	1.10068e-25
Capana07g002050	200.001	-2.28603	0.207462	-11.0191	3.09283e-28	1.16668e-25
Capana09g001977	181.997	3.13066	0.285332	10.972	5.21233e-28	1.9295e-25
Capana00g001638	490.695	-3.33912	0.306299	-10.9015	1.13396e-27	4.13595e-25
Capana04g002612	3271.41	-6.08471	0.561934	-10.8282	2.53189e-27	9.10087e-25
Capana01g000791	1533.77	2.61273	0.242198	10.7876	3.9408e-27	1.39628e-24
Capana06g002498	48929.6	-6.22818	0.579621	-10.7453	6.23818e-27	2.17915e-24
Capana03g000604	1846.88	-10.9244	1.01791	-10.7321	7.19351e-27	2.47797e-24
Capana08g001601	716.877	-3.35139	0.313028	-10.7064	9.50049e-27	3.22782e-24
Capana01g002946	1302.62	-3.92149	0.367774	-10.6628	1.51993e-26	5.02631e-24
Capana06g000387	43401.5	-7.45813	0.69959	-10.6607	1.55409e-26	5.07164e-24
Capana08g002432	661.322	2.4936	0.233968	10.6579	1.60213e-26	5.16052e-24
Capana04g000751	276.805	-5.46576	0.513356	-10.6471	1.79845e-26	5.71859e-24
Capana11g000402	14112.6	-5.66481	0.532145	-10.6452	1.83523e-26	5.76169e-24
Capana00g002205	486.165	3.60918	0.339502	10.6308	2.14256e-26	6.56045e-24
Capana01g000610	14698.6	-5.68017	0.536387	-10.5897	3.32701e-26	1.00517e-23
Capana06g000167	197.955	5.00233	0.472423	10.5887	3.36382e-26	1.00517e-23
Capana05g002176	442.013	2.65716	0.251516	10.5646	4.34959e-26	1.28427e-23
Capana06g000386	40621.8	-7.25242	0.687017	-10.5564	4.74513e-26	1.38457e-23
Capana03g000868	321.038	5.34241	0.506404	10.5497	5.09584e-26	1.46962e-23
Capana08g002155	221.217	4.16928	0.396546	10.514	7.44747e-26	2.099e-23
Capana03g000079	4449.2	-6.82339	0.650694	-10.4863	9.98423e-26	2.75143e-23
Capana08g002556	898.234	2.41871	0.230904	10.4749	1.126e-25	3.06891e-23
Capana08g000991	57968.9	-5.85949	0.560002	-10.4633	1.27293e-25	3.43165e-23
Capana00g002485	310.142	2.88386	0.276238	10.4398	1.63218e-25	4.35283e-23
Capana01g000602	718.993	-4.1226	0.394949	-10.4383	1.65744e-25	4.37317e-23
Capana10g000376	286.636	-6.04217	0.579445	-10.4275	1.8568e-25	4.84761e-23
Capana01g003235	901.012	-4.02215	0.386484	-10.407	2.30282e-25	5.94943e-23
Capana05g000202	827.727	-8.41602	0.809633	-10.3948	2.61701e-25	6.69146e-23
Capana06g000377	639.662	3.57746	0.344492	10.3847	2.91006e-25	7.29043e-23
Capana08g000497	4086.92	-6.19822	0.597076	-10.381	3.02744e-25	7.50865e-23
Capana02g001798	662.16	4.54908	0.438442	10.3756	3.2035e-25	7.86667e-23
Capana01g000293	515.255	4.04742	0.391594	10.3358	4.85544e-25	1.18063e-22
Capana03g000525	2870.96	-3.08504	0.300583	-10.2635	1.02888e-24	2.4775e-22
Capana11g001836	1272.37	4.19945	0.409275	10.2607	1.05918e-24	2.52593e-22
Capana02g003278	840.106	3.30134	0.322	10.2526	1.1518e-24	2.72065e-22
Capana00g002392	5032.76	-5.50227	0.536868	-10.2488	1.19767e-24	2.80232e-22
Capana00g002365	1449.6	-3.97299	0.387782	-10.2454	1.241e-24	2.87656e-22
Capana06g001506	2510.19	-2.66062	0.259759	-10.2426	1.27707e-24	2.93276e-22
Capana02g003646	386.657	4.37801	0.428105	10.2265	1.50902e-24	3.43364e-22
Capana03g000557	2964.34	-4.0315	0.395319	-10.1981	2.02223e-24	4.55959e-22
Capana03g000835	26910.2	-6.56798	0.647121	-10.1495	3.32937e-24	7.43918e-22
Capana03g003656	2008.43	-2.34771	0.231575	-10.138	3.74635e-24	8.29616e-22
Capana06g000790	413.971	4.92599	0.486068	10.1344	3.88859e-24	8.53494e-22
Capana03g001154	466.689	-4.39993	0.434878	-10.1176	4.61555e-24	1.00417e-21
Capana01g003074	324.019	2.21169	0.218882	10.1045	5.27627e-24	1.13793e-21
Capana09g000884	954.854	-2.55501	0.253216	-10.0903	6.10084e-24	1.30442e-21
Capana03g000430	807.641	-4.25162	0.421596	-10.0846	6.4643e-24	1.37032e-21
Capana00g003422	148.923	-2.58813	0.256865	-10.0758	7.06736e-24	1.48546e-21
Capana02g001666	399.813	-3.01291	0.299249	-10.0682	7.63402e-24	1.59108e-21
Capana01g001154	210.98	4.17758	0.415924	10.0441	9.75467e-24	2.01613e-21
Capana07g001696	339.06	4.88129	0.487995	10.0027	1.48236e-23	3.02563e-21
Capana04g000209	328.916	2.31633	0.23201	9.98377	1.79517e-23	3.61983e-21
Capana06g001739	2022.39	-2.6405	0.265601	-9.94159	2.74406e-23	5.48856e-21
Capana00g001204	1308.35	-5.29419	0.532769	-9.93712	2.86996e-23	5.69446e-21
Capana12g000456	104.07	4.00938	0.403605	9.93393	2.96353e-23	5.83344e-21
Capana03g000593	1526.69	-3.32968	0.33527	-9.93133	3.0418e-23	5.94038e-21
Capana00g002362	3062.56	-4.89439	0.49313	-9.92515	3.23614e-23	6.27052e-21
Capana03g000180	7606.05	-5.26397	0.53074	-9.91816	3.47083e-23	6.67314e-21
Capana09g000028	2581.71	-2.83154	0.285575	-9.91523	3.57418e-23	6.81898e-21
Capana00g004684	278.74	2.74322	0.277005	9.90314	4.0339e-23	7.6373e-21
Capana09g002220	415.211	2.9345	0.296413	9.90003	4.16139e-23	7.81901e-21
Capana11g001622	1000.91	-4.49334	0.45525	-9.87006	5.6129e-23	1.0467e-20
Capana01g004101	316.734	-2.68097	0.272257	-9.84721	7.04745e-23	1.30441e-20
Capana01g000044	142.272	4.64198	0.471723	9.84046	7.53618e-23	1.37453e-20
Capana03g000734	1366.13	2.57316	0.261488	9.84045	7.53715e-23	1.37453e-20
Capana10g002482	948.978	3.26032	0.331909	9.82294	8.969e-23	1.62372e-20
Capana09g001757	2489.14	-9.44209	0.961499	-9.82017	9.21876e-23	1.65684e-20
Capana02g001962	726.738	-2.16348	0.220372	-9.81741	9.47475e-23	1.6906e-20
Capana00g002103	738.736	-3.04351	0.310612	-9.79845	1.14326e-22	2.02537e-20
Capana10g001816	542.951	2.75695	0.282631	9.75461	1.76281e-22	3.0362e-20
Capana02g002848	554.127	-2.42729	0.249196	-9.74048	2.0259e-22	3.46526e-20
Capana01g004002	3358.57	-7.30403	0.749924	-9.73968	2.0419e-22	3.46872e-20
Capana06g000170	817.308	2.67099	0.274857	9.71775	2.53325e-22	4.27412e-20
Capana02g003324	851.652	3.66118	0.376892	9.71414	2.62455e-22	4.39825e-20
Capana03g000098	1963.81	-2.22917	0.229678	-9.70563	2.85302e-22	4.74904e-20
Capana03g003720	8038.73	-6.90663	0.712717	-9.69057	3.30688e-22	5.46782e-20
Capana01g002807	511.534	2.47143	0.255565	9.67045	4.02608e-22	6.5694e-20
Capana03g000834	610.969	-7.75854	0.803146	-9.6602	4.45008e-22	7.21378e-20
Capana03g001035	2038.71	-2.64543	0.274204	-9.64767	5.02843e-22	8.09839e-20
Capana12g000508	389.34	-2.97594	0.309861	-9.60413	7.68059e-22	1.22899e-19
Capana02g003112	262.391	-3.42822	0.357296	-9.5949	8.39988e-22	1.33547e-19
Capana03g000547	1704.14	-3.78342	0.396618	-9.53921	1.43922e-21	2.25921e-19
Capana03g003248	4085.53	-5.36702	0.562626	-9.53923	1.43899e-21	2.25921e-19
Capana08g001932	342.88	-2.0171	0.211485	-9.53779	1.45912e-21	2.27604e-19
Capana00g003106	2532.88	-15.3248	1.61451	-9.49188	2.26905e-21	3.51731e-19
Capana10g002163	1311.71	-2.44945	0.258405	-9.47914	2.56392e-21	3.92532e-19
Capana02g002981	1057.7	-3.96145	0.418134	-9.47412	2.69021e-21	4.09341e-19
Capana03g002049	3241.33	-3.17056	0.334856	-9.46842	2.84105e-21	4.27053e-19
Capana08g002474	848.963	-3.67989	0.389197	-9.45508	3.22785e-21	4.82272e-19
Capana10g000167	667.517	-2.65886	0.281353	-9.45028	3.37926e-21	5.01871e-19
Capana09g000222	2775.61	-3.0545	0.324091	-9.42482	4.30826e-21	6.36033e-19
Capana01g000276	3052.36	-4.90245	0.520245	-9.42335	4.3691e-21	6.41198e-19
Capana01g001798	366.535	-3.89213	0.413799	-9.40585	5.16096e-21	7.52954e-19
Capana01g002758	1764.52	4.64339	0.494845	9.38352	6.38041e-21	9.2542e-19
Capana05g000032	425.756	2.20889	0.235507	9.37927	6.64288e-21	9.57887e-19
Capana09g000057	209.294	-4.12558	0.440031	-9.37564	6.87546e-21	9.80029e-19
Capana12g002171	129.769	-4.75346	0.506981	-9.37601	6.85153e-21	9.80029e-19
Capana06g000431	1183.2	-2.54366	0.271591	-9.36577	7.54973e-21	1.06999e-18
Capana06g000323	1066.69	2.23958	0.239442	9.35331	8.49452e-21	1.19705e-18
Capana02g002296	1986.25	-3.32718	0.355799	-9.3513	8.65795e-21	1.21319e-18
Capana08g002567	1536.3	-2.21974	0.237771	-9.3356	1.00418e-20	1.3992e-18
Capana12g000240	2455.54	-5.32704	0.572185	-9.30999	1.2784e-20	1.77133e-18
Capana00g001859	4561.19	-6.30292	0.677572	-9.30222	1.3754e-20	1.89515e-18
Capana03g003057	408.345	-5.70715	0.613918	-9.29628	1.45452e-20	1.99309e-18
Capana03g003241	5577.91	-5.5457	0.597192	-9.28629	1.5976e-20	2.17713e-18
Capana02g002425	993.279	-4.25409	0.45856	-9.27707	1.74207e-20	2.3482e-18
Capana08g000988	459.888	-2.5077	0.270544	-9.26908	1.87762e-20	2.51722e-18
Capana00g004305	688.646	3.16138	0.341519	9.25681	2.10638e-20	2.80873e-18
Capana08g000944	910.79	-3.3568	0.363806	-9.22688	2.78642e-20	3.69566e-18
Capana03g001247	307.642	2.2203	0.240761	9.22201	2.9159e-20	3.84681e-18
Capana06g002224	676.89	3.50948	0.380637	9.22001	2.97059e-20	3.89823e-18
Capana05g000075	432.836	2.39681	0.260565	9.19849	3.63005e-20	4.73855e-18
Capana07g002003	3308.75	-3.6672	0.398838	-9.19473	3.75947e-20	4.8818e-18
Capana02g001492	1133.36	-2.75737	0.300207	-9.18489	4.11963e-20	5.32162e-18
Capana04g000319	191.298	2.2377	0.243992	9.17119	4.67819e-20	6.01184e-18
Capana03g002083	154.605	4.19684	0.457714	9.16914	4.76827e-20	6.09601e-18
Capana03g000801	632.442	-2.77045	0.302266	-9.1656	4.92717e-20	6.26686e-18
Capana06g002516	477.885	-4.14897	0.45276	-9.16372	5.01366e-20	6.34433e-18
Capana09g000656	534.22	-3.6281	0.3964	-9.15263	5.55649e-20	6.99554e-18
Capana04g001107	2919.28	-2.88757	0.316185	-9.13255	6.69033e-20	8.38049e-18
Capana05g001526	424.316	-2.62697	0.287951	-9.123	7.30714e-20	9.10712e-18
Capana05g002486	210.237	2.17759	0.238906	9.11483	7.87913e-20	9.77091e-18
Capana05g001390	272.913	-3.92712	0.431083	-9.10989	8.24633e-20	1.01754e-17
Capana06g001251	676.719	-5.29413	0.582091	-9.09502	9.45675e-20	1.16112e-17
Capana02g001893	8473.97	-5.1495	0.566792	-9.08534	1.03377e-19	1.26303e-17
Capana06g001532	1015.95	-2.47637	0.272637	-9.083	1.05622e-19	1.28413e-17
Capana08g002606	649.459	2.9099	0.320409	9.08185	1.06746e-19	1.29147e-17
Capana05g000394	1935.5	-3.99401	0.439828	-9.08086	1.07721e-19	1.29694e-17
Capana02g001557	573.04	2.98209	0.328598	9.07519	1.13476e-19	1.35466e-17
Capana04g002109	143.865	-4.49044	0.494811	-9.07507	1.13608e-19	1.35466e-17
Capana04g002146	1982.87	-3.45638	0.381124	-9.0689	1.20221e-19	1.42666e-17
Capana07g000439	296.244	-2.78633	0.307819	-9.05184	1.40584e-19	1.66036e-17
Capana05g000658	251.289	4.77989	0.528189	9.04958	1.43514e-19	1.68694e-17
Capana09g000298	142.666	4.51195	0.498957	9.04276	1.5276e-19	1.78715e-17
Capana03g001945	1866.58	2.49107	0.275564	9.0399	1.56822e-19	1.82606e-17
Capana09g000975	475.977	2.6489	0.293142	9.03623	1.6217e-19	1.8795e-17
Capana10g000213	85.3081	-4.3549	0.482227	-9.03081	1.704e-19	1.96571e-17
Capana01g002915	205.335	-3.5711	0.395614	-9.02674	1.76864e-19	2.02147e-17
Capana04g000037	259.101	-2.40163	0.266358	-9.01653	1.94141e-19	2.19058e-17
Capana08g002472	2078.73	-3.3343	0.369803	-9.01643	1.9431e-19	2.19058e-17
Capana11g001026	264.064	2.82106	0.313111	9.00979	2.06445e-19	2.31686e-17
Capana06g002994	273.831	2.68273	0.297806	9.00832	2.09232e-19	2.33756e-17
Capana01g000461	203.236	2.48925	0.276861	8.99096	2.45089e-19	2.72587e-17
Capana06g002586	855.786	2.36045	0.262704	8.98521	2.5824e-19	2.85931e-17
Capana02g002589	327.506	5.37354	0.598714	8.97513	2.8302e-19	3.10595e-17
Capana06g002074	599.975	-2.22169	0.248409	-8.94367	3.76465e-19	4.09521e-17
Capana07g002094	727.083	-3.60145	0.402812	-8.94077	3.86473e-19	4.18573e-17
Capana12g002595	1047.84	2.66008	0.297561	8.9396	3.90576e-19	4.21176e-17
Capana05g000335	240.928	-4.01951	0.450161	-8.92905	4.29678e-19	4.57376e-17
Capana04g001008	4027.8	-3.19587	0.358	-8.92701	4.37661e-19	4.62598e-17
Capana07g001680	114.098	3.42456	0.383724	8.92454	4.47563e-19	4.68892e-17
Capana04g001681	106.44	-2.95078	0.330706	-8.92266	4.55204e-19	4.74369e-17
Capana06g001887	568.089	-2.18667	0.245124	-8.92065	4.63546e-19	4.81041e-17
Capana02g001495	211.43	2.12659	0.23871	8.90869	5.16373e-19	5.31883e-17
Capana05g002105	1670.27	-3.61537	0.405829	-8.9086	5.16829e-19	5.31883e-17
Capana03g000603	14.789	17.3433	1.95484	8.87197	7.18632e-19	7.33478e-17
Capana04g000335	4798.67	-3.47298	0.391734	-8.86566	7.6054e-19	7.7307e-17
Capana05g000212	5678.67	-6.16339	0.695614	-8.86037	7.97524e-19	8.07355e-17
Capana09g001679	2023.62	-5.02358	0.567078	-8.85871	8.09478e-19	8.16125e-17
Capana00g001699	228.396	-3.82516	0.432087	-8.85275	8.53923e-19	8.57449e-17
Capana09g002400	595.958	2.21228	0.249917	8.85203	8.59422e-19	8.59492e-17
Capana03g002018	916.833	-2.30321	0.26047	-8.84253	9.35784e-19	9.32101e-17
Capana10g002455	244.1	4.51545	0.510806	8.83985	9.5851e-19	9.50918e-17
Capana08g002530	1611.14	-3.39424	0.384156	-8.83558	9.95799e-19	9.83976e-17
Capana02g002314	5323.99	-8.52867	0.965598	-8.83252	1.0234e-18	1.00723e-16
Capana05g000656	445.235	2.08245	0.235958	8.82551	1.08959e-18	1.06393e-16
Capana12g001371	768.377	-2.16761	0.245801	-8.81853	1.15969e-18	1.12794e-16
Capana06g000680	2530.76	-2.80735	0.318594	-8.81169	1.23269e-18	1.18962e-16
Capana12g001066	142.295	3.16808	0.359623	8.80946	1.25753e-18	1.20889e-16
Capana06g000985	648.425	-2.09089	0.237559	-8.80157	1.34911e-18	1.28695e-16
Capana03g003654	591.239	3.48993	0.396707	8.79724	1.40218e-18	1.33244e-16
Capana01g001692	512.495	-4.72312	0.537172	-8.79256	1.46186e-18	1.37895e-16
Capana04g000566	1170.37	-2.59513	0.295151	-8.79253	1.46224e-18	1.37895e-16
Capana12g001525	144.892	2.80119	0.318773	8.78743	1.53027e-18	1.43764e-16
Capana03g000680	1039.05	-2.72161	0.309747	-8.78654	1.54235e-18	1.44352e-16
Capana03g001297	2352.75	3.42797	0.390967	8.76793	1.81982e-18	1.69046e-16
Capana10g002333	105.096	-3.91225	0.44633	-8.76537	1.8617e-18	1.7229e-16
Capana08g002048	9751.55	-2.74996	0.314224	-8.75159	2.10362e-18	1.93956e-16
Capana09g000202	1998.52	-2.28619	0.261477	-8.74335	2.26296e-18	2.07874e-16
Capana01g000931	231.851	3.66324	0.419006	8.7427	2.27611e-18	2.0831e-16
Capana05g000124	248.931	2.63865	0.301949	8.73872	2.35757e-18	2.14972e-16
Capana00g004438	943.992	-2.5984	0.297422	-8.7364	2.40657e-18	2.18636e-16
Capana03g001353	6965.72	3.72021	0.42639	8.7249	2.66411e-18	2.39403e-16
Capana04g000658	742.339	-4.54976	0.52219	-8.71284	2.96358e-18	2.65352e-16
Capana10g002258	4433	-2.72059	0.312563	-8.70414	3.19994e-18	2.85485e-16
Capana03g002848	902.295	4.43006	0.509034	8.70287	3.2359e-18	2.87659e-16
Capana06g001897	1178.07	-2.91263	0.334796	-8.69973	3.32661e-18	2.94666e-16
Capana11g000947	97.0286	-6.2029	0.7133	-8.69605	3.43625e-18	3.03295e-16
Capana00g004823	601.622	-2.69545	0.310174	-8.69011	3.62084e-18	3.1772e-16
Capana06g002232	337.888	4.47795	0.515301	8.68997	3.62531e-18	3.1772e-16
Capana02g000251	478.172	2.53	0.291158	8.68945	3.64201e-18	3.18061e-16
Capana04g000266	135.819	-4.02512	0.46371	-8.68026	3.94872e-18	3.42434e-16
Capana03g004550	5391.5	2.64331	0.304659	8.67627	4.08943e-18	3.53401e-16
Capana02g003379	776.503	4.39494	0.506876	8.67065	4.29659e-18	3.70014e-16
Capana11g001900	508.168	-2.049	0.237108	-8.64161	5.54272e-18	4.75676e-16
Capana03g004110	392.008	-2.74741	0.318012	-8.63932	5.6547e-18	4.83613e-16
Capana10g000698	3169.87	2.70952	0.314284	8.62123	6.62361e-18	5.62598e-16
Capana01g000696	127.204	2.95514	0.342922	8.61751	6.84272e-18	5.79226e-16
Capana01g001689	144.88	3.37838	0.392313	8.61144	7.21475e-18	6.0864e-16
Capana01g000273	1099.6	-3.9277	0.456412	-8.60559	7.59283e-18	6.36207e-16
Capana05g000785	247.68	3.75431	0.436617	8.59865	8.06619e-18	6.73595e-16
Capana03g003289	1010.02	2.58109	0.300322	8.59442	8.36856e-18	6.965e-16
Capana00g002347	209.107	-4.16572	0.485353	-8.58287	9.2531e-18	7.67543e-16
Capana09g001881	4961.42	-3.2114	0.374239	-8.58115	9.39289e-18	7.76541e-16
Capana07g001432	391.223	-3.34958	0.390784	-8.57144	1.022e-17	8.36558e-16
Capana02g001414	482.082	2.44504	0.285423	8.56639	1.06783e-17	8.71199e-16
Capana04g000573	1668.03	2.25097	0.263206	8.55213	1.20842e-17	9.82667e-16
Capana05g001661	239.753	-3.27399	0.383866	-8.52899	1.47633e-17	1.18883e-15
Capana02g002078	978.256	2.27984	0.267413	8.52553	1.52107e-17	1.22089e-15
Capana01g003170	165.276	-2.30662	0.271067	-8.50939	1.74856e-17	1.39446e-15
Capana04g002644	1388.91	-3.84665	0.452073	-8.50891	1.75578e-17	1.39573e-15
Capana07g002269	281.839	2.37408	0.27911	8.5059	1.80186e-17	1.42778e-15
Capana12g001511	766.301	-2.26078	0.266124	-8.49523	1.97538e-17	1.56029e-15
Capana08g002782	764.624	-2.14434	0.252542	-8.49104	2.04795e-17	1.61249e-15
Capana00g002739	309.761	-2.65226	0.312603	-8.48445	2.16733e-17	1.70108e-15
Capana00g004175	424.26	-2.92107	0.344621	-8.4762	2.32678e-17	1.82047e-15
Capana03g000141	466.227	-2.32198	0.274159	-8.46947	2.46506e-17	1.92259e-15
Capana04g000034	273.588	-2.71716	0.320912	-8.467	2.51798e-17	1.95771e-15
Capana06g002177	336.813	2.55586	0.302063	8.46134	2.64325e-17	2.04868e-15
Capana03g001305	1058.36	-2.60229	0.307657	-8.45843	2.70997e-17	2.09385e-15
Capana01g000506	1697.59	-4.63518	0.548235	-8.45473	2.7974e-17	2.15469e-15
Capana04g000986	390.979	-2.32044	0.274575	-8.45102	2.88764e-17	2.21731e-15
Capana09g000219	3564.87	-4.19228	0.496163	-8.44941	2.9278e-17	2.24121e-15
Capana02g001952	633.408	-4.05702	0.480405	-8.44499	3.04059e-17	2.32039e-15
Capana06g000449	493.561	3.6768	0.435916	8.43464	3.3223e-17	2.5276e-15
Capana00g002836	923.432	-2.02348	0.239976	-8.43202	3.39753e-17	2.56907e-15
Capana03g003391	90.848	3.13063	0.37127	8.43221	3.39184e-17	2.56907e-15
Capana03g003660	3270.98	-5.7349	0.680339	-8.42947	3.47221e-17	2.61756e-15
Capana08g002245	543.004	-3.31643	0.393954	-8.41833	3.81878e-17	2.8701e-15
Capana03g000012	442.233	2.03424	0.241679	8.41711	3.85876e-17	2.89139e-15
Capana11g002251	162.581	-2.50664	0.297899	-8.41438	3.94969e-17	2.95061e-15
Capana04g002829	632.399	2.26017	0.268688	8.41187	4.03524e-17	3.00546e-15
Capana01g000010	2363.75	3.54917	0.422375	8.40289	4.3564e-17	3.20615e-15
Capana07g002009	479.808	-2.92604	0.348216	-8.40295	4.35389e-17	3.20615e-15
Capana02g002075	486.866	-2.58787	0.308344	-8.39277	4.74806e-17	3.48406e-15
Capana10g001799	903.025	-2.48712	0.296627	-8.38469	5.08598e-17	3.71007e-15
Capana06g002849	1965.21	-4.05258	0.484105	-8.37128	5.69938e-17	4.13322e-15
Capana04g000021	686.626	-3.88083	0.464018	-8.36354	6.08638e-17	4.401e-15
Capana06g000592	127.708	-5.01278	0.599507	-8.36151	6.19206e-17	4.46441e-15
Capana06g002369	2502.23	-2.7973	0.334615	-8.35976	6.28454e-17	4.50489e-15
Capana08g000387	121.323	-3.27765	0.392306	-8.35483	6.55284e-17	4.68367e-15
Capana04g000180	82.056	-4.12241	0.493818	-8.34804	6.94046e-17	4.94647e-15
Capana04g000012	561.859	3.00682	0.360259	8.34628	7.04477e-17	5.00643e-15
Capana01g002957	1408.87	-2.92689	0.350865	-8.34194	7.30793e-17	5.17861e-15
Capana02g001049	184.022	2.71832	0.325899	8.34099	7.36714e-17	5.20569e-15
Capana05g002208	434.178	-2.57919	0.309426	-8.3354	7.72362e-17	5.44208e-15
Capana03g001896	2267.57	-4.2436	0.509718	-8.32539	8.40524e-17	5.90557e-15
Capana06g000622	84.8537	4.53199	0.544421	8.32442	8.47437e-17	5.93733e-15
Capana00g002211	456.675	-3.56118	0.427909	-8.32228	8.62886e-17	6.02854e-15
Capana01g001415	138.599	3.13598	0.377661	8.30369	1.00924e-16	7.00915e-15
Capana12g002523	1047.4	-2.55417	0.307605	-8.3034	1.01172e-16	7.00915e-15
Capana05g000038	2450.57	-2.37688	0.286364	-8.30019	1.03942e-16	7.18098e-15
Capana08g002261	147.083	2.37334	0.285995	8.29853	1.0541e-16	7.26214e-15
Capana12g002811	253.753	2.59411	0.312618	8.29801	1.05865e-16	7.27334e-15
Capana03g001772	3759.7	-2.53563	0.305902	-8.28903	1.14173e-16	7.82243e-15
Capana05g000978	121.513	-3.73264	0.451114	-8.27427	1.29241e-16	8.80614e-15
Capana01g000677	62.7521	-6.6082	0.798794	-8.27272	1.30933e-16	8.89696e-15
Capana01g001467	218.805	-3.80369	0.45988	-8.27106	1.32775e-16	8.99748e-15
Capana01g001402	187.596	2.61895	0.316911	8.26399	1.40881e-16	9.52076e-15
Capana03g002552	3101.6	-2.84005	0.343973	-8.25661	1.49868e-16	1.00733e-14
Capana08g002154	337.27	2.39015	0.289556	8.25454	1.52483e-16	1.02213e-14
Capana12g002081	381.445	-4.34612	0.526584	-8.25342	1.53919e-16	1.02898e-14
Capana09g001693	812.234	-2.80736	0.340278	-8.25021	1.58121e-16	1.05423e-14
Capana04g000089	184.83	3.8096	0.461847	8.24862	1.60238e-16	1.06548e-14
Capana01g004462	492.071	-2.16872	0.263039	-8.24487	1.65338e-16	1.09645e-14
Capana03g000658	642.238	-2.33512	0.283379	-8.24025	1.71847e-16	1.13658e-14
Capana01g004450	320.25	2.61479	0.317443	8.23705	1.76502e-16	1.16117e-14
Capana07g002275	605.186	-2.01587	0.244772	-8.23571	1.78498e-16	1.17119e-14
Capana11g000361	799.007	-3.97444	0.482861	-8.23102	1.85631e-16	1.21158e-14
Capana11g000347	376.983	-2.93792	0.357099	-8.22719	1.9166e-16	1.24765e-14
Capana03g000240	2326.71	-3.53319	0.429526	-8.22579	1.93902e-16	1.25894e-14
Capana04g000607	1501.48	-2.08697	0.253729	-8.22518	1.94896e-16	1.26209e-14
Capana04g000594	213.636	2.45473	0.298582	8.22129	2.01321e-16	1.3003e-14
Capana04g000310	2373.45	-2.284	0.277851	-8.22024	2.03088e-16	1.30831e-14
Capana10g002426	2102.09	-4.15257	0.505521	-8.21445	2.13145e-16	1.366e-14
Capana04g001108	585.486	-2.62157	0.319557	-8.20376	2.32992e-16	1.48552e-14
Capana00g002620	249.116	2.20079	0.268292	8.20296	2.34548e-16	1.4916e-14
Capana04g000647	2434.99	3.0238	0.368786	8.19935	2.41696e-16	1.53313e-14
Capana08g002616	223.136	2.71553	0.33142	8.19362	2.53494e-16	1.60386e-14
Capana04g000694	346.61	-2.54145	0.310263	-8.19127	2.58479e-16	1.63125e-14
Capana07g001181	117.184	4.55455	0.556643	8.18218	2.7876e-16	1.75033e-14
Capana02g002514	262.306	-3.01538	0.370198	-8.14531	3.78314e-16	2.35752e-14
Capana10g000878	648.474	2.72255	0.334344	8.14297	3.85707e-16	2.39757e-14
Capana12g000422	960.967	-8.09064	0.996648	-8.11785	4.74528e-16	2.92767e-14
Capana02g002585	1116.85	-2.81141	0.346394	-8.11622	4.80945e-16	2.9599e-14
Capana08g001592	130.935	3.80079	0.468403	8.11436	4.88371e-16	2.98339e-14
Capana08g001588	863.715	-2.98577	0.368184	-8.10945	5.0848e-16	3.0986e-14
Capana03g004112	211.92	3.93527	0.485433	8.10673	5.19994e-16	3.161e-14
Capana08g000050	609.575	2.30697	0.284709	8.1029	5.36641e-16	3.25423e-14
Capana11g000046	5966.54	-2.33955	0.289374	-8.08487	6.22288e-16	3.75523e-14
Capana05g000360	2226.22	3.73347	0.46225	8.07673	6.6529e-16	4.00498e-14
Capana02g002858	536.763	-3.52669	0.437076	-8.06882	7.09836e-16	4.24987e-14
Capana09g001102	10157	-2.88044	0.356994	-8.0686	7.11111e-16	4.24987e-14
Capana01g001375	1706.22	-4.68876	0.58154	-8.06266	7.46533e-16	4.44017e-14
Capana04g000557	953.059	-2.86898	0.355918	-8.0608	7.57948e-16	4.49728e-14
Capana08g001508	252.203	-2.93608	0.3646	-8.05287	8.08747e-16	4.77584e-14
Capana01g001031	149.404	2.94481	0.365935	8.04735	8.46092e-16	4.98451e-14
Capana02g002986	194.894	2.36398	0.29389	8.04375	8.71309e-16	5.1209e-14
Capana08g002334	1264.69	-8.06794	1.0049	-8.02862	9.85712e-16	5.77958e-14
Capana03g001735	222.085	2.7216	0.339215	8.02324	1.02993e-15	6.02463e-14
Capana04g000368	2695.9	-4.21053	0.524891	-8.02173	1.04267e-15	6.08478e-14
Capana00g004882	127.833	3.60601	0.449603	8.02043	1.05374e-15	6.13494e-14
Capana08g002280	422.126	2.25037	0.2806	8.01986	1.05862e-15	6.14895e-14
Capana08g002236	311.405	-3.01903	0.376628	-8.01594	1.09297e-15	6.31883e-14
Capana02g002559	208.341	4.70646	0.587468	8.01142	1.13387e-15	6.54008e-14
Capana11g000038	313.522	2.78422	0.347548	8.01104	1.13741e-15	6.54526e-14
Capana05g000210	1610.73	-2.75606	0.344056	-8.01049	1.14249e-15	6.55925e-14
Capana01g001318	205.882	3.77621	0.471578	8.00761	1.16962e-15	6.69954e-14
Capana03g000175	540.551	2.62561	0.328143	8.00141	1.23002e-15	7.02927e-14
Capana03g000062	132.932	-4.35365	0.54423	-7.99965	1.24775e-15	7.10037e-14
Capana09g001733	239.942	-2.70117	0.337923	-7.99344	1.31222e-15	7.44751e-14
Capana05g000028	915.127	-2.66703	0.333804	-7.98979	1.35167e-15	7.65391e-14
Capana10g002210	101.747	5.48294	0.686303	7.98909	1.35939e-15	7.68011e-14
Capana01g003030	1585.45	-3.82602	0.479383	-7.98114	1.44983e-15	8.17243e-14
Capana02g002031	407.346	-2.22026	0.2782	-7.98081	1.45379e-15	8.17614e-14
Capana01g001121	649.13	3.18659	0.399462	7.97719	1.49697e-15	8.39999e-14
Capana07g002313	2916.34	-2.30227	0.288627	-7.97663	1.50377e-15	8.40012e-14
Capana00g001934	1053.41	2.50735	0.314588	7.97026	1.58341e-15	8.82509e-14
Capana03g003674	245.894	3.86287	0.484777	7.96835	1.60811e-15	8.94268e-14
Capana06g000360	70.741	3.76455	0.472967	7.95943	1.72831e-15	9.58961e-14
Capana03g004526	422.792	-2.87677	0.361499	-7.9579	1.74985e-15	9.68746e-14
Capana04g000788	1336.6	-2.25774	0.283799	-7.95542	1.78529e-15	9.86165e-14
Capana05g001374	285.946	2.86515	0.360711	7.94307	1.97243e-15	1.08711e-13
Capana00g002501	574.938	2.30607	0.290343	7.94256	1.98046e-15	1.08912e-13
Capana02g001150	515.517	2.16895	0.2735	7.93036	2.18512e-15	1.19373e-13
Capana00g003801	222.755	3.65271	0.460688	7.92881	2.21247e-15	1.20602e-13
Capana07g002448	203.321	-3.31225	0.418214	-7.91998	2.37541e-15	1.28917e-13
Capana03g001986	504.127	-2.23337	0.282015	-7.91933	2.38799e-15	1.29317e-13
Capana00g002363	1093.17	-10.3412	1.30653	-7.91499	2.47277e-15	1.33325e-13
Capana07g002104	1387.07	-2.9869	0.37753	-7.91169	2.5391e-15	1.36309e-13
Capana02g002077	918.349	-2.48982	0.314722	-7.91119	2.54947e-15	1.3657e-13
Capana02g000066	1845.76	2.97942	0.376986	7.90326	2.71705e-15	1.44921e-13
Capana11g002212	2366.37	2.03716	0.258463	7.88182	3.22647e-15	1.71723e-13
Capana12g000079	157.63	-3.28153	0.416697	-7.87509	3.40497e-15	1.80449e-13
Capana00g001660	1056.69	-2.37585	0.301823	-7.87168	3.49918e-15	1.85046e-13
Capana02g001387	452.866	2.96962	0.377495	7.86664	3.6429e-15	1.91117e-13
Capana06g000171	177.406	2.06888	0.262996	7.86658	3.6448e-15	1.91117e-13
Capana12g002746	223.658	5.702	0.724811	7.86688	3.63592e-15	1.91117e-13
Capana03g001670	1041.2	2.85924	0.363882	7.85759	3.91594e-15	2.0404e-13
Capana10g000499	953.225	-3.47887	0.442819	-7.85618	3.96023e-15	2.05915e-13
Capana05g002169	211.458	-2.71293	0.345413	-7.85418	4.02399e-15	2.08357e-13
Capana09g001548	1121.33	3.27347	0.417023	7.84963	4.17281e-15	2.15613e-13
Capana07g002039	303.728	3.36853	0.429414	7.84449	4.34731e-15	2.24024e-13
Capana11g001485	301.424	2.22392	0.283918	7.83299	4.76395e-15	2.44628e-13
Capana03g001270	439.665	2.33458	0.298235	7.82798	4.95778e-15	2.54056e-13
Capana10g002476	894.864	2.72947	0.348753	7.82637	5.02148e-15	2.56789e-13
Capana06g002496	271.968	2.21004	0.282461	7.82423	5.10771e-15	2.60661e-13
Capana04g001226	2081.91	-4.20508	0.537593	-7.82206	5.19654e-15	2.64108e-13
Capana06g001434	2108.69	-3.62839	0.464596	-7.80978	5.72889e-15	2.90568e-13
Capana01g003123	250.48	-2.11545	0.270963	-7.80717	5.84866e-15	2.95435e-13
Capana01g000048	618.581	-3.99644	0.512342	-7.80034	6.17427e-15	3.11248e-13
Capana10g000389	86.7765	-2.50799	0.321757	-7.79466	6.45808e-15	3.24238e-13
Capana01g002369	1151.74	-3.28008	0.421097	-7.78937	6.7344e-15	3.36747e-13
Capana01g002631	906.422	3.45874	0.444138	7.78752	6.83357e-15	3.41018e-13
Capana04g000026	191.347	3.80074	0.488074	7.78722	6.85014e-15	3.41159e-13
Capana09g001078	475.943	2.17502	0.279513	7.78147	7.16863e-15	3.56305e-13
Capana07g001755	1705.03	-2.29685	0.295299	-7.77806	7.36464e-15	3.65315e-13
Capana02g002687	1276.57	-2.61789	0.336857	-7.77151	7.75572e-15	3.83348e-13
Capana03g001832	1013.62	-2.20611	0.284037	-7.76699	8.03727e-15	3.96303e-13
Capana11g000214	226.894	-2.87186	0.369771	-7.76659	8.06278e-15	3.96772e-13
Capana02g003692	1589.51	2.6711	0.344078	7.76305	8.29125e-15	4.07207e-13
Capana11g001363	197.366	2.15746	0.278503	7.74662	9.43728e-15	4.61663e-13
Capana05g002560	2680.69	3.02027	0.389896	7.74634	9.45773e-15	4.61753e-13
Capana08g000649	4146.81	2.12407	0.274235	7.74544	9.52489e-15	4.64119e-13
Capana10g000571	140.343	4.51482	0.583198	7.7415	9.82532e-15	4.77819e-13
Capana12g002220	185.252	-2.66482	0.344239	-7.74119	9.84917e-15	4.78041e-13
Capana10g000161	232.965	-2.36238	0.305251	-7.73914	1.00094e-14	4.84869e-13
Capana12g001109	181.12	3.4489	0.445679	7.73852	1.00578e-14	4.86266e-13
Capana05g002063	257.855	-3.95055	0.510761	-7.73463	1.03703e-14	4.98459e-13
Capana09g000936	689.229	-3.11376	0.402597	-7.73417	1.04079e-14	4.99298e-13
Capana05g002401	5556.29	-3.36699	0.436207	-7.71879	1.17444e-14	5.60161e-13
Capana06g002604	374.284	-2.69103	0.349056	-7.70945	1.2636e-14	6.0153e-13
Capana06g000149	203.857	2.40542	0.312183	7.70514	1.30699e-14	6.20995e-13
Capana03g000846	356.994	2.23636	0.290269	7.70443	1.31426e-14	6.23254e-13
Capana11g001830	1358.98	-3.22204	0.418545	-7.6982	1.37994e-14	6.53156e-13
Capana07g002427	554.371	-3.3238	0.431934	-7.69516	1.41318e-14	6.67613e-13
Capana00g001830	595.087	3.78309	0.492102	7.68761	1.49907e-14	7.06842e-13
Capana03g003466	257.196	2.80863	0.365439	7.68564	1.52233e-14	7.16448e-13
Capana01g003448	772.883	-2.89253	0.376373	-7.68527	1.52671e-14	7.17149e-13
Capana02g003268	1113.19	2.85037	0.371232	7.67814	1.61416e-14	7.56792e-13
Capana00g003127	54.682	-4.09788	0.533864	-7.67588	1.64284e-14	7.68785e-13
Capana06g000115	8839.44	3.18043	0.414408	7.67464	1.65887e-14	7.74829e-13
Capana12g002331	1809.2	-2.59101	0.337623	-7.67428	1.66356e-14	7.75559e-13
Capana10g001700	134.836	2.77621	0.362173	7.66541	1.78255e-14	8.23291e-13
Capana00g002331	611.427	-3.71423	0.484608	-7.6644	1.7967e-14	8.28284e-13
Capana02g001381	833.048	2.98968	0.390129	7.66333	1.81174e-14	8.32124e-13
Capana08g002066	135.489	-2.92422	0.382568	-7.64366	2.1113e-14	9.60816e-13
Capana06g000474	314.547	2.13398	0.27921	7.64292	2.1235e-14	9.64599e-13
Capana01g001828	518.086	3.68064	0.482068	7.6351	2.25652e-14	1.02315e-12
Capana01g004398	256.484	2.06422	0.270582	7.62879	2.36961e-14	1.07246e-12
Capana09g000536	2818.59	-2.0262	0.265723	-7.62524	2.43571e-14	1.10038e-12
Capana02g002824	1086.58	-2.01166	0.264175	-7.61488	2.63933e-14	1.19019e-12
Capana08g000817	1126.17	2.00733	0.263713	7.6118	2.70304e-14	1.21671e-12
Capana03g003793	326.91	2.28355	0.300198	7.60681	2.80941e-14	1.2623e-12
Capana11g000743	226.739	-3.56255	0.468427	-7.60536	2.8411e-14	1.27193e-12
Capana06g002578	119.322	-3.38383	0.445262	-7.59963	2.96982e-14	1.32319e-12
Capana08g001343	273.365	2.20048	0.289554	7.59955	2.97159e-14	1.32319e-12
Capana11g000215	1495.42	-3.01618	0.398022	-7.57793	3.51121e-14	1.55509e-12
Capana04g000178	339.01	2.35493	0.310784	7.57739	3.52587e-14	1.5588e-12
Capana11g000869	612.547	2.54212	0.335521	7.57663	3.54644e-14	1.5651e-12
Capana01g002988	327.527	-2.54018	0.335632	-7.56834	3.78031e-14	1.6624e-12
Capana03g000561	85.8302	3.82018	0.50485	7.56695	3.82078e-14	1.67722e-12
Capana08g002853	640.053	2.2439	0.296787	7.56065	4.01057e-14	1.75124e-12
Capana05g002292	1336.15	2.03312	0.26897	7.55891	4.06449e-14	1.77166e-12
Capana08g001000	137.094	-3.8759	0.512858	-7.55745	4.11057e-14	1.78547e-12
Capana10g001970	348.462	-2.46123	0.325668	-7.5575	4.10894e-14	1.78547e-12
Capana08g002366	1956.17	-2.03168	0.26934	-7.5432	4.58591e-14	1.97808e-12
Capana01g000384	286.191	-4.71568	0.625301	-7.54147	4.6472e-14	2.00104e-12
Capana04g000219	265.143	2.05717	0.273062	7.5337	4.93215e-14	2.12006e-12
Capana07g000021	385.83	-3.09636	0.41105	-7.5328	4.96644e-14	2.1311e-12
Capana01g000105	107.991	-3.4456	0.457487	-7.53158	5.01297e-14	2.14607e-12
Capana00g003298	657.927	-2.43872	0.324078	-7.52511	5.26775e-14	2.24872e-12
Capana03g002435	48.1506	3.84456	0.511034	7.52309	5.34974e-14	2.27589e-12
Capana08g000209	8752.49	-3.76384	0.500663	-7.51771	5.57422e-14	2.36732e-12
Capana00g002164	361.577	-3.77376	0.502679	-7.50731	6.03565e-14	2.55454e-12
Capana04g000085	1175.54	-3.10056	0.413055	-7.50642	6.07662e-14	2.5675e-12
Capana10g001857	295.135	-2.9629	0.394926	-7.50243	6.26462e-14	2.64244e-12
Capana05g001713	1276.27	-2.82625	0.377056	-7.49557	6.60092e-14	2.77956e-12
Capana08g000861	2196.67	-2.91985	0.389683	-7.49288	6.73789e-14	2.83243e-12
Capana00g003075	349.109	-2.78988	0.372543	-7.48874	6.95392e-14	2.91336e-12
Capana02g002540	790.174	-3.13098	0.41811	-7.48842	6.9709e-14	2.91555e-12
Capana06g002144	106.664	4.33985	0.579586	7.48785	7.00093e-14	2.92318e-12
Capana03g000270	1153.74	2.0196	0.269991	7.48025	7.41812e-14	3.08181e-12
Capana04g000382	54.8853	3.78403	0.505869	7.48026	7.41781e-14	3.08181e-12
Capana12g000073	6607.03	-2.8478	0.380807	-7.47832	7.52811e-14	3.12228e-12
Capana06g002505	588.874	-2.12314	0.283924	-7.47784	7.55545e-14	3.12839e-12
Capana02g003339	1591.94	-2.71272	0.362826	-7.47666	7.62357e-14	3.15133e-12
Capana02g001912	10578.1	-2.28333	0.305501	-7.47404	7.77672e-14	3.20929e-12
Capana12g002172	163.644	-2.59321	0.347497	-7.46254	8.48672e-14	3.49067e-12
Capana12g002038	160.414	2.37039	0.318308	7.44685	9.55941e-14	3.91888e-12
Capana04g000020	120.579	-3.75975	0.505086	-7.44378	9.78419e-14	4.00442e-12
Capana03g000776	73.0663	6.83014	0.917739	7.44235	9.89068e-14	4.03719e-12
Capana11g000341	124.18	3.18929	0.428538	7.44227	9.89684e-14	4.03719e-12
Capana08g002083	1494.53	-3.1153	0.418628	-7.44168	9.94111e-14	4.0486e-12
Capana03g004524	280.018	-3.08193	0.41468	-7.43205	1.06928e-13	4.34046e-12
Capana06g002716	530.379	-2.49698	0.336093	-7.42945	1.09054e-13	4.41232e-12
Capana07g002470	159.911	2.13115	0.287496	7.41282	1.23643e-13	4.96214e-12
Capana02g001636	39.8713	-9.55696	1.28959	-7.41086	1.25484e-13	5.02789e-12
Capana06g002303	1233.78	-3.35673	0.453213	-7.40651	1.29666e-13	5.18707e-12
Capana06g001170	183.743	2.29898	0.310425	7.40589	1.3027e-13	5.20284e-12
Capana05g002483	507.949	-2.0552	0.277518	-7.40564	1.30522e-13	5.20451e-12
Capana00g003428	230.937	-2.40964	0.325561	-7.40149	1.34666e-13	5.35146e-12
Capana02g002918	3323.59	2.226	0.300758	7.4013	1.34854e-13	5.35146e-12
Capana01g003959	500.719	3.31985	0.448758	7.39787	1.38386e-13	5.48283e-12
Capana04g001269	821.83	3.01293	0.407453	7.39454	1.41902e-13	5.60421e-12
Capana08g001772	211.695	2.26196	0.30599	7.39228	1.44329e-13	5.69102e-12
Capana02g002210	455.252	3.23125	0.437153	7.39159	1.45086e-13	5.71179e-12
Capana07g001575	330.764	-3.19733	0.432661	-7.38992	1.46919e-13	5.77477e-12
Capana00g003779	55.9845	3.63859	0.492711	7.38484	1.52641e-13	5.98072e-12
Capana03g002675	2171.68	-3.26816	0.442683	-7.38262	1.55201e-13	6.07146e-12
Capana02g002506	985.448	2.09356	0.283679	7.38002	1.58262e-13	6.18145e-12
Capana00g003170	227.969	-2.84569	0.385892	-7.37432	1.65186e-13	6.43164e-12
Capana00g003124	223.793	-3.21974	0.436991	-7.36797	1.73241e-13	6.71768e-12
Capana10g002384	268.61	2.34766	0.318743	7.36538	1.76643e-13	6.83478e-12
Capana00g004369	1265.16	-3.82073	0.518852	-7.36382	1.78725e-13	6.90458e-12
Capana03g001827	91.3941	-3.57299	0.485288	-7.36262	1.80335e-13	6.95595e-12
Capana03g000955	100.454	-4.69153	0.637461	-7.35971	1.84304e-13	7.09801e-12
Capana10g001980	92.5282	4.02389	0.547001	7.35626	1.89128e-13	7.27247e-12
Capana03g000262	581.044	-2.19301	0.298422	-7.34868	2.00174e-13	7.66158e-12
Capana11g001580	725.032	-2.99583	0.407906	-7.3444	2.06678e-13	7.89835e-12
Capana02g001382	382.987	-3.03678	0.41353	-7.34355	2.08005e-13	7.93684e-12
Capana04g002517	748.454	-3.34788	0.456211	-7.33843	2.16114e-13	8.22093e-12
Capana06g002473	1063.06	-9.55633	1.30259	-7.33638	2.19446e-13	8.33491e-12
Capana03g001226	91.5772	2.68683	0.36711	7.31888	2.50057e-13	9.45413e-12
Capana03g001138	464.819	-2.26409	0.309392	-7.31786	2.51951e-13	9.51126e-12
Capana04g001644	307.526	2.08393	0.285248	7.30569	2.75844e-13	1.03816e-11
Capana07g002099	399.661	2.12583	0.29141	7.29498	2.98699e-13	1.12247e-11
Capana03g001026	99.0906	3.90299	0.535159	7.29314	3.0282e-13	1.13624e-11
Capana05g001429	176.789	2.18889	0.300424	7.28602	3.1925e-13	1.19608e-11
Capana09g000217	278.581	2.26228	0.310647	7.28247	3.27756e-13	1.22609e-11
Capana09g001925	480.665	3.2726	0.44984	7.27502	3.46364e-13	1.29181e-11
Capana04g001909	1811.31	2.14646	0.295085	7.27404	3.489e-13	1.29931e-11
Capana04g000033	553.177	2.57033	0.353422	7.27269	3.52401e-13	1.31038e-11
Capana02g002142	293.564	2.45297	0.337392	7.27039	3.58463e-13	1.32894e-11
Capana03g000363	262.821	3.50772	0.482597	7.26843	3.63698e-13	1.34433e-11
Capana09g001989	135.197	3.6055	0.496106	7.26761	3.65912e-13	1.3505e-11
Capana00g004036	336.292	2.15792	0.296935	7.26732	3.66678e-13	1.35132e-11
Capana11g000880	968.64	2.12974	0.293143	7.26518	3.7255e-13	1.36889e-11
Capana02g001068	240.263	-2.01823	0.278031	-7.259	3.89953e-13	1.43071e-11
Capana05g001169	2061.27	-3.44726	0.475073	-7.25626	3.97926e-13	1.45566e-11
Capana02g003081	315.919	2.294	0.316212	7.25462	4.02792e-13	1.46913e-11
Capana03g003445	942.448	2.40124	0.331097	7.25239	4.09488e-13	1.49135e-11
Capana02g002345	1747.1	2.18028	0.301521	7.23094	4.79662e-13	1.73846e-11
Capana03g002693	358.601	2.61148	0.36116	7.2308	4.8014e-13	1.73846e-11
Capana06g000045	285.41	3.13897	0.434274	7.2281	4.89812e-13	1.77089e-11
Capana11g001075	188.208	-2.65991	0.368061	-7.22682	4.9444e-13	1.78243e-11
Capana06g002522	43.1729	5.57371	0.771513	7.22438	5.03377e-13	1.80939e-11
Capana08g002184	289.943	4.13182	0.571913	7.22456	5.02733e-13	1.80939e-11
Capana00g001113	829.291	-4.0588	0.562896	-7.21058	5.5716e-13	1.99116e-11
Capana08g001149	240.839	4.37644	0.607015	7.20977	5.6046e-13	2.00008e-11
Capana03g000412	611.297	-2.07508	0.287855	-7.20876	5.64634e-13	2.00919e-11
Capana11g000292	508.897	-2.08961	0.289871	-7.20876	5.64632e-13	2.00919e-11
Capana08g000997	783.499	-3.15527	0.438183	-7.2008	5.98591e-13	2.12697e-11
Capana03g003731	802.573	-3.38405	0.470377	-7.19433	6.27667e-13	2.22391e-11
Capana04g001856	293.16	-5.63902	0.783904	-7.19351	6.3145e-13	2.23413e-11
Capana08g000819	224.102	3.0297	0.421308	7.19117	6.42406e-13	2.26965e-11
Capana00g001997	388.631	-4.67437	0.650067	-7.1906	6.4509e-13	2.27589e-11
Capana09g000659	453.409	-2.20981	0.307472	-7.18701	6.62234e-13	2.33306e-11
Capana06g001275	286.056	-2.39547	0.333332	-7.18644	6.65001e-13	2.33948e-11
Capana08g002362	494.277	-2.59581	0.361265	-7.18535	6.70335e-13	2.35491e-11
Capana09g000247	272.925	2.44989	0.340984	7.18479	6.73125e-13	2.36136e-11
Capana06g000819	6328.19	-4.58613	0.63846	-7.18312	6.81406e-13	2.38704e-11
Capana05g001533	102.412	2.05747	0.28691	7.17113	7.43799e-13	2.5895e-11
Capana04g001953	312.804	2.21211	0.308542	7.16956	7.52384e-13	2.60623e-11
Capana01g000064	275.69	-3.4294	0.478519	-7.1667	7.68285e-13	2.6576e-11
Capana08g001771	683.141	-2.17725	0.303874	-7.16499	7.7795e-13	2.68355e-11
Capana01g000149	165.786	3.12909	0.436759	7.16435	7.81587e-13	2.69235e-11
Capana03g000146	251.987	-3.34676	0.467245	-7.16274	7.90779e-13	2.71958e-11
Capana01g003377	307.645	-2.9884	0.417272	-7.16177	7.96446e-13	2.73215e-11
Capana09g001456	642.512	-3.29948	0.461016	-7.15698	8.2471e-13	2.8252e-11
Capana04g001590	178.933	3.50768	0.490172	7.15602	8.30537e-13	2.84124e-11
Capana06g001884	4120.52	2.0044	0.280134	7.15512	8.35975e-13	2.8559e-11
Capana02g001844	76.7283	4.22833	0.591188	7.15226	8.53601e-13	2.91211e-11
Capana06g001121	246.947	-2.96536	0.414737	-7.14998	8.67898e-13	2.94871e-11
Capana06g000919	219.177	-2.98016	0.416872	-7.14887	8.74938e-13	2.96857e-11
Capana05g000063	1118.26	-2.09087	0.292667	-7.14419	9.0525e-13	3.06721e-11
Capana02g001451	2490.37	2.84697	0.398809	7.13869	9.42218e-13	3.18811e-11
Capana01g002355	918.023	2.67332	0.374535	7.1377	9.49089e-13	3.20699e-11
Capana10g001551	69.8431	3.27044	0.458699	7.12981	1.00504e-12	3.38224e-11
Capana08g000051	1007.71	-2.02709	0.284782	-7.11805	1.09467e-12	3.6739e-11
Capana03g004113	7752.71	-3.0227	0.425072	-7.11102	1.15189e-12	3.85031e-11
Capana00g003397	1964.74	2.04562	0.287721	7.10972	1.16281e-12	3.88158e-11
Capana08g001652	1666.87	3.25499	0.457894	7.10862	1.17212e-12	3.90739e-11
Capana03g000333	89.1077	3.30144	0.464522	7.10718	1.18436e-12	3.94287e-11
Capana11g000523	264.362	2.7365	0.385121	7.10557	1.19828e-12	3.98386e-11
Capana10g001244	631.857	-2.18348	0.307341	-7.10444	1.20808e-12	4.00573e-11
Capana10g000403	540.668	-4.14552	0.583652	-7.10272	1.22323e-12	4.05053e-11
Capana06g002960	1351.15	2.88487	0.406271	7.10084	1.24001e-12	4.09518e-11
Capana07g000206	172.062	-2.26758	0.319643	-7.09411	1.30183e-12	4.25962e-11
Capana00g003133	191.555	2.72991	0.385177	7.08741	1.36646e-12	4.45934e-11
Capana03g001304	706.296	-2.6978	0.381337	-7.07458	1.49905e-12	4.8792e-11
Capana08g002611	156.57	-4.07425	0.576186	-7.07107	1.53744e-12	4.99759e-11
Capana08g001978	433.395	-2.16445	0.306117	-7.07065	1.54213e-12	5.00627e-11
Capana12g001718	216.552	-2.60222	0.368359	-7.06436	1.61363e-12	5.22471e-11
Capana03g002500	1167.1	2.1244	0.300772	7.06314	1.62781e-12	5.26376e-11
Capana06g000216	229.133	2.61066	0.369644	7.06265	1.63357e-12	5.27549e-11
Capana00g003435	5618.98	-2.03924	0.288943	-7.05759	1.69409e-12	5.46383e-11
Capana07g001056	130.427	-2.04572	0.290027	-7.05357	1.74387e-12	5.61369e-11
Capana11g002239	873.099	-3.5154	0.498592	-7.05066	1.78073e-12	5.71354e-11
Capana03g002354	1470.44	-2.1588	0.30626	-7.04892	1.80317e-12	5.77805e-11
Capana06g003043	924.369	-2.04404	0.290001	-7.04839	1.80998e-12	5.7924e-11
Capana10g001790	654.441	2.11541	0.300301	7.04429	1.86409e-12	5.95788e-11
Capana00g003773	114.123	3.44147	0.488634	7.04306	1.88069e-12	6.00321e-11
Capana11g000676	137.105	3.17498	0.450932	7.04093	1.90956e-12	6.08752e-11
Capana00g004467	277.858	3.37478	0.479364	7.04012	1.92072e-12	6.11349e-11
Capana03g000950	2073.13	-2.82013	0.400824	-7.03582	1.98086e-12	6.29056e-11
Capana08g001614	128.664	-3.35876	0.477679	-7.03142	2.04436e-12	6.47563e-11
Capana12g000836	68.6322	-3.75066	0.53362	-7.02871	2.08455e-12	6.57774e-11
Capana04g002491	99.9546	2.12243	0.30206	7.02653	2.11739e-12	6.66439e-11
Capana09g002106	225.571	2.06364	0.294033	7.0184	2.24423e-12	7.05469e-11
Capana02g002596	418.284	-2.83743	0.404614	-7.01269	2.33774e-12	7.33003e-11
Capana09g001680	671.721	2.72735	0.388966	7.01181	2.35251e-12	7.36704e-11
Capana08g001460	195.816	2.98349	0.425617	7.00979	2.38682e-12	7.45564e-11
Capana03g000720	244.329	4.11501	0.587919	6.99927	2.57303e-12	8.01713e-11
Capana09g002401	2687.3	-3.00012	0.428882	-6.99521	2.64869e-12	8.24251e-11
Capana12g000039	397.067	-9.18216	1.31298	-6.99335	2.68394e-12	8.34175e-11
Capana00g004834	186.918	2.55785	0.365793	6.99262	2.69802e-12	8.3642e-11
Capana06g000709	1283.47	-2.31103	0.330504	-6.99245	2.70128e-12	8.3642e-11
Capana07g002420	72.4371	-3.01491	0.431157	-6.9926	2.69837e-12	8.3642e-11
Capana08g001718	1102.45	3.3807	0.483539	6.99157	2.71834e-12	8.4065e-11
Capana08g001602	64.389	-3.61252	0.516793	-6.99027	2.74366e-12	8.47425e-11
Capana01g000423	1188.39	-2.16962	0.310475	-6.98809	2.7866e-12	8.59616e-11
Capana01g002567	852.201	2.18435	0.31273	6.98477	2.85319e-12	8.76956e-11
Capana01g001347	292.572	2.02141	0.28967	6.9783	2.98772e-12	9.17097e-11
Capana09g002174	294.347	4.45964	0.639282	6.97601	3.03676e-12	9.30998e-11
Capana06g000403	182.835	-2.53447	0.363349	-6.9753	3.05228e-12	9.346e-11
Capana11g002194	45.8393	3.63822	0.521694	6.97386	3.08356e-12	9.41852e-11
Capana01g003166	57.2368	3.04362	0.436865	6.96697	3.23847e-12	9.8674e-11
Capana03g000643	4014.91	-2.18705	0.314145	-6.96191	3.35682e-12	1.01904e-10
Capana09g001645	126.826	2.19864	0.315805	6.96202	3.35433e-12	1.01904e-10
Capana08g002564	232.437	2.09448	0.301065	6.9569	3.47836e-12	1.05336e-10
Capana02g000827	83.1861	-2.75432	0.395992	-6.9555	3.5131e-12	1.06259e-10
Capana08g002219	10806	-4.6123	0.66324	-6.95419	3.54587e-12	1.07119e-10
Capana00g003420	419.01	4.31418	0.620767	6.94976	3.65906e-12	1.1027e-10
Capana04g000929	78.1497	3.25377	0.468298	6.94807	3.70326e-12	1.11331e-10
Capana03g004412	742.652	-2.9478	0.425429	-6.929	4.23829e-12	1.26352e-10
Capana09g000497	181.505	-2.62383	0.378674	-6.92899	4.23856e-12	1.26352e-10
Capana05g001036	98.1195	3.25459	0.469725	6.92871	4.2469e-12	1.26448e-10
Capana00g004673	2127.97	-2.07313	0.299723	-6.91682	4.6189e-12	1.37031e-10
Capana01g002346	1032.8	-3.23109	0.467219	-6.91558	4.65944e-12	1.37904e-10
Capana00g001065	1740.51	2.77034	0.400661	6.91441	4.69804e-12	1.38881e-10
Capana01g000697	8906.41	-3.11663	0.450892	-6.91214	4.77394e-12	1.40455e-10
Capana03g004008	96.4537	3.25874	0.47223	6.90075	5.17271e-12	1.52006e-10
Capana08g000685	98.6461	-5.07884	0.736264	-6.89812	5.26954e-12	1.54486e-10
Capana07g002346	263.232	5.96916	0.865392	6.89764	5.28729e-12	1.54823e-10
Capana09g002390	118.006	2.87854	0.417528	6.89424	5.41519e-12	1.57638e-10
Capana02g002192	28875.6	2.00627	0.291114	6.89171	5.51261e-12	1.60098e-10
Capana06g000103	651.081	-9.68985	1.40658	-6.88892	5.62171e-12	1.62885e-10
Capana08g000145	962.781	-4.14199	0.601336	-6.88799	5.65879e-12	1.63768e-10
Capana02g003153	538.934	2.17904	0.316984	6.87428	6.23032e-12	1.79471e-10
Capana09g002065	649.371	-2.18127	0.317397	-6.87238	6.31387e-12	1.80827e-10
Capana11g001995	1161.91	-2.23562	0.325319	-6.87209	6.32696e-12	1.80993e-10
Capana09g000666	366.738	-6.08277	0.886553	-6.86115	6.83103e-12	1.94293e-10
Capana03g000786	228.286	2.21592	0.323093	6.85844	6.96171e-12	1.97556e-10
Capana00g002906	168.796	2.71857	0.396465	6.85702	7.03097e-12	1.9888e-10
Capana00g001423	3671.6	-2.42893	0.354391	-6.85382	7.19014e-12	2.0277e-10
Capana02g003515	88.2802	4.04271	0.589855	6.85374	7.1945e-12	2.0277e-10
Capana03g003875	118.83	6.556	0.956541	6.85386	7.18811e-12	2.0277e-10
Capana10g000707	707.373	-2.02106	0.294947	-6.85229	7.26795e-12	2.04608e-10
Capana01g002639	414.507	2.8382	0.414365	6.84951	7.41025e-12	2.08378e-10
Capana01g000256	223.754	2.58859	0.378045	6.84731	7.52501e-12	2.11365e-10
Capana03g001532	517.986	-3.22803	0.471475	-6.84666	7.55942e-12	2.12091e-10
Capana07g001643	118.804	5.49279	0.802529	6.84434	7.68273e-12	2.15308e-10
Capana11g002226	647.261	2.66933	0.390076	6.84309	7.75017e-12	2.16952e-10
Capana10g001718	931.295	3.51226	0.513298	6.84254	7.78007e-12	2.17299e-10
Capana04g001132	509.2	-3.13742	0.458536	-6.84225	7.79589e-12	2.17496e-10
Capana02g003487	174.144	2.44913	0.358242	6.83652	8.11393e-12	2.25013e-10
Capana06g002889	495.75	-2.35663	0.344717	-6.83642	8.11976e-12	2.25013e-10
Capana00g004601	303.697	2.8347	0.414671	6.83602	8.14211e-12	2.2538e-10
Capana07g000830	4563.99	-2.64313	0.386713	-6.83486	8.20845e-12	2.26711e-10
Capana08g002709	731.616	2.3206	0.339583	6.83368	8.27654e-12	2.28337e-10
Capana08g001331	305.185	3.14938	0.461042	6.831	8.43262e-12	2.32126e-10
Capana02g002442	3733.23	2.35115	0.34424	6.82996	8.49368e-12	2.33289e-10
Capana00g002920	327.344	2.69797	0.39532	6.82478	8.80621e-12	2.41606e-10
Capana03g000926	101.812	-3.57189	0.523392	-6.8245	8.82325e-12	2.41806e-10
Capana00g003042	201.933	-2.84228	0.416599	-6.82257	8.94238e-12	2.448e-10
Capana02g000067	1451.89	2.52582	0.370297	6.82108	9.03611e-12	2.4655e-10
Capana08g001099	65.9823	2.98204	0.437197	6.82083	9.05188e-12	2.46709e-10
Capana02g003158	199.998	2.22658	0.326607	6.81733	9.2751e-12	2.52238e-10
Capana11g000345	1444.48	-2.78029	0.407825	-6.81737	9.27235e-12	2.52238e-10
Capana03g000421	560.839	2.68867	0.39515	6.80417	1.01633e-11	2.74886e-10
Capana10g002048	229.034	2.35385	0.345962	6.80378	1.01912e-11	2.7534e-10
Capana01g000197	1131.41	-2.3285	0.34227	-6.80311	1.02383e-11	2.76312e-10
Capana01g002708	82.2936	-3.43254	0.504698	-6.80118	1.03766e-11	2.7974e-10
Capana01g003120	238.459	2.23106	0.328255	6.79673	1.07018e-11	2.88193e-10
Capana12g000008	186.777	-3.45177	0.508045	-6.79421	1.08906e-11	2.9296e-10
Capana00g002636	1021.46	-2.40453	0.354044	-6.79163	1.10874e-11	2.97931e-10
Capana04g000148	122.109	2.39069	0.352401	6.78401	1.16882e-11	3.13056e-10
Capana07g002396	260.48	3.15894	0.46594	6.77972	1.20413e-11	3.21819e-10
Capana08g000924	45.1914	-3.96802	0.585732	-6.77446	1.24873e-11	3.3338e-10
Capana02g001637	36.4769	-5.57215	0.822918	-6.7712	1.27717e-11	3.40606e-10
Capana00g000577	480.149	-2.16632	0.320194	-6.76565	1.32711e-11	3.52408e-10
Capana00g004475	1396.94	-2.28614	0.337888	-6.76596	1.32427e-11	3.52408e-10
Capana10g001467	53.5196	-6.71568	0.99261	-6.76568	1.32683e-11	3.52408e-10
Capana03g001323	80.5276	3.82244	0.565272	6.76212	1.35986e-11	3.60335e-10
Capana10g001694	263.716	-2.03514	0.301018	-6.76084	1.37196e-11	3.63153e-10
Capana08g000152	955.821	2.08941	0.309352	6.75416	1.43666e-11	3.79063e-10
Capana06g001010	336.987	2.3373	0.346164	6.75202	1.45799e-11	3.84283e-10
Capana12g001404	201.666	-2.18711	0.324208	-6.746	1.51974e-11	3.99708e-10
Capana00g002332	231.911	-3.10485	0.460466	-6.74284	1.55321e-11	4.07648e-10
Capana03g002178	160.122	4.79786	0.711699	6.74141	1.56853e-11	4.11233e-10
Capana03g002662	203.454	-2.44552	0.36291	-6.73866	1.59854e-11	4.18218e-10
Capana09g002081	138.719	2.60129	0.386081	6.7377	1.60919e-11	4.20559e-10
Capana02g000304	232.064	2.61038	0.387942	6.72879	1.71078e-11	4.46377e-10
Capana04g002044	283.229	-4.38418	0.651628	-6.72804	1.7196e-11	4.48e-10
Capana08g001495	1425.97	-3.58011	0.532201	-6.72699	1.73204e-11	4.50767e-10
Capana01g001210	530.151	-2.02964	0.301735	-6.72657	1.73714e-11	4.51619e-10
Capana10g000644	101.772	-10.9038	1.62238	-6.72088	1.8063e-11	4.68618e-10
Capana11g000722	110.951	4.0814	0.608785	6.70417	2.0255e-11	5.22753e-10
Capana00g000036	186.444	2.16899	0.324018	6.69405	2.17083e-11	5.57936e-10
Capana12g001456	247.832	2.31733	0.346242	6.69281	2.18924e-11	5.62088e-10
Capana01g000752	303.928	-2.31851	0.346756	-6.68628	2.28912e-11	5.87123e-10
Capana00g001863	31842	2.8628	0.428348	6.68336	2.33522e-11	5.98328e-10
Capana02g002049	673.93	-5.25182	0.786228	-6.67977	2.39324e-11	6.11929e-10
Capana09g000046	109.358	-2.32688	0.348372	-6.67931	2.40071e-11	6.12805e-10
Capana08g002375	142.11	2.23794	0.335265	6.67515	2.46978e-11	6.28907e-10
Capana06g000450	496.994	3.57181	0.53518	6.67404	2.48856e-11	6.33038e-10
Capana00g000229	130.611	-2.82583	0.423517	-6.6723	2.51825e-11	6.39279e-10
Capana10g002315	141.838	2.71893	0.408746	6.65188	2.89371e-11	7.27889e-10
Capana09g000271	161.466	-3.47662	0.522722	-6.65098	2.91143e-11	7.31605e-10
Capana03g004183	150.378	3.68381	0.554215	6.64689	2.99356e-11	7.49205e-10
Capana12g000620	84.81	-3.28386	0.494398	-6.64212	3.09193e-11	7.73044e-10
Capana06g002682	601.061	2.36386	0.35603	6.63951	3.14737e-11	7.86114e-10
Capana08g002278	391.709	-3.03867	0.45811	-6.63306	3.28799e-11	8.17941e-10
Capana02g003468	113.806	3.79244	0.572047	6.62959	3.36624e-11	8.3573e-10
Capana08g001012	464.613	-2.2913	0.345656	-6.62885	3.38309e-11	8.39074e-10
Capana01g002672	112.836	2.38669	0.360076	6.62829	3.39599e-11	8.41431e-10
Capana01g003666	219.322	-3.63042	0.548013	-6.62469	3.47974e-11	8.61323e-10
Capana02g000829	89.7674	4.18788	0.632456	6.62162	3.55292e-11	8.75941e-10
Capana06g000014	126.723	3.60927	0.545232	6.6197	3.59917e-11	8.85767e-10
Capana08g001284	583.464	2.13635	0.322986	6.61439	3.73097e-11	9.14381e-10
Capana03g000318	747.607	-2.64485	0.400174	-6.60925	3.86282e-11	9.43899e-10
Capana12g000958	117.361	-3.65995	0.553761	-6.60925	3.86269e-11	9.43899e-10
Capana02g002204	96.9207	2.59588	0.393454	6.59767	4.17667e-11	1.01658e-09
Capana06g002253	103.632	3.09624	0.469594	6.59344	4.29757e-11	1.04396e-09
Capana03g004555	126.433	-2.4832	0.376782	-6.59053	4.38267e-11	1.06359e-09
Capana08g002542	484.75	2.29845	0.349058	6.58472	4.55729e-11	1.10381e-09
Capana02g003592	674.475	2.18098	0.331475	6.57963	4.71623e-11	1.13786e-09
Capana10g001814	214.54	2.01248	0.305893	6.57901	4.73583e-11	1.14148e-09
Capana02g003315	15360.4	-3.68915	0.560806	-6.5783	4.75842e-11	1.1447e-09
Capana01g000577	1704.47	-2.55844	0.389017	-6.57669	4.81037e-11	1.15496e-09
Capana03g000302	4486.61	-2.20833	0.335899	-6.57439	4.8854e-11	1.1707e-09
Capana10g001251	104.749	-2.00354	0.304765	-6.57406	4.8963e-11	1.17218e-09
Capana01g003545	1175.86	-2.89093	0.439998	-6.57033	5.02054e-11	1.19845e-09
Capana11g000872	8762.93	-3.10695	0.473205	-6.56575	5.17726e-11	1.23326e-09
Capana06g003055	119.901	3.32173	0.506083	6.5636	5.25241e-11	1.2466e-09
Capana02g001333	72.6301	4.30429	0.655907	6.56235	5.29647e-11	1.25586e-09
Capana03g003679	1436.2	-6.14019	0.935718	-6.56201	5.30888e-11	1.2576e-09
Capana06g000927	51.915	-4.43192	0.675466	-6.56128	5.33491e-11	1.26256e-09
Capana12g000837	36.034	-3.69812	0.563888	-6.55826	5.44403e-11	1.28593e-09
Capana05g000114	326.747	2.59134	0.395243	6.55632	5.51517e-11	1.29902e-09
Capana08g002673	750.615	-2.10271	0.321005	-6.55037	5.7394e-11	1.34928e-09
Capana01g003760	68.3087	2.56105	0.391131	6.5478	5.83907e-11	1.37011e-09
Capana07g001724	153.78	3.77572	0.576838	6.54554	5.92812e-11	1.38969e-09
Capana02g003446	1495.88	2.85415	0.436554	6.53792	6.2382e-11	1.45413e-09
Capana07g000417	392.574	2.50563	0.384259	6.52068	6.99885e-11	1.62229e-09
Capana03g000560	76.7517	4.8734	0.748214	6.51337	7.34825e-11	1.69852e-09
Capana04g001004	212.058	-3.21679	0.493955	-6.51231	7.40027e-11	1.70895e-09
Capana01g003071	101.279	-3.71839	0.571062	-6.51136	7.4474e-11	1.71824e-09
Capana05g001620	62.9779	3.18374	0.488987	6.51089	7.47081e-11	1.72204e-09
Capana12g002509	672.946	-2.17712	0.334616	-6.50632	7.70152e-11	1.76864e-09
Capana10g002425	8430.8	-3.11594	0.479471	-6.4987	8.10162e-11	1.85366e-09
Capana03g001194	84.0385	3.27662	0.50438	6.49632	8.23078e-11	1.88147e-09
Capana01g004119	700.873	2.68086	0.412963	6.49177	8.4833e-11	1.93563e-09
Capana06g001967	119.485	-3.31061	0.510264	-6.48804	8.69581e-11	1.98229e-09
Capana04g002338	59.4233	2.60095	0.401229	6.48246	9.02378e-11	2.05328e-09
Capana03g002234	134.833	3.42542	0.529002	6.47525	9.46528e-11	2.1498e-09
Capana03g000852	1628.99	-2.64296	0.408333	-6.47257	9.63507e-11	2.18436e-09
Capana09g000108	136.213	-2.2785	0.352274	-6.468	9.9311e-11	2.24123e-09
Capana01g003665	82.5708	3.33835	0.516261	6.4664	1.00364e-10	2.26087e-09
Capana05g000289	1096.44	2.01484	0.31174	6.4632	1.02513e-10	2.30356e-09
Capana02g000669	301.409	2.27811	0.352582	6.46122	1.03859e-10	2.32903e-09
Capana12g000282	246.464	-3.31615	0.513238	-6.46123	1.03853e-10	2.32903e-09
Capana08g001222	1603.96	-2.07018	0.320528	-6.45866	1.05631e-10	2.36266e-09
Capana09g001041	332.26	2.5543	0.395511	6.45824	1.05926e-10	2.36684e-09
Capana00g002001	4129.17	-3.29633	0.51058	-6.45606	1.07465e-10	2.39475e-09
Capana02g001812	615.903	2.35804	0.365333	6.4545	1.08574e-10	2.41729e-09
Capana04g000516	345.814	-2.36463	0.366457	-6.45269	1.09879e-10	2.44414e-09
Capana00g000616	106.189	-2.64032	0.410038	-6.43921	1.20095e-10	2.65708e-09
Capana03g000438	82.6056	3.91556	0.608507	6.4347	1.23718e-10	2.73237e-09
Capana04g000184	2541.5	-4.37249	0.679749	-6.43251	1.25512e-10	2.76707e-09
Capana05g001449	1027.44	-2.96135	0.46065	-6.42863	1.28758e-10	2.83358e-09
Capana08g002796	575.719	-2.42406	0.377165	-6.42704	1.30115e-10	2.85893e-09
Capana09g001032	3309.87	-3.5899	0.558709	-6.42536	1.31559e-10	2.88499e-09
Capana08g002701	2127.68	-2.05362	0.319974	-6.41807	1.38014e-10	3.01853e-09
Capana05g000355	4662.69	-2.25933	0.352103	-6.41669	1.39267e-10	3.04327e-09
Capana09g000499	82.2325	-3.45522	0.538961	-6.41089	1.44672e-10	3.15582e-09
Capana08g001925	52.4561	4.7515	0.741379	6.409	1.46473e-10	3.19228e-09
Capana02g003251	264.34	3.91623	0.611069	6.40881	1.46658e-10	3.19352e-09
Capana03g002760	140.642	-2.28305	0.356905	-6.39679	1.5868e-10	3.44321e-09
Capana02g002954	426.378	2.59878	0.406373	6.39506	1.60487e-10	3.47329e-09
Capana00g003552	575.68	2.71807	0.425165	6.39297	1.62694e-10	3.51799e-09
Capana00g004703	661.588	2.22633	0.348555	6.38731	1.6883e-10	3.64431e-09
Capana01g003657	260.471	2.26077	0.354061	6.38527	1.71101e-10	3.69012e-09
Capana10g000595	126.65	-2.47546	0.38773	-6.38449	1.71968e-10	3.70239e-09
Capana12g002037	161.639	-3.10634	0.486545	-6.3845	1.71959e-10	3.70239e-09
Capana03g001787	122.842	-3.24092	0.507719	-6.3833	1.73317e-10	3.72497e-09
Capana02g000923	93.8705	-2.99899	0.47013	-6.37906	1.78173e-10	3.8194e-09
Capana03g002812	1045.47	-2.34707	0.368094	-6.37628	1.81445e-10	3.87949e-09
Capana00g004816	158.408	3.48394	0.546433	6.37579	1.82027e-10	3.88857e-09
Capana08g001522	538.956	-6.96736	1.09573	-6.35865	2.03532e-10	4.31823e-09
Capana04g002625	222.93	2.45471	0.386171	6.35654	2.06349e-10	4.36679e-09
Capana02g002517	133.461	-3.46387	0.545078	-6.35482	2.08664e-10	4.41201e-09
Capana06g000214	28358.2	-2.5673	0.40408	-6.35344	2.10556e-10	4.44444e-09
Capana09g001854	113	-2.14892	0.33858	-6.34687	2.19744e-10	4.61871e-09
Capana11g001868	67.924	-2.59615	0.409038	-6.34696	2.19607e-10	4.61871e-09
Capana08g001309	1458.18	2.93001	0.461828	6.34438	2.23328e-10	4.69008e-09
Capana02g002070	71.158	2.74495	0.432707	6.34368	2.2434e-10	4.70393e-09
Capana06g000704	57.7742	3.43495	0.541678	6.34131	2.27819e-10	4.77204e-09
Capana02g002808	34.9088	3.76096	0.593165	6.34049	2.2903e-10	4.78955e-09
Capana06g000463	856.676	3.61817	0.571315	6.33306	2.40345e-10	5.01771e-09
Capana09g000745	576.908	-2.53239	0.39996	-6.33162	2.42605e-10	5.05213e-09
Capana08g002235	251.543	-3.58287	0.566415	-6.32552	2.52375e-10	5.22923e-09
Capana00g004675	223.731	2.31876	0.366625	6.32462	2.53854e-10	5.2555e-09
Capana03g002531	821.76	-3.55492	0.562179	-6.32347	2.55762e-10	5.28177e-09
Capana07g002507	108.83	2.81338	0.445021	6.32191	2.58353e-10	5.33083e-09
Capana12g002730	1088.66	-2.24651	0.355372	-6.32158	2.58906e-10	5.33782e-09
Capana06g000768	176.085	2.74277	0.43402	6.31946	2.62486e-10	5.40264e-09
Capana06g002301	732.885	-3.8127	0.603545	-6.31717	2.66389e-10	5.47388e-09
Capana11g002397	108.673	-2.1915	0.346963	-6.31623	2.68019e-10	5.50283e-09
Capana02g000721	70.4355	2.8498	0.451999	6.30488	2.88422e-10	5.89246e-09
Capana01g000349	1081.08	4.4675	0.708605	6.30464	2.88857e-10	5.89648e-09
Capana02g003213	61.9203	-5.09452	0.808243	-6.3032	2.91561e-10	5.9419e-09
Capana04g002522	95.2669	-2.4224	0.384462	-6.30075	2.96213e-10	6.03175e-09
Capana00g003520	141.41	-4.06358	0.64515	-6.29865	3.00243e-10	6.10148e-09
Capana00g004294	78.2048	2.77327	0.440301	6.29858	3.00375e-10	6.10148e-09
Capana06g000802	48.1331	-3.21117	0.509803	-6.29883	2.99896e-10	6.10148e-09
Capana02g003395	87.5771	-2.60846	0.414368	-6.29503	3.07333e-10	6.23769e-09
Capana11g000632	166.228	2.34433	0.372438	6.29456	3.08269e-10	6.25158e-09
Capana06g000581	127.855	2.15967	0.34316	6.29347	3.10449e-10	6.28552e-09
Capana10g002006	93.4926	3.75115	0.596087	6.29296	3.11473e-10	6.3011e-09
Capana04g002257	135.597	2.65621	0.422472	6.2873	3.2303e-10	6.52426e-09
Capana05g002480	145.948	-2.1157	0.336843	-6.28096	3.36479e-10	6.76833e-09
Capana01g004098	198.306	-3.90664	0.622422	-6.27652	3.46239e-10	6.93475e-09
Capana03g001242	983.359	-3.03093	0.483399	-6.27005	3.60934e-10	7.19604e-09
Capana00g000520	246.574	2.81643	0.449415	6.26688	3.6836e-10	7.33231e-09
Capana03g004101	930.358	-2.25415	0.359917	-6.26297	3.77704e-10	7.50025e-09
Capana02g002947	78.8854	-2.34343	0.374319	-6.26052	3.83693e-10	7.60699e-09
Capana06g000329	103.346	-2.03441	0.325329	-6.25341	4.01595e-10	7.93022e-09
Capana09g000098	156.036	2.42997	0.388802	6.24988	4.10779e-10	8.09868e-09
Capana12g000005	140.661	2.33432	0.373571	6.24867	4.1397e-10	8.15511e-09
Capana06g000113	62.6033	3.40658	0.545211	6.24819	4.15243e-10	8.1737e-09
Capana08g000094	109.688	3.50512	0.561016	6.24781	4.16254e-10	8.1871e-09
Capana00g003777	168.997	-2.2851	0.366412	-6.23643	4.47667e-10	8.75635e-09
Capana02g003596	70.3465	3.34034	0.535631	6.23628	4.48103e-10	8.75797e-09
Capana01g001515	134.764	-2.41169	0.386791	-6.23512	4.5144e-10	8.80929e-09
Capana03g004109	347.983	-2.15715	0.346551	-6.22461	4.8275e-10	9.38336e-09
Capana02g003566	115.475	2.24699	0.361001	6.22434	4.83596e-10	9.39245e-09
Capana00g000874	996.793	-2.09478	0.337002	-6.21592	5.10249e-10	9.89459e-09
Capana04g000886	1069.17	-2.03251	0.327041	-6.21485	5.13746e-10	9.94128e-09
Capana11g000435	384.805	2.38144	0.383183	6.21489	5.13597e-10	9.94128e-09
Capana04g000114	131.348	-2.62587	0.422641	-6.213	5.19833e-10	1.0049e-08
Capana00g002361	689.727	2.04378	0.328984	6.21238	5.21865e-10	1.00805e-08
Capana03g004276	235.748	2.18384	0.351579	6.21153	5.24698e-10	1.01194e-08
Capana03g001209	495.754	-2.53904	0.409154	-6.2056	5.44898e-10	1.04927e-08
Capana05g001524	571.309	-2.33205	0.375819	-6.20527	5.46044e-10	1.05066e-08
Capana03g004588	4303.14	-2.36622	0.381364	-6.20462	5.48284e-10	1.05415e-08
Capana12g001970	450.632	-2.76978	0.446521	-6.20304	5.53839e-10	1.06318e-08
Capana06g000018	1215.99	-2.477	0.399856	-6.19472	5.83885e-10	1.1174e-08
Capana08g002445	216.535	3.42502	0.552985	6.1937	5.8769e-10	1.12208e-08
Capana05g002107	181.31	2.68453	0.433574	6.19162	5.95474e-10	1.13607e-08
Capana02g000372	55.4794	-4.73726	0.767314	-6.17382	6.66608e-10	1.26886e-08
Capana00g003410	359.001	2.40139	0.389019	6.17293	6.70368e-10	1.27406e-08
Capana01g003084	244.664	2.95972	0.479537	6.17204	6.74128e-10	1.27924e-08
Capana05g001941	274.575	2.17786	0.35298	6.16994	6.83146e-10	1.29438e-08
Capana03g004013	2602.6	-2.41225	0.391246	-6.16555	7.0238e-10	1.32576e-08
Capana03g000094	2941	4.37629	0.710654	6.15811	7.36171e-10	1.38532e-08
Capana08g002208	770.972	2.41016	0.391493	6.15633	7.44491e-10	1.39885e-08
Capana08g001565	66.9315	3.66797	0.595901	6.15534	7.49183e-10	1.4066e-08
Capana09g002190	1120.82	2.38665	0.387833	6.15382	7.56392e-10	1.41907e-08
Capana04g000847	1461.81	2.93551	0.477175	6.15186	7.65815e-10	1.43457e-08
Capana03g001713	357.036	2.71589	0.441532	6.15106	7.69686e-10	1.44074e-08
Capana11g000871	441.267	-3.70994	0.603368	-6.14872	7.81114e-10	1.45882e-08
Capana02g001678	108.858	2.60119	0.42312	6.14763	7.86496e-10	1.46667e-08
Capana06g001473	81.1932	-3.57274	0.58115	-6.14771	7.86096e-10	1.46667e-08
Capana02g003475	67.3109	3.97836	0.647731	6.14199	8.14941e-10	1.51515e-08
Capana09g002242	486.755	2.29192	0.373305	6.13952	8.27694e-10	1.53738e-08
Capana00g000923	89.0791	3.85431	0.628042	6.13703	8.40798e-10	1.55972e-08
Capana09g000699	100.646	3.26577	0.532365	6.13446	8.54489e-10	1.58393e-08
Capana02g003474	505.523	2.01937	0.329239	6.13346	8.59864e-10	1.59271e-08
Capana06g002656	758.005	-2.4896	0.406031	-6.13155	8.70274e-10	1.61079e-08
Capana01g003924	50.5279	-4.13086	0.673857	-6.13018	8.77824e-10	1.62355e-08
Capana10g002221	6050.37	2.74011	0.447014	6.12982	8.79805e-10	1.626e-08
Capana03g000773	401.051	2.27816	0.371745	6.12827	8.88376e-10	1.63772e-08
Capana03g003387	301.376	-2.18158	0.355982	-6.12834	8.8798e-10	1.63772e-08
Capana01g001759	82.2808	2.37958	0.388481	6.12534	9.04875e-10	1.66366e-08
Capana04g000782	88.8838	2.53141	0.413335	6.12434	9.10582e-10	1.67167e-08
Capana06g000006	178.555	2.5285	0.412884	6.124	9.12562e-10	1.67406e-08
Capana06g001677	103.367	4.38568	0.716749	6.11886	9.42493e-10	1.72407e-08
Capana08g000778	563.895	2.00194	0.327336	6.11585	9.60447e-10	1.75412e-08
Capana02g002850	125.786	-5.12956	0.839147	-6.11282	9.78829e-10	1.78638e-08
Capana09g001251	161.25	-3.38121	0.553161	-6.11253	9.80615e-10	1.78832e-08
Capana03g001380	116.218	2.58183	0.422463	6.11139	9.87677e-10	1.79733e-08
Capana09g001569	2186.77	2.43617	0.398737	6.10972	9.98087e-10	1.81219e-08
Capana07g001867	47.2182	-4.41204	0.72215	-6.10959	9.98903e-10	1.81235e-08
Capana02g002955	386.197	-2.14227	0.350877	-6.10547	1.02498e-09	1.85695e-08
Capana03g003227	212.136	2.25922	0.370079	6.10469	1.02999e-09	1.86465e-08
Capana08g002328	249.677	2.7719	0.454082	6.1044	1.03187e-09	1.8667e-08
Capana01g004402	233.088	-2.27732	0.373165	-6.10273	1.0427e-09	1.88354e-08
Capana08g000340	280.31	-2.91616	0.477915	-6.10185	1.0485e-09	1.89263e-08
Capana06g000871	683.089	-2.31299	0.379075	-6.10168	1.04961e-09	1.89326e-08
Capana01g003346	70.2304	2.91075	0.477222	6.09937	1.0649e-09	1.91806e-08
Capana04g001003	458.497	-3.79553	0.622468	-6.09755	1.07706e-09	1.93715e-08
Capana05g001477	368.938	-3.49328	0.573603	-6.09007	1.12863e-09	2.02548e-08
Capana01g001642	278.733	2.15914	0.354606	6.08884	1.1373e-09	2.03957e-08
Capana08g000082	298.537	2.34622	0.385465	6.08674	1.15232e-09	2.06502e-08
Capana08g001616	3863.23	2.03337	0.334139	6.08541	1.16193e-09	2.08073e-08
Capana00g000567	77.3599	-2.61593	0.429958	-6.08416	1.17104e-09	2.09554e-08
Capana12g000350	134.903	4.63291	0.761517	6.08379	1.17372e-09	2.09881e-08
Capana05g000060	191.367	2.14328	0.35232	6.08333	1.17714e-09	2.10342e-08
Capana08g001773	199.427	2.20887	0.363113	6.08314	1.17849e-09	2.10432e-08
Capana02g000279	812.651	-2.05331	0.337736	-6.07963	1.20457e-09	2.14471e-08
Capana02g002149	1525.67	-2.63843	0.434294	-6.07523	1.23807e-09	2.19961e-08
Capana05g001903	76.3474	-2.20409	0.363248	-6.06773	1.29727e-09	2.29821e-08
Capana03g002451	134.884	3.14627	0.518558	6.06735	1.30039e-09	2.30209e-08
Capana03g001755	135.635	2.50676	0.413173	6.06709	1.30248e-09	2.30415e-08
Capana08g002023	2551.51	-2.18586	0.360391	-6.06525	1.31745e-09	2.32897e-08
Capana10g000289	24.3376	-8.02607	1.32445	-6.05993	1.36181e-09	2.39884e-08
Capana11g002199	134.069	2.11973	0.34993	6.05758	1.38185e-09	2.4324e-08
Capana00g003423	91.908	-2.43087	0.401314	-6.05727	1.38452e-09	2.43538e-08
Capana09g000281	1281.07	-2.04102	0.336981	-6.0568	1.38859e-09	2.44081e-08
Capana08g000284	900.55	-2.4078	0.397711	-6.05415	1.41163e-09	2.47955e-08
Capana03g004377	77.603	2.93989	0.485757	6.05218	1.42901e-09	2.5083e-08
Capana00g004903	91.5861	3.44155	0.568901	6.04946	1.45328e-09	2.5455e-08
Capana12g001307	5517.37	-2.19365	0.362741	-6.04743	1.47172e-09	2.57597e-08
Capana02g003039	294.008	-2.20047	0.363976	-6.04565	1.48809e-09	2.60097e-08
Capana00g002895	352.303	-3.48371	0.576425	-6.04365	1.50671e-09	2.62979e-08
Capana05g001426	396.147	2.05055	0.339312	6.04326	1.51029e-09	2.63419e-08
Capana02g001704	828.579	3.47376	0.575005	6.04127	1.52905e-09	2.6613e-08
Capana03g000959	173.91	3.16196	0.523581	6.0391	1.54976e-09	2.69546e-08
Capana02g002286	28.7414	4.1331	0.684556	6.03764	1.56387e-09	2.71618e-08
Capana02g001490	83.6326	-6.65493	1.10236	-6.037	1.57004e-09	2.72499e-08
Capana04g001119	342.211	2.08821	0.345939	6.03634	1.57644e-09	2.73419e-08
Capana03g004303	829.856	2.39474	0.397245	6.02837	1.65624e-09	2.86658e-08
Capana12g002768	215.36	3.16921	0.525821	6.02715	1.66872e-09	2.88266e-08
Capana08g002286	2464.94	4.30596	0.715038	6.02201	1.72268e-09	2.9712e-08
Capana02g002217	628.416	-2.40569	0.399584	-6.02048	1.73896e-09	2.9972e-08
Capana09g001737	313.825	-3.21584	0.534223	-6.01965	1.7479e-09	3.01051e-08
Capana02g001426	638.99	2.25372	0.374486	6.01817	1.76401e-09	3.03194e-08
Capana03g003258	1041.12	2.42596	0.403241	6.01614	1.78621e-09	3.06585e-08
Capana00g001108	92.4588	-3.97936	0.661488	-6.01578	1.79027e-09	3.06858e-08
Capana03g001830	42.4788	-5.85478	0.973221	-6.01588	1.7891e-09	3.06858e-08
Capana07g000838	67.2603	-2.60844	0.43362	-6.01551	1.79322e-09	3.0715e-08
Capana09g000322	77.1636	2.32288	0.386302	6.0131	1.82004e-09	3.1153e-08
Capana10g002147	189.541	2.98528	0.49668	6.01047	1.84983e-09	3.1641e-08
Capana06g000566	59.5345	-3.26328	0.543343	-6.00594	1.90231e-09	3.25081e-08
Capana08g001582	581.186	-2.33919	0.389485	-6.00587	1.90314e-09	3.25081e-08
Capana04g000173	1150.89	-2.11515	0.352206	-6.00543	1.90822e-09	3.25499e-08
Capana01g003028	88.4469	-2.20847	0.367775	-6.00493	1.91411e-09	3.26281e-08
Capana02g003647	119	2.23973	0.373101	6.00302	1.93676e-09	3.29688e-08
Capana03g002996	169.286	-2.20713	0.368126	-5.99559	2.02749e-09	3.44423e-08
Capana03g004093	2530.72	-4.61691	0.771142	-5.98711	2.13601e-09	3.61128e-08
Capana03g000166	56.411	5.34761	0.893248	5.98671	2.14135e-09	3.61782e-08
Capana10g000647	154.83	2.5749	0.430111	5.98659	2.14288e-09	3.61796e-08
Capana02g001584	189.227	2.45	0.409441	5.98378	2.18013e-09	3.67335e-08
Capana07g001274	1528.93	-2.29581	0.383698	-5.98337	2.18564e-09	3.68012e-08
Capana03g000578	2045.93	2.02868	0.339089	5.98273	2.19431e-09	3.69223e-08
Capana03g001186	154.23	2.27433	0.380393	5.97888	2.24678e-09	3.77538e-08
Capana08g002648	75.9879	3.36146	0.562376	5.97725	2.26942e-09	3.80569e-08
Capana00g003628	49.6305	-4.04193	0.676522	-5.97458	2.30688e-09	3.86068e-08
Capana02g002376	340.366	2.40292	0.402244	5.97378	2.31823e-09	3.87705e-08
Capana04g002354	252.034	2.95945	0.496299	5.96304	2.47586e-09	4.10745e-08
Capana02g002650	838.506	2.13404	0.358019	5.9607	2.5116e-09	4.16395e-08
Capana02g002170	727.832	-2.80867	0.471222	-5.96039	2.51639e-09	4.1691e-08
Capana07g002142	513.417	2.10886	0.353828	5.96012	2.52059e-09	4.17328e-08
Capana01g002391	380.557	2.05814	0.345378	5.95911	2.5361e-09	4.19616e-08
Capana03g003230	191.487	2.13611	0.358906	5.95173	2.65319e-09	4.37529e-08
Capana10g002083	309.955	-2.41357	0.405621	-5.95031	2.6763e-09	4.41048e-08
Capana00g001985	535.977	-3.46782	0.582959	-5.94865	2.70368e-09	4.45263e-08
Capana12g002113	113.621	-2.47495	0.416298	-5.94514	2.76221e-09	4.54299e-08
Capana07g001250	302.343	2.17883	0.3665	5.94496	2.76521e-09	4.54492e-08
Capana06g000708	1101.94	-2.03652	0.342745	-5.94179	2.81933e-09	4.61552e-08
Capana02g001699	408.908	3.02026	0.508347	5.94132	2.82733e-09	4.62251e-08
Capana04g000863	277.064	2.31057	0.38949	5.9323	2.9872e-09	4.86465e-08
Capana10g002379	85.9531	2.13501	0.36006	5.92959	3.03685e-09	4.93901e-08
Capana06g003077	73.9437	3.29512	0.555811	5.9285	3.05715e-09	4.96551e-08
Capana02g003428	61.9693	2.57629	0.434767	5.92567	3.1103e-09	5.04195e-08
Capana00g001138	25.8063	-4.44079	0.749796	-5.92266	3.16767e-09	5.13158e-08
Capana07g000931	111.99	-9.85782	1.6656	-5.91847	3.24958e-09	5.25399e-08
Capana10g000169	124.59	2.16606	0.366008	5.91807	3.25736e-09	5.26313e-08
Capana12g001171	102.856	-2.03011	0.343066	-5.91755	3.26777e-09	5.27651e-08
Capana00g000972	41.7797	-3.67879	0.621943	-5.91501	3.31863e-09	5.34819e-08
Capana03g003653	102.964	2.18061	0.368712	5.91414	3.33604e-09	5.37276e-08
Capana00g002792	131.835	-2.31757	0.391988	-5.91236	3.37246e-09	5.42789e-08
Capana03g002997	97.6775	-2.39723	0.405605	-5.91027	3.41549e-09	5.49357e-08
Capana10g001517	94.0932	2.55274	0.432087	5.90793	3.4644e-09	5.56504e-08
Capana09g001335	117.302	2.26947	0.384848	5.89705	3.70051e-09	5.90606e-08
Capana04g002386	184.504	2.63116	0.446989	5.88642	3.94654e-09	6.26245e-08
Capana07g002434	62.7559	3.92252	0.666414	5.88601	3.95634e-09	6.27399e-08
Capana11g000950	71.6906	2.96674	0.50421	5.88394	4.00617e-09	6.3449e-08
Capana01g000189	95.2375	-3.25413	0.553626	-5.87786	4.15616e-09	6.54899e-08
Capana05g002410	458.036	-2.12465	0.361464	-5.87789	4.15522e-09	6.54899e-08
Capana03g001240	42.5575	-11.0326	1.88102	-5.86519	4.48624e-09	7.05119e-08
Capana01g001335	221.987	2.08734	0.355923	5.86459	4.50257e-09	7.07237e-08
Capana07g001670	119.212	2.44584	0.417195	5.86257	4.55756e-09	7.14517e-08
Capana11g000342	575.06	-3.98482	0.6797	-5.86261	4.55636e-09	7.14517e-08
Capana08g001608	73.4009	2.55768	0.43642	5.86061	4.61177e-09	7.22559e-08
Capana02g000559	109.284	2.66083	0.454464	5.85489	4.77325e-09	7.45036e-08
Capana03g004627	187.788	-3.57092	0.609936	-5.85459	4.78199e-09	7.4593e-08
Capana05g001156	126.4	-5.76737	0.985689	-5.8511	4.88318e-09	7.61237e-08
Capana08g000838	133.805	2.1059	0.360079	5.84842	4.96259e-09	7.7216e-08
Capana02g000206	224.311	2.74892	0.470177	5.84656	5.01834e-09	7.79367e-08
Capana07g002277	108.648	3.64289	0.623395	5.84363	5.10764e-09	7.90759e-08
Capana06g000781	710.909	2.73812	0.468804	5.84065	5.19964e-09	8.03999e-08
Capana06g002331	90.1162	2.10254	0.360151	5.83795	5.28485e-09	8.16157e-08
Capana07g000964	90.0093	-2.48421	0.425598	-5.83699	5.31527e-09	8.19834e-08
Capana04g000218	58.5508	-2.66041	0.455899	-5.83552	5.3623e-09	8.26575e-08
Capana03g003878	129.901	2.26153	0.387555	5.83538	5.3668e-09	8.26754e-08
Capana03g001788	99.3403	4.77356	0.818141	5.83464	5.39065e-09	8.29913e-08
Capana09g001148	2789	-2.12991	0.365053	-5.83451	5.39477e-09	8.30031e-08
Capana07g000054	158.98	-2.6318	0.451225	-5.83256	5.45839e-09	8.38779e-08
Capana00g003378	691.275	-2.31429	0.396854	-5.83159	5.49009e-09	8.42606e-08
Capana11g002166	110.214	-3.52049	0.603692	-5.83159	5.49002e-09	8.42606e-08
Capana01g002668	60.4987	2.65514	0.455555	5.82835	5.59771e-09	8.58062e-08
Capana06g001129	4082.4	2.18178	0.37461	5.82413	5.74119e-09	8.79103e-08
Capana09g000599	162.361	-2.16861	0.372352	-5.8241	5.74207e-09	8.79103e-08
Capana03g002389	136.145	-6.68761	1.14966	-5.81701	5.99087e-09	9.1381e-08
Capana06g000012	336.375	2.72764	0.469258	5.81266	6.14871e-09	9.33867e-08
Capana02g002297	199.927	2.1788	0.374942	5.81102	6.20933e-09	9.41919e-08
Capana03g003769	196.437	-3.05754	0.526521	-5.80707	6.35742e-09	9.63206e-08
Capana00g004707	294.137	-2.4763	0.426554	-5.80535	6.42314e-09	9.71975e-08
Capana01g003018	91.0542	2.19139	0.377665	5.80248	6.53404e-09	9.84552e-08
Capana03g001296	1621.24	-2.46001	0.424169	-5.7996	6.64752e-09	9.99828e-08
Capana07g002354	100.146	-2.12326	0.366707	-5.79008	7.03512e-09	1.05496e-07
Capana03g002125	95.968	3.24052	0.559814	5.78857	7.09881e-09	1.06384e-07
Capana03g001278	48.351	5.26639	0.909818	5.7884	7.10605e-09	1.06389e-07
Capana02g003277	38.4299	2.87932	0.497626	5.7861	7.20374e-09	1.07696e-07
Capana03g003225	133.753	3.75164	0.648902	5.78152	7.40274e-09	1.10405e-07
Capana02g001770	165.317	-3.43113	0.593647	-5.77975	7.48097e-09	1.11437e-07
Capana03g001213	505.678	-2.51047	0.434352	-5.77981	7.47844e-09	1.11437e-07
Capana03g000231	98.4717	-6.44975	1.1168	-5.77523	7.68477e-09	1.14336e-07
Capana11g001558	214.122	-2.81665	0.487743	-5.77488	7.70102e-09	1.1444e-07
Capana06g000048	114.937	-3.26924	0.566132	-5.77468	7.70979e-09	1.14502e-07
Capana02g002657	236.219	-2.37778	0.411795	-5.77418	7.73284e-09	1.14776e-07
Capana12g002475	97.8364	2.81898	0.488795	5.7672	8.06017e-09	1.19348e-07
Capana05g002045	118.37	-4.16057	0.721591	-5.76582	8.12599e-09	1.20179e-07
Capana01g002376	31.9761	-3.08006	0.534648	-5.7609	8.36641e-09	1.23441e-07
Capana12g000395	21.4001	-7.51704	1.30558	-5.75762	8.53079e-09	1.25567e-07
Capana12g000254	253.123	-2.32064	0.403276	-5.75447	8.69115e-09	1.27776e-07
Capana08g002735	47.0794	4.31899	0.750645	5.7537	8.73086e-09	1.28208e-07
Capana05g001829	217.471	2.03625	0.354071	5.75095	8.87423e-09	1.30236e-07
Capana03g001536	54.0277	2.9735	0.517101	5.75032	8.90732e-09	1.30644e-07
Capana03g000772	215.099	2.12948	0.370374	5.74953	8.94921e-09	1.31104e-07
Capana08g001559	412.678	3.53541	0.614898	5.74959	8.94593e-09	1.31104e-07
Capana04g000572	2686.73	-2.83711	0.493501	-5.74895	8.9798e-09	1.31474e-07
Capana08g001686	550.144	-2.83225	0.492852	-5.74665	9.10278e-09	1.32882e-07
Capana06g000470	116.227	-2.27395	0.396064	-5.74137	9.39148e-09	1.37016e-07
Capana10g002179	306.108	3.03055	0.52791	5.74066	9.43071e-09	1.37508e-07
Capana12g000785	200.984	-2.76361	0.481437	-5.74034	9.44877e-09	1.3769e-07
Capana05g000819	142.898	2.1683	0.378196	5.73326	9.85168e-09	1.43225e-07
Capana12g000117	202.399	-2.13425	0.372653	-5.72718	1.02113e-08	1.48192e-07
Capana05g001263	350.777	-3.20206	0.559247	-5.72567	1.03029e-08	1.49434e-07
Capana08g000366	206.994	2.66413	0.465335	5.72519	1.03315e-08	1.49725e-07
Capana11g001276	161.023	-7.76936	1.35706	-5.72514	1.0335e-08	1.49725e-07
Capana12g000325	49.6991	-3.96287	0.692446	-5.723	1.04656e-08	1.5144e-07
Capana10g002511	345.801	2.69788	0.471483	5.72213	1.05198e-08	1.52135e-07
Capana05g000784	25.374	5.89388	1.03167	5.71297	1.11022e-08	1.59812e-07
Capana10g001979	45.7913	3.98341	0.697628	5.70994	1.13017e-08	1.62589e-07
Capana02g003518	772.915	2.07584	0.363557	5.70981	1.13102e-08	1.62618e-07
Capana12g002066	493.035	-2.06377	0.361458	-5.70956	1.13265e-08	1.62758e-07
Capana02g002775	3223.81	2.02331	0.354385	5.70936	1.134e-08	1.62857e-07
Capana06g000345	322.566	-2.2745	0.398446	-5.70841	1.14036e-08	1.63676e-07
Capana10g000754	195.956	-2.14866	0.376565	-5.70594	1.15705e-08	1.65592e-07
Capana06g001020	240.436	3.0018	0.526148	5.70524	1.16176e-08	1.66075e-07
Capana04g001865	196.812	2.02106	0.354328	5.70392	1.1708e-08	1.67079e-07
Capana01g002638	1068.16	2.17807	0.381875	5.70362	1.1729e-08	1.67185e-07
Capana00g001558	494.123	2.76898	0.485753	5.70038	1.19542e-08	1.70298e-07
Capana06g001088	72.3372	2.69657	0.473257	5.6979	1.21294e-08	1.72496e-07
Capana04g001513	82.1208	-2.16239	0.379568	-5.69697	1.21957e-08	1.7334e-07
Capana01g001684	589.081	-8.14788	1.4307	-5.69503	1.23351e-08	1.75121e-07
Capana10g000174	155.096	2.48658	0.437091	5.68893	1.27837e-08	1.80765e-07
Capana12g000507	104.007	-2.3077	0.406153	-5.68186	1.33238e-08	1.87546e-07
Capana00g001515	21.5216	-4.53392	0.798143	-5.68059	1.34234e-08	1.88735e-07
Capana01g003402	1268	-2.10218	0.370169	-5.67897	1.35509e-08	1.90419e-07
Capana01g003862	170.659	2.30989	0.407523	5.66813	1.44361e-08	2.01942e-07
Capana12g000209	202.241	2.21809	0.391337	5.66797	1.44497e-08	2.02019e-07
Capana03g001275	603.657	-2.80957	0.495966	-5.66483	1.47166e-08	2.05519e-07
Capana00g002971	915.435	-2.49836	0.441263	-5.66183	1.49765e-08	2.0903e-07
Capana00g002373	121.125	-5.13643	0.907916	-5.65739	1.53695e-08	2.14034e-07
Capana03g003765	77.2997	-2.88645	0.510907	-5.64966	1.6077e-08	2.22636e-07
Capana07g001739	44.2679	-3.42824	0.607111	-5.64681	1.63457e-08	2.25978e-07
Capana06g002292	6482.72	2.4791	0.439059	5.6464	1.63839e-08	2.26381e-07
Capana11g002294	138.484	-3.7295	0.66071	-5.64468	1.65484e-08	2.28527e-07
Capana07g001115	73.8901	-2.41612	0.428241	-5.64196	1.68121e-08	2.31781e-07
Capana02g002351	32.2562	3.56101	0.631298	5.64076	1.69298e-08	2.33273e-07
Capana03g001072	398.733	-2.23759	0.397004	-5.6362	1.73846e-08	2.39407e-07
Capana07g001224	37.3926	-2.77683	0.493111	-5.63126	1.789e-08	2.46094e-07
Capana01g004368	1418.37	2.3777	0.42224	5.63115	1.79011e-08	2.46111e-07
Capana12g001072	156.134	2.28025	0.40503	5.62982	1.80394e-08	2.47874e-07
Capana08g001410	68.904	5.13044	0.911412	5.62911	1.81142e-08	2.48765e-07
Capana06g002913	117.097	-2.64417	0.469744	-5.62896	1.81301e-08	2.48845e-07
Capana02g003279	128.049	2.17462	0.386577	5.62532	1.85168e-08	2.53502e-07
Capana10g001856	6546.02	2.0898	0.371514	5.6251	1.85395e-08	2.53502e-07
Capana10g002513	80.9328	2.3671	0.420798	5.62526	1.85225e-08	2.53502e-07
Capana04g002857	135.583	-2.00839	0.357142	-5.6235	1.87129e-08	2.55712e-07
Capana03g001778	68.7076	-2.6566	0.472481	-5.62266	1.88036e-08	2.5681e-07
Capana01g004401	449.618	-2.40708	0.42857	-5.61654	1.94825e-08	2.65284e-07
Capana08g002253	92.4765	3.26146	0.580704	5.61639	1.9499e-08	2.65284e-07
Capana00g001355	3020.05	-2.586	0.460747	-5.61263	1.99273e-08	2.70815e-07
Capana01g003618	150.827	-2.61104	0.465509	-5.60901	2.0349e-08	2.76243e-07
Capana08g001348	76.9513	-3.84624	0.685808	-5.60834	2.04282e-08	2.77166e-07
Capana05g000208	2816.72	2.06001	0.367545	5.60477	2.08532e-08	2.8247e-07
Capana08g000936	3639.13	2.02053	0.360634	5.60271	2.11023e-08	2.85688e-07
Capana06g000769	163.21	2.80917	0.501598	5.60044	2.13807e-08	2.89141e-07
Capana03g004007	50.4032	3.7925	0.677219	5.60011	2.14216e-08	2.89378e-07
Capana04g001175	894.11	-2.3109	0.41277	-5.59853	2.16181e-08	2.91874e-07
Capana12g002814	85.6252	3.36234	0.600703	5.59734	2.17671e-08	2.93725e-07
Capana03g002811	470.786	-2.05413	0.367009	-5.59694	2.18167e-08	2.94235e-07
Capana01g002507	45.0481	4.12041	0.736597	5.59384	2.221e-08	2.98727e-07
Capana01g002757	138.473	2.38907	0.427376	5.59008	2.26959e-08	3.04602e-07
Capana06g001019	1217.22	2.11326	0.37859	5.58192	2.37875e-08	3.18563e-07
Capana01g000397	95.4042	2.05959	0.369077	5.58039	2.39981e-08	3.2121e-07
Capana05g001864	149.751	-2.112	0.37875	-5.57625	2.45763e-08	3.28416e-07
Capana08g002841	79.8687	-2.15018	0.385622	-5.57589	2.46264e-08	3.28909e-07
Capana06g001228	188.412	-2.93229	0.526043	-5.57424	2.4861e-08	3.31863e-07
Capana07g001843	175.52	2.72924	0.489999	5.5699	2.54891e-08	3.397e-07
Capana07g002384	163.273	2.29348	0.412308	5.56253	2.65884e-08	3.534e-07
Capana10g000484	83.4009	-2.7274	0.490333	-5.56234	2.6618e-08	3.53604e-07
Capana02g002987	25.3028	3.07928	0.553832	5.55996	2.69835e-08	3.57693e-07
Capana08g002677	2019.44	-2.613	0.47046	-5.55415	2.78967e-08	3.68421e-07
Capana01g002806	452.988	2.32502	0.418652	5.5536	2.79848e-08	3.69387e-07
Capana08g002009	61.5878	2.18949	0.394281	5.5531	2.80639e-08	3.70235e-07
Capana06g002333	62.6333	2.57385	0.463574	5.55219	2.82115e-08	3.71786e-07
Capana08g001661	51.2651	2.91678	0.525457	5.55094	2.8413e-08	3.74243e-07
Capana06g000237	200.247	-2.49008	0.448752	-5.54889	2.87485e-08	3.78461e-07
Capana07g002180	99.7119	2.78934	0.502817	5.54743	2.89905e-08	3.81243e-07
Capana06g000584	60.3039	-2.84914	0.513697	-5.54634	2.91711e-08	3.83211e-07
Capana03g004275	27.4328	3.86452	0.697004	5.54448	2.94833e-08	3.86698e-07
Capana12g000250	39.1278	-2.81866	0.508453	-5.54361	2.96306e-08	3.88219e-07
Capana12g002734	79.0478	4.87924	0.880649	5.54051	3.01598e-08	3.94528e-07
Capana04g002402	97.4286	5.75954	1.03984	5.53888	3.04404e-08	3.97987e-07
Capana09g002311	60.8124	-3.00655	0.543107	-5.53584	3.09748e-08	4.04407e-07
Capana12g002835	170.152	-2.28366	0.412525	-5.5358	3.09803e-08	4.04407e-07
Capana05g000382	55.2457	2.45223	0.443021	5.53524	3.10806e-08	4.05503e-07
Capana09g001370	315.398	-2.79317	0.504808	-5.53313	3.14565e-08	4.10191e-07
Capana07g000235	1197.36	-2.72764	0.493025	-5.53245	3.15783e-08	4.11261e-07
Capana11g001561	92.6529	3.14761	0.568976	5.53206	3.16489e-08	4.11835e-07
Capana11g001403	41.911	4.06482	0.734959	5.53068	3.18992e-08	4.14656e-07
Capana11g002029	149.533	4.48978	0.811955	5.52959	3.20981e-08	4.17024e-07
Capana01g000509	34281.9	-2.50746	0.453509	-5.52902	3.2202e-08	4.17936e-07
Capana08g001709	590.925	-2.28639	0.413601	-5.52801	3.23891e-08	4.19925e-07
Capana08g002610	95.3256	3.45529	0.625145	5.52717	3.2543e-08	4.21698e-07
Capana11g001366	38.2162	-2.45858	0.445324	-5.52089	3.37291e-08	4.35255e-07
Capana10g000326	2185.78	2.42414	0.439246	5.51887	3.41192e-08	4.39597e-07
Capana01g001697	545.681	2.26434	0.410351	5.51804	3.42794e-08	4.41255e-07
Capana04g000676	204.81	-2.44365	0.442982	-5.51636	3.46102e-08	4.44999e-07
Capana06g000343	123.894	2.22997	0.40432	5.51535	3.48091e-08	4.47323e-07
Capana06g000644	421.292	-3.41796	0.619843	-5.51423	3.50302e-08	4.49932e-07
Capana04g001037	96.2373	-2.90496	0.526833	-5.51401	3.5074e-08	4.50262e-07
Capana08g000003	80.1068	-3.11407	0.565393	-5.5078	3.63336e-08	4.65227e-07
Capana00g004278	99.4572	-10.0894	1.8323	-5.50642	3.66214e-08	4.68671e-07
Capana00g005068	136.181	2.18046	0.396075	5.50518	3.68785e-08	4.71718e-07
Capana04g001284	159.998	-2.43955	0.443289	-5.5033	3.72742e-08	4.75798e-07
Capana10g000625	722.151	2.72005	0.494314	5.50268	3.74061e-08	4.76991e-07
Capana07g000890	44.9566	-3.27275	0.595412	-5.49661	3.87154e-08	4.91915e-07
Capana08g001333	2820.35	-2.09331	0.38122	-5.49108	3.99487e-08	5.06288e-07
Capana02g003681	107.827	2.33747	0.425741	5.49035	4.0113e-08	5.07594e-07
Capana08g002359	72.3422	2.12775	0.387749	5.48745	4.07769e-08	5.15468e-07
Capana02g002682	83.7234	2.64285	0.481642	5.48718	4.08411e-08	5.16017e-07
Capana09g002308	45.1222	-3.08872	0.563368	-5.4826	4.19116e-08	5.29003e-07
Capana00g000072	602.892	-2.62371	0.479139	-5.47587	4.35356e-08	5.49221e-07
Capana01g002966	2309.48	-2.31542	0.423186	-5.4714	4.465e-08	5.61852e-07
Capana03g003770	165.017	-2.94555	0.538706	-5.46783	4.5559e-08	5.7155e-07
Capana10g001004	45.4707	-8.82241	1.61479	-5.46352	4.66782e-08	5.84409e-07
Capana00g000637	687.576	-4.88675	0.894638	-5.46227	4.70091e-08	5.87957e-07
Capana00g000533	61.9857	-2.36967	0.433991	-5.4602	4.75612e-08	5.93665e-07
Capana11g000199	252.577	2.15226	0.394204	5.45977	4.76749e-08	5.94785e-07
Capana03g003525	261.757	3.47015	0.635982	5.45636	4.85985e-08	6.05395e-07
Capana02g002402	353.18	-4.27304	0.783323	-5.45502	4.89662e-08	6.09668e-07
Capana01g000248	1053.99	2.99154	0.54847	5.45434	4.9154e-08	6.11394e-07
Capana07g000060	132.337	-2.64087	0.484581	-5.4498	5.04257e-08	6.26583e-07
Capana11g001812	154.851	2.45956	0.451621	5.44607	5.14958e-08	6.386e-07
Capana05g002426	146.651	-3.16744	0.582278	-5.43974	5.33582e-08	6.59387e-07
Capana09g000547	38.1846	2.84164	0.522876	5.43463	5.49107e-08	6.76886e-07
Capana02g001813	61.7254	2.41657	0.444722	5.4339	5.51359e-08	6.78314e-07
Capana10g001825	137.57	2.18626	0.402379	5.43333	5.5311e-08	6.79793e-07
Capana10g000380	88.8985	2.71397	0.499574	5.43256	5.5551e-08	6.81393e-07
Capana06g000150	47.3872	2.80093	0.515891	5.4293	5.65742e-08	6.92573e-07
Capana07g001753	2039.48	3.03724	0.559862	5.42497	5.7963e-08	7.07479e-07
Capana03g000424	70.7887	2.37524	0.437889	5.4243	5.81822e-08	7.09806e-07
Capana03g004411	133.343	4.38583	0.808609	5.42391	5.83087e-08	7.11e-07
Capana08g002054	70.508	2.42512	0.447196	5.42295	5.86247e-08	7.14501e-07
Capana03g001025	312.908	-2.50191	0.461548	-5.42069	5.93705e-08	7.23236e-07
Capana07g002370	930.845	2.72581	0.502904	5.42014	5.9553e-08	7.25102e-07
Capana04g000412	1261.35	2.86901	0.529493	5.41841	6.01324e-08	7.30365e-07
Capana12g001574	108.934	2.03598	0.375969	5.41528	6.11929e-08	7.42155e-07
Capana08g001604	120.138	-3.12878	0.578672	-5.40683	6.41508e-08	7.72738e-07
Capana11g001693	47.9494	2.41999	0.447652	5.40598	6.44559e-08	7.7566e-07
Capana04g001256	205.673	2.79612	0.517377	5.40441	6.50226e-08	7.81342e-07
Capana06g002511	137.551	-2.58048	0.477836	-5.40034	6.65145e-08	7.97724e-07
Capana02g002556	116.678	2.08101	0.385522	5.3979	6.74251e-08	8.08254e-07
Capana10g002521	64.7415	-10.2886	1.90874	-5.39025	7.03598e-08	8.4059e-07
Capana03g000286	60.8647	2.01935	0.374657	5.38987	7.05096e-08	8.41974e-07
Capana07g002194	2930.26	-2.39644	0.444761	-5.38814	7.11901e-08	8.48873e-07
Capana07g002106	429.524	-2.21855	0.411834	-5.387	7.16449e-08	8.53067e-07
Capana06g000570	68.3676	-4.21731	0.782916	-5.38667	7.17762e-08	8.54219e-07
Capana04g002003	99.7426	2.05284	0.381246	5.38456	7.26225e-08	8.63049e-07
Capana12g001654	99.908	2.34527	0.435725	5.38246	7.34752e-08	8.71513e-07
Capana01g000505	4336.42	2.18527	0.406035	5.38197	7.36733e-08	8.73027e-07
Capana03g001733	283.314	2.45667	0.456725	5.37887	7.49551e-08	8.87368e-07
Capana00g004727	25.3928	3.70913	0.689816	5.37698	7.57452e-08	8.96294e-07
Capana07g002056	29.9467	5.05253	0.940259	5.37355	7.72005e-08	9.11341e-07
Capana02g002460	102.881	2.13716	0.397849	5.37177	7.79663e-08	9.19944e-07
Capana02g002861	77.1199	-3.35128	0.62413	-5.36952	7.89482e-08	9.31086e-07
Capana03g001156	153.16	-3.13579	0.584663	-5.36341	8.16633e-08	9.60366e-07
Capana12g001858	226.319	-3.10657	0.580699	-5.34971	8.80965e-08	1.03162e-06
Capana02g001022	94.9263	3.13767	0.58671	5.3479	8.89789e-08	1.04097e-06
Capana04g000940	76.2717	2.94601	0.550962	5.34703	8.94077e-08	1.045e-06
Capana01g003798	77.4498	-2.31289	0.432746	-5.34467	9.05801e-08	1.05771e-06
Capana02g001570	107.767	-2.52879	0.473159	-5.34449	9.06703e-08	1.05826e-06
Capana05g001949	1127.7	-2.01615	0.377298	-5.34364	9.10981e-08	1.06275e-06
Capana03g001302	284.777	-2.33302	0.436675	-5.34268	9.15823e-08	1.0679e-06
Capana01g002373	175.856	-3.02725	0.566655	-5.34232	9.17648e-08	1.06953e-06
Capana11g002273	470.053	-2.12818	0.398396	-5.34188	9.19855e-08	1.07159e-06
Capana03g003047	44.6165	-3.96313	0.742159	-5.34001	9.29437e-08	1.08225e-06
Capana04g000608	70.2848	-2.58477	0.484188	-5.33836	9.37897e-08	1.09005e-06
Capana07g002052	687.49	-2.37277	0.444623	-5.33659	9.4713e-08	1.09924e-06
Capana05g001765	180.419	3.16995	0.594782	5.3296	9.84314e-08	1.13979e-06
Capana06g001381	818.036	-2.34464	0.440043	-5.32821	9.9187e-08	1.14794e-06
Capana00g003273	109.249	2.19233	0.411517	5.32744	9.96071e-08	1.15226e-06
Capana08g002652	214.208	-11.149	2.0943	-5.32348	1.01803e-07	1.17602e-06
Capana05g000891	698.803	-2.19321	0.412101	-5.32203	1.02618e-07	1.18488e-06
Capana02g000442	75.1518	-3.37688	0.63476	-5.31993	1.03809e-07	1.19697e-06
Capana08g000107	152.075	-2.28028	0.428646	-5.31973	1.0392e-07	1.19768e-06
Capana08g002490	211.466	-2.59493	0.487971	-5.31779	1.05033e-07	1.20939e-06
Capana06g000938	102.462	2.31604	0.435591	5.31702	1.0548e-07	1.21298e-06
Capana07g000293	73.117	3.41424	0.642136	5.317	1.05491e-07	1.21298e-06
Capana09g001983	545.848	3.71927	0.69987	5.31424	1.07105e-07	1.23096e-06
Capana02g000690	1219.63	2.18556	0.411356	5.31307	1.07794e-07	1.23774e-06
Capana00g001128	20.2824	-4.96049	0.934829	-5.30631	1.11867e-07	1.27918e-06
Capana01g002959	344.37	-3.36412	0.63431	-5.30358	1.13552e-07	1.29593e-06
Capana06g000583	53.0984	-2.60601	0.491667	-5.30036	1.15576e-07	1.31491e-06
Capana05g000605	51.4003	3.62763	0.684526	5.29948	1.16132e-07	1.32003e-06
Capana07g000821	65.2656	2.47159	0.466392	5.29938	1.16199e-07	1.32018e-06
Capana02g001763	58.6071	2.19525	0.414588	5.29501	1.19011e-07	1.34843e-06
Capana02g001024	39.7284	4.54648	0.858941	5.29312	1.20245e-07	1.36117e-06
Capana03g004067	478.291	3.0472	0.575682	5.2932	1.20195e-07	1.36117e-06
Capana01g004403	2365.1	2.50708	0.473811	5.2913	1.21449e-07	1.37166e-06
Capana08g001160	67.4457	2.33137	0.441277	5.28324	1.26922e-07	1.42909e-06
Capana07g002208	24.476	-8.50376	1.61085	-5.27905	1.29854e-07	1.45994e-06
Capana01g000283	8088.41	-2.041	0.38687	-5.27568	1.32264e-07	1.48435e-06
Capana08g001132	94.3503	2.6178	0.496693	5.27046	1.36084e-07	1.52446e-06
Capana01g001613	55.6742	-3.40699	0.646501	-5.26989	1.36503e-07	1.52786e-06
Capana05g001886	18.4372	-5.29174	1.00443	-5.26842	1.37601e-07	1.53868e-06
Capana02g003639	54.9682	2.02789	0.385417	5.26155	1.42849e-07	1.59305e-06
Capana10g000467	3089.54	-2.50122	0.475787	-5.25702	1.46411e-07	1.62985e-06
Capana00g000074	234.919	2.052	0.390588	5.25361	1.49144e-07	1.6558e-06
Capana04g002847	370.123	-2.02232	0.385024	-5.25244	1.501e-07	1.66567e-06
Capana05g002466	1074.85	3.696	0.70418	5.24866	1.53213e-07	1.69718e-06
Capana00g000323	16.4245	4.5259	0.862339	5.2484	1.53428e-07	1.69729e-06
Capana03g002198	3982.31	2.6547	0.506362	5.24269	1.58255e-07	1.74369e-06
Capana05g001616	85.2076	2.84434	0.542585	5.24221	1.58668e-07	1.74747e-06
Capana00g000596	54.0595	-3.19938	0.610503	-5.24057	1.60081e-07	1.76146e-06
Capana02g000496	271.187	-2.51711	0.480462	-5.23894	1.61501e-07	1.77442e-06
Capana00g004666	48.3835	2.14305	0.409112	5.23828	1.62077e-07	1.77947e-06
Capana03g003767	103.55	2.951	0.563716	5.23491	1.65068e-07	1.80512e-06
Capana07g001114	52.7586	-3.27789	0.626152	-5.23497	1.65013e-07	1.80512e-06
Capana02g001639	224.879	-2.42917	0.464335	-5.2315	1.68136e-07	1.83705e-06
Capana06g000319	47.5124	-4.09984	0.783711	-5.23132	1.68307e-07	1.83811e-06
Capana00g001518	274.511	-2.13136	0.407491	-5.23044	1.69105e-07	1.84521e-06
Capana02g001837	108.96	-5.94741	1.13786	-5.22684	1.72432e-07	1.87738e-06
Capana04g002830	63.0116	2.60639	0.498686	5.22652	1.7273e-07	1.87897e-06
Capana09g001261	123.801	-2.50954	0.480153	-5.22653	1.7272e-07	1.87897e-06
Capana07g000296	354.629	-2.53551	0.485139	-5.22636	1.72879e-07	1.87977e-06
Capana05g001996	88.7832	3.44645	0.659769	5.22372	1.7536e-07	1.90424e-06
Capana02g003096	111.738	2.14465	0.410702	5.22191	1.77084e-07	1.91964e-06
Capana01g002558	57.341	-3.19762	0.612431	-5.22119	1.77774e-07	1.92605e-06
Capana06g002781	1147.35	-2.08106	0.398699	-5.21962	1.79294e-07	1.94016e-06
Capana12g001643	18.9758	3.35948	0.644113	5.21566	1.83163e-07	1.97685e-06
Capana00g003923	211.398	-2.79211	0.535477	-5.21425	1.84567e-07	1.98941e-06
Capana11g000297	18.3822	7.9146	1.51894	5.21059	1.88242e-07	2.02374e-06
Capana02g000310	114.426	-2.16099	0.414827	-5.20938	1.89476e-07	2.03613e-06
Capana00g001392	187.911	-2.57908	0.495396	-5.20609	1.9286e-07	2.06802e-06
Capana02g002724	59.2364	-4.50332	0.865232	-5.20476	1.94251e-07	2.08112e-06
Capana01g003958	359.161	2.53686	0.487466	5.20418	1.94856e-07	2.0858e-06
Capana01g001956	155.736	-3.71757	0.714421	-5.20361	1.95456e-07	2.09132e-06
Capana01g002681	700.194	3.13039	0.602094	5.19917	2.00176e-07	2.13723e-06
Capana10g002200	82.4479	2.46959	0.47569	5.1916	2.08493e-07	2.22124e-06
Capana03g000831	286.149	-2.08208	0.401101	-5.19092	2.09261e-07	2.22655e-06
Capana09g000058	18.0276	-4.33828	0.835814	-5.19048	2.09751e-07	2.2308e-06
Capana00g003499	4146.63	2.10181	0.405168	5.18751	2.13127e-07	2.26477e-06
Capana07g002082	70.8817	2.75378	0.530979	5.18622	2.146e-07	2.27847e-06
Capana05g000657	88.2482	2.92206	0.563494	5.18561	2.15314e-07	2.28508e-06
Capana08g001776	151.155	2.86236	0.55239	5.18176	2.19798e-07	2.32768e-06
Capana11g000407	94.9361	-3.92154	0.757064	-5.17993	2.21972e-07	2.3497e-06
Capana02g000819	117.01	-2.87019	0.554919	-5.17226	2.31281e-07	2.43766e-06
Capana06g003065	43.6025	-3.73044	0.721248	-5.17219	2.31362e-07	2.43766e-06
Capana03g000198	131.014	-4.3395	0.839488	-5.16922	2.35073e-07	2.4757e-06
Capana06g002647	68.1043	2.10748	0.407801	5.16792	2.3672e-07	2.48882e-06
Capana04g000022	120.562	2.55605	0.494961	5.16414	2.41552e-07	2.5364e-06
Capana00g004071	847.257	2.17664	0.421787	5.16051	2.46273e-07	2.5816e-06
Capana04g000073	110.691	5.0459	0.978009	5.15936	2.47801e-07	2.59652e-06
Capana06g003057	90.0547	-3.34102	0.647735	-5.15801	2.49593e-07	2.61309e-06
Capana00g000113	45.6801	-2.66616	0.517617	-5.15082	2.59348e-07	2.7038e-06
Capana06g000398	389.168	-2.8946	0.562474	-5.14619	2.65833e-07	2.76792e-06
Capana03g000570	27.2733	7.65854	1.49069	5.13759	2.78282e-07	2.87701e-06
Capana03g003443	382.994	-2.09502	0.408028	-5.13449	2.82913e-07	2.9188e-06
Capana01g002754	65.8174	2.35591	0.45894	5.13337	2.84594e-07	2.93006e-06
Capana12g002818	68.4728	2.51039	0.489027	5.13343	2.84504e-07	2.93006e-06
Capana07g001992	110.491	2.42149	0.472101	5.12917	2.91024e-07	2.99005e-06
Capana06g000244	50.6271	3.44925	0.672499	5.129	2.91288e-07	2.99152e-06
Capana01g004161	41.2286	4.30688	0.841918	5.11556	3.1281e-07	3.18486e-06
Capana02g002997	1084.9	2.90964	0.569172	5.11205	3.18675e-07	3.23465e-06
Capana00g000817	172.9	-2.01448	0.394232	-5.10987	3.22375e-07	3.26882e-06
Capana06g002661	97.5659	-2.07242	0.406076	-5.10354	3.33363e-07	3.37197e-06
Capana06g001127	53.8701	-3.72296	0.730287	-5.09795	3.43359e-07	3.46179e-06
Capana07g001789	458.613	-2.46491	0.483717	-5.09577	3.47324e-07	3.49892e-06
Capana08g002392	118.123	-3.32446	0.6528	-5.09262	3.53146e-07	3.55036e-06
Capana04g002739	59.2479	3.43897	0.675376	5.09193	3.54434e-07	3.56135e-06
Capana04g000465	63.7496	2.52231	0.49578	5.08757	3.62687e-07	3.63449e-06
Capana00g002596	52.8192	-3.15166	0.619639	-5.08629	3.65142e-07	3.65761e-06
Capana04g001650	1028.96	2.97935	0.586426	5.08051	3.76418e-07	3.76297e-06
Capana04g001261	208.631	-2.29289	0.451367	-5.07987	3.77692e-07	3.77181e-06
Capana02g003084	153.152	2.49915	0.492056	5.079	3.79423e-07	3.78537e-06
Capana11g000176	129.718	-2.13784	0.42093	-5.07885	3.79727e-07	3.78688e-06
Capana02g001640	146.925	-2.05262	0.405539	-5.06145	4.16091e-07	4.13126e-06
Capana03g003830	265.863	-2.88156	0.569382	-5.06085	4.17395e-07	4.14254e-06
Capana00g001057	127.743	-2.91375	0.57614	-5.05737	4.25081e-07	4.20537e-06
Capana06g002876	123.786	2.28987	0.452902	5.05599	4.28167e-07	4.23421e-06
Capana05g000526	71.7691	2.22975	0.441315	5.05252	4.36011e-07	4.30835e-06
Capana04g001072	92.346	2.18328	0.4322	5.05156	4.38212e-07	4.32664e-06
Capana02g001775	232.085	-2.14283	0.42479	-5.04444	4.54853e-07	4.48025e-06
Capana01g003230	258.761	2.23957	0.444325	5.04038	4.64597e-07	4.56823e-06
Capana05g000629	121.387	-2.032	0.403666	-5.03386	4.80694e-07	4.71605e-06
Capana01g001076	382.81	2.73967	0.544792	5.02883	4.93485e-07	4.83198e-06
Capana12g000078	9.77107	-7.89078	1.56939	-5.02792	4.95837e-07	4.8531e-06
Capana03g003100	40.7072	-2.77742	0.552747	-5.02476	5.04068e-07	4.92977e-06
Capana01g004410	32.1969	-6.57373	1.30892	-5.02225	5.10703e-07	4.98679e-06
Capana01g002025	19774.7	-2.03528	0.405287	-5.02183	5.11808e-07	4.99562e-06
Capana00g004637	41.721	-6.5848	1.31195	-5.0191	5.19153e-07	5.05935e-06
Capana06g000526	515.399	-4.95975	0.988735	-5.01625	5.26886e-07	5.12866e-06
Capana04g002138	79.8716	-2.16198	0.43126	-5.01319	5.35362e-07	5.20299e-06
Capana06g001666	179.875	-2.03749	0.406423	-5.01322	5.35258e-07	5.20299e-06
Capana12g002686	127.608	-2.04435	0.407893	-5.01199	5.38713e-07	5.23147e-06
Capana12g002916	60.2698	3.39871	0.678527	5.00895	5.47286e-07	5.31056e-06
Capana11g001764	2977.17	-2.21627	0.442883	-5.00419	5.60971e-07	5.43697e-06
Capana11g002355	82.6866	2.28358	0.456667	5.00055	5.71671e-07	5.52987e-06
Capana03g002495	66.4978	-2.68919	0.538184	-4.9968	5.82905e-07	5.62537e-06
Capana01g003206	22.3263	5.05515	1.01318	4.98939	6.05713e-07	5.84094e-06
Capana04g001006	387.996	-2.93936	0.589131	-4.98931	6.05952e-07	5.84097e-06
Capana11g002160	121.159	-2.77925	0.557055	-4.98918	6.06358e-07	5.84261e-06
Capana05g002040	3066.63	-2.10708	0.422591	-4.98611	6.16086e-07	5.92944e-06
Capana04g001002	268.116	-2.21169	0.44401	-4.98118	6.3197e-07	6.07524e-06
Capana00g002178	13.1668	7.71971	1.55086	4.97771	6.43425e-07	6.18056e-06
Capana10g002257	50.2827	-2.92862	0.588418	-4.97712	6.45386e-07	6.197e-06
Capana00g003817	162.799	-2.51357	0.505077	-4.97661	6.4706e-07	6.20827e-06
Capana03g002302	44.4166	-3.3109	0.665527	-4.97486	6.52951e-07	6.25754e-06
Capana09g002319	30.806	-3.46548	0.697464	-4.96868	6.74092e-07	6.45017e-06
Capana02g003092	133.879	-2.63009	0.529906	-4.96332	6.92999e-07	6.61831e-06
Capana01g000528	69.3286	2.35184	0.474312	4.95844	7.10633e-07	6.77889e-06
Capana04g002815	20.7119	-7.25282	1.46537	-4.94947	7.44159e-07	7.07422e-06
Capana07g000952	41.654	-3.49729	0.706621	-4.94932	7.44743e-07	7.07706e-06
Capana02g001799	932.109	2.588	0.523251	4.94599	7.57564e-07	7.18787e-06
Capana01g004238	68.8132	2.06516	0.417697	4.94416	7.64737e-07	7.25038e-06
Capana11g000628	178.996	3.17728	0.643018	4.94121	7.764e-07	7.35484e-06
Capana06g002254	77.7146	3.83927	0.777553	4.93763	7.90766e-07	7.48e-06
Capana07g001363	235.788	-2.09605	0.424662	-4.93581	7.98191e-07	7.53013e-06
Capana04g002519	281.765	2.89316	0.586464	4.93322	8.0884e-07	7.61901e-06
Capana04g001305	46.4292	-2.65674	0.538828	-4.93059	8.19804e-07	7.71057e-06
Capana03g003453	21.2247	6.3435	1.28747	4.92711	8.34566e-07	7.83752e-06
Capana02g001959	397.633	-2.14826	0.436208	-4.92486	8.44199e-07	7.92199e-06
Capana03g001064	175.356	2.04073	0.414506	4.92328	8.51061e-07	7.97431e-06
Capana11g001971	75.2534	2.1732	0.442414	4.91214	9.00881e-07	8.41569e-06
Capana01g004304	49.5493	-2.67254	0.544259	-4.91043	9.08784e-07	8.48632e-06
Capana11g002237	59.0911	-8.69914	1.77194	-4.90938	9.13654e-07	8.52538e-06
Capana07g001679	35.0396	6.83591	1.39398	4.90388	9.39636e-07	8.75464e-06
Capana07g000990	35.8743	2.71317	0.553333	4.90332	9.42313e-07	8.7697e-06
Capana07g001944	334.258	2.88975	0.589525	4.90182	9.49514e-07	8.83009e-06
Capana00g001516	331.135	-2.15906	0.440972	-4.89615	9.77324e-07	9.06831e-06
Capana08g001283	32.5409	-2.44899	0.50032	-4.89486	9.83766e-07	9.12467e-06
Capana12g000297	63.1948	3.20003	0.653828	4.89431	9.86526e-07	9.14685e-06
Capana02g000656	53.3126	2.7977	0.571786	4.89292	9.93504e-07	9.20466e-06
Capana06g000683	199.467	-2.24939	0.459797	-4.89215	9.97413e-07	9.23398e-06
Capana09g002259	51.708	-2.71142	0.554797	-4.88723	1.02265e-06	9.46059e-06
Capana05g001266	30.9288	2.2652	0.463542	4.88673	1.02525e-06	9.4811e-06
Capana03g001664	39.1718	-2.62037	0.53718	-4.87802	1.07159e-06	9.86909e-06
Capana11g001221	10106.6	2.07323	0.425129	4.8767	1.07874e-06	9.90922e-06
Capana04g000944	2423.85	2.08023	0.427084	4.87077	1.11165e-06	1.01851e-05
Capana12g000601	640.846	-2.79353	0.573848	-4.86805	1.12702e-06	1.02993e-05
Capana11g002269	35.562	3.26172	0.670271	4.86628	1.13721e-06	1.03733e-05
Capana10g001531	65.7459	-2.14671	0.441153	-4.86614	1.13798e-06	1.03765e-05
Capana06g000447	565.182	2.07549	0.426755	4.86342	1.15375e-06	1.05049e-05
Capana03g003473	102.477	-2.17224	0.446697	-4.8629	1.15677e-06	1.05285e-05
Capana00g002187	134.287	-2.6227	0.539399	-4.86226	1.16054e-06	1.05551e-05
Capana11g000741	72.7264	2.47752	0.509733	4.86044	1.17125e-06	1.0633e-05
Capana09g001451	63.1364	2.20607	0.454111	4.85799	1.18581e-06	1.07456e-05
Capana00g001351	18.3032	-4.19446	0.863503	-4.85749	1.18885e-06	1.07691e-05
Capana06g000227	320.948	2.16992	0.446785	4.85673	1.1934e-06	1.08064e-05
Capana05g001563	141.082	-3.95666	0.816125	-4.84811	1.24646e-06	1.12581e-05
Capana04g000466	21.033	4.98881	1.02909	4.84779	1.24846e-06	1.12638e-05
Capana12g002667	238.098	2.20559	0.455016	4.84727	1.2517e-06	1.12849e-05
Capana04g000487	35.749	-3.08676	0.637021	-4.84561	1.26221e-06	1.13631e-05
Capana08g002110	12.3837	-7.21845	1.48976	-4.84537	1.26379e-06	1.13732e-05
Capana04g000457	42.1529	-3.70868	0.765451	-4.84509	1.26555e-06	1.13849e-05
Capana02g003635	243.97	-2.09492	0.43294	-4.83881	1.30617e-06	1.1729e-05
Capana04g000745	42.7033	-3.99612	0.826014	-4.83784	1.31257e-06	1.17822e-05
Capana05g000617	178.61	2.31218	0.478032	4.83687	1.319e-06	1.18229e-05
Capana01g003520	45.2285	6.11699	1.26545	4.83386	1.33909e-06	1.19856e-05
Capana01g004249	146.1	2.06485	0.427186	4.8336	1.34084e-06	1.19926e-05
Capana12g002310	118.272	2.43978	0.50542	4.82724	1.38439e-06	1.23554e-05
Capana01g001553	616.896	2.68252	0.556257	4.82244	1.41812e-06	1.26201e-05
Capana00g003671	88.6356	2.09003	0.43374	4.81861	1.44559e-06	1.28277e-05
Capana06g001377	239.996	2.60193	0.540271	4.81597	1.46488e-06	1.29803e-05
Capana06g001096	34.4588	2.35717	0.489532	4.81515	1.47086e-06	1.30287e-05
Capana01g003347	62.4425	2.32626	0.48343	4.81198	1.49439e-06	1.32324e-05
Capana11g002023	24.3148	-3.36734	0.700137	-4.80955	1.51273e-06	1.33757e-05
Capana02g003573	55.3199	3.26665	0.67939	4.80821	1.52285e-06	1.34555e-05
Capana12g002356	73.8136	-2.24104	0.466268	-4.80634	1.53719e-06	1.35629e-05
Capana03g001765	81.7496	2.62661	0.547427	4.7981	1.60174e-06	1.41024e-05
Capana03g000667	111.233	-2.14494	0.447189	-4.79649	1.61467e-06	1.4196e-05
Capana06g000772	516.045	2.23302	0.465663	4.79536	1.62385e-06	1.42717e-05
Capana11g000012	59.7041	2.91945	0.608892	4.79469	1.62923e-06	1.431e-05
Capana05g000922	49.6412	2.59372	0.540977	4.79452	1.63066e-06	1.43107e-05
Capana07g001922	69.3115	2.12869	0.444111	4.79314	1.64187e-06	1.43944e-05
Capana02g002664	75.283	2.62919	0.548798	4.79081	1.66105e-06	1.4542e-05
Capana00g002881	45.0205	4.04285	0.844185	4.78905	1.67573e-06	1.46601e-05
Capana10g000131	145.296	-2.40833	0.503041	-4.78755	1.68833e-06	1.47535e-05
Capana01g001414	39.8116	-2.78857	0.582518	-4.7871	1.69209e-06	1.47772e-05
Capana00g004913	24.3799	3.94078	0.825484	4.7739	1.80693e-06	1.56807e-05
Capana01g004056	416.818	-2.26249	0.473928	-4.7739	1.80691e-06	1.56807e-05
Capana10g001339	311.27	-2.53817	0.532546	-4.7661	1.87826e-06	1.62373e-05
Capana03g004090	156.974	2.41053	0.506163	4.76237	1.91337e-06	1.65177e-05
Capana03g000096	141.07	-2.81846	0.591861	-4.76202	1.91663e-06	1.65401e-05
Capana00g000741	35.4991	-3.12477	0.656242	-4.76162	1.92045e-06	1.65673e-05
Capana04g002186	69.2613	-2.2583	0.474604	-4.75828	1.95251e-06	1.67972e-05
Capana03g003549	146.2	-2.55213	0.536517	-4.75684	1.96643e-06	1.69051e-05
Capana01g000418	51.8762	2.84017	0.597198	4.75583	1.97632e-06	1.69843e-05
Capana08g002172	208.008	-3.2106	0.675124	-4.75557	1.97884e-06	1.69942e-05
Capana00g003970	71.0773	-2.35193	0.494821	-4.75309	2.00328e-06	1.71803e-05
Capana06g001724	103.845	-3.75695	0.790457	-4.75288	2.00536e-06	1.71921e-05
Capana11g001013	258.305	-2.57573	0.54195	-4.7527	2.00718e-06	1.72018e-05
Capana03g001600	102.059	-2.70208	0.568721	-4.75115	2.0226e-06	1.7316e-05
Capana03g003794	43.5916	5.07042	1.06764	4.74919	2.04235e-06	1.74721e-05
Capana04g002693	179.527	2.6614	0.560786	4.74584	2.07638e-06	1.77214e-05
Capana12g002156	54.2134	-3.85892	0.813603	-4.743	2.10578e-06	1.79291e-05
Capana05g002315	70.6839	2.34891	0.495542	4.74009	2.13618e-06	1.81666e-05
Capana01g001242	83.8506	-2.45479	0.518256	-4.73662	2.17307e-06	1.84514e-05
Capana10g001277	85.4983	-2.0272	0.428801	-4.72759	2.27196e-06	1.91795e-05
Capana07g000330	127.391	-3.19359	0.675686	-4.72644	2.28485e-06	1.92751e-05
Capana02g002921	6548.6	3.27954	0.694459	4.72244	2.33033e-06	1.96188e-05
Capana12g002129	32.1488	-8.75688	1.85457	-4.72177	2.33799e-06	1.96699e-05
Capana09g002089	55.0273	2.32761	0.493106	4.72031	2.35485e-06	1.97916e-05
Capana07g001587	41.1424	2.2563	0.478446	4.7159	2.40648e-06	2.02118e-05
Capana05g001340	782.635	-2.31837	0.491624	-4.71574	2.40832e-06	2.02204e-05
Capana02g002842	40.0461	-6.68195	1.41712	-4.71515	2.41529e-06	2.02721e-05
Capana02g003177	37.9373	-2.48506	0.527192	-4.71376	2.43191e-06	2.03909e-05
Capana02g000621	18.4815	-3.70923	0.78748	-4.71025	2.47415e-06	2.07098e-05
Capana03g000594	48.741	2.3037	0.489396	4.70723	2.5111e-06	2.09698e-05
Capana04g000448	147.246	-2.6983	0.573571	-4.70439	2.54625e-06	2.12419e-05
Capana11g000283	167.903	2.10298	0.447243	4.70209	2.57506e-06	2.14534e-05
Capana12g000461	146.852	2.03872	0.433802	4.69966	2.60601e-06	2.16966e-05
Capana08g001515	89.3274	2.10995	0.448976	4.69948	2.60821e-06	2.17076e-05
Capana06g002070	28.7903	-3.70434	0.7883	-4.69915	2.61245e-06	2.17356e-05
Capana12g001883	39.3523	3.14266	0.668883	4.69838	2.62239e-06	2.1811e-05
Capana07g001503	96.4832	-4.01445	0.854448	-4.69829	2.62345e-06	2.18126e-05
Capana08g002672	56.6607	3.01073	0.64116	4.69575	2.65631e-06	2.20414e-05
Capana07g000991	4301.31	-2.57876	0.54918	-4.69565	2.65765e-06	2.20451e-05
Capana04g000424	50.9806	-2.43099	0.518074	-4.69236	2.70072e-06	2.23278e-05
Capana02g002865	98.0825	-3.65049	0.778047	-4.69186	2.70728e-06	2.23745e-05
Capana07g002485	68.0953	-2.1671	0.46228	-4.68786	2.7608e-06	2.27865e-05
Capana01g003444	57.0727	-2.31965	0.494927	-4.68685	2.77445e-06	2.28839e-05
Capana02g003359	246.58	-3.23211	0.690513	-4.68073	2.85855e-06	2.35384e-05
Capana04g000523	231.304	2.26801	0.484689	4.67931	2.87838e-06	2.3686e-05
Capana11g000039	21798.3	-2.39693	0.512378	-4.67806	2.89605e-06	2.38235e-05
Capana01g001797	30.7284	2.11812	0.453174	4.67395	2.95458e-06	2.42508e-05
Capana03g003542	58.0316	-2.59472	0.555426	-4.67158	2.98895e-06	2.44498e-05
Capana03g002401	342.527	2.06021	0.441114	4.67046	3.00519e-06	2.45746e-05
Capana08g002500	51.1754	-2.36456	0.506501	-4.66841	3.03542e-06	2.48136e-05
Capana00g000407	23.0509	-3.39825	0.728612	-4.664	3.10126e-06	2.52992e-05
Capana11g001637	108.733	2.00892	0.431299	4.65783	3.19563e-06	2.59862e-05
Capana10g002403	24.2566	-6.61278	1.42122	-4.6529	3.27302e-06	2.6572e-05
Capana03g003836	104.893	-2.51086	0.539953	-4.65014	3.31702e-06	2.69028e-05
Capana03g000622	171.379	2.04794	0.440555	4.64854	3.34291e-06	2.70862e-05
Capana02g002941	401.707	-2.03347	0.438149	-4.64103	3.46672e-06	2.80071e-05
Capana09g002310	260.495	-2.2772	0.490819	-4.63958	3.49111e-06	2.81949e-05
Capana08g002763	23.9167	3.04537	0.656863	4.63623	3.54817e-06	2.86184e-05
Capana04g000748	109.28	-3.1572	0.681272	-4.63428	3.58188e-06	2.88528e-05
Capana10g000487	96.4706	2.07491	0.44786	4.63294	3.60504e-06	2.90205e-05
Capana03g002159	233.924	2.9505	0.636931	4.63237	3.61501e-06	2.90819e-05
Capana10g002240	32.794	-2.30585	0.497764	-4.63242	3.61409e-06	2.90819e-05
Capana10g000047	19.7471	4.12953	0.891483	4.6322	3.61798e-06	2.90963e-05
Capana08g001915	48.9518	2.73412	0.590764	4.6281	3.69034e-06	2.9592e-05
Capana06g002160	12.9676	-5.7797	1.24999	-4.62379	3.76791e-06	3.01457e-05
Capana12g002145	30.01	5.23844	1.13343	4.62176	3.80489e-06	3.04219e-05
Capana11g001813	62.5093	-2.58154	0.558658	-4.62098	3.81939e-06	3.05281e-05
Capana08g000939	34.2009	2.88644	0.624894	4.61909	3.85431e-06	3.07675e-05
Capana08g001783	227.292	-6.64658	1.43904	-4.61877	3.86028e-06	3.08053e-05
Capana02g003656	19.956	-2.83988	0.615928	-4.61074	4.01236e-06	3.19264e-05
Capana10g002275	72.3742	2.86565	0.621757	4.60895	4.04707e-06	3.21613e-05
Capana11g001557	416.077	2.8753	0.624763	4.60223	4.17993e-06	3.31322e-05
Capana10g000720	39.6387	2.22148	0.482974	4.59957	4.23357e-06	3.35038e-05
Capana02g003662	264.994	-2.29124	0.498152	-4.59948	4.23553e-06	3.35086e-05
Capana01g003577	9.32015	-4.29294	0.933877	-4.5969	4.28829e-06	3.38828e-05
Capana12g001522	72.416	-2.09183	0.455088	-4.59655	4.29544e-06	3.39285e-05
Capana08g000495	70.8589	2.71038	0.589934	4.59437	4.34051e-06	3.423e-05
Capana01g002824	1916.52	-2.67328	0.582228	-4.59146	4.40149e-06	3.46462e-05
Capana07g000313	100.178	-2.72497	0.593719	-4.58966	4.43959e-06	3.49225e-05
Capana08g002524	488.148	-2.46747	0.53771	-4.58885	4.45692e-06	3.50478e-05
Capana08g002210	30.2503	-3.03057	0.6611	-4.58412	4.55895e-06	3.57594e-05
Capana01g004371	77.5973	-2.07108	0.452207	-4.57993	4.65131e-06	3.6323e-05
Capana02g001077	287.956	2.20186	0.48099	4.57777	4.69969e-06	3.66892e-05
Capana12g001028	14.3815	-7.14525	1.56169	-4.57533	4.7546e-06	3.70829e-05
Capana07g001142	36.7598	-5.95914	1.30293	-4.57365	4.79306e-06	3.73359e-05
Capana03g004141	3728.41	-2.22944	0.488612	-4.5628	5.04761e-06	3.91099e-05
Capana03g004428	311.055	-3.22322	0.707218	-4.5576	5.1742e-06	4.00033e-05
Capana07g002036	25.0197	-2.81253	0.617351	-4.55581	5.21844e-06	4.02825e-05
Capana05g002064	449.175	2.36739	0.520066	4.5521	5.31138e-06	4.0892e-05
Capana12g000296	102.726	2.73135	0.600095	4.55154	5.32558e-06	4.09693e-05
Capana05g001717	222.784	-2.27391	0.499618	-4.5513	5.3315e-06	4.10021e-05
Capana01g004020	40.0012	-3.18795	0.700669	-4.54986	5.36808e-06	4.12093e-05
Capana02g001838	110.372	3.26802	0.718251	4.54996	5.36551e-06	4.12093e-05
Capana07g002155	73.1898	2.00626	0.441102	4.5483	5.40802e-06	4.14492e-05
Capana09g001688	3604.85	2.2061	0.485035	4.54834	5.40717e-06	4.14492e-05
Capana09g002080	21.1409	6.11679	1.34734	4.5399	5.62815e-06	4.30035e-05
Capana02g002252	425.319	-2.27932	0.502106	-4.53952	5.63819e-06	4.30669e-05
Capana08g000933	69.9852	2.24756	0.495459	4.53631	5.7247e-06	4.36739e-05
Capana05g002498	65.105	2.16795	0.477991	4.53555	5.74541e-06	4.38185e-05
Capana05g002065	522.193	2.62447	0.578678	4.53528	5.75259e-06	4.38597e-05
Capana03g001329	149.678	2.72621	0.601373	4.5333	5.80683e-06	4.42325e-05
Capana12g001110	29.393	-3.32437	0.734426	-4.52649	5.9972e-06	4.55288e-05
Capana03g002728	103.529	-2.72269	0.601678	-4.52515	6.03518e-06	4.57751e-05
Capana02g001140	58.5052	-5.9737	1.32016	-4.52496	6.0406e-06	4.58022e-05
Capana02g001671	29.7338	5.85091	1.29509	4.51778	6.24922e-06	4.72396e-05
Capana05g002062	738.035	-2.63336	0.582927	-4.51748	6.2579e-06	4.72908e-05
Capana09g001372	149.934	-2.14625	0.475716	-4.51163	6.43311e-06	4.85262e-05
Capana03g002402	24.6318	-5.93882	1.31718	-4.50874	6.52129e-06	4.91764e-05
Capana03g001546	1603.01	-2.25541	0.500527	-4.50607	6.60381e-06	4.9723e-05
Capana05g000620	29.1596	4.72188	1.04897	4.50143	6.74975e-06	5.06528e-05
Capana08g002529	6219.92	2.46131	0.547514	4.49543	6.94285e-06	5.20075e-05
Capana04g002233	41.5993	-2.36223	0.525529	-4.49495	6.95856e-06	5.20936e-05
Capana08g002081	28.2602	3.9182	0.872047	4.4931	7.01935e-06	5.24696e-05
Capana01g000538	123.435	-2.08189	0.463603	-4.49067	7.1e-06	5.30085e-05
Capana02g003291	25.2742	-5.60639	1.24855	-4.49033	7.11121e-06	5.30602e-05
Capana00g003486	455.509	3.46478	0.771802	4.48921	7.14876e-06	5.32923e-05
Capana10g001578	85.3017	-2.22088	0.494936	-4.48721	7.21623e-06	5.37468e-05
Capana07g001916	28.653	2.61157	0.582168	4.48594	7.25918e-06	5.40343e-05
Capana10g002463	102.132	2.54059	0.566834	4.48207	7.39211e-06	5.4892e-05
Capana03g003995	1022.57	-3.60016	0.803302	-4.4817	7.40516e-06	5.49724e-05
Capana11g000652	175.716	-2.75535	0.61485	-4.48133	7.41793e-06	5.50342e-05
Capana03g004280	18.0243	-4.0958	0.915498	-4.47385	7.6824e-06	5.67925e-05
Capana12g001524	31.5847	2.71909	0.607903	4.47291	7.7164e-06	5.70099e-05
Capana03g001971	23.4365	5.73787	1.28445	4.46719	7.92527e-06	5.83979e-05
Capana03g002452	75.3479	2.4162	0.540895	4.46705	7.93058e-06	5.84119e-05
Capana05g000245	930.799	-2.05625	0.46065	-4.4638	8.05203e-06	5.91898e-05
Capana03g003405	42.2234	2.52694	0.566307	4.46213	8.11473e-06	5.96097e-05
Capana10g001869	62.9788	-4.17281	0.936217	-4.4571	8.30766e-06	6.08705e-05
Capana00g002120	102.853	2.18287	0.489854	4.45615	8.34431e-06	6.1121e-05
Capana12g001823	49.1728	2.2067	0.49588	4.45006	8.58443e-06	6.27501e-05
Capana07g001708	213.129	2.11232	0.475079	4.44624	8.73844e-06	6.37444e-05
Capana05g002211	101.483	2.02647	0.45599	4.44411	8.82553e-06	6.43229e-05
Capana04g000980	63.3721	2.58986	0.582883	4.44318	8.86372e-06	6.45822e-05
Capana02g002389	407.924	-2.24544	0.505474	-4.44224	8.90256e-06	6.48462e-05
Capana12g002681	58.9071	2.1803	0.49128	4.43799	9.08022e-06	6.60046e-05
Capana05g002360	100.017	-2.03821	0.459299	-4.43765	9.09463e-06	6.609e-05
Capana02g002461	104.7	2.05025	0.462577	4.43223	9.3262e-06	6.76143e-05
Capana07g002466	27.4214	5.78006	1.3046	4.43053	9.40022e-06	6.80912e-05
Capana00g004912	51.943	2.35702	0.532203	4.4288	9.47599e-06	6.86e-05
Capana01g001369	52.3305	-3.27939	0.740805	-4.4268	9.56421e-06	6.9178e-05
Capana03g000034	52.4373	-2.97609	0.672531	-4.42522	9.63455e-06	6.96462e-05
Capana01g004370	190.915	2.16242	0.488733	4.42454	9.66495e-06	6.98456e-05
Capana02g003334	27.3728	3.04224	0.687649	4.42412	9.68379e-06	6.99614e-05
Capana03g004477	6.22901	-7.21214	1.63098	-4.42196	9.78097e-06	7.06208e-05
Capana06g001393	49.4829	2.69773	0.610253	4.42068	9.83913e-06	7.09802e-05
Capana02g003323	290.769	3.22425	0.730113	4.4161	1.00497e-05	7.24154e-05
Capana10g000259	23.9777	4.98336	1.13252	4.40024	1.08131e-05	7.7376e-05
Capana11g002298	163.647	-4.23468	0.96242	-4.40003	1.08234e-05	7.74275e-05
Capana05g002204	32.8257	-2.91939	0.663853	-4.39764	1.09434e-05	7.82182e-05
Capana01g000282	630.996	-2.59616	0.590516	-4.39643	1.10045e-05	7.85895e-05
Capana06g000918	179.322	-3.13038	0.712208	-4.39532	1.10612e-05	7.8901e-05
Capana00g002161	210.489	2.53163	0.576942	4.38801	1.14393e-05	8.14341e-05
Capana06g001637	13.2562	-3.96862	0.904602	-4.38714	1.1485e-05	8.17132e-05
Capana04g000461	127.821	-3.54099	0.808484	-4.37979	1.18795e-05	8.43501e-05
Capana12g002535	30.0291	2.82181	0.644805	4.37622	1.20755e-05	8.55462e-05
Capana12g000374	61.0499	2.70406	0.618034	4.37526	1.21288e-05	8.58499e-05
Capana04g002260	17.7062	-4.59213	1.05022	-4.37252	1.22821e-05	8.68357e-05
Capana01g001874	216.348	-3.83487	0.877749	-4.36898	1.24826e-05	8.81528e-05
Capana10g001367	63.0463	-2.39403	0.547955	-4.36902	1.24803e-05	8.81528e-05
Capana00g004086	12.8136	5.56689	1.27511	4.3658	1.26658e-05	8.92439e-05
Capana05g000020	1744.2	-2.20629	0.505357	-4.3658	1.26659e-05	8.92439e-05
Capana04g001283	59.7226	-2.9527	0.676723	-4.36323	1.28156e-05	9.01457e-05
Capana05g002388	56.1081	-2.49926	0.573606	-4.35711	1.31792e-05	9.25452e-05
Capana10g001356	33.0999	2.60256	0.598207	4.3506	1.35768e-05	9.5095e-05
Capana04g001471	202.959	-2.02161	0.465289	-4.34484	1.3938e-05	9.73227e-05
Capana02g002641	90.9672	-3.00044	0.690903	-4.34279	1.40686e-05	9.81241e-05
Capana00g000222	72.568	2.631	0.606582	4.33742	1.44163e-05	0.000100239
Capana09g000197	41.6808	2.68273	0.619046	4.33365	1.46657e-05	0.000101755
Capana03g004069	54.4911	-2.71556	0.626937	-4.33148	1.48113e-05	0.000102641
Capana00g004674	25.2005	3.41986	0.789636	4.33093	1.48484e-05	0.000102869
Capana11g002361	27.6808	4.90734	1.13313	4.33077	1.48588e-05	0.000102912
Capana01g003472	12.4554	-6.46882	1.49411	-4.32955	1.49413e-05	0.000103425
Capana11g001261	54.5065	-2.28098	0.527115	-4.3273	1.5095e-05	0.000104315
Capana05g000312	25.8761	-3.50534	0.810962	-4.32244	1.54311e-05	0.000106489
Capana06g001303	147.902	-2.18142	0.504762	-4.32168	1.54846e-05	0.00010674
Capana10g001907	29.079	2.79069	0.646578	4.31609	1.58819e-05	0.000109175
Capana01g001456	220.543	2.27168	0.526365	4.31578	1.59043e-05	0.000109244
Capana02g001817	24.1875	4.42124	1.02443	4.3158	1.59029e-05	0.000109244
Capana03g003718	77.4351	2.56013	0.593437	4.31407	1.60275e-05	0.000109963
Capana08g001275	48.3827	-4.26638	0.990787	-4.30605	1.66198e-05	0.000113523
Capana06g001322	166.255	-2.08312	0.483924	-4.30463	1.67264e-05	0.000114189
Capana12g002726	211.925	2.24295	0.521098	4.30428	1.67529e-05	0.000114338
Capana03g001327	40.1473	-2.48938	0.57861	-4.30234	1.69002e-05	0.000115248
Capana02g000325	3755.79	-2.1005	0.488366	-4.30109	1.69962e-05	0.000115776
Capana03g002426	71.8903	2.00202	0.465806	4.29797	1.72366e-05	0.000117284
Capana04g002426	26.5954	3.0412	0.708005	4.29545	1.74336e-05	0.000118527
Capana00g001009	32.3936	-2.4508	0.571171	-4.29084	1.78e-05	0.000120721
Capana02g003545	35.5908	2.99032	0.697384	4.28791	1.80362e-05	0.000122122
Capana04g000726	42.3461	2.70825	0.632033	4.28498	1.82755e-05	0.000123574
Capana00g000452	38.188	3.74526	0.874935	4.28061	1.8638e-05	0.00012575
Capana10g001606	37.2968	-3.09696	0.723515	-4.28043	1.86533e-05	0.000125819
Capana04g002259	22.3389	-3.75131	0.877425	-4.27537	1.90824e-05	0.00012847
Capana03g003895	127.573	2.5069	0.587007	4.27065	1.94906e-05	0.000130862
Capana11g002071	152.193	3.06406	0.717777	4.26882	1.96513e-05	0.00013187
Capana01g003627	20.5441	-4.17158	0.977404	-4.26802	1.97214e-05	0.000132269
Capana01g004111	81.8623	2.74419	0.643022	4.26764	1.97552e-05	0.000132424
Capana06g000693	72.4604	2.30722	0.540767	4.26656	1.98506e-05	0.000132992
Capana06g002476	22.5531	-3.09323	0.725092	-4.26598	1.99026e-05	0.000133268
Capana07g001184	30.4302	-5.57376	1.30672	-4.26544	1.99508e-05	0.000133498
Capana08g001975	69.772	-2.7362	0.641718	-4.26387	2.00915e-05	0.000134243
Capana05g001133	47.3727	2.25717	0.529407	4.26358	2.01173e-05	0.000134343
Capana12g001948	58.3955	-2.23165	0.524034	-4.2586	2.05713e-05	0.000137189
Capana03g004445	484.988	-2.52079	0.592043	-4.25777	2.06474e-05	0.000137586
Capana03g001223	1759.6	2.38685	0.560922	4.25522	2.08843e-05	0.000138866
Capana06g000094	380.374	3.25019	0.763833	4.2551	2.08951e-05	0.000138901
Capana03g003139	38.5272	-3.09891	0.728594	-4.25327	2.10669e-05	0.000140006
Capana08g001071	9.6538	6.55871	1.54227	4.25265	2.11259e-05	0.000140323
Capana11g000028	25.7105	-2.31179	0.543954	-4.24996	2.13804e-05	0.000141975
Capana04g000320	6.41055	7.78089	1.83089	4.24978	2.13978e-05	0.000142053
Capana04g001896	188.334	2.4148	0.568278	4.24932	2.14421e-05	0.000142309
Capana02g001818	49.1911	-5.73422	1.3499	-4.24789	2.15791e-05	0.000143026
Capana03g003935	30.6091	3.17483	0.747493	4.24731	2.1635e-05	0.000143321
Capana03g004532	49.3028	-3.10231	0.73094	-4.24427	2.19305e-05	0.000145045
Capana04g000163	246.826	2.51422	0.592577	4.24287	2.20683e-05	0.000145879
Capana03g003551	69.3535	2.12579	0.501044	4.24272	2.2083e-05	0.000145938
Capana07g001899	103.481	-2.37808	0.560578	-4.2422	2.21341e-05	0.000146236
Capana02g002290	13.5778	5.63633	1.32897	4.24114	2.22389e-05	0.000146855
Capana12g000276	11.7266	-5.02597	1.18732	-4.23302	2.30577e-05	0.000151828
Capana03g002215	140.649	2.98355	0.704886	4.23268	2.30928e-05	0.000152002
Capana02g001786	88.4935	2.13993	0.505951	4.22952	2.34189e-05	0.000153905
Capana05g000205	146.415	2.00354	0.474104	4.22594	2.37948e-05	0.000156251
Capana04g000532	60.0045	3.17327	0.751626	4.22188	2.42278e-05	0.000158883
Capana04g002020	108.087	-2.59305	0.614445	-4.22015	2.44139e-05	0.00016002
Capana11g001942	16.6562	4.17366	0.989056	4.21984	2.44475e-05	0.000160198
Capana00g001227	120.683	2.28355	0.541175	4.21961	2.44726e-05	0.000160319
Capana04g001880	34.4605	3.29603	0.781157	4.21942	2.44928e-05	0.000160409
Capana03g000143	972.275	2.52546	0.598625	4.21876	2.45647e-05	0.000160753
Capana07g002196	37.2452	2.74541	0.652278	4.20896	2.56544e-05	0.000167047
Capana03g003678	344.587	2.29748	0.54589	4.20869	2.5685e-05	0.000167202
Capana05g002132	68.3333	2.00924	0.477604	4.20692	2.58878e-05	0.000168346
Capana00g004654	65.4765	2.23167	0.531126	4.20177	2.6484e-05	0.000171862
Capana06g000287	13.4712	4.83507	1.15114	4.20025	2.66617e-05	0.000172924
Capana09g002173	38.6467	2.91421	0.693967	4.19935	2.67687e-05	0.000173482
Capana01g001554	549.303	2.22202	0.529375	4.19744	2.69944e-05	0.000174808
Capana12g000520	84.0122	2.28426	0.544427	4.19571	2.72016e-05	0.000176058
Capana03g003568	18.0833	-3.95987	0.94393	-4.19508	2.72769e-05	0.000176499
Capana07g000674	76.8894	-2.02548	0.482928	-4.19415	2.73895e-05	0.000177182
Capana00g003980	151.437	2.29423	0.547015	4.19408	2.73977e-05	0.000177188
Capana02g001420	239.196	-4.44226	1.05929	-4.19362	2.74539e-05	0.000177413
Capana02g001535	12.5331	-5.9493	1.41896	-4.19272	2.75633e-05	0.000178074
Capana05g001815	98.1464	2.56901	0.613147	4.18988	2.79097e-05	0.00017989
Capana12g000401	15.5291	-3.83925	0.917395	-4.18495	2.85228e-05	0.000183223
Capana05g002485	245.021	2.13355	0.509898	4.18427	2.86079e-05	0.000183722
Capana04g000400	417.741	2.2458	0.537027	4.18191	2.89074e-05	0.000185453
Capana04g000454	142.492	2.13738	0.51123	4.18085	2.90423e-05	0.00018627
Capana04g000758	19.084	3.54518	0.848856	4.17642	2.96131e-05	0.000189732
Capana10g000218	89.6718	2.24812	0.538326	4.17613	2.96506e-05	0.000189877
Capana01g004489	108.38	2.60221	0.623407	4.17418	2.99055e-05	0.000191361
Capana12g000804	83.4624	2.65141	0.635777	4.17035	3.04137e-05	0.000194413
Capana03g004001	20.9575	-2.94591	0.706434	-4.17012	3.04444e-05	0.000194559
Capana12g001854	27.1418	-8.03747	1.92761	-4.16965	3.05072e-05	0.00019486
Capana01g001732	36.5354	2.59358	0.622117	4.16896	3.05997e-05	0.0001954
Capana02g002539	226.977	2.05505	0.493155	4.16715	3.08434e-05	0.000196754
Capana08g002509	46.9054	2.44755	0.587489	4.16611	3.09839e-05	0.000197599
Capana03g003732	125.45	3.37158	0.809732	4.16382	3.12963e-05	0.000199489
Capana06g000274	96.6567	2.73446	0.656947	4.16238	3.14954e-05	0.000200604
Capana04g001626	58.545	-2.19028	0.526254	-4.16201	3.15458e-05	0.00020077
Capana07g001584	48.8625	2.17186	0.52183	4.16201	3.15453e-05	0.00020077
Capana06g001464	123.033	2.03649	0.489383	4.16134	3.16392e-05	0.000201312
Capana06g001650	85.0734	-2.66375	0.640431	-4.1593	3.19221e-05	0.000202904
Capana09g000580	64.729	2.55725	0.614928	4.15861	3.2019e-05	0.000203468
Capana12g000737	551.87	2.38379	0.573715	4.15501	3.25276e-05	0.000206541
Capana12g000182	162.682	-4.34058	1.04494	-4.15392	3.26826e-05	0.000207419
Capana08g001987	121.477	-2.24307	0.540291	-4.1516	3.30156e-05	0.000209265
Capana03g004160	256.888	3.93077	0.947784	4.14733	3.36372e-05	0.000212824
Capana12g000888	34.2693	-3.00859	0.725688	-4.14585	3.3856e-05	0.000213893
Capana08g000139	80.4884	-2.15706	0.520361	-4.14531	3.39352e-05	0.000214272
Capana12g002174	5.55973	-7.23026	1.74441	-4.14482	3.40087e-05	0.000214572
Capana01g000184	70.3811	3.12088	0.752981	4.14471	3.40248e-05	0.000214619
Capana00g002931	21.0522	3.07073	0.741251	4.14263	3.43339e-05	0.000216459
Capana02g003640	32.6746	-3.78553	0.913859	-4.14235	3.43758e-05	0.000216668
Capana05g000370	108.542	-2.6186	0.632654	-4.13907	3.48717e-05	0.000219459
Capana02g002123	58.1273	2.20485	0.532932	4.13721	3.51551e-05	0.000221097
Capana10g000705	94.5776	2.70561	0.654087	4.13646	3.52707e-05	0.000221633
Capana08g002789	16.8702	4.47019	1.08207	4.13114	3.60968e-05	0.00022625
Capana01g000101	215.318	2.1234	0.514552	4.12669	3.68014e-05	0.000230085
Capana04g000433	21.7544	-4.15655	1.00792	-4.12388	3.72551e-05	0.000232687
Capana05g000105	48.7915	2.03221	0.49288	4.12313	3.73763e-05	0.000233327
Capana10g001865	1771.66	-3.12416	0.75775	-4.12295	3.74058e-05	0.000233452
Capana06g001726	20.5157	-4.6609	1.13081	-4.12175	3.76013e-05	0.000234613
Capana06g000935	63.6328	-2.30392	0.559459	-4.11813	3.81964e-05	0.000237788
Capana02g003629	33.633	3.44617	0.83765	4.1141	3.88693e-05	0.000241492
Capana12g000538	309.182	2.64221	0.643566	4.10558	4.03307e-05	0.000249633
Capana01g004253	38.8803	-2.19183	0.534575	-4.10013	4.12912e-05	0.000254959
Capana04g002019	229.259	-2.36277	0.576269	-4.10012	4.12939e-05	0.000254959
Capana01g003136	253.341	-2.42325	0.591172	-4.09906	4.14839e-05	0.000255941
Capana09g001671	38.921	2.65715	0.648299	4.09865	4.15564e-05	0.000256324
Capana01g001764	64.3841	2.50664	0.61176	4.09742	4.17776e-05	0.000257561
Capana09g001107	45.058	2.558	0.624336	4.09714	4.18279e-05	0.000257781
Capana00g001897	26.6272	3.13822	0.766004	4.09688	4.18761e-05	0.000257976
Capana02g000407	29.8942	-4.06477	0.992377	-4.096	4.20357e-05	0.00025883
Capana06g001324	32.9672	2.37886	0.580798	4.09585	4.20629e-05	0.000258934
Capana06g000595	118.202	2.00398	0.489489	4.09403	4.23931e-05	0.000260578
Capana01g000526	50.3807	-2.47631	0.605438	-4.09012	4.31155e-05	0.000264494
Capana11g002228	24.3461	-2.16081	0.52857	-4.08803	4.35049e-05	0.000266488
Capana09g002317	43.9669	2.5385	0.621057	4.08739	4.36246e-05	0.000267089
Capana01g001785	62.6232	2.56292	0.627047	4.08728	4.36462e-05	0.000267155
Capana11g002083	37.7714	-2.91085	0.712601	-4.08483	4.41086e-05	0.000269719
Capana09g001883	24.4912	-2.79584	0.684709	-4.08326	4.44091e-05	0.000271356
Capana00g000255	124.107	2.32536	0.569799	4.08102	4.48391e-05	0.000273848
Capana02g001859	184.418	2.34467	0.574823	4.07894	4.52422e-05	0.000276106
Capana04g000747	11.4848	-6.6288	1.62565	-4.07763	4.5497e-05	0.000277172
Capana12g000356	86.76	2.77171	0.679735	4.07763	4.54968e-05	0.000277172
Capana10g001654	107.747	-2.6125	0.640821	-4.0768	4.56604e-05	0.000278043
Capana04g000725	21.1425	2.77622	0.681486	4.07377	4.62586e-05	0.000281134
Capana05g001632	22.3732	3.14132	0.771198	4.07329	4.6353e-05	0.000281638
Capana03g001032	105.963	-2.37012	0.58232	-4.07013	4.69864e-05	0.000285207
Capana06g000937	41.9028	2.15946	0.530976	4.06698	4.76272e-05	0.000288321
Capana03g001274	11.8002	-5.6516	1.38982	-4.06642	4.77413e-05	0.000288871
Capana00g001250	98.8419	-2.20921	0.543549	-4.06442	4.81513e-05	0.000291209
Capana10g002120	47.0736	2.53603	0.624104	4.06347	4.83493e-05	0.000292264
Capana04g000542	150.312	-2.87642	0.708402	-4.06043	4.89818e-05	0.000295655
Capana02g000529	23.5763	-3.22866	0.795464	-4.05885	4.93157e-05	0.000297309
Capana02g001688	15.6389	-6.30199	1.55273	-4.05864	4.93595e-05	0.0002975
Capana00g005082	78.7796	3.30347	0.814208	4.05729	4.96465e-05	0.000299011
Capana02g002039	24.7742	-5.68035	1.40062	-4.0556	5.00056e-05	0.000300883
Capana12g002344	671.514	3.22209	0.794758	4.05418	5.03099e-05	0.000302494
Capana00g004265	11.7881	-5.57873	1.3769	-4.05166	5.08553e-05	0.000305181
Capana07g000542	60.9904	2.13443	0.526836	4.05142	5.0908e-05	0.000305423
Capana09g001864	832.721	-2.40934	0.595087	-4.04872	5.14994e-05	0.000308673
Capana03g003609	38.8411	-4.80259	1.1867	-4.047	5.18789e-05	0.000310647
Capana09g001996	84.8716	-4.31451	1.06614	-4.04685	5.1912e-05	0.000310771
Capana04g000544	63.667	-2.43239	0.601512	-4.04379	5.2594e-05	0.000314339
Capana02g001897	23.6975	-2.35636	0.583147	-4.04077	5.32757e-05	0.000318253
Capana09g001648	92.4214	-2.25572	0.558241	-4.04076	5.32774e-05	0.000318253
Capana01g000875	31.988	2.70924	0.670491	4.04069	5.32943e-05	0.000318277
Capana08g002045	12.9038	5.87528	1.45511	4.03769	5.39808e-05	0.000321525
Capana12g000773	190.913	-2.9246	0.724358	-4.03751	5.40211e-05	0.000321688
Capana07g001253	10.608	-3.6463	0.903199	-4.03709	5.4118e-05	0.00032211
Capana12g000856	47.6711	2.02409	0.501589	4.03535	5.45204e-05	0.000324116
Capana04g000727	54.998	2.77917	0.689421	4.03117	5.55e-05	0.000329467
Capana06g000564	77.5998	2.326	0.577241	4.02952	5.58909e-05	0.00033147
Capana06g001313	20.3613	5.76934	1.43232	4.02797	5.62605e-05	0.000333502
Capana10g000370	243.252	2.88395	0.716486	4.02513	5.69439e-05	0.000336829
Capana06g002520	70.6299	2.00594	0.498392	4.02482	5.70181e-05	0.000337187
Capana08g000129	115.884	2.30645	0.573201	4.02381	5.72653e-05	0.000338487
Capana02g003440	31.7676	-3.71962	0.924438	-4.02365	5.73033e-05	0.000338551
Capana04g000698	85.1413	2.43525	0.605228	4.02368	5.72947e-05	0.000338551
Capana07g001590	56.0884	-3.30262	0.821443	-4.02051	5.80717e-05	0.000342683
Capana04g000865	10.7389	-5.49536	1.36698	-4.02006	5.81822e-05	0.000343231
Capana10g002081	234.703	-2.4261	0.603886	-4.01749	5.8822e-05	0.00034604
Capana00g004087	11.7796	5.59025	1.39156	4.01726	5.88784e-05	0.000346289
Capana01g002880	62.3561	2.03766	0.508124	4.01017	6.0674e-05	0.000356512
Capana04g001038	90.0927	2.15944	0.538766	4.00813	6.12023e-05	0.000359021
Capana00g004056	29.5008	3.40468	0.849658	4.00712	6.1464e-05	0.000360053
Capana01g003234	130.664	-2.50579	0.625641	-4.00515	6.19768e-05	0.000362878
Capana10g000588	52.0809	2.15188	0.537447	4.00389	6.23085e-05	0.000364562
Capana00g000397	17.3129	5.15609	1.2886	4.00131	6.29933e-05	0.000368134
Capana04g001102	33.9404	2.30025	0.57523	3.99883	6.36556e-05	0.000371654
Capana05g000791	76.3115	2.15437	0.538787	3.99855	6.37321e-05	0.000372013
Capana00g003675	4170.43	2.60532	0.651984	3.99598	6.44259e-05	0.000375533
Capana12g000031	1228.73	-2.28493	0.571926	-3.99515	6.46541e-05	0.000376686
Capana05g002334	24.9029	3.36669	0.843249	3.99252	6.53735e-05	0.000380519
Capana04g001007	301.564	-2.05782	0.51572	-3.9902	6.60188e-05	0.000384005
Capana00g004264	43.2897	2.54663	0.638902	3.98594	6.72125e-05	0.000389851
Capana03g003899	67.9207	3.12767	0.784669	3.98598	6.72035e-05	0.000389851
Capana00g003681	5.94028	-5.6994	1.43025	-3.98491	6.75059e-05	0.000391401
Capana01g004439	437.462	-2.9307	0.735454	-3.98489	6.75112e-05	0.000391401
Capana00g004827	43.5052	2.26263	0.568091	3.98287	6.80874e-05	0.000394465
Capana07g001883	433.104	-4.07313	1.02415	-3.97711	6.97592e-05	0.000403115
Capana05g001948	168.184	-2.03768	0.51237	-3.97697	6.97989e-05	0.000403156
Capana05g002206	5.48399	-6.78701	1.70719	-3.97554	7.02206e-05	0.000405497
Capana12g000578	39.6206	-2.78608	0.701737	-3.97026	7.17942e-05	0.000413717
Capana01g004292	15.3741	5.55283	1.39868	3.97004	7.18606e-05	0.000414004
Capana12g000398	9.60189	5.65568	1.42527	3.96814	7.24353e-05	0.00041683
Capana08g000303	93.1534	-2.25166	0.568151	-3.96313	7.3972e-05	0.000424787
Capana11g000013	192.866	3.47057	0.876419	3.95994	7.49677e-05	0.000429907
Capana05g002202	121.381	3.0944	0.781555	3.95929	7.5174e-05	0.00043099
Capana02g002677	59.3976	-4.3655	1.10313	-3.95739	7.57729e-05	0.000434223
Capana03g003818	95.4811	-2.15145	0.543736	-3.95679	7.59652e-05	0.000435225
Capana01g000275	34.9164	-4.665	1.18181	-3.94732	7.90319e-05	0.000449576
Capana00g003674	67.8905	2.9635	0.750825	3.947	7.91376e-05	0.000450074
Capana03g000551	21.5919	2.80169	0.711052	3.9402	8.14138e-05	0.000461537
Capana06g002143	17.7127	5.28328	1.34175	3.93761	8.22956e-05	0.000466216
Capana01g002285	5.22959	-6.3395	1.61055	-3.93623	8.27731e-05	0.000468707
Capana01g000570	84.2021	-3.22656	0.819816	-3.93571	8.29528e-05	0.00046951
Capana04g001550	481.08	2.32881	0.594265	3.9188	8.89914e-05	0.000500945
Capana00g003858	128.929	-2.11374	0.539571	-3.91745	8.94894e-05	0.000503634
Capana07g002383	18.0337	3.41976	0.873621	3.91447	9.0604e-05	0.000509329
Capana03g000119	43.7683	2.01699	0.515277	3.91437	9.06405e-05	0.000509419
Capana03g001192	166.176	-3.16387	0.808317	-3.91415	9.07242e-05	0.000509659
Capana11g002027	35.6212	3.95461	1.01077	3.91248	9.13522e-05	0.000512954
Capana02g001947	21.0474	3.86838	0.989077	3.9111	9.18758e-05	0.000515511
Capana08g000143	17.5199	4.24459	1.08528	3.91106	9.18907e-05	0.000515511
Capana02g002489	15.3802	-4.59799	1.17657	-3.90795	9.30836e-05	0.000521495
Capana07g000693	19.4561	5.12096	1.31096	3.90628	9.37293e-05	0.000524757
Capana01g004331	34.769	-2.04589	0.52424	-3.90258	9.51714e-05	0.000531392
Capana12g001777	176.234	-2.06563	0.53094	-3.89051	0.000100032	0.00055587
Capana05g002006	84.7331	-2.1679	0.557958	-3.88542	0.000102151	0.000566031
Capana01g002961	445.067	-2.17593	0.560192	-3.88425	0.000102645	0.00056864
Capana03g000002	26.35	-2.157	0.555391	-3.88375	0.000102857	0.000569685
Capana01g000129	24.8498	5.26416	1.35626	3.88136	0.000103872	0.000574925
Capana07g001629	23.062	4.34381	1.11974	3.87931	0.000104753	0.000579411
Capana01g002326	31.2799	-2.27767	0.587717	-3.87544	0.000106431	0.000587124
Capana06g001896	39.8458	-2.57848	0.665558	-3.87416	0.000106995	0.000589579
Capana05g000665	55.3705	2.88718	0.74576	3.87146	0.000108187	0.000595282
Capana02g001833	153.86	3.11533	0.805212	3.86896	0.000109301	0.000600982
Capana04g002060	551.494	2.22381	0.574785	3.86895	0.000109307	0.000600982
Capana09g002402	57.5278	2.15399	0.55686	3.8681	0.000109688	0.000602675
Capana05g001125	38.3108	-2.05595	0.531649	-3.86712	0.00011013	0.000604434
Capana00g004439	26.4051	2.9564	0.765389	3.86261	0.00011218	0.000614464
Capana07g001325	33.4677	2.68418	0.694972	3.86229	0.00011233	0.000614877
Capana07g001200	46.5198	2.39289	0.620152	3.85856	0.000114057	0.000622953
Capana03g003724	21.7727	-3.69008	0.956873	-3.8564	0.00011507	0.0006278
Capana11g000162	62.6833	2.38943	0.619838	3.85492	0.000115768	0.000631186
Capana04g001010	54.4757	2.67555	0.694552	3.8522	0.00011706	0.000637394
Capana01g000332	29.4897	2.81368	0.731035	3.84889	0.000118653	0.000645355
Capana09g000201	187.333	-2.45754	0.639003	-3.8459	0.000120113	0.00065201
Capana03g001826	118.011	-2.27057	0.591032	-3.84171	0.000122181	0.000661935
Capana02g002599	10.9888	-3.74072	0.974029	-3.84047	0.0001228	0.000664999
Capana07g000118	34.4611	-2.37817	0.619365	-3.8397	0.000123186	0.000666649
Capana02g000072	27.9467	2.73628	0.71325	3.83635	0.000124878	0.000674779
Capana03g002532	3261.98	-2.44988	0.638854	-3.8348	0.000125666	0.000678477
Capana00g000601	50.2223	3.17677	0.829321	3.83057	0.000127845	0.000689759
Capana09g002294	116.641	-2.62355	0.685393	-3.82781	0.00012929	0.000696843
Capana04g000862	56.1769	2.32867	0.608464	3.82713	0.000129645	0.000698124
Capana05g001865	110.43	2.41147	0.630269	3.8261	0.000130188	0.000700266
Capana01g001127	316.543	-2.28154	0.59676	-3.82321	0.000131727	0.000707445
Capana02g000649	1116.06	2.33589	0.611122	3.82229	0.000132219	0.000709652
Capana01g003019	86.7933	2.37492	0.621498	3.82128	0.000132759	0.000712086
Capana01g001532	2943.07	2.28186	0.597281	3.82042	0.000133225	0.000714125
Capana11g000436	22.004	-5.64866	1.47947	-3.81802	0.000134526	0.000720475
Capana03g004154	29.2159	3.2642	0.855293	3.81647	0.000135376	0.000724089
Capana06g000057	157.618	2.98583	0.783216	3.81227	0.000137695	0.000735541
Capana05g001891	138.964	-2.54502	0.667657	-3.81186	0.000137924	0.000736419
Capana00g000756	303.737	-2.52519	0.66256	-3.81126	0.000138259	0.000737759
Capana10g002428	104.986	-2.86131	0.751409	-3.80793	0.000140134	0.000747283
Capana01g000288	711.485	-2.07328	0.54455	-3.80732	0.00014048	0.000748644
Capana06g000990	229.357	2.80817	0.737571	3.80733	0.000140477	0.000748644
Capana03g000057	14.1669	-2.48013	0.651635	-3.80601	0.000141228	0.000752143
Capana00g004514	64.0186	2.62071	0.689556	3.80057	0.000144364	0.00076835
Capana04g000488	19.0828	-3.91703	1.03068	-3.80042	0.000144453	0.000768658
Capana04g000701	57.7975	2.12808	0.559994	3.80018	0.000144592	0.00076909
Capana05g002524	21.1037	2.46618	0.649056	3.79964	0.000144905	0.000770572
Capana03g004123	2305.08	-3.0429	0.802696	-3.79085	0.000150134	0.000795137
Capana01g002552	25.8639	2.83889	0.748973	3.79038	0.000150417	0.000796463
Capana06g000199	27.6748	2.48362	0.655312	3.78998	0.000150656	0.000797222
Capana09g000181	325.757	-2.19438	0.579147	-3.78899	0.000151262	0.000799914
Capana12g000375	252.893	2.27957	0.601681	3.78867	0.000151458	0.000800782
Capana08g000938	246.389	2.26402	0.597795	3.78729	0.000152298	0.000804707
Capana02g002716	72.9716	-2.31607	0.612006	-3.78439	0.000154085	0.000813111
Capana07g000434	345.921	-2.22697	0.589408	-3.77831	0.000157898	0.000830227
Capana00g003180	59.0538	-2.31184	0.612185	-3.77638	0.000159126	0.000835975
Capana11g001097	364.29	-2.03138	0.538111	-3.77503	0.000159989	0.000839977
Capana05g001743	88.8935	-2.39576	0.634667	-3.77483	0.00016012	0.000840484
Capana09g001606	53.3282	-2.96222	0.785512	-3.77107	0.000162552	0.000852529
Capana02g001289	341.305	-2.77125	0.73495	-3.77067	0.000162812	0.000853535
Capana10g000850	49.6598	2.20565	0.585089	3.76978	0.000163394	0.000856221
Capana10g000150	28.424	2.70287	0.717133	3.769	0.000163905	0.00085872
Capana10g000842	10.0076	4.54163	1.20555	3.76728	0.000165039	0.000864109
Capana02g001851	92.5352	-2.72005	0.722293	-3.76585	0.000165981	0.000867942
Capana07g002219	105.006	-2.42354	0.64383	-3.76425	0.000167051	0.000872622
Capana10g000422	29.0022	-4.87697	1.29597	-3.76319	0.000167758	0.000875578
Capana01g001525	43.3503	-3.3776	0.897648	-3.76272	0.000168076	0.000876864
Capana02g001615	84.5856	2.62797	0.698475	3.76243	0.000168268	0.000877685
Capana03g004531	159.295	-2.72192	0.723657	-3.76134	0.000169003	0.000881149
Capana07g001475	133.076	-2.05445	0.546348	-3.76032	0.000169694	0.000884376
Capana00g004111	754.7	2.23766	0.595327	3.75871	0.000170792	0.000889538
Capana12g000400	53.361	-2.95877	0.787233	-3.75844	0.000170977	0.000889943
Capana01g000550	2705.66	-2.12659	0.565929	-3.75771	0.000171478	0.000892176
Capana05g002506	45.0801	3.6415	0.969437	3.7563	0.000172441	0.000896246
Capana08g001158	4049.85	2.08964	0.556709	3.75356	0.000174344	0.000904996
Capana05g002274	1281.26	2.87661	0.766582	3.75251	0.000175071	0.000908392
Capana00g001595	6.67305	-7.45098	1.98675	-3.75033	0.000176603	0.000915189
Capana06g000667	12.5451	5.20205	1.38724	3.74992	0.000176892	0.0009165
Capana04g000740	15.895	2.68343	0.716227	3.74662	0.00017923	0.000927644
Capana00g000206	11.38	-5.21237	1.39127	-3.74649	0.000179325	0.00092794
Capana04g002377	14.7538	-4.8978	1.30791	-3.74477	0.000180562	0.000933562
Capana05g002505	135.134	2.29143	0.612694	3.73992	0.000184079	0.000949373
Capana05g001963	19.6675	-5.31761	1.42224	-3.7389	0.00018483	0.000952651
Capana11g001529	24.8129	-3.17009	0.8484	-3.73655	0.000186561	0.000960573
Capana03g000477	53.1137	2.22379	0.595218	3.7361	0.000186895	0.000961764
Capana04g000950	250.053	-3.29703	0.882563	-3.73574	0.00018716	0.000962662
Capana10g001026	16.5552	2.36999	0.634482	3.73532	0.000187479	0.000963702
Capana04g002831	42.0761	2.10377	0.563228	3.7352	0.000187563	0.00096393
Capana02g002702	9.31521	5.12391	1.37231	3.73378	0.000188627	0.000968364
Capana02g002306	20.4	2.26428	0.606509	3.7333	0.000188984	0.000969827
Capana05g001105	175.92	-2.03234	0.544419	-3.73304	0.000189183	0.000970647
Capana08g000931	32.9177	2.66743	0.715091	3.73019	0.000191334	0.000979658
Capana01g003889	126.245	-2.62569	0.70536	-3.72248	0.000197279	0.00100677
Capana00g000532	11.1641	-5.57761	1.50272	-3.71167	0.000205893	0.00104664
Capana10g001390	83.3815	-2.12458	0.57322	-3.7064	0.000210228	0.00106649
Capana07g001866	38.5334	-2.43611	0.657488	-3.70518	0.00021124	0.00107075
Capana12g000236	1408.07	-2.38739	0.644413	-3.70475	0.000211601	0.00107236
Capana02g002073	35.0947	2.06379	0.55733	3.70299	0.000213069	0.00107848
Capana09g000019	18.4355	2.90451	0.78483	3.70082	0.000214905	0.00108622
Capana00g004373	4.31797	-5.66399	1.53069	-3.70028	0.000215358	0.00108829
Capana02g001320	22.3327	2.65918	0.71873	3.69983	0.000215745	0.0010898
Capana08g001314	14.2431	-5.27093	1.42541	-3.69783	0.000217453	0.00109686
Capana01g004426	8.4725	-5.56398	1.50477	-3.69757	0.000217674	0.00109775
Capana00g003478	87.8136	2.22711	0.602554	3.69611	0.000218925	0.00110317
Capana01g001053	53.211	-2.24395	0.607268	-3.69516	0.000219749	0.00110687
Capana02g003201	13.7419	-5.49527	1.48727	-3.69486	0.000220009	0.00110795
Capana02g003248	39.6953	2.78939	0.755358	3.69281	0.000221794	0.00111603
Capana06g001924	58.5104	-2.08669	0.565141	-3.69235	0.000222195	0.00111735
Capana12g002497	8.26053	5.37608	1.45677	3.69042	0.000223886	0.00112474
Capana04g001789	133.476	-2.6582	0.720481	-3.68948	0.000224709	0.00112818
Capana02g001465	26.9095	-2.25455	0.611112	-3.68927	0.000224901	0.00112892
Capana02g001921	39.877	4.71121	1.27704	3.68917	0.000224985	0.00112912
Capana09g000679	26.1368	-2.34447	0.635788	-3.6875	0.000226464	0.00113516
Capana10g002169	44.0741	2.18107	0.591591	3.68679	0.000227098	0.00113764
Capana12g002148	143.708	-3.60867	0.979135	-3.68557	0.000228191	0.00114266
Capana04g000315	8.86804	-5.9129	1.60581	-3.6822	0.000231234	0.0011565
Capana03g000642	34.1137	2.25665	0.613283	3.67962	0.000233584	0.0011666
Capana01g004141	27.5731	2.80171	0.761428	3.67955	0.000233649	0.00116669
Capana09g000077	66.6691	2.04409	0.555542	3.67945	0.000233735	0.00116674
Capana05g000777	39.6187	-3.45778	0.940015	-3.67843	0.000234678	0.00117112
Capana10g001696	52.5678	2.23601	0.608254	3.67611	0.000236816	0.00117942
Capana03g000849	79.3153	2.85179	0.7763	3.67357	0.000239183	0.00119049
Capana06g001323	65.4236	2.26727	0.617514	3.67161	0.000241023	0.00119797
Capana00g000696	8.96706	-4.78788	1.30651	-3.66464	0.000247685	0.00122714
Capana02g003073	269.466	2.32949	0.635895	3.66332	0.000248969	0.00123301
Capana03g003193	16.7351	3.1967	0.872969	3.66187	0.000250385	0.00123903
Capana11g000180	102.28	-2.04157	0.557825	-3.65988	0.000252335	0.00124844
Capana01g003648	21.0666	3.27088	0.893736	3.65978	0.000252427	0.00124865
Capana00g000219	15.5401	4.39728	1.20191	3.65858	0.000253619	0.00125354
Capana02g001118	366.901	2.58442	0.706732	3.65686	0.000255329	0.00126023
Capana02g002531	18.9592	-2.26692	0.619934	-3.65671	0.000255476	0.00126046
Capana00g001340	18.2492	4.99241	1.36673	3.65281	0.000259386	0.00127898
Capana03g000696	21.5512	-2.78725	0.763057	-3.65274	0.000259456	0.00127907
Capana00g000697	18.9324	-2.10316	0.575869	-3.65215	0.000260051	0.0012815
Capana01g004289	28.064	-5.15123	1.41132	-3.64995	0.000262292	0.00129075
Capana08g000117	9.19769	5.04422	1.38229	3.64917	0.00026309	0.0012939
Capana08g001914	32.9372	-2.17329	0.595717	-3.64819	0.000264096	0.00129834
Capana02g002960	44.8186	2.23312	0.612252	3.64739	0.00026492	0.00130161
Capana07g002058	18.6531	3.34027	0.915872	3.64709	0.000265225	0.00130285
Capana01g003570	12.9153	-5.79077	1.58831	-3.64588	0.000266482	0.00130825
Capana00g001427	45.9861	2.02428	0.555315	3.64528	0.000267098	0.00131063
Capana03g001482	74.4851	2.30017	0.631456	3.64265	0.000269843	0.00132214
Capana02g002226	36.7617	2.24907	0.61769	3.6411	0.000271475	0.00132882
Capana03g000265	37.5886	2.47165	0.679264	3.63872	0.000273997	0.00133931
Capana06g000156	13.3113	3.69125	1.01456	3.63828	0.000274461	0.00134105
Capana02g003087	33.1308	-3.23677	0.890542	-3.6346	0.000278407	0.00135873
Capana06g002519	64.0287	2.02881	0.558213	3.63446	0.000278559	0.0013592
Capana00g004633	57.3669	2.34533	0.645372	3.63407	0.000278982	0.00136046
Capana00g001195	81.7928	-2.03045	0.558768	-3.6338	0.000279272	0.00136161
Capana03g004233	77.5234	2.30235	0.635287	3.62411	0.000289957	0.00140872
Capana03g000275	9.5114	-5.56541	1.53647	-3.6222	0.000292105	0.00141832
Capana08g000758	22.4752	3.7219	1.02831	3.61944	0.000295247	0.00143134
Capana09g001667	1265.6	2.0769	0.573911	3.61885	0.000295914	0.00143401
Capana07g000631	12.3936	3.465	0.957671	3.61816	0.000296708	0.0014373
Capana02g003547	28.9644	2.09413	0.578808	3.618	0.000296892	0.00143791
Capana00g004456	46.3302	-2.17662	0.603035	-3.60944	0.000306853	0.00148037
Capana10g001976	111.42	2.2226	0.616067	3.60773	0.000308889	0.00148932
Capana04g000689	38.5077	-2.82712	0.784455	-3.60393	0.000313443	0.0015101
Capana01g000228	16.051	2.48511	0.689765	3.60284	0.000314764	0.00151472
Capana03g004443	140.556	-3.27036	0.908435	-3.6	0.000318217	0.00152998
Capana03g000908	3.73836	-5.82585	1.61982	-3.5966	0.000322399	0.00154681
Capana01g000318	76.6596	2.16249	0.602321	3.59027	0.000330333	0.00158073
Capana12g002441	59.1825	-2.63535	0.734315	-3.58885	0.000332139	0.00158845
Capana07g001481	8.02439	4.99346	1.39152	3.58848	0.000332612	0.00158989
Capana10g002153	19.7074	4.4421	1.23788	3.58846	0.000332633	0.00158989
Capana05g002028	24.3331	2.31611	0.645561	3.58775	0.000333545	0.00159333
Capana10g001791	24.3874	2.11426	0.589461	3.58677	0.000334801	0.0015981
Capana01g000139	43.9397	-2.38235	0.665784	-3.57827	0.000345882	0.00164435
Capana02g002526	2915.57	-2.59276	0.724698	-3.57771	0.000346616	0.00164684
Capana05g000457	126.146	2.00166	0.559489	3.57767	0.000346672	0.00164684
Capana02g001094	103.206	-2.99972	0.838528	-3.57737	0.000347071	0.00164842
Capana03g000272	85.0205	2.51476	0.703321	3.57555	0.000349486	0.00165799
Capana08g002410	37.3332	2.39527	0.671271	3.56826	0.000359354	0.0016996
Capana02g000947	4.60259	-5.88679	1.65009	-3.56756	0.000360323	0.00170321
Capana06g000127	9.41951	-5.27361	1.47917	-3.56526	0.000363499	0.00171724
Capana10g000043	73.2089	-2.21168	0.620801	-3.56262	0.00036717	0.00173234
Capana11g002253	26.1705	-4.43054	1.24493	-3.55886	0.000372471	0.00175428
Capana00g004685	27.4767	-2.63366	0.74119	-3.55329	0.00038044	0.00178773
Capana02g002951	23.4193	2.78284	0.784204	3.54862	0.000387255	0.00181838
Capana03g000381	59.358	2.34812	0.662126	3.54634	0.000390623	0.00183281
Capana01g003083	16.1497	4.16479	1.17444	3.54618	0.000390857	0.00183322
Capana01g000702	34.078	2.12121	0.598248	3.5457	0.000391579	0.00183625
Capana01g000567	15.8094	-3.28576	0.927791	-3.54149	0.00039788	0.00186333
Capana11g000210	32.3098	2.99964	0.847069	3.5412	0.00039831	0.001865
Capana01g004472	195.956	-2.5474	0.72039	-3.53614	0.000406027	0.00189647
Capana00g000771	5.62475	-4.09457	1.15826	-3.53511	0.000407602	0.00190348
Capana06g001819	15.4067	3.4692	0.981426	3.53486	0.000407992	0.00190493
Capana01g004197	232.359	3.158	0.893814	3.53318	0.000410596	0.00191565
Capana12g000272	7.82152	5.08807	1.44068	3.53171	0.000412877	0.00192557
Capana05g002144	34.5705	-4.05289	1.1499	-3.52456	0.000424182	0.00197236
[truncated: 313 more rows]

## Sheet: CL4_vs_HL4
Geneid	baseMean	log2FoldChange	lfcSE	stat	pvalue	padj
Capana10g000365	493.166	6.1129	0.384117	15.9142	5.05335e-57	1.22857e-52
Capana02g003394	655.407	-4.74618	0.301848	-15.7237	1.04038e-55	1.26469e-51
Capana10g000661	272.847	3.83012	0.253673	15.0986	1.65363e-51	1.3401e-47
Capana12g002554	352.952	3.8559	0.257364	14.9823	9.58149e-51	5.82363e-47
Capana11g001836	1272.37	6.19598	0.42192	14.6852	8.01948e-49	3.89939e-45
Capana02g002310	11438.3	-4.22817	0.289399	-14.6102	2.41917e-48	9.80247e-45
Capana08g001792	301.016	-3.09227	0.214525	-14.4145	4.19511e-47	1.45702e-43
Capana03g001353	6965.72	6.05444	0.42815	14.1409	2.12434e-45	6.45588e-42
Capana11g001527	43.5362	-29.6066	2.09598	-14.1254	2.64889e-45	7.15554e-42
Capana08g002709	731.616	5.05126	0.360381	14.0164	1.23663e-44	3.00649e-41
Capana09g002337	17461	-9.92589	0.710958	-13.9613	2.68564e-44	5.93575e-41
Capana02g002393	764.39	4.57792	0.328118	13.952	3.05773e-44	6.19496e-41
Capana06g002581	916.986	-5.09519	0.375395	-13.5729	5.7985e-42	1.08441e-38
Capana06g000377	639.662	4.79402	0.354058	13.5402	9.05285e-42	1.57209e-38
Capana02g001557	573.04	4.59189	0.342366	13.4122	5.1275e-41	8.31065e-38
Capana04g000403	461.425	4.02265	0.300038	13.4071	5.49273e-41	8.3462e-38
Capana02g003595	291.695	-3.76463	0.281196	-13.3879	7.11304e-41	1.01725e-37
Capana11g000430	1513.51	3.31141	0.248728	13.3134	1.93544e-40	2.61414e-37
Capana00g001934	1053.41	4.24742	0.319622	13.2889	2.68602e-40	3.43698e-37
Capana06g000449	493.561	6.18226	0.469205	13.176	1.20562e-39	1.46555e-36
Capana06g000346	2224.66	-4.59711	0.349704	-13.1457	1.80139e-39	2.0855e-36
Capana07g000687	798.945	2.9607	0.225514	13.1287	2.2557e-39	2.49275e-36
Capana01g000574	33348	-9.25711	0.708132	-13.0726	4.72446e-39	4.99396e-36
Capana01g000354	2167.71	3.05759	0.234911	13.016	9.92683e-39	9.65364e-36
Capana03g001945	1866.58	3.60252	0.278171	12.9507	2.32692e-38	2.17585e-35
Capana03g001297	2352.75	5.0982	0.397637	12.8213	1.24665e-37	1.12253e-34
Capana11g001363	197.366	3.64433	0.28506	12.7844	2.00342e-37	1.73954e-34
Capana08g001932	342.88	-2.68287	0.211204	-12.7027	5.70944e-37	4.78648e-34
Capana06g000376	3801.04	-5.08357	0.406696	-12.4997	7.4945e-36	6.07354e-33
Capana00g003804	42.3681	-26.9002	2.16769	-12.4096	2.31751e-35	1.77568e-32
Capana03g004213	1477.11	-3.58236	0.288692	-12.4089	2.3372e-35	1.77568e-32
Capana08g001343	273.365	3.99989	0.323398	12.3683	3.87777e-35	2.85686e-32
Capana07g000266	568.421	3.88314	0.314571	12.3443	5.23094e-35	3.74043e-32
Capana06g000790	413.971	5.96985	0.483812	12.3392	5.5721e-35	3.87054e-32
Capana03g003654	591.239	4.94525	0.402086	12.299	9.17249e-35	6.19449e-32
Capana01g003959	500.719	6.59989	0.537328	12.2828	1.12067e-34	7.21097e-32
Capana07g001696	339.06	5.87292	0.47816	12.2823	1.12709e-34	7.21097e-32
Capana01g002758	1764.52	6.11813	0.500777	12.2173	2.51332e-34	1.56677e-31
Capana02g003646	386.657	5.20131	0.430019	12.0955	1.11539e-33	6.77932e-31
Capana03g000868	321.038	6.94651	0.574886	12.0833	1.29433e-33	7.67504e-31
Capana08g001331	305.185	7.31388	0.606001	12.0691	1.5383e-33	8.90455e-31
Capana11g001622	1000.91	-5.5472	0.459735	-12.0661	1.59531e-33	9.01979e-31
Capana05g000360	2226.22	5.60775	0.466622	12.0177	2.86716e-33	1.58424e-30
Capana08g002048	9751.55	-3.76319	0.314552	-11.9636	5.50995e-33	2.97684e-30
Capana02g002981	1057.7	-5.00806	0.421918	-11.8697	1.69985e-32	8.8556e-30
Capana03g000678	1900.33	-3.29933	0.278578	-11.8435	2.32613e-32	1.17819e-29
Capana04g001345	17.5957	-25.7508	2.17812	-11.8225	2.98824e-32	1.48266e-29
Capana12g002614	1913.64	2.32389	0.196667	11.8164	3.21282e-32	1.5622e-29
Capana06g000144	1193.51	2.24626	0.19081	11.7722	5.42808e-32	2.5876e-29
Capana02g001122	4700.83	-2.67191	0.227004	-11.7703	5.54955e-32	2.59463e-29
Capana05g000658	251.289	7.4152	0.630285	11.7649	5.92313e-32	2.71704e-29
Capana00g001558	494.123	6.34127	0.539362	11.757	6.50207e-32	2.92738e-29
Capana06g001887	568.089	-2.89029	0.246348	-11.7325	8.68175e-32	3.83765e-29
Capana08g002622	220.962	4.06942	0.347147	11.7224	9.78044e-32	4.24611e-29
Capana00g003397	1964.74	3.38786	0.289183	11.7153	1.06441e-31	4.54e-29
Capana03g002848	902.295	6.17421	0.527902	11.6958	1.33992e-31	5.61656e-29
Capana09g002220	415.211	3.54952	0.304055	11.674	1.73145e-31	7.13474e-29
Capana03g001908	65006.2	-11.5363	0.989222	-11.662	1.99254e-31	8.07378e-29
Capana07g000086	2337.01	-4.77113	0.410564	-11.6209	3.22717e-31	1.28621e-28
Capana06g002177	336.813	3.62546	0.312147	11.6146	3.47546e-31	1.3412e-28
Capana07g001680	114.098	4.30018	0.370223	11.6151	3.45314e-31	1.3412e-28
Capana10g000698	3169.87	3.75234	0.324515	11.5629	6.35032e-31	2.41233e-28
Capana01g000461	203.236	3.15829	0.273242	11.5586	6.6809e-31	2.49886e-28
Capana11g000402	14112.6	-6.22093	0.538961	-11.5424	8.0607e-31	2.96927e-28
Capana01g000293	515.255	4.47179	0.387984	11.5257	9.79005e-31	3.55247e-28
Capana01g000602	718.993	-4.56234	0.397148	-11.4877	1.52031e-30	5.43557e-28
Capana00g001065	1740.51	4.64168	0.404486	11.4755	1.75173e-30	6.17217e-28
Capana03g001820	358.828	3.65773	0.31883	11.4723	1.81693e-30	6.31047e-28
Capana07g001847	2494.68	2.40158	0.20945	11.4661	1.95233e-30	6.68522e-28
Capana09g000318	1133.87	-2.83769	0.247689	-11.4567	2.17701e-30	7.35104e-28
Capana02g003489	6226.4	-2.82678	0.24677	-11.4551	2.21612e-30	7.38058e-28
Capana01g002897	933.244	-2.11774	0.184985	-11.4482	2.40108e-30	7.88853e-28
Capana08g002188	553.573	2.05325	0.179807	11.4192	3.3542e-30	1.0873e-27
Capana02g003379	776.503	6.15661	0.540598	11.3885	4.77079e-30	1.52615e-27
Capana00g001638	490.695	-3.55854	0.312726	-11.3791	5.31398e-30	1.67784e-27
Capana00g000428	2512.71	3.91052	0.343747	11.3762	5.49593e-30	1.71304e-27
Capana01g000931	231.851	4.8651	0.427935	11.3688	5.98244e-30	1.81806e-27
Capana08g001631	1787.77	2.93333	0.258006	11.3692	5.95262e-30	1.81806e-27
Capana04g000153	1315.5	3.05655	0.269007	11.3623	6.43962e-30	1.93284e-27
Capana02g002425	993.279	-5.21617	0.459643	-11.3483	7.56188e-30	2.24201e-27
Capana04g001114	1230.11	2.46825	0.217644	11.3408	8.24228e-30	2.41429e-27
Capana02g000251	478.172	3.30359	0.292039	11.3122	1.14238e-29	3.30637e-27
Capana00g002885	450.551	2.79925	0.247901	11.2918	1.44038e-29	4.11984e-27
Capana00g004275	12606.4	-8.06283	0.714192	-11.2894	1.4796e-29	4.1828e-27
Capana03g001016	17323.2	-10.2809	0.910929	-11.2862	1.53568e-29	4.29143e-27
Capana09g002205	3007.73	2.55904	0.227903	11.2286	2.94965e-29	8.14907e-27
Capana00g002205	486.165	3.76477	0.33547	11.2224	3.16665e-29	8.65029e-27
Capana04g002546	1035.31	2.40166	0.214547	11.1941	4.35875e-29	1.17744e-26
Capana01g002802	2206.42	-2.20851	0.197738	-11.1688	5.79274e-29	1.54762e-26
Capana09g000028	2581.71	-3.19101	0.287093	-11.1149	1.06137e-28	2.80479e-26
Capana00g001859	4561.19	-7.4613	0.675251	-11.0497	2.20022e-28	5.75181e-26
Capana03g000180	7606.05	-5.86234	0.530872	-11.0429	2.37371e-28	6.13932e-26
Capana07g001181	117.184	6.07573	0.551107	11.0246	2.90848e-28	7.44326e-26
Capana01g002567	852.201	3.49472	0.317057	11.0224	2.98126e-28	7.48382e-26
Capana07g002448	203.321	-4.60296	0.417607	-11.0222	2.9859e-28	7.48382e-26
Capana09g000222	2775.61	-3.56404	0.323738	-11.009	3.45664e-28	8.57528e-26
Capana03g000734	1366.13	2.84301	0.258419	11.0016	3.75595e-28	9.13146e-26
Capana03g002544	337.65	3.11119	0.282851	10.9994	3.84753e-28	9.26149e-26
Capana02g002131	5208.12	-6.49064	0.590368	-10.9942	4.07348e-28	9.70926e-26
Capana04g001644	307.526	3.33572	0.303684	10.9842	4.55368e-28	1.07484e-25
Capana06g000167	197.955	6.34831	0.578674	10.9704	5.30132e-28	1.23929e-25
Capana06g002516	477.885	-4.80509	0.439746	-10.927	8.56752e-28	1.98375e-25
Capana06g001739	2022.39	-2.90129	0.266298	-10.8949	1.21863e-27	2.79503e-25
Capana01g002638	1068.16	4.2334	0.388678	10.8918	1.26161e-27	2.86657e-25
Capana02g001951	1707.51	-5.38839	0.494976	-10.8862	1.34155e-27	3.01998e-25
Capana01g001828	518.086	6.06385	0.557227	10.8822	1.40156e-27	3.12612e-25
Capana03g001226	91.5772	4.56688	0.419833	10.8779	1.46975e-27	3.24842e-25
Capana02g001387	452.866	4.10838	0.378013	10.8684	1.63114e-27	3.57263e-25
Capana01g002957	1408.87	-3.80573	0.35038	-10.8617	1.75409e-27	3.80763e-25
Capana00g001830	595.087	5.50433	0.508228	10.8304	2.46989e-27	5.31399e-25
Capana09g000884	954.854	-2.72103	0.251434	-10.8221	2.70646e-27	5.77188e-25
Capana04g000751	276.805	-5.53294	0.511579	-10.8154	2.90975e-27	6.15146e-25
Capana03g000603	14.789	20.5305	1.90363	10.7849	4.05619e-27	8.50122e-25
Capana00g002364	1799.54	-2.56523	0.238661	-10.7485	6.02649e-27	1.25227e-24
Capana00g000520	246.574	5.03326	0.469704	10.7158	8.58132e-27	1.76804e-24
Capana06g000833	793.584	-2.7885	0.260763	-10.6936	1.09046e-26	2.22784e-24
Capana03g004550	5391.5	3.25334	0.304666	10.6784	1.28506e-26	2.60353e-24
Capana10g001385	1960.85	-3.83463	0.359328	-10.6717	1.38119e-26	2.77516e-24
Capana07g002370	930.845	5.72319	0.53654	10.6669	1.45472e-26	2.89895e-24
Capana05g000833	724.823	2.46631	0.231362	10.66	1.56625e-26	3.09584e-24
Capana12g000079	157.63	-4.16644	0.39093	-10.6578	1.60424e-26	3.14534e-24
Capana04g000802	6829.27	-2.95781	0.277685	-10.6517	1.71221e-26	3.33018e-24
Capana11g000619	408.045	2.52235	0.237583	10.6167	2.49248e-26	4.80929e-24
Capana04g000938	450.833	3.37124	0.317934	10.6036	2.86806e-26	5.49041e-24
Capana08g002375	142.11	3.49501	0.329745	10.5991	3.00831e-26	5.71391e-24
Capana02g002503	246.522	-5.27559	0.498652	-10.5797	3.70187e-26	6.87022e-24
Capana05g000431	5776.71	-11.1037	1.05135	-10.5613	4.5037e-26	8.29499e-24
Capana06g000379	2149.21	2.83644	0.269403	10.5286	6.37685e-26	1.16567e-23
Capana10g002476	894.864	3.67718	0.349486	10.5217	6.86406e-26	1.24537e-23
Capana00g004656	749.385	3.78387	0.360565	10.4943	9.17742e-26	1.6406e-23
Capana06g002232	337.888	7.20654	0.687392	10.4839	1.02454e-25	1.81814e-23
Capana03g001270	439.665	3.33951	0.318894	10.4721	1.15983e-25	2.04331e-23
Capana02g002605	331.572	2.95581	0.282334	10.4692	1.19652e-25	2.09278e-23
Capana10g001037	447.781	-2.00226	0.191304	-10.4664	1.23275e-25	2.14076e-23
Capana01g000575	17641.4	-6.30599	0.602556	-10.4654	1.24551e-25	2.14758e-23
Capana05g001033	1956.91	2.88363	0.276072	10.4452	1.5411e-25	2.63853e-23
Capana01g000186	2165.18	2.07796	0.199016	10.4412	1.60785e-25	2.73357e-23
Capana12g002211	256.295	4.10051	0.393189	10.4289	1.8309e-25	3.09117e-23
Capana03g004577	236.068	3.90977	0.375375	10.4156	2.10396e-25	3.52769e-23
Capana11g001706	387.811	2.81142	0.270502	10.3933	2.65876e-25	4.42738e-23
Capana07g002427	554.371	-4.48226	0.43222	-10.3703	3.38441e-25	5.59741e-23
Capana04g000195	1793.55	3.29361	0.3179	10.3605	3.74861e-25	6.15786e-23
Capana11g000505	1097.28	3.47566	0.336044	10.3429	4.50742e-25	7.35466e-23
Capana04g000944	2423.85	4.43608	0.42996	10.3174	5.87795e-25	9.52698e-23
Capana03g000143	972.275	6.36288	0.619173	10.2764	9.00161e-25	1.44932e-22
Capana01g003958	359.161	6.19413	0.603416	10.2651	1.01197e-24	1.61861e-22
Capana06g000224	887.734	3.21248	0.313313	10.2533	1.14412e-24	1.81802e-22
Capana01g001693	296.806	2.84388	0.278096	10.2262	1.51288e-24	2.38839e-22
Capana07g000830	4563.99	-3.95436	0.38675	-10.2246	1.53866e-24	2.41341e-22
Capana06g000440	697.669	4.56054	0.448038	10.1789	2.46299e-24	3.81402e-22
Capana03g004112	211.92	5.08315	0.500328	10.1596	3.00179e-24	4.61895e-22
Capana01g000044	142.272	4.39122	0.432983	10.1418	3.60469e-24	5.47733e-22
Capana03g001703	3866.07	-2.43914	0.241454	-10.1019	5.42073e-24	8.18564e-22
Capana02g002192	28875.6	2.94099	0.291235	10.0984	5.61762e-24	8.43058e-22
Capana06g000648	164.817	3.29879	0.326703	10.0972	5.68421e-24	8.47819e-22
Capana12g001020	260.196	2.80715	0.278393	10.0834	6.54104e-24	9.6967e-22
Capana00g001854	623.065	2.50268	0.248257	10.081	6.70459e-24	9.87891e-22
Capana01g001082	3227.79	-2.41471	0.239744	-10.072	7.34409e-24	1.06916e-21
Capana10g002384	268.61	3.3529	0.333595	10.0508	9.11002e-24	1.31055e-21
Capana06g000100	1801.83	2.11577	0.211066	10.0242	1.19289e-23	1.696e-21
Capana03g001293	739.082	-2.18669	0.218156	-10.0235	1.2015e-23	1.6983e-21
Capana04g000209	328.916	2.287	0.228784	9.9963	1.58192e-23	2.2231e-21
Capana09g001548	1121.33	4.19964	0.421564	9.96203	2.23445e-23	3.10423e-21
Capana03g001342	2345.92	-2.53558	0.254672	-9.95624	2.36852e-23	3.25684e-21
Capana03g002156	57142.1	-5.0148	0.503835	-9.95326	2.4406e-23	3.33348e-21
Capana03g000552	34263.4	-8.5692	0.861132	-9.95109	2.49447e-23	3.38802e-21
Capana00g004882	127.833	4.4633	0.449307	9.93374	2.96916e-23	4.00173e-21
Capana10g000326	2185.78	4.29767	0.432648	9.9334	2.97924e-23	4.00173e-21
Capana05g001374	285.946	3.63542	0.366192	9.92765	3.1559e-23	4.21573e-21
Capana06g000045	285.41	4.38157	0.441934	9.91455	3.5989e-23	4.78123e-21
Capana01g002598	311.021	2.17586	0.219781	9.90013	4.15744e-23	5.49325e-21
Capana05g000395	3019.61	3.52255	0.356203	9.88915	4.63957e-23	6.06437e-21
Capana04g000033	553.177	3.5477	0.358963	9.88319	4.92383e-23	6.40151e-21
Capana10g002482	948.978	3.50384	0.354766	9.87648	5.26514e-23	6.80884e-21
Capana01g000645	112.932	4.30964	0.4368	9.8664	5.82194e-23	7.48905e-21
Capana03g003094	1067.4	2.35404	0.238768	9.85912	6.25938e-23	8.00937e-21
Capana10g001700	134.836	3.58539	0.363979	9.85054	6.81791e-23	8.67838e-21
Capana02g001585	1038.26	-2.30498	0.23403	-9.8491	6.91637e-23	8.71817e-21
Capana04g000349	492.16	3.0579	0.310478	9.84903	6.92089e-23	8.71817e-21
Capana11g002358	138.502	2.75777	0.280728	9.82364	8.90641e-23	1.11615e-20
Capana07g002418	700.281	-3.29794	0.335751	-9.82258	9.00066e-23	1.12218e-20
Capana03g004637	696.392	-2.16653	0.221257	-9.79192	1.21953e-22	1.51271e-20
Capana01g001456	220.543	5.39531	0.551819	9.77732	1.4089e-22	1.73875e-20
Capana02g003278	840.106	3.18967	0.327363	9.74353	1.96604e-22	2.41405e-20
Capana03g000309	414.123	3.50326	0.359569	9.74294	1.97741e-22	2.41582e-20
Capana09g000427	500.396	-2.27171	0.233266	-9.73873	2.06118e-22	2.50557e-20
Capana03g003831	6062.98	2.10843	0.216612	9.73366	2.16659e-22	2.62061e-20
Capana03g001139	334.728	2.70566	0.278045	9.73103	2.22339e-22	2.676e-20
Capana03g001238	31571.5	-6.81265	0.703816	-9.6796	3.68152e-22	4.38751e-20
Capana02g002589	327.506	6.78271	0.702321	9.65757	4.56574e-22	5.41475e-20
Capana02g001803	480.872	2.00377	0.207497	9.65687	4.59714e-22	5.42552e-20
Capana03g000812	448.908	-3.20442	0.331868	-9.65571	4.6493e-22	5.46057e-20
Capana11g000827	1011.39	-2.09265	0.217139	-9.63736	5.55987e-22	6.49863e-20
Capana03g002092	316.478	-2.45877	0.255349	-9.62908	6.0265e-22	7.01035e-20
Capana04g002491	99.9546	3.35614	0.348605	9.62733	6.13041e-22	7.09727e-20
Capana00g003078	4941.32	2.5726	0.267326	9.62349	6.36349e-22	7.33219e-20
Capana04g000647	2434.99	3.535	0.367855	9.60978	7.27018e-22	8.33739e-20
Capana04g001261	208.631	-4.50203	0.468533	-9.60878	7.34168e-22	8.37985e-20
Capana02g002345	1747.1	2.87418	0.299254	9.60448	7.65446e-22	8.65559e-20
Capana01g001612	388.413	-2.0582	0.214446	-9.59773	8.17228e-22	9.19836e-20
Capana06g000772	516.045	5.14288	0.535874	9.59718	8.21602e-22	9.20497e-20
Capana08g002542	484.75	3.34947	0.349078	9.5952	8.37525e-22	9.34033e-20
Capana06g000115	8839.44	3.97256	0.414682	9.57976	9.72711e-22	1.07493e-19
Capana10g001247	1224.9	2.06296	0.215383	9.57812	9.88279e-22	1.0872e-19
Capana08g001499	1907.88	3.051	0.318962	9.56538	1.11788e-21	1.22422e-19
Capana04g000368	2695.9	-5.03485	0.526585	-9.56133	1.16252e-21	1.26741e-19
Capana01g004052	612.382	-2.03459	0.213735	-9.51922	1.74481e-21	1.86871e-19
Capana08g001602	64.389	-4.70722	0.495652	-9.49703	2.15965e-21	2.30287e-19
Capana08g002156	546.735	-2.07588	0.218623	-9.49527	2.19644e-21	2.33187e-19
Capana05g001661	239.753	-3.50151	0.369241	-9.48299	2.47109e-21	2.60074e-19
Capana08g002326	254.63	3.26358	0.344225	9.48096	2.51944e-21	2.6402e-19
Capana04g001107	2919.28	-2.99774	0.316297	-9.47762	2.6016e-21	2.7146e-19
Capana05g000175	387.645	-2.01003	0.212311	-9.46737	2.86966e-21	2.95623e-19
Capana03g001241	23418.8	-6.12777	0.647922	-9.45758	3.15163e-21	3.23301e-19
Capana04g000640	113.104	-2.82164	0.298515	-9.45226	3.31592e-21	3.38725e-19
Capana00g003014	705.888	3.13739	0.332165	9.44526	3.54522e-21	3.60634e-19
Capana06g002498	48929.6	-5.47346	0.580608	-9.4271	4.21567e-21	4.27047e-19
Capana09g000098	156.036	3.82069	0.405358	9.42547	4.2818e-21	4.31946e-19
Capana08g001601	716.877	-2.92619	0.311364	-9.39795	5.56346e-21	5.5662e-19
Capana10g002505	615.917	2.6904	0.286264	9.39831	5.54483e-21	5.5662e-19
Capana10g000176	1519.69	2.29845	0.24467	9.39406	5.77294e-21	5.75212e-19
Capana05g000507	3407.51	-2.05961	0.219502	-9.38312	6.40513e-21	6.35598e-19
Capana03g001231	675.675	-2.61859	0.279217	-9.37832	6.70299e-21	6.62451e-19
Capana08g001014	183.474	3.33768	0.355977	9.37613	6.84413e-21	6.73662e-19
Capana08g002267	63365.5	-6.35482	0.678807	-9.36175	7.84245e-21	7.68813e-19
Capana03g001304	706.296	-3.60751	0.385376	-9.36101	7.89776e-21	7.71126e-19
Capana03g002188	1061.76	2.11556	0.226176	9.35357	8.47348e-21	8.20746e-19
Capana03g001102	353.376	3.82527	0.409365	9.34439	9.2421e-21	8.91642e-19
Capana11g000038	313.522	3.29463	0.352844	9.33735	9.87799e-21	9.49224e-19
Capana05g000653	300.904	3.06681	0.329106	9.31862	1.17868e-20	1.12819e-18
Capana06g000216	229.133	3.56003	0.38226	9.3131	1.24154e-20	1.1837e-18
Capana08g000082	298.537	3.66176	0.393423	9.30743	1.30962e-20	1.24373e-18
Capana04g000089	184.83	4.34005	0.466341	9.30659	1.32005e-20	1.24876e-18
Capana02g001868	1795.65	3.65929	0.394466	9.27657	1.75017e-20	1.63655e-18
Capana00g000074	234.919	3.80606	0.410719	9.26682	1.91784e-20	1.78646e-18
Capana12g002750	255.862	2.4295	0.262279	9.26305	1.98674e-20	1.84357e-18
Capana01g001827	169.074	3.32201	0.358654	9.26244	1.99814e-20	1.8471e-18
Capana03g000561	85.8302	4.66556	0.504341	9.25081	2.22798e-20	2.05177e-18
Capana02g000312	436.808	-2.49546	0.270209	-9.23531	2.5753e-20	2.36013e-18
Capana07g002269	281.839	2.61566	0.283232	9.23503	2.58224e-20	2.36013e-18
Capana05g002432	391.818	2.34474	0.254074	9.22859	2.74224e-20	2.49697e-18
Capana01g000610	14698.6	-4.95361	0.536855	-9.22709	2.78078e-20	2.52263e-18
Capana11g002226	647.261	3.59413	0.389567	9.22595	2.8105e-20	2.54011e-18
Capana12g000508	389.34	-2.77616	0.301117	-9.21953	2.98411e-20	2.68703e-18
Capana07g002396	260.48	5.8254	0.632123	9.21562	3.09486e-20	2.77647e-18
Capana09g000298	142.666	3.97262	0.431576	9.20491	3.41954e-20	3.05646e-18
Capana00g002895	352.303	-5.77729	0.627734	-9.20341	3.46759e-20	3.08806e-18
Capana01g000009	367.472	2.91546	0.316868	9.20088	3.55016e-20	3.1386e-18
Capana10g001718	931.295	4.75825	0.517143	9.20103	3.5453e-20	3.1386e-18
Capana08g001149	240.839	5.76748	0.626936	9.19947	3.59711e-20	3.16859e-18
Capana08g002117	348.974	2.2477	0.244359	9.19834	3.63506e-20	3.19046e-18
Capana02g000871	521.039	2.35262	0.256075	9.18726	4.02978e-20	3.52417e-18
Capana08g002606	649.459	2.92574	0.319144	9.16746	4.84286e-20	4.19002e-18
Capana08g000593	207.717	2.74064	0.299051	9.16445	4.97999e-20	4.29339e-18
Capana11g000699	1612.61	2.93138	0.319888	9.16377	5.01174e-20	4.30549e-18
Capana08g001043	2093.28	2.45551	0.268068	9.16004	5.18759e-20	4.42528e-18
Capana02g002954	426.378	3.87748	0.423765	9.15007	5.68962e-20	4.83658e-18
Capana05g002064	449.175	5.10437	0.557983	9.14788	5.80592e-20	4.91824e-18
Capana04g000081	1159.71	-2.99381	0.327364	-9.1452	5.95201e-20	5.02449e-18
Capana04g001590	178.933	5.13618	0.562125	9.13707	6.41655e-20	5.39789e-18
Capana01g003927	481.602	2.40237	0.263239	9.12621	7.09409e-20	5.8864e-18
Capana00g004305	688.646	3.0973	0.339944	9.11121	8.14717e-20	6.71437e-18
Capana10g002455	244.1	4.60181	0.505122	9.1103	8.21571e-20	6.74799e-18
Capana06g000438	2696.88	2.8072	0.308381	9.10303	8.78494e-20	7.19123e-18
Capana02g001798	662.16	4.00722	0.440291	9.10131	8.92478e-20	7.25683e-18
Capana08g001251	432.115	2.58192	0.283679	9.10154	8.90598e-20	7.25683e-18
Capana00g001032	321.447	2.38472	0.262177	9.09584	9.38604e-20	7.60645e-18
Capana09g001642	1246.15	-2.27241	0.249969	-9.09075	9.83624e-20	7.9185e-18
Capana00g004468	1017.2	2.4619	0.270895	9.08801	1.0087e-19	8.0936e-18
Capana04g000021	686.626	-4.25998	0.468837	-9.08629	1.0248e-19	8.19568e-18
Capana10g001856	6546.02	3.38636	0.372735	9.08518	1.03531e-19	8.25258e-18
Capana03g000593	1526.69	-3.05485	0.336405	-9.08087	1.07712e-19	8.5578e-18
Capana08g001643	154.702	-2.93283	0.323062	-9.07821	1.10371e-19	8.74052e-18
Capana01g001798	366.535	-3.70007	0.408066	-9.06734	1.21954e-19	9.59533e-18
Capana04g000712	452.873	2.59005	0.285748	9.0641	1.25634e-19	9.85298e-18
Capana00g002485	310.142	2.43368	0.268711	9.05686	1.34255e-19	1.04952e-17
Capana06g000386	40621.8	-6.21646	0.687106	-9.0473	1.46544e-19	1.14191e-17
Capana11g000069	341.638	3.16103	0.34949	9.04471	1.50067e-19	1.16563e-17
Capana12g000534	327.572	2.32779	0.257485	9.04051	1.55941e-19	1.2074e-17
Capana05g000289	1096.44	2.82597	0.312784	9.0349	1.64158e-19	1.26699e-17
Capana03g004066	212.564	2.57754	0.285801	9.01867	1.90381e-19	1.45551e-17
Capana08g002537	263.119	2.25556	0.250186	9.01554	1.95902e-19	1.49303e-17
Capana01g000466	586.816	2.20994	0.245462	9.00319	2.1926e-19	1.66064e-17
Capana10g000376	286.636	-5.26855	0.585361	-9.00051	2.24674e-19	1.69636e-17
Capana06g000447	565.182	3.84307	0.427644	8.9866	2.55001e-19	1.91345e-17
Capana01g000625	968.91	-2.02761	0.225985	-8.97231	2.90352e-19	2.17202e-17
Capana11g000869	612.547	3.03134	0.338615	8.95217	3.48571e-19	2.57582e-17
Capana03g003154	267.653	3.36135	0.375503	8.9516	3.5036e-19	2.5812e-17
Capana05g000656	445.235	2.06274	0.230662	8.94269	3.79806e-19	2.78968e-17
Capana03g003248	4085.53	-5.13032	0.573759	-8.9416	3.83579e-19	2.80891e-17
Capana02g003579	5850.34	-8.44886	0.945086	-8.93978	3.89942e-19	2.84693e-17
Capana06g000182	753.461	3.23412	0.362067	8.93238	4.16922e-19	3.0348e-17
Capana08g001688	1206.55	2.22168	0.249224	8.91438	4.90558e-19	3.54954e-17
Capana10g001722	650.236	-2.43037	0.272773	-8.90988	5.10888e-19	3.68567e-17
Capana11g001075	188.208	-3.31132	0.371693	-8.90874	5.16174e-19	3.71278e-17
Capana02g002297	199.927	3.62915	0.407401	8.90804	5.19412e-19	3.72505e-17
Capana09g002190	1120.82	3.61293	0.40606	8.89752	5.71101e-19	4.08371e-17
Capana01g002750	739.895	2.30544	0.259129	8.89688	5.74376e-19	4.09508e-17
Capana07g001708	213.129	4.73664	0.532655	8.89249	5.97529e-19	4.2477e-17
Capana06g000709	1283.47	-2.94608	0.331391	-8.89005	6.10833e-19	4.32961e-17
Capana06g000414	404.109	4.22327	0.475382	8.88394	6.4531e-19	4.56069e-17
Capana08g002366	1956.17	-2.39836	0.270174	-8.8771	6.86269e-19	4.83611e-17
Capana01g003448	772.883	-3.3412	0.37671	-8.86943	7.35211e-19	5.15114e-17
Capana01g001154	210.98	3.47181	0.391595	8.8658	7.59536e-19	5.2821e-17
Capana06g003064	633.986	-3.58202	0.404033	-8.86567	7.60421e-19	5.2821e-17
Capana10g000993	528.911	-2.09279	0.236293	-8.85676	8.23734e-19	5.70559e-17
Capana01g001692	512.495	-4.25333	0.480356	-8.85453	8.40343e-19	5.80409e-17
Capana02g003710	1286.6	-3.49526	0.395175	-8.84482	9.16744e-19	6.29601e-17
Capana06g001506	2510.19	-2.29124	0.259075	-8.84391	9.24233e-19	6.32956e-17
Capana02g002576	281.058	2.83828	0.321447	8.82968	1.04978e-18	7.12913e-17
Capana05g000978	121.513	-3.90151	0.44202	-8.82654	1.0796e-18	7.3112e-17
Capana00g002620	249.116	2.29659	0.260289	8.82322	1.11211e-18	7.48962e-17
Capana04g000788	1336.6	-2.51242	0.284743	-8.82344	1.10992e-18	7.48962e-17
Capana03g004589	1670.51	2.69402	0.305361	8.82243	1.12001e-18	7.52204e-17
Capana02g002210	455.252	3.90722	0.443077	8.81839	1.16118e-18	7.77703e-17
Capana10g002210	101.747	5.79974	0.658555	8.80677	1.28804e-18	8.603e-17
Capana03g001896	2267.57	-4.49627	0.511223	-8.79512	1.42889e-18	9.51757e-17
Capana03g004113	7752.71	-3.73962	0.425254	-8.79385	1.44521e-18	9.59995e-17
Capana09g002161	5598.2	3.62559	0.413015	8.77836	1.65879e-18	1.09887e-16
Capana02g002805	1232.78	2.29986	0.262611	8.75764	1.99376e-18	1.31718e-16
Capana10g002334	741.479	2.39581	0.273672	8.75432	2.05345e-18	1.35294e-16
Capana00g003077	219.657	2.18254	0.249569	8.74523	2.22558e-18	1.46239e-16
Capana03g000846	356.994	2.55521	0.293181	8.71544	2.89621e-18	1.88774e-16
Capana02g003339	1591.94	-3.16942	0.363712	-8.71407	2.93146e-18	1.9056e-16
Capana09g002065	649.371	-2.76454	0.31736	-8.71106	3.01058e-18	1.95182e-16
Capana11g000632	166.228	3.62668	0.41644	8.70877	3.07176e-18	1.98092e-16
Capana00g004820	2257.11	2.12452	0.244173	8.7009	3.29264e-18	2.11774e-16
Capana08g000145	962.781	-5.11943	0.588926	-8.69283	3.53517e-18	2.26773e-16
Capana06g000385	32953	-6.39549	0.73596	-8.68999	3.62464e-18	2.31292e-16
Capana10g000087	887.268	-2.2501	0.259157	-8.68239	3.87531e-18	2.4664e-16
Capana08g000936	3639.13	3.13679	0.361383	8.67995	3.9593e-18	2.51328e-16
Capana01g002668	60.4987	4.47019	0.515167	8.67716	4.0576e-18	2.56897e-16
Capana08g002853	640.053	2.65511	0.306316	8.66787	4.40277e-18	2.77306e-16
Capana01g002631	906.422	3.87472	0.447083	8.66667	4.44928e-18	2.79511e-16
Capana01g000010	2363.75	3.67363	0.424069	8.66279	4.60338e-18	2.87705e-16
Capana10g002115	621.588	2.15092	0.248371	8.66011	4.71292e-18	2.93796e-16
Capana00g002739	309.761	-2.67846	0.30957	-8.65219	5.0521e-18	3.13455e-16
Capana02g002824	1086.58	-2.27187	0.262579	-8.65214	5.05405e-18	3.13455e-16
Capana00g001660	1056.69	-2.60039	0.300734	-8.64683	5.29506e-18	3.26621e-16
Capana06g002682	601.061	3.07388	0.355503	8.64658	5.30666e-18	3.26621e-16
Capana09g000322	77.1636	3.77042	0.436509	8.63766	5.73736e-18	3.51352e-16
Capana11g001812	154.851	4.45585	0.516255	8.6311	6.07649e-18	3.71185e-16
Capana02g001796	712.775	4.3062	0.499144	8.62717	6.28906e-18	3.82249e-16
Capana03g002552	3101.6	-2.96816	0.3445	-8.61587	6.94108e-18	4.18738e-16
Capana08g002144	638.246	2.06018	0.239109	8.61608	6.92839e-18	4.18738e-16
Capana02g003158	199.998	2.81693	0.327262	8.60757	7.46229e-18	4.47959e-16
Capana10g001917	1240.75	2.44813	0.284529	8.60415	7.68832e-18	4.6039e-16
Capana11g000110	1023.29	-3.09089	0.35966	-8.59391	8.40553e-18	5.02101e-16
Capana03g000363	262.821	4.39189	0.511135	8.59243	8.51515e-18	5.07403e-16
Capana02g001699	408.908	4.42215	0.514944	8.58762	8.87884e-18	5.26494e-16
Capana03g003459	179.194	2.63507	0.306903	8.58599	9.00606e-18	5.32738e-16
Capana02g002142	293.564	2.90055	0.338029	8.58078	9.42323e-18	5.54716e-16
Capana03g003391	90.848	3.64731	0.426462	8.55249	1.20464e-17	7.05714e-16
Capana03g000578	2045.93	2.94678	0.344601	8.55129	1.21718e-17	7.11345e-16
Capana00g002331	611.427	-4.11582	0.481416	-8.5494	1.2373e-17	7.21372e-16
Capana05g002560	2680.69	3.39407	0.397176	8.5455	1.27983e-17	7.42607e-16
Capana10g002261	889.492	-2.85926	0.33459	-8.54558	1.27895e-17	7.42607e-16
Capana08g002362	494.277	-3.08634	0.361569	-8.53597	1.38979e-17	7.96899e-16
Capana09g002271	516.694	-2.8498	0.333856	-8.53601	1.38941e-17	7.96899e-16
Capana00g000668	180.24	4.09186	0.479412	8.53518	1.39942e-17	8.00406e-16
Capana02g001049	184.022	2.71136	0.317701	8.53432	1.40979e-17	8.00811e-16
Capana08g002782	764.624	-2.1351	0.250178	-8.53433	1.40972e-17	8.00811e-16
Capana09g001983	545.848	6.25241	0.732974	8.53019	1.46108e-17	8.28012e-16
Capana02g003057	232.69	2.44351	0.286546	8.52747	1.49579e-17	8.45714e-16
Capana08g002266	59117.8	-6.15809	0.722281	-8.52589	1.51645e-17	8.55402e-16
Capana08g001266	1936.73	2.73899	0.321407	8.5219	1.56961e-17	8.83344e-16
Capana00g004662	181.197	2.87529	0.337471	8.52009	1.59423e-17	8.95127e-16
Capana09g000287	136.093	4.38116	0.514323	8.51831	1.61896e-17	9.06918e-16
Capana03g003653	102.964	5.65713	0.664241	8.51668	1.64192e-17	9.1556e-16
Capana08g002260	598.879	-2.42661	0.285062	-8.51257	1.70123e-17	9.443e-16
Capana01g003084	244.664	4.19244	0.492522	8.51219	1.70672e-17	9.45189e-16
Capana02g002986	194.894	2.43694	0.286652	8.50139	1.87341e-17	1.0328e-15
Capana06g000431	1183.2	-2.29605	0.270258	-8.49578	1.96601e-17	1.08139e-15
Capana11g002394	254.304	3.00465	0.353676	8.49548	1.97118e-17	1.08179e-15
Capana03g000834	610.969	-7.57969	0.892596	-8.49174	2.03568e-17	1.11216e-15
Capana03g000069	362.083	2.82421	0.332594	8.49147	2.04038e-17	1.11223e-15
Capana06g003077	73.9437	4.66393	0.549623	8.48569	2.14444e-17	1.16635e-15
Capana10g002163	1311.71	-2.19906	0.259181	-8.48465	2.16374e-17	1.17421e-15
Capana05g002166	168.911	2.83731	0.33456	8.48073	2.23791e-17	1.20907e-15
Capana02g003356	390.981	2.04009	0.240642	8.47771	2.29678e-17	1.23538e-15
Capana06g000450	496.994	4.51737	0.532914	8.47673	2.31617e-17	1.24306e-15
Capana07g000730	9817.51	3.44174	0.406057	8.47601	2.33044e-17	1.24797e-15
Capana03g004109	347.983	-2.91825	0.34524	-8.45283	2.84325e-17	1.5159e-15
Capana07g001753	2039.48	4.74373	0.561321	8.45102	2.88772e-17	1.53289e-15
Capana08g001115	252.941	2.89043	0.342017	8.45113	2.88485e-17	1.53289e-15
Capana09g001680	671.721	3.32678	0.393828	8.44729	2.98136e-17	1.57914e-15
Capana10g001954	735.054	-2.15092	0.254816	-8.44107	3.14455e-17	1.66196e-15
Capana05g002208	434.178	-2.61147	0.309412	-8.4401	3.17067e-17	1.67213e-15
Capana08g002701	2127.68	-2.69523	0.319584	-8.43357	3.35281e-17	1.76055e-15
Capana02g002001	272.506	-2.01004	0.238582	-8.42495	3.60919e-17	1.88702e-15
Capana02g001451	2490.37	3.35901	0.399112	8.4162	3.88899e-17	2.02895e-15
Capana04g000925	172.899	3.00028	0.35677	8.40959	4.11455e-17	2.14203e-15
Capana03g003525	261.757	5.57975	0.663858	8.40504	4.27718e-17	2.22194e-15
Capana07g001411	293.254	2.16215	0.2574	8.39997	4.46609e-17	2.31513e-15
Capana03g000453	371.858	2.79125	0.332378	8.39783	4.548e-17	2.35257e-15
Capana06g002960	1351.15	3.42202	0.408089	8.38549	5.05168e-17	2.59654e-15
Capana03g003289	1010.02	2.49911	0.298085	8.38387	5.1216e-17	2.62693e-15
Capana06g000170	817.308	2.26571	0.27027	8.38311	5.15461e-17	2.63829e-15
Capana03g000800	652.701	-3.53591	0.422467	-8.36967	5.77821e-17	2.94507e-15
Capana03g001138	464.819	-2.58323	0.308784	-8.36583	5.96944e-17	3.03617e-15
Capana10g001806	391.184	-2.27667	0.272275	-8.36165	6.18466e-17	3.13907e-15
Capana08g000991	57968.9	-4.68225	0.560022	-8.36083	6.22806e-17	3.15451e-15
Capana02g001426	638.99	3.17717	0.380226	8.35599	6.48873e-17	3.27971e-15
Capana11g000389	678.719	-2.30884	0.276329	-8.35539	6.5217e-17	3.28953e-15
Capana04g000382	54.8853	4.50289	0.539058	8.35327	6.64011e-17	3.33542e-15
Capana03g000510	1621.07	3.66211	0.43915	8.33908	7.4872e-17	3.73776e-15
Capana04g002044	283.229	-5.80824	0.697025	-8.33291	7.88806e-17	3.92981e-15
Capana00g002361	689.727	2.75376	0.330513	8.33178	7.96375e-17	3.9594e-15
Capana10g002048	229.034	2.82231	0.339148	8.32179	8.6646e-17	4.2903e-15
Capana10g000571	140.343	4.76876	0.573836	8.31031	9.54532e-17	4.71679e-15
Capana02g002620	332.824	2.65346	0.319503	8.30497	9.98411e-17	4.89811e-15
Capana04g001513	82.1208	-3.09033	0.37211	-8.30487	9.99284e-17	4.89811e-15
Capana11g000066	659.352	2.24631	0.270807	8.29486	1.08709e-16	5.29645e-15
Capana06g001141	99.9606	3.68663	0.444859	8.2872	1.15945e-16	5.6377e-15
Capana01g001495	275.804	2.05993	0.248589	8.28648	1.16646e-16	5.66049e-15
Capana09g001925	480.665	3.68218	0.444662	8.28085	1.22302e-16	5.92314e-15
Capana09g002242	486.755	3.0988	0.374666	8.27084	1.3302e-16	6.4039e-15
Capana00g004703	661.588	2.86764	0.34674	8.2703	1.33619e-16	6.4128e-15
Capana00g003094	375.688	-3.24389	0.392377	-8.26726	1.37069e-16	6.5599e-15
Capana07g000035	293.33	5.97861	0.723252	8.26629	1.38189e-16	6.6005e-15
Capana01g001689	144.88	3.19604	0.387152	8.25527	1.51554e-16	7.18707e-15
Capana03g000231	98.4717	-6.62455	0.802403	-8.25589	1.50776e-16	7.18707e-15
Capana09g000823	496.999	-2.57142	0.311488	-8.25529	1.51532e-16	7.18707e-15
Capana02g000214	125.547	2.35269	0.285139	8.25104	1.57022e-16	7.42651e-15
Capana10g000908	148.459	3.10851	0.376752	8.25082	1.57316e-16	7.42651e-15
Capana03g004641	3797.22	-2.01333	0.244286	-8.24171	1.69771e-16	7.999e-15
Capana06g001249	146.706	4.25582	0.51665	8.23734	1.76087e-16	8.28049e-15
Capana11g002035	342.854	2.04959	0.248854	8.23611	1.77905e-16	8.34984e-15
Capana05g002105	1670.27	-3.34012	0.405565	-8.23572	1.78483e-16	8.36086e-15
Capana00g003410	359.001	3.15751	0.383893	8.22496	1.95255e-16	9.1289e-15
Capana02g000491	927.052	-2.4383	0.296776	-8.21596	2.10475e-16	9.80282e-15
Capana09g000212	485.003	2.60745	0.31745	8.21373	2.14417e-16	9.96731e-15
Capana00g003944	170.023	2.87313	0.349847	8.21252	2.16586e-16	1.00298e-14
Capana06g002144	106.664	5.76837	0.702996	8.20542	2.29791e-16	1.0621e-14
Capana11g000523	264.362	3.19415	0.3895	8.20066	2.39073e-16	1.10291e-14
Capana00g000845	185.123	-3.94591	0.481228	-8.19966	2.41059e-16	1.10997e-14
Capana06g000581	127.855	2.96009	0.361055	8.19845	2.43502e-16	1.1191e-14
Capana00g002792	131.835	-3.00904	0.367325	-8.19176	2.57444e-16	1.17871e-14
Capana03g000430	807.641	-3.59965	0.439807	-8.1846	2.73204e-16	1.24852e-14
Capana01g000239	1765.62	-2.14568	0.262205	-8.18321	2.76372e-16	1.26063e-14
Capana04g000037	259.101	-2.17557	0.265916	-8.18142	2.80525e-16	1.27718e-14
Capana08g002616	223.136	2.74889	0.336257	8.17498	2.95924e-16	1.34477e-14
Capana08g001616	3863.23	2.73247	0.334339	8.17274	3.01458e-16	1.36736e-14
Capana03g002531	821.76	-4.5944	0.562786	-8.16367	3.24995e-16	1.46864e-14
Capana07g002105	1581.37	-2.68832	0.329361	-8.16224	3.28872e-16	1.4834e-14
Capana12g001066	142.295	2.87934	0.35283	8.16069	3.33119e-16	1.49977e-14
Capana01g001230	626.542	-2.08807	0.255941	-8.15842	3.39435e-16	1.52257e-14
Capana02g002687	1276.57	-2.75551	0.337767	-8.15802	3.40548e-16	1.52475e-14
Capana03g001811	4051.97	2.04327	0.25057	8.15451	3.50603e-16	1.56401e-14
Capana10g002383	227.182	2.07405	0.254852	8.13823	4.01088e-16	1.78268e-14
Capana03g003674	245.894	4.13787	0.508956	8.13011	4.28909e-16	1.90285e-14
Capana05g002410	458.036	-2.86955	0.353195	-8.12456	4.48999e-16	1.98835e-14
Capana02g000496	271.187	-3.9752	0.490158	-8.11006	5.05968e-16	2.22846e-14
Capana05g002317	6070.96	2.42776	0.299523	8.10541	5.25664e-16	2.30685e-14
Capana05g002065	522.193	5.04294	0.622523	8.1008	5.45982e-16	2.39004e-14
Capana06g002062	450.405	-2.27057	0.280294	-8.10067	5.46588e-16	2.39004e-14
Capana09g001757	2489.14	-8.56286	1.05742	-8.09787	5.59296e-16	2.44122e-14
Capana04g000694	346.61	-2.461	0.303928	-8.0973	5.61902e-16	2.4482e-14
Capana00g001030	114.775	-7.49911	0.926348	-8.09535	5.70995e-16	2.48337e-14
Capana00g000036	186.444	2.65399	0.327997	8.09153	5.89216e-16	2.55348e-14
Capana08g002784	112.225	-3.14114	0.38837	-8.08802	6.06448e-16	2.62348e-14
Capana02g001704	828.579	4.79192	0.592515	8.08743	6.09377e-16	2.6268e-14
Capana09g000975	475.977	2.33732	0.289004	8.08749	6.09049e-16	2.6268e-14
Capana02g000669	301.409	2.89163	0.357782	8.0821	6.36592e-16	2.73926e-14
Capana12g002226	968.01	3.70035	0.458229	8.07534	6.72886e-16	2.88522e-14
Capana03g002693	358.601	2.911	0.360678	8.07093	6.97668e-16	2.98621e-14
Capana06g000917	126.558	4.18999	0.51934	8.06792	7.15076e-16	3.05535e-14
Capana05g002505	135.134	6.19164	0.768222	8.05971	7.64739e-16	3.26181e-14
Capana02g001399	344.196	2.34999	0.291636	8.05794	7.75893e-16	3.30359e-14
Capana01g000615	168.048	3.39118	0.421226	8.05072	8.23052e-16	3.49826e-14
Capana01g000304	318.002	2.02595	0.251872	8.04355	8.72752e-16	3.69658e-14
Capana12g002176	150.5	-2.11185	0.262574	-8.0429	8.77352e-16	3.7096e-14
Capana06g002369	2502.23	-2.68716	0.334531	-8.03263	9.5408e-16	4.02003e-14
Capana11g000099	732.627	3.62849	0.451787	8.03143	9.63455e-16	4.04551e-14
Capana06g000564	77.5998	5.07109	0.631871	8.02551	1.01105e-15	4.23804e-14
Capana12g002361	537.19	-2.30186	0.286873	-8.02398	1.02373e-15	4.28382e-14
Capana02g003279	128.049	3.12411	0.389508	8.02066	1.0518e-15	4.39372e-14
Capana00g003552	575.68	3.39711	0.423668	8.01833	1.07193e-15	4.46251e-14
Capana05g000906	150.098	2.63489	0.328609	8.01833	1.07194e-15	4.46251e-14
Capana04g002003	99.7426	3.28053	0.409444	8.01216	1.12715e-15	4.67633e-14
Capana04g002612	3271.41	-4.48445	0.559848	-8.01011	1.14603e-15	4.73042e-14
Capana09g000271	161.466	-3.77557	0.471328	-8.0105	1.14246e-15	4.73042e-14
Capana03g002363	466.599	-2.18081	0.272359	-8.00711	1.17435e-15	4.83093e-14
Capana08g002155	221.217	3.02232	0.377813	7.9995	1.24926e-15	5.11314e-14
Capana03g000475	937.682	2.69307	0.336708	7.99824	1.26214e-15	5.15719e-14
Capana05g002151	618.412	-2.6473	0.330999	-7.99791	1.26554e-15	5.16237e-14
Capana10g002514	1496.27	-2.42292	0.303056	-7.99497	1.29605e-15	5.27798e-14
Capana08g001978	433.395	-2.45371	0.307311	-7.98446	1.41134e-15	5.72017e-14
Capana07g001669	1232.08	-2.25135	0.282301	-7.97498	1.52399e-15	6.16495e-14
Capana00g003499	4146.63	3.24461	0.407443	7.96336	1.6743e-15	6.72819e-14
Capana10g002207	72.7436	4.30678	0.541339	7.9558	1.77974e-15	7.12833e-14
Capana03g000094	2941	5.6585	0.711616	7.95162	1.84084e-15	7.36096e-14
Capana08g001592	130.935	3.57975	0.450415	7.94767	1.9005e-15	7.58701e-14
Capana09g001078	475.943	2.26756	0.285409	7.94495	1.94276e-15	7.73034e-14
Capana12g002038	160.414	2.44318	0.307506	7.94513	1.93986e-15	7.73034e-14
Capana09g001486	420.246	-2.14926	0.270625	-7.94183	1.99212e-15	7.9009e-14
Capana01g000276	3052.36	-4.12626	0.519768	-7.93865	2.04392e-15	8.07995e-14
Capana03g002049	3241.33	-2.65353	0.334474	-7.93343	2.13169e-15	8.37248e-14
Capana00g002241	330.028	2.23911	0.282338	7.93062	2.18049e-15	8.55034e-14
Capana11g000073	262.728	-2.12021	0.267377	-7.92964	2.19788e-15	8.60465e-14
Capana11g000880	968.64	2.31359	0.291885	7.92637	2.25639e-15	8.81949e-14
Capana08g000050	609.575	2.21729	0.279782	7.92509	2.27988e-15	8.897e-14
Capana03g001259	1635.23	2.13109	0.269	7.92229	2.33184e-15	9.08521e-14
Capana10g000837	253.765	3.8842	0.490521	7.91851	2.40381e-15	9.35063e-14
Capana03g004276	235.748	2.81616	0.355929	7.91215	2.52972e-15	9.82467e-14
Capana10g000169	124.59	2.96921	0.375654	7.90412	2.69832e-15	1.04461e-13
Capana09g000217	278.581	2.39038	0.302862	7.89263	2.95895e-15	1.14006e-13
Capana12g002746	223.658	5.3922	0.683411	7.89013	3.01869e-15	1.15941e-13
Capana09g001328	103.337	-3.32243	0.421205	-7.88792	3.07272e-15	1.1783e-13
Capana06g000680	2530.76	-2.5122	0.318632	-7.88433	3.16232e-15	1.20884e-13
Capana03g003230	191.487	2.79017	0.354221	7.87692	3.35537e-15	1.28063e-13
Capana05g000208	2816.72	2.8963	0.367787	7.87493	3.4093e-15	1.29917e-13
Capana07g000810	203.545	-2.84791	0.361764	-7.87228	3.48247e-15	1.3229e-13
Capana00g001108	92.4588	-5.76094	0.731954	-7.87064	3.52836e-15	1.33824e-13
Capana04g000022	120.562	4.15941	0.528673	7.86764	3.614e-15	1.36859e-13
Capana02g001415	509.226	3.23913	0.41188	7.86426	3.71285e-15	1.40384e-13
Capana08g002328	249.677	3.64545	0.464162	7.85382	4.03538e-15	1.52342e-13
Capana11g000046	5966.54	-2.27165	0.289329	-7.85144	4.11293e-15	1.54789e-13
Capana03g000357	1560.28	2.31956	0.295469	7.85045	4.14559e-15	1.55777e-13
Capana07g001011	127.723	-3.0321	0.386327	-7.84853	4.20926e-15	1.57925e-13
Capana04g002257	135.597	3.4977	0.445712	7.84745	4.2459e-15	1.59054e-13
Capana00g002365	1449.6	-3.03043	0.386353	-7.84367	4.37557e-15	1.6366e-13
Capana06g000769	163.21	4.7308	0.603178	7.84313	4.39462e-15	1.6412e-13
Capana00g000157	1170.58	2.64372	0.337516	7.83288	4.76807e-15	1.77521e-13
Capana03g000773	401.051	2.80553	0.358422	7.82744	4.97893e-15	1.85088e-13
Capana03g000658	642.238	-2.21568	0.283145	-7.82524	5.06681e-15	1.88068e-13
Capana04g000850	396.158	-2.42727	0.310351	-7.82105	5.23831e-15	1.94137e-13
Capana08g001130	266.616	2.8415	0.363439	7.81836	5.35153e-15	1.9743e-13
Capana08g002185	662.153	-2.15253	0.275548	-7.81182	5.63684e-15	2.06701e-13
Capana02g001643	332.676	2.71011	0.347052	7.80895	5.76681e-15	2.10699e-13
Capana12g000714	293.621	-2.16203	0.276959	-7.80631	5.88876e-15	2.14002e-13
Capana08g002252	161.021	2.70182	0.346375	7.80026	6.17786e-15	2.23839e-13
Capana11g000722	110.951	4.68835	0.601361	7.79624	6.37815e-15	2.30752e-13
Capana07g002485	68.0953	-3.67818	0.471987	-7.79297	6.54503e-15	2.36087e-13
Capana02g002559	208.341	4.45142	0.572093	7.78094	7.1988e-15	2.58901e-13
Capana04g002857	135.583	-2.8699	0.368848	-7.7807	7.21262e-15	2.59015e-13
Capana03g002451	134.884	4.77806	0.615399	7.76416	8.21887e-15	2.93849e-13
Capana10g002147	189.541	5.75573	0.741913	7.75796	8.63072e-15	3.07669e-13
Capana06g002849	1965.21	-3.74274	0.482478	-7.75734	8.67296e-15	3.08722e-13
Capana03g003926	488.812	-2.00031	0.257972	-7.75398	8.90539e-15	3.16532e-13
Capana05g000394	1935.5	-3.41191	0.440071	-7.75308	8.96933e-15	3.18088e-13
Capana01g001376	495.428	-2.08796	0.269479	-7.74815	9.32435e-15	3.28066e-13
Capana06g003043	924.369	-2.24931	0.290297	-7.74831	9.31221e-15	3.28066e-13
Capana00g000627	4918.84	-2.0928	0.270133	-7.7473	9.38684e-15	3.29787e-13
Capana02g002188	144.459	2.58352	0.333518	7.74629	9.46165e-15	3.30981e-13
Capana11g001999	2520.15	2.02295	0.261144	7.74648	9.44727e-15	3.30981e-13
Capana06g001078	369.484	-2.80627	0.362288	-7.74595	9.48662e-15	3.31378e-13
Capana05g000657	88.2482	5.17173	0.667777	7.7447	9.58069e-15	3.34183e-13
Capana03g001133	608.683	2.10786	0.27239	7.73839	1.00681e-14	3.49679e-13
Capana03g002083	154.605	3.0685	0.396817	7.73277	1.05228e-14	3.64949e-13
Capana05g000202	827.727	-6.18685	0.800267	-7.73099	1.06717e-14	3.69587e-13
Capana06g002664	175.166	2.80186	0.362519	7.72887	1.08507e-14	3.74188e-13
Capana09g001688	3604.85	3.7542	0.485724	7.72908	1.08328e-14	3.74188e-13
Capana02g001893	8473.97	-4.39747	0.569022	-7.72811	1.09156e-14	3.75891e-13
Capana09g000323	100.922	3.53437	0.457369	7.7276	1.09589e-14	3.7685e-13
Capana10g002444	133.048	3.46754	0.448755	7.72702	1.1009e-14	3.77825e-13
Capana08g001222	1603.96	-2.48484	0.321633	-7.7257	1.1124e-14	3.79842e-13
Capana01g002641	2479.18	2.2247	0.288002	7.72459	1.12211e-14	3.82617e-13
Capana11g002239	873.099	-3.87293	0.501532	-7.7222	1.14335e-14	3.89315e-13
Capana06g000566	59.5345	-4.08243	0.528946	-7.71804	1.18128e-14	4.01106e-13
Capana09g000656	534.22	-3.07871	0.399016	-7.71577	1.20252e-14	4.0718e-13
Capana02g002858	536.763	-3.35661	0.435201	-7.71276	1.23125e-14	4.1575e-13
Capana03g003445	942.448	2.55467	0.331272	7.7117	1.24155e-14	4.18067e-13
Capana11g000341	124.18	2.93179	0.380174	7.71171	1.24142e-14	4.18067e-13
Capana08g000152	955.821	2.38657	0.309507	7.71087	1.24965e-14	4.20215e-13
Capana06g000387	43401.5	-5.39242	0.699543	-7.70848	1.27326e-14	4.27563e-13
Capana02g002681	269.594	2.44265	0.317324	7.69766	1.38584e-14	4.63447e-13
Capana08g001566	517.138	2.11863	0.275248	7.69718	1.39103e-14	4.64543e-13
Capana05g001620	62.9779	3.35049	0.435411	7.69501	1.41481e-14	4.71837e-13
Capana01g004002	3358.57	-5.79541	0.75365	-7.68979	1.47381e-14	4.90838e-13
Capana10g001922	774.606	3.11704	0.405377	7.68924	1.4801e-14	4.9226e-13
Capana04g000557	953.059	-2.74842	0.357616	-7.68538	1.52544e-14	5.06645e-13
Capana03g002209	348.553	2.51913	0.327806	7.6848	1.53236e-14	5.08251e-13
Capana03g002500	1167.1	2.30169	0.29953	7.68432	1.53814e-14	5.09473e-13
Capana03g003731	802.573	-3.59516	0.468048	-7.68117	1.57648e-14	5.20046e-13
Capana11g001117	252.797	2.0983	0.27317	7.68129	1.57491e-14	5.20046e-13
Capana09g002252	239.313	3.90073	0.508039	7.67802	1.61563e-14	5.32239e-13
Capana11g001783	374.605	-2.17925	0.283853	-7.67741	1.62339e-14	5.34073e-13
Capana06g002505	588.874	-2.1743	0.283301	-7.6749	1.65549e-14	5.43162e-13
Capana12g000016	1015.18	2.00781	0.261627	7.6743	1.66321e-14	5.44958e-13
Capana11g000435	384.805	2.97298	0.3875	7.6722	1.69068e-14	5.53214e-13
Capana07g000353	199.809	2.08384	0.271765	7.66781	1.74963e-14	5.70968e-13
Capana00g002339	100.715	-3.28719	0.428857	-7.66501	1.78812e-14	5.81186e-13
Capana02g002075	486.866	-2.35789	0.307834	-7.65963	1.8647e-14	6.0527e-13
Capana08g001805	558.313	4.015	0.52449	7.65504	1.93246e-14	6.25592e-13
Capana03g001176	400.735	2.14448	0.280186	7.65376	1.95192e-14	6.31052e-13
Capana00g004627	257.149	2.09883	0.274307	7.65137	1.98855e-14	6.39775e-13
Capana01g001179	2306.18	3.9247	0.512945	7.65131	1.98943e-14	6.39775e-13
Capana06g001974	712.63	-2.04045	0.266671	-7.65158	1.98517e-14	6.39775e-13
Capana12g000958	117.361	-4.28929	0.560588	-7.65141	1.98793e-14	6.39775e-13
Capana05g001449	1027.44	-3.51689	0.460344	-7.6397	2.17731e-14	6.95594e-13
Capana03g001154	466.689	-3.29862	0.431989	-7.63588	2.2428e-14	7.14639e-13
Capana10g002333	105.096	-3.03784	0.397961	-7.6335	2.28462e-14	7.2701e-13
Capana01g004119	700.873	3.18413	0.417398	7.62852	2.37456e-14	7.51697e-13
Capana00g002362	3062.56	-3.75148	0.492429	-7.61832	2.57e-14	8.10401e-13
Capana08g001565	66.9315	5.26778	0.691829	7.61428	2.65168e-14	8.35074e-13
Capana00g001731	145.799	4.20109	0.552197	7.60795	2.78477e-14	8.74721e-13
Capana09g001335	117.302	2.81414	0.36996	7.6066	2.81402e-14	8.82766e-13
Capana07g000474	133.089	3.44262	0.45267	7.60513	2.84611e-14	8.91683e-13
Capana03g000919	174.614	2.58524	0.340434	7.59395	3.10301e-14	9.67185e-13
Capana01g000384	286.191	-5.61758	0.73985	-7.59285	3.12939e-14	9.74157e-13
Capana10g002267	227.962	2.04821	0.269784	7.59203	3.14922e-14	9.79076e-13
Capana05g001390	272.913	-3.22535	0.424956	-7.58983	3.20332e-14	9.93355e-13
Capana01g001657	6648.77	-7.87667	1.03792	-7.58887	3.22718e-14	9.9948e-13
Capana03g003918	94.5608	3.06667	0.404133	7.58827	3.24198e-14	1.00279e-12
Capana03g003875	118.83	6.53159	0.861091	7.58524	3.31866e-14	1.0226e-12
Capana07g001670	119.212	3.13577	0.413578	7.58204	3.40159e-14	1.04683e-12
Capana02g000386	218.216	-2.31608	0.305579	-7.57932	3.4738e-14	1.06635e-12
Capana03g001305	1058.36	-2.33343	0.30795	-7.57732	3.5276e-14	1.0815e-12
Capana05g000063	1118.26	-2.21548	0.292589	-7.57198	3.67578e-14	1.12277e-12
Capana06g001083	1896.75	2.38685	0.316133	7.55015	4.34752e-14	1.32121e-12
Capana03g002354	1470.44	-2.31042	0.306064	-7.54881	4.39266e-14	1.33326e-12
Capana05g000382	55.2457	3.28866	0.43587	7.54504	4.5216e-14	1.36898e-12
Capana01g001642	278.733	2.55057	0.338198	7.54164	4.64106e-14	1.40166e-12
Capana09g001131	230.032	2.48646	0.329798	7.53934	4.72372e-14	1.42309e-12
Capana00g001997	388.631	-4.99704	0.662933	-7.53777	4.78064e-14	1.43845e-12
Capana08g002520	102.392	3.03893	0.403226	7.53655	4.8256e-14	1.45019e-12
Capana03g002178	160.122	5.49692	0.72959	7.53425	4.91133e-14	1.47413e-12
Capana00g001257	133.694	2.36882	0.314422	7.53387	4.92588e-14	1.47667e-12
Capana02g000476	320.013	-2.98787	0.396825	-7.52944	5.09579e-14	1.52385e-12
Capana10g001980	92.5282	3.93174	0.522235	7.52867	5.12583e-14	1.53095e-12
Capana04g000204	121.505	2.50815	0.333317	7.52482	5.2794e-14	1.57488e-12
Capana00g001201	785.621	-2.11119	0.280808	-7.51829	5.54958e-14	1.65142e-12
Capana05g000014	177.777	-5.04742	0.671555	-7.51602	5.64701e-14	1.67427e-12
Capana01g000349	1081.08	5.37074	0.714746	7.5142	5.72616e-14	1.69567e-12
Capana11g000199	252.577	2.94662	0.392157	7.51387	5.74046e-14	1.69784e-12
Capana02g003613	333.171	2.63236	0.350469	7.51098	5.86871e-14	1.73155e-12
Capana01g003584	427.05	2.60201	0.346552	7.50827	5.99138e-14	1.76561e-12
Capana09g000580	64.729	4.60301	0.613106	7.50768	6.01822e-14	1.77137e-12
Capana03g002709	393.412	-3.39481	0.452237	-7.5067	6.06359e-14	1.78256e-12
Capana10g002006	93.4926	5.62184	0.749335	7.50244	6.26412e-14	1.83929e-12
Capana05g001829	217.471	2.669	0.355779	7.50183	6.29326e-14	1.84562e-12
Capana00g004175	424.26	-2.5842	0.345114	-7.48795	6.99597e-14	2.0443e-12
Capana00g004467	277.858	3.75949	0.502652	7.47932	7.471e-14	2.17267e-12
Capana02g001642	486.03	-2.75251	0.368224	-7.47511	7.71377e-14	2.23791e-12
Capana02g002637	313.174	2.11895	0.283486	7.47461	7.7431e-14	2.24375e-12
Capana02g002211	89.1677	5.52119	0.738811	7.47308	7.83372e-14	2.2673e-12
Capana03g004110	392.008	-2.47648	0.331405	-7.47267	7.85813e-14	2.27166e-12
Capana06g002883	1435.11	2.03383	0.272219	7.4713	7.94064e-14	2.2916e-12
Capana06g001305	213.613	2.21278	0.296204	7.47045	7.99211e-14	2.29946e-12
Capana03g000525	2870.96	-2.2472	0.300961	-7.46672	8.22178e-14	2.35717e-12
Capana06g002707	832.129	3.31568	0.444111	7.4659	8.27336e-14	2.36916e-12
Capana02g002996	4029.94	2.10519	0.281992	7.4654	8.30488e-14	2.37539e-12
Capana02g003149	1571.48	2.2176	0.297089	7.46443	8.36616e-14	2.39011e-12
Capana00g002363	1093.17	-8.95957	1.20067	-7.46215	8.51219e-14	2.42612e-12
Capana12g002560	131.914	7.17965	0.962922	7.4561	8.91182e-14	2.53408e-12
Capana08g002262	22427.4	-6.88587	0.924294	-7.44987	9.34341e-14	2.64752e-12
Capana09g002329	663.823	2.9613	0.397516	7.44951	9.36873e-14	2.6516e-12
Capana06g001532	1015.95	-2.02238	0.27159	-7.44645	9.58859e-14	2.70752e-12
Capana03g003767	103.55	4.3682	0.586827	7.44377	9.78552e-14	2.75673e-12
Capana01g003666	219.322	-4.30638	0.57859	-7.44289	9.8506e-14	2.77185e-12
Capana06g001048	293.022	2.49863	0.335792	7.44102	9.99123e-14	2.80817e-12
Capana11g000241	300.334	-2.02268	0.27218	-7.43139	1.07462e-13	3.01338e-12
Capana05g002164	221.573	2.23316	0.300713	7.42621	1.11752e-13	3.12647e-12
Capana06g001096	34.4588	4.01628	0.54115	7.42174	1.15587e-13	3.23007e-12
Capana11g000215	1495.42	-2.95307	0.397943	-7.42084	1.16378e-13	3.24842e-12
Capana06g002473	1063.06	-9.9676	1.34334	-7.42003	1.17092e-13	3.26461e-12
Capana07g002256	394.338	2.04439	0.275569	7.4188	1.18182e-13	3.28747e-12
Capana02g000610	189.246	2.12965	0.287274	7.41329	1.23208e-13	3.41943e-12
Capana06g003055	119.901	5.71423	0.771889	7.40291	1.3323e-13	3.68916e-12
Capana09g000194	294.861	-2.09658	0.283225	-7.40255	1.33594e-13	3.69504e-12
Capana06g002224	676.89	2.87414	0.388282	7.40221	1.33933e-13	3.70021e-12
Capana08g001508	252.203	-2.68327	0.362548	-7.40114	1.35022e-13	3.72606e-12
Capana02g001234	179.201	4.15712	0.561993	7.39711	1.39182e-13	3.82781e-12
Capana09g001463	485.943	2.15677	0.291567	7.39717	1.39119e-13	3.82781e-12
Capana02g001636	39.8713	-6.60333	0.89286	-7.3957	1.40666e-13	3.8599e-12
Capana05g002498	65.105	3.72664	0.503949	7.39487	1.41544e-13	3.87961e-12
Capana03g003878	129.901	2.8642	0.387659	7.38844	1.48563e-13	4.06741e-12
Capana02g002529	92.2742	-2.73339	0.370041	-7.38673	1.50486e-13	4.11544e-12
Capana06g000014	126.723	3.96284	0.536577	7.38541	1.51988e-13	4.14716e-12
Capana11g001693	47.9494	3.42231	0.463488	7.38383	1.53798e-13	4.18718e-12
Capana00g001855	290.497	3.14496	0.425981	7.38285	1.54936e-13	4.21344e-12
Capana02g002746	491.175	3.68954	0.500651	7.36949	1.71282e-13	4.63721e-12
Capana03g002234	134.833	4.22061	0.572895	7.36717	1.7429e-13	4.70292e-12
Capana06g001275	286.056	-2.49285	0.338404	-7.36649	1.75181e-13	4.72173e-12
Capana03g003466	257.196	2.55865	0.347435	7.36439	1.77954e-13	4.79115e-12
Capana10g001825	137.57	3.01896	0.409974	7.36379	1.78761e-13	4.80757e-12
Capana07g002346	263.232	6.43043	0.873739	7.35968	1.84357e-13	4.95259e-12
Capana01g001608	359.761	2.40328	0.326678	7.35673	1.88473e-13	5.05758e-12
Capana01g003687	102.652	2.5401	0.345348	7.35518	1.90674e-13	5.111e-12
Capana01g000794	283.351	2.33745	0.317981	7.35093	1.96839e-13	5.26463e-12
Capana02g003500	385.834	-2.06225	0.280575	-7.3501	1.98059e-13	5.28564e-12
Capana00g000923	89.0791	6.3225	0.860964	7.34351	2.08061e-13	5.5404e-12
Capana08g001460	195.816	3.16336	0.430799	7.343	2.08853e-13	5.55541e-12
Capana08g000051	1007.71	-2.08261	0.283648	-7.34223	2.10059e-13	5.58136e-12
Capana05g001524	571.309	-2.76475	0.376583	-7.34169	2.1091e-13	5.59175e-12
Capana08g001344	401.936	2.39312	0.325985	7.34118	2.11722e-13	5.60718e-12
Capana01g003313	1818.17	-2.14683	0.292583	-7.33749	2.17636e-13	5.74501e-12
Capana01g004249	146.1	3.04666	0.415235	7.33718	2.18142e-13	5.75213e-12
Capana10g000214	114.957	-2.46475	0.336363	-7.32765	2.34225e-13	6.16285e-12
Capana02g003707	117.228	3.06055	0.417788	7.3256	2.37825e-13	6.25082e-12
Capana03g000720	244.329	4.57046	0.62421	7.32199	2.44317e-13	6.41452e-12
Capana08g000871	191.014	2.37014	0.323812	7.3195	2.48897e-13	6.5277e-12
Capana03g001026	99.0906	3.75964	0.513822	7.31701	2.53558e-13	6.6285e-12
Capana04g002386	184.504	3.09587	0.424098	7.2999	2.87992e-13	7.4804e-12
Capana09g002438	647.528	2.02893	0.278344	7.2893	3.11565e-13	8.07544e-12
Capana05g002312	609.818	2.04802	0.281134	7.28484	3.22051e-13	8.32062e-12
Capana04g000594	213.636	2.11431	0.290349	7.28195	3.29038e-13	8.49211e-12
Capana02g003475	67.3109	3.89036	0.534524	7.27819	3.38338e-13	8.71365e-12
Capana05g002480	145.948	-2.33568	0.321131	-7.27328	3.50855e-13	9.01689e-12
Capana02g003084	153.152	3.87405	0.532862	7.27028	3.58754e-13	9.21017e-12
Capana04g000658	742.339	-3.80149	0.523125	-7.26688	3.67877e-13	9.43441e-12
Capana00g002392	5032.76	-3.90345	0.537229	-7.2659	3.7055e-13	9.48296e-12
Capana06g001020	240.436	3.88512	0.534907	7.26316	3.78139e-13	9.65685e-12
Capana10g000484	83.4009	-3.59508	0.495413	-7.25673	3.96571e-13	1.00957e-11
Capana08g000094	109.688	4.22644	0.582472	7.25604	3.9858e-13	1.01363e-11
Capana04g002338	59.4233	2.63237	0.362867	7.25436	4.03579e-13	1.02527e-11
Capana03g000557	2964.34	-2.87149	0.395929	-7.25252	4.09079e-13	1.03816e-11
Capana12g000026	5484.02	-3.30916	0.456487	-7.24919	4.19261e-13	1.06178e-11
Capana02g001708	143.212	2.59069	0.357616	7.24432	4.34617e-13	1.09383e-11
Capana07g000964	90.0093	-3.20581	0.442913	-7.23801	4.55307e-13	1.14472e-11
Capana01g001031	149.404	2.59061	0.358095	7.23442	4.67506e-13	1.17175e-11
Capana09g001989	135.197	3.23069	0.446638	7.23335	4.71219e-13	1.17984e-11
Capana03g004261	99.863	-2.96904	0.410505	-7.23265	4.73655e-13	1.18472e-11
Capana02g001952	633.408	-3.40943	0.471614	-7.22928	4.85554e-13	1.21199e-11
Capana03g001482	74.4851	4.87568	0.674971	7.22354	5.06511e-13	1.26042e-11
Capana08g002184	289.943	4.13845	0.573342	7.21812	5.27122e-13	1.31037e-11
Capana07g002039	303.728	3.0738	0.425934	7.21661	5.32995e-13	1.32343e-11
Capana03g002958	111.989	2.60577	0.361093	7.21633	5.34078e-13	1.3236e-11
Capana01g000455	215.422	2.25943	0.313136	7.2155	5.3736e-13	1.33038e-11
Capana03g000963	202.049	2.02241	0.28041	7.21235	5.49953e-13	1.36017e-11
Capana02g002238	7.0012	-16.8339	2.33429	-7.21159	5.53022e-13	1.36637e-11
Capana02g003625	268.282	2.35313	0.326311	7.2113	5.54212e-13	1.36792e-11
Capana06g000897	791.473	2.06518	0.286437	7.20989	5.59959e-13	1.38012e-11
Capana07g002104	1387.07	-2.71551	0.376675	-7.20916	5.62967e-13	1.38531e-11
Capana03g000680	1039.05	-2.2256	0.308829	-7.20659	5.73721e-13	1.41034e-11
Capana03g000323	491.538	3.12236	0.433279	7.20636	5.7469e-13	1.4113e-11
Capana11g000950	71.6906	3.68801	0.511829	7.20556	5.78042e-13	1.41667e-11
Capana03g000786	228.286	2.27804	0.316296	7.20223	5.92357e-13	1.44883e-11
Capana04g000385	364.186	-2.25985	0.313819	-7.20113	5.97139e-13	1.4576e-11
Capana12g000356	86.76	5.35717	0.744093	7.19961	6.03864e-13	1.47253e-11
Capana02g000306	742.751	-2.84395	0.395057	-7.19882	6.07371e-13	1.4796e-11
Capana08g000602	196.147	2.33455	0.324492	7.19447	6.27016e-13	1.52593e-11
Capana02g002166	343.616	2.18894	0.304632	7.18554	6.69404e-13	1.61972e-11
Capana08g000497	4086.92	-4.24198	0.590339	-7.18566	6.68817e-13	1.61972e-11
Capana09g000929	48.2955	-5.20743	0.727177	-7.16115	8.00011e-13	1.90685e-11
Capana03g004303	829.856	2.84006	0.397057	7.15277	8.50419e-13	2.02501e-11
Capana12g000193	669.86	2.1115	0.295266	7.15118	8.60368e-13	2.04652e-11
Capana05g000335	240.928	-3.13305	0.438181	-7.15012	8.67013e-13	2.05848e-11
Capana05g000785	247.68	3.25615	0.455515	7.14827	8.78775e-13	2.08437e-11
Capana12g002814	85.6252	5.14395	0.719667	7.14768	8.82572e-13	2.09133e-11
Capana04g001856	293.16	-9.64074	1.34938	-7.14458	9.02741e-13	2.13704e-11
Capana03g004183	150.378	3.88653	0.544065	7.1435	9.09822e-13	2.15171e-11
Capana00g004834	186.918	2.62329	0.367279	7.14251	9.16451e-13	2.16318e-11
Capana10g000389	86.7765	-2.31197	0.323707	-7.14218	9.1863e-13	2.16622e-11
Capana02g002376	340.366	2.86248	0.400879	7.1405	9.29897e-13	2.18643e-11
Capana08g002517	5071.45	3.44394	0.482309	7.14053	9.29697e-13	2.18643e-11
Capana01g002355	918.023	2.63327	0.368897	7.13823	9.45415e-13	2.22077e-11
Capana09g000936	689.229	-2.87176	0.402384	-7.13686	9.54872e-13	2.23866e-11
Capana03g000643	4014.91	-2.24332	0.31444	-7.13435	9.72478e-13	2.27554e-11
Capana03g003718	77.4351	4.31333	0.604823	7.13157	9.92315e-13	2.31527e-11
Capana12g002066	493.035	-2.57637	0.361494	-7.12702	1.02568e-12	2.39083e-11
Capana06g002500	42.6623	-3.88528	0.545509	-7.1223	1.06144e-12	2.47181e-11
Capana03g003392	411.709	2.4385	0.342557	7.11853	1.09088e-12	2.53551e-11
Capana03g001832	1013.62	-2.0289	0.285092	-7.11666	1.1057e-12	2.5675e-11
Capana08g001925	52.4561	5.28274	0.742557	7.11426	1.12518e-12	2.61023e-11
Capana04g002566	277.785	-2.52889	0.355584	-7.11193	1.1443e-12	2.65208e-11
Capana08g002648	75.9879	4.01188	0.564792	7.10329	1.2182e-12	2.81797e-11
Capana02g001381	833.048	2.82646	0.398159	7.09882	1.25829e-12	2.90793e-11
Capana07g000861	277.761	2.81779	0.397064	7.09658	1.27886e-12	2.95268e-11
Capana08g000819	224.102	3.04152	0.428799	7.09312	1.31121e-12	3.02161e-11
Capana02g003456	838.817	2.10197	0.296409	7.09147	1.32697e-12	3.04927e-11
Capana07g002180	99.7119	4.35226	0.61475	7.07974	1.44429e-12	3.30947e-11
Capana03g003793	326.91	2.048	0.289363	7.07763	1.46645e-12	3.34764e-11
Capana06g002292	6482.72	3.10803	0.439199	7.07658	1.47758e-12	3.36673e-11
Capana12g002811	253.753	2.1982	0.310688	7.07529	1.4914e-12	3.39502e-11
Capana06g000360	70.741	3.04362	0.430331	7.07274	1.51902e-12	3.45468e-11
Capana03g000760	112.577	2.38789	0.337784	7.06928	1.55744e-12	3.53873e-11
Capana05g001105	175.92	-3.86113	0.546236	-7.0686	1.56499e-12	3.54926e-11
Capana01g003685	159.686	2.44462	0.345988	7.06563	1.59892e-12	3.62283e-11
Capana12g001120	1068	-2.00904	0.284516	-7.06126	1.65003e-12	3.73169e-11
Capana10g001391	97.8725	-3.46704	0.491057	-7.06037	1.66065e-12	3.74523e-11
Capana00g004197	578.798	-2.03913	0.288897	-7.05834	1.68502e-12	3.79317e-11
Capana09g001679	2023.62	-4.36007	0.61777	-7.05776	1.69203e-12	3.80543e-11
Capana02g002505	403.09	3.61337	0.512025	7.05702	1.70113e-12	3.82237e-11
Capana00g001528	259.732	2.16645	0.307382	7.04806	1.81423e-12	4.05774e-11
Capana00g001204	1308.35	-3.72631	0.529499	-7.03744	1.95807e-12	4.36739e-11
Capana04g000238	58.9183	3.58519	0.509546	7.03603	1.97789e-12	4.40756e-11
Capana07g001819	201.958	2.19093	0.311482	7.03388	2.00868e-12	4.46389e-11
Capana08g002244	222.523	2.1094	0.300027	7.03071	2.05488e-12	4.5624e-11
Capana05g000210	1610.73	-2.41917	0.344106	-7.03029	2.06099e-12	4.57179e-11
Capana03g000959	173.91	3.8273	0.544421	7.03003	2.06493e-12	4.57634e-11
Capana01g004141	27.5731	5.74274	0.817143	7.02783	2.09764e-12	4.64461e-11
Capana05g002185	764.011	2.44234	0.347747	7.02333	2.16644e-12	4.78823e-11
Capana01g001592	78.497	2.30746	0.328669	7.02062	2.20883e-12	4.87305e-11
Capana00g003420	419.01	4.19839	0.598065	7.01997	2.21919e-12	4.89148e-11
Capana05g000114	326.747	2.71885	0.387338	7.01933	2.22936e-12	4.90943e-11
Capana03g000926	101.812	-3.08638	0.43973	-7.0188	2.23776e-12	4.91903e-11
Capana12g000787	37.9874	3.30844	0.471506	7.01674	2.271e-12	4.98759e-11
Capana05g000105	48.7915	4.75889	0.678681	7.01196	2.34995e-12	5.15633e-11
Capana02g001505	1894.75	2.0451	0.291728	7.01028	2.37844e-12	5.21413e-11
Capana01g000696	127.204	2.1955	0.313217	7.00951	2.39158e-12	5.23348e-11
Capana09g000586	208.838	-2.29861	0.327941	-7.00922	2.39651e-12	5.23957e-11
Capana09g001112	262.544	2.73721	0.390529	7.00898	2.40067e-12	5.24393e-11
Capana02g003577	701.802	2.92684	0.417742	7.00633	2.44648e-12	5.33441e-11
Capana02g002539	226.977	3.68424	0.52586	7.00613	2.45e-12	5.3373e-11
Capana03g003135	573.784	2.15192	0.307169	7.00566	2.45821e-12	5.3504e-11
Capana02g003081	315.919	2.2058	0.314925	7.00419	2.48419e-12	5.40211e-11
Capana08g001718	1102.45	3.43458	0.490376	7.00396	2.48823e-12	5.40605e-11
Capana08g002054	70.508	3.67266	0.524645	7.00028	2.55445e-12	5.53016e-11
Capana04g000701	57.7975	4.8418	0.691758	6.99928	2.5729e-12	5.56515e-11
Capana01g004161	41.2286	4.68105	0.669331	6.99362	2.67879e-12	5.78391e-11
Capana03g000958	211.858	2.56056	0.366148	6.99323	2.68632e-12	5.79501e-11
Capana10g002342	92.3874	2.45008	0.350459	6.99105	2.72842e-12	5.87541e-11
Capana06g001128	324.389	2.33938	0.334807	6.98725	2.8033e-12	6.03131e-11
Capana01g000040	262.306	2.11217	0.302317	6.9866	2.8163e-12	6.05392e-11
Capana03g001570	318.833	2.26821	0.324783	6.98378	2.87339e-12	6.16575e-11
Capana06g001019	1217.22	2.63761	0.377693	6.98347	2.87979e-12	6.17403e-11
Capana01g004368	1418.37	3.05454	0.437409	6.98327	2.88394e-12	6.17747e-11
Capana04g001472	424.823	-2.84769	0.407872	-6.98181	2.91392e-12	6.23071e-11
Capana03g002729	65.885	-3.82227	0.547524	-6.98101	2.93061e-12	6.26089e-11
Capana03g002492	519.801	2.3187	0.332234	6.97913	2.97004e-12	6.33957e-11
Capana03g001302	284.777	-3.08351	0.442195	-6.97318	3.09867e-12	6.60252e-11
Capana06g002611	285.522	3.18497	0.457615	6.95995	3.40392e-12	7.215e-11
Capana06g001748	171.03	2.16566	0.311232	6.95833	3.44338e-12	7.29228e-11
Capana08g002235	251.543	-3.99001	0.57344	-6.95802	3.45089e-12	7.30183e-11
Capana02g003647	119	2.64812	0.38063	6.95721	3.47069e-12	7.3318e-11
Capana04g000412	1261.35	3.7037	0.532369	6.95702	3.4755e-12	7.33476e-11
Capana02g000372	55.4794	-5.43464	0.781488	-6.95422	3.54506e-12	7.46859e-11
Capana09g000699	100.646	3.85509	0.554551	6.95173	3.60836e-12	7.58878e-11
Capana11g002355	82.6866	3.09695	0.445656	6.9492	3.67368e-12	7.71948e-11
Capana12g000873	645.942	2.7986	0.403361	6.93821	3.97089e-12	8.31527e-11
Capana03g000604	1846.88	-7.64303	1.10177	-6.93703	4.00433e-12	8.37808e-11
Capana02g001637	36.4769	-4.41802	0.637216	-6.93331	4.11106e-12	8.57187e-11
Capana08g002796	575.719	-2.61644	0.377492	-6.93112	4.17522e-12	8.69076e-11
Capana00g002103	738.736	-2.12715	0.307107	-6.92643	4.31599e-12	8.97608e-11
Capana02g000597	111.083	2.42724	0.350522	6.92462	4.37135e-12	9.06021e-11
Capana08g000339	136.661	4.49458	0.649062	6.92473	4.36814e-12	9.06021e-11
Capana09g000928	409.977	-2.42732	0.350826	-6.91888	4.5522e-12	9.42701e-11
Capana10g002428	104.986	-5.87982	0.850595	-6.9126	4.75846e-12	9.8374e-11
Capana06g001248	56.2223	2.76883	0.400575	6.91213	4.77423e-12	9.8616e-11
Capana07g001432	391.223	-2.69894	0.390533	-6.91091	4.81562e-12	9.93865e-11
Capana03g003405	42.2234	4.41674	0.639321	6.90849	4.89855e-12	1.00927e-10
Capana02g000829	89.7674	8.81829	1.27668	6.90719	4.94342e-12	1.01765e-10
Capana00g001010	59.8528	-3.78351	0.547909	-6.90536	5.00773e-12	1.03002e-10
Capana03g004443	140.556	-5.26407	0.762438	-6.90425	5.04681e-12	1.0363e-10
Capana06g001046	478.405	-2.0923	0.303045	-6.90426	5.04644e-12	1.0363e-10
Capana09g001456	642.512	-3.17721	0.460302	-6.90246	5.11102e-12	1.0486e-10
Capana04g000571	126.03	2.7159	0.394035	6.89254	5.48067e-12	1.12254e-10
Capana03g002229	503.607	-2.06954	0.300505	-6.88687	5.70316e-12	1.16615e-10
Capana07g002056	29.9467	8.63529	1.25417	6.88528	5.76734e-12	1.17828e-10
Capana01g004257	131.81	-2.14487	0.31172	-6.88076	5.95344e-12	1.21324e-10
Capana07g000560	2076.29	-2.39426	0.348132	-6.87746	6.09303e-12	1.23858e-10
Capana00g003106	2532.88	-9.4799	1.3788	-6.87546	6.17883e-12	1.25288e-10
Capana03g001188	208.657	2.02885	0.295142	6.87417	6.23506e-12	1.26217e-10
Capana06g000841	983.81	2.08775	0.304042	6.86665	6.57284e-12	1.32834e-10
Capana03g002125	95.968	5.21098	0.759115	6.86454	6.67065e-12	1.34698e-10
Capana01g002353	404.794	-2.21953	0.323402	-6.86308	6.73928e-12	1.35971e-10
Capana09g000138	12730.5	2.07154	0.301851	6.86278	6.75355e-12	1.36146e-10
Capana01g003346	70.2304	3.1056	0.452833	6.85816	6.97532e-12	1.40485e-10
Capana09g001102	10157	-2.44742	0.357156	-6.85252	7.25577e-12	1.45547e-10
Capana00g004964	159.592	-2.292	0.335101	-6.83974	7.93363e-12	1.5862e-10
Capana06g000967	168.111	2.00573	0.293348	6.83737	8.06594e-12	1.61017e-10
Capana03g003551	69.3535	3.83883	0.561507	6.83665	8.10657e-12	1.61679e-10
Capana04g001119	342.211	2.30642	0.337385	6.83618	8.1332e-12	1.62077e-10
Capana11g000380	201.445	4.01037	0.586878	6.83339	8.29317e-12	1.6513e-10
Capana06g002315	159.527	-2.0343	0.297753	-6.83217	8.36387e-12	1.66401e-10
Capana09g001938	505.635	2.60952	0.382109	6.82925	8.53593e-12	1.69686e-10
Capana08g002472	2078.73	-2.46964	0.361719	-6.82753	8.63907e-12	1.71596e-10
Capana02g001118	366.901	5.11907	0.749797	6.82727	8.6545e-12	1.71762e-10
Capana08g001652	1666.87	3.12296	0.457466	6.82666	8.69135e-12	1.72352e-10
Capana00g003189	1597.88	2.41145	0.353327	6.82499	8.79293e-12	1.73941e-10
Capana04g002261	28.1415	-4.63668	0.679432	-6.82436	8.83203e-12	1.74431e-10
Capana12g000544	241.224	2.08741	0.305875	6.82438	8.83032e-12	1.74431e-10
Capana09g001667	1265.6	3.95749	0.580322	6.81947	9.13763e-12	1.80028e-10
Capana02g002048	122.203	2.11728	0.310517	6.81857	9.19538e-12	1.81019e-10
Capana01g000450	112.514	2.05719	0.301734	6.8179	9.23794e-12	1.81709e-10
Capana02g003129	69.5137	2.7766	0.407485	6.81399	9.49289e-12	1.86423e-10
Capana07g002430	293.288	2.00684	0.294652	6.81088	9.70035e-12	1.90189e-10
Capana04g001203	90.7879	2.11406	0.310471	6.80921	9.81389e-12	1.92106e-10
Capana02g002706	759.911	-2.05529	0.301941	-6.80694	9.96958e-12	1.9484e-10
Capana09g001206	448.005	-2.08265	0.306056	-6.80478	1.01204e-11	1.97629e-10
Capana06g003057	90.0547	-4.5807	0.673193	-6.80444	1.0144e-11	1.97931e-10
Capana03g004363	143.913	-2.5567	0.375919	-6.8012	1.03751e-11	2.02277e-10
Capana01g001341	395.023	2.23208	0.328212	6.80073	1.04093e-11	2.02619e-10
Capana10g001854	82.755	-3.80524	0.559552	-6.80051	1.04247e-11	2.02757e-10
Capana00g001863	31842	2.91181	0.42834	6.79791	1.06147e-11	2.06286e-10
Capana07g000556	158.721	-2.02857	0.299001	-6.78451	1.16478e-11	2.24747e-10
Capana04g000847	1461.81	3.21903	0.474893	6.77844	1.21483e-11	2.33847e-10
Capana07g001843	175.52	3.27963	0.483974	6.77646	1.2316e-11	2.36701e-10
Capana08g000903	58.4127	-3.34694	0.494053	-6.77444	1.24887e-11	2.3983e-10
Capana01g002915	205.335	-2.64722	0.390862	-6.77279	1.26322e-11	2.42395e-10
Capana02g002650	838.506	2.42248	0.357707	6.77226	1.26782e-11	2.43085e-10
Capana10g002303	192.666	3.20659	0.473514	6.77191	1.2709e-11	2.43484e-10
Capana11g002029	149.533	5.58811	0.825406	6.77013	1.28663e-11	2.46303e-10
Capana02g003075	2202.5	2.23523	0.330233	6.76863	1.30004e-11	2.48674e-10
Capana03g003227	212.136	2.53384	0.374423	6.76731	1.31198e-11	2.50762e-10
Capana04g000748	109.28	-4.73857	0.700597	-6.76361	1.34594e-11	2.56647e-10
Capana00g004294	78.2048	2.73112	0.403822	6.76319	1.34989e-11	2.57199e-10
Capana09g001569	2186.77	2.69334	0.398254	6.76288	1.3528e-11	2.57551e-10
Capana11g002071	152.193	5.47456	0.809871	6.75979	1.38192e-11	2.62478e-10
Capana02g003358	1003.56	3.14271	0.464986	6.75873	1.39208e-11	2.64201e-10
Capana07g002082	70.8817	4.08006	0.603866	6.75656	1.41309e-11	2.67771e-10
Capana02g001838	110.372	5.38936	0.797766	6.75557	1.42279e-11	2.69399e-10
Capana01g000680	79.0009	-3.42776	0.507663	-6.75205	1.45774e-11	2.75373e-10
Capana02g003112	262.391	-2.32215	0.343979	-6.75085	1.46981e-11	2.77438e-10
Capana00g002490	2040.85	-2.52479	0.374257	-6.74613	1.51844e-11	2.85509e-10
Capana04g000906	336.248	-2.63301	0.390565	-6.74154	1.56716e-11	2.94214e-10
Capana07g001475	133.076	-3.5404	0.52541	-6.73836	1.60181e-11	3.00487e-10
Capana03g000146	251.987	-3.15532	0.468814	-6.73043	1.69163e-11	3.16605e-10
Capana03g002493	212.761	2.51795	0.374185	6.72915	1.70652e-11	3.189e-10
Capana02g002461	104.7	4.32758	0.64323	6.72788	1.72155e-11	3.21215e-10
Capana11g000871	441.267	-4.13304	0.614662	-6.72409	1.76688e-11	3.28665e-10
Capana04g000148	122.109	2.30896	0.34348	6.72226	1.78929e-11	3.32578e-10
Capana04g000559	239.376	2.67297	0.397672	6.72154	1.79809e-11	3.33958e-10
Capana03g004588	4303.14	-2.56457	0.381738	-6.71814	1.84059e-11	3.41591e-10
Capana02g002286	28.7414	3.32511	0.494958	6.71796	1.84285e-11	3.41749e-10
Capana00g004903	91.5861	4.00019	0.595751	6.71454	1.88666e-11	3.49342e-10
Capana02g003468	113.806	3.8268	0.569937	6.71442	1.88819e-11	3.49359e-10
Capana12g001109	181.12	2.7747	0.413406	6.71181	1.92223e-11	3.55385e-10
Capana06g000145	1984.68	2.27571	0.33914	6.71022	1.94325e-11	3.58726e-10
Capana03g002401	342.527	2.96507	0.44196	6.70891	1.96086e-11	3.61429e-10
Capana12g002167	780.083	-2.07666	0.309763	-6.70405	2.02725e-11	3.72537e-10
Capana09g002416	53.0369	3.21298	0.479283	6.70372	2.03184e-11	3.73098e-10
Capana08g001167	55.8392	3.65976	0.545985	6.70305	2.04118e-11	3.74529e-10
Capana05g000212	5678.67	-4.67482	0.697484	-6.70241	2.05009e-11	3.75881e-10
Capana12g000838	1397.77	-2.8856	0.430913	-6.69648	2.13498e-11	3.89974e-10
Capana10g000421	257.734	2.03744	0.304271	6.69614	2.13999e-11	3.90596e-10
Capana03g002611	809.28	2.39503	0.357863	6.6926	2.19242e-11	3.99566e-10
Capana00g004707	294.137	-2.8756	0.429798	-6.69059	2.2228e-11	4.048e-10
Capana10g001363	549.447	3.06277	0.458103	6.68577	2.29714e-11	4.17088e-10
Capana08g001195	157.712	2.3523	0.35216	6.67962	2.39566e-11	4.34328e-10
Capana02g003038	148.018	2.25896	0.338353	6.67635	2.44963e-11	4.43121e-10
Capana04g000601	1334.93	-4.18544	0.626942	-6.67596	2.45625e-11	4.43988e-10
Capana03g001765	81.7496	3.80305	0.569686	6.67569	2.46073e-11	4.44468e-10
Capana07g001310	305.372	-2.2663	0.339589	-6.67367	2.49477e-11	4.5028e-10
Capana00g002886	288.411	2.08565	0.312741	6.66892	2.577e-11	4.64434e-10
Capana08g001099	65.9823	2.60347	0.390469	6.66754	2.60122e-11	4.68104e-10
Capana03g004344	504.077	-2.08597	0.313149	-6.66128	2.71457e-11	4.88141e-10
Capana11g001971	75.2534	2.6149	0.3928	6.65708	2.79319e-11	5.01536e-10
Capana08g000935	3727.43	2.49427	0.374964	6.65202	2.89091e-11	5.17554e-10
Capana00g004369	1265.16	-3.45271	0.519797	-6.64243	3.08545e-11	5.49952e-10
Capana11g001557	416.077	4.15722	0.625981	6.64113	3.11288e-11	5.54435e-10
Capana01g004373	264.02	2.93047	0.441735	6.63401	3.26687e-11	5.8101e-10
Capana02g000690	1219.63	2.72754	0.411238	6.63251	3.30022e-11	5.86512e-10
Capana08g002006	1079.43	2.45286	0.370078	6.62794	3.40407e-11	6.03646e-10
Capana02g002936	137.568	2.58876	0.390592	6.62778	3.40782e-11	6.0387e-10
Capana01g003369	441.657	2.02921	0.306321	6.62446	3.48528e-11	6.16697e-10
Capana08g000366	206.994	3.06759	0.463214	6.6224	3.53401e-11	6.24411e-10
Capana09g002200	425.506	2.95395	0.446234	6.61974	3.59833e-11	6.34852e-10
Capana01g000716	1669.2	-3.22325	0.486953	-6.61922	3.61109e-11	6.36641e-10
Capana02g002908	166.534	2.04691	0.309299	6.61789	3.6436e-11	6.41442e-10
Capana00g003423	91.908	-2.61554	0.395237	-6.61764	3.64989e-11	6.42085e-10
Capana01g000273	1099.6	-3.06263	0.462894	-6.61626	3.6839e-11	6.47599e-10
Capana12g000939	116.344	2.34462	0.354522	6.61348	3.75394e-11	6.58484e-10
Capana00g003428	230.937	-2.12253	0.32095	-6.61327	3.75926e-11	6.58942e-10
Capana03g001735	222.085	2.14262	0.324079	6.61141	3.80671e-11	6.66778e-10
Capana09g000773	382.216	2.02512	0.306338	6.61073	3.82426e-11	6.68889e-10
Capana11g000539	366.602	-2.08923	0.316073	-6.60997	3.84403e-11	6.71863e-10
Capana01g001628	1935.06	2.48103	0.375768	6.60255	4.04155e-11	7.03351e-10
Capana06g000305	104.578	2.76315	0.418666	6.59988	4.11483e-11	7.15081e-10
Capana05g000345	128.618	-2.33563	0.35391	-6.5995	4.1256e-11	7.16441e-10
Capana06g002162	133.111	2.98905	0.45299	6.59848	4.15403e-11	7.20863e-10
Capana10g000708	1704.79	2.16263	0.32778	6.59782	4.17248e-11	7.23547e-10
Capana10g002179	306.108	3.46375	0.525253	6.59445	4.26836e-11	7.38594e-10
Capana01g001131	152.858	2.898	0.439833	6.58886	4.43206e-11	7.64742e-10
Capana07g002420	72.4371	-2.64126	0.400909	-6.58817	4.4528e-11	7.67776e-10
Capana04g002644	1388.91	-2.95557	0.448749	-6.58625	4.51072e-11	7.77212e-10
Capana06g002186	1038.45	-2.26769	0.344426	-6.58398	4.58004e-11	7.8804e-10
Capana03g000822	138.965	3.69714	0.561848	6.58032	4.69452e-11	8.07165e-10
Capana06g000296	591.719	2.51623	0.382476	6.57879	4.74307e-11	8.14937e-10
Capana01g002806	452.988	2.74765	0.417885	6.57513	4.8612e-11	8.34055e-10
Capana08g002649	125.705	2.68852	0.408907	6.5749	4.8686e-11	8.34735e-10
Capana11g000396	124.349	2.16234	0.328966	6.57315	4.92622e-11	8.43424e-10
Capana01g003018	91.0542	2.48757	0.378465	6.57279	4.93811e-11	8.44865e-10
Capana12g002617	155.914	2.37862	0.362164	6.56779	5.10667e-11	8.71251e-10
Capana08g002505	49.9055	4.17952	0.636606	6.56532	5.19213e-11	8.82844e-10
Capana09g000038	19888.2	4.22863	0.644161	6.56456	5.21865e-11	8.86623e-10
Capana12g002523	1047.4	-2.01463	0.307193	-6.55819	5.44631e-11	9.24655e-10
Capana01g001554	549.303	3.4763	0.530368	6.55451	5.58256e-11	9.46466e-10
Capana08g001466	297.351	2.10993	0.321912	6.55438	5.58748e-11	9.4664e-10
Capana02g003515	88.2802	3.64974	0.557016	6.5523	5.66591e-11	9.58592e-10
Capana00g003266	1150.07	2.54117	0.387953	6.5502	5.74594e-11	9.7078e-10
Capana01g001121	649.13	2.6312	0.401908	6.54678	5.87916e-11	9.91909e-10
Capana08g001666	699.364	-2.14026	0.327089	-6.54335	6.01552e-11	1.01421e-09
Capana05g001777	381.364	2.82385	0.431683	6.54151	6.0902e-11	1.02467e-09
Capana03g002040	2017.97	2.26602	0.346544	6.5389	6.19719e-11	1.04123e-09
Capana03g001194	84.0385	3.1193	0.477279	6.5356	6.33563e-11	1.06376e-09
Capana06g001170	183.743	2.06919	0.316746	6.53264	6.46218e-11	1.08351e-09
Capana06g000559	274.78	-2.32515	0.356018	-6.53099	6.53367e-11	1.09474e-09
Capana12g000013	63.5437	-3.1823	0.487682	-6.52537	6.78337e-11	1.13501e-09
Capana10g000487	96.4706	2.73201	0.418748	6.52422	6.83549e-11	1.14295e-09
Capana01g000048	618.581	-3.32998	0.510564	-6.52215	6.93057e-11	1.15805e-09
Capana02g003251	264.34	5.83123	0.894231	6.52095	6.98655e-11	1.1666e-09
Capana12g000836	68.6322	-3.58345	0.550283	-6.51202	7.41467e-11	1.23385e-09
Capana01g000397	95.4042	2.51413	0.386129	6.51111	7.45952e-11	1.23962e-09
Capana09g000275	146.495	-2.5382	0.390047	-6.50742	7.64534e-11	1.26617e-09
Capana00g002347	209.107	-3.06125	0.470481	-6.50663	7.68562e-11	1.27197e-09
Capana08g002739	125.325	2.12968	0.327362	6.50557	7.73982e-11	1.2792e-09
Capana05g000117	692.128	2.37731	0.365531	6.5037	7.83679e-11	1.29347e-09
Capana06g001476	374.558	3.53732	0.544185	6.50021	8.02091e-11	1.32147e-09
Capana07g001643	118.804	6.48359	0.997449	6.50017	8.02274e-11	1.32147e-09
Capana01g004361	94.4934	-2.27771	0.350633	-6.49597	8.2498e-11	1.35703e-09
Capana02g003428	61.9693	2.80562	0.432048	6.49376	8.37183e-11	1.37524e-09
Capana12g002800	253.387	3.1665	0.487639	6.49353	8.38504e-11	1.37648e-09
Capana04g001581	99.2847	-3.655	0.563373	-6.4877	8.71557e-11	1.42881e-09
Capana10g002003	97.0905	3.23802	0.499222	6.48613	8.80694e-11	1.44282e-09
Capana03g000968	111.649	-2.33707	0.360496	-6.48293	8.996e-11	1.47181e-09
Capana03g004605	1002.56	-2.31061	0.356539	-6.48066	9.13199e-11	1.49305e-09
Capana06g002522	43.1729	4.32486	0.667535	6.47886	9.24205e-11	1.51003e-09
Capana04g000745	42.7033	-6.66117	1.0287	-6.47532	9.46091e-11	1.54061e-09
Capana03g004411	133.343	4.62416	0.714221	6.47441	9.51816e-11	1.54786e-09
Capana06g001013	120.04	2.2953	0.354612	6.47271	9.62628e-11	1.5644e-09
Capana05g002395	521.086	-2.4146	0.373066	-6.4723	9.65209e-11	1.56755e-09
Capana11g001637	108.733	2.98861	0.462092	6.46758	9.95856e-11	1.61408e-09
Capana11g000422	106.027	-3.17824	0.49148	-6.46667	1.00185e-10	1.62164e-09
Capana10g000213	85.3081	-2.92803	0.452885	-6.46529	1.01104e-10	1.63541e-09
Capana10g002221	6050.37	2.89568	0.448003	6.46354	1.0228e-10	1.65115e-09
Capana08g002208	770.972	2.49108	0.38562	6.45994	1.04747e-10	1.68626e-09
Capana12g001518	69.625	-3.87684	0.600236	-6.45887	1.05487e-10	1.69616e-09
Capana05g000733	100.528	2.22594	0.344842	6.45495	1.08256e-10	1.73954e-09
Capana04g000600	254.205	2.54653	0.394527	6.45465	1.08472e-10	1.74185e-09
Capana07g000020	99.8363	2.18999	0.339376	6.453	1.09656e-10	1.75854e-09
Capana05g002402	234.925	-2.06217	0.319635	-6.45165	1.10641e-10	1.77317e-09
Capana08g002359	72.3422	2.5989	0.403038	6.44829	1.1312e-10	1.81171e-09
Capana03g000166	56.411	5.77172	0.895486	6.44535	1.15333e-10	1.84594e-09
Capana07g000824	261.25	-2.23717	0.347228	-6.44294	1.17179e-10	1.87301e-09
Capana02g003203	1298.84	2.99467	0.465029	6.43974	1.19681e-10	1.9105e-09
Capana08g002360	389.084	-2.32592	0.361183	-6.43974	1.19681e-10	1.9105e-09
Capana04g000755	617.786	2.03346	0.315805	6.43896	1.20294e-10	1.91776e-09
Capana04g002354	252.034	3.11157	0.483402	6.43683	1.21998e-10	1.94365e-09
Capana03g003660	3270.98	-4.37036	0.679283	-6.43378	1.2447e-10	1.98044e-09
Capana04g000516	345.814	-2.38263	0.370352	-6.43341	1.24768e-10	1.98389e-09
Capana08g002236	311.405	-2.39585	0.37246	-6.43249	1.25528e-10	1.99466e-09
Capana08g000736	1990.35	-2.2619	0.351825	-6.42906	1.28392e-10	2.03486e-09
Capana06g000393	189.74	2.22224	0.345694	6.42835	1.28997e-10	2.04312e-09
Capana01g001458	47.242	3.59551	0.55944	6.42699	1.30156e-10	2.05915e-09
Capana07g002094	727.083	-2.57378	0.400466	-6.42696	1.30179e-10	2.05915e-09
Capana11g000743	226.739	-2.9546	0.459832	-6.4254	1.31523e-10	2.07905e-09
Capana02g001867	189.474	2.20009	0.342626	6.42128	1.35135e-10	2.132e-09
Capana09g001461	2027.71	-2.22258	0.346324	-6.41764	1.38407e-10	2.1822e-09
Capana05g002411	248.216	-2.08724	0.32526	-6.41715	1.38845e-10	2.18768e-09
Capana02g000785	92.2881	2.83022	0.441093	6.41639	1.39547e-10	2.19733e-09
Capana06g000227	320.948	2.84968	0.444194	6.41539	1.40459e-10	2.21025e-09
Capana00g000487	174.361	-2.18045	0.339903	-6.41492	1.409e-10	2.21576e-09
Capana05g001815	98.1464	4.5295	0.706297	6.41302	1.42661e-10	2.24188e-09
Capana01g000146	178.196	-3.50571	0.546717	-6.4123	1.43343e-10	2.24981e-09
Capana09g000247	272.925	2.2075	0.344445	6.40884	1.46633e-10	2.29848e-09
Capana12g000209	202.241	2.49706	0.389652	6.40845	1.47005e-10	2.30282e-09
Capana03g000034	52.4373	-4.25122	0.663566	-6.40663	1.48768e-10	2.32595e-09
Capana06g001112	904.913	2.20543	0.34432	6.40517	1.50197e-10	2.34571e-09
Capana04g001849	194.429	-2.86956	0.448179	-6.40272	1.52637e-10	2.38032e-09
Capana08g002736	543.731	2.32331	0.362962	6.40095	1.54409e-10	2.4064e-09
Capana06g001434	2108.69	-2.97019	0.464459	-6.39494	1.6061e-10	2.50144e-09
Capana04g001862	242.913	2.05032	0.320744	6.3924	1.63306e-10	2.54018e-09
Capana02g002861	77.1199	-4.22061	0.660574	-6.38931	1.66634e-10	2.59029e-09
Capana06g002578	119.322	-2.55262	0.400393	-6.3753	1.82608e-10	2.81341e-09
Capana07g002102	410.833	3.12544	0.49038	6.3735	1.84762e-10	2.843e-09
Capana01g004115	105.105	2.20793	0.346451	6.37301	1.85357e-10	2.85035e-09
Capana04g001076	120.452	-2.20352	0.345926	-6.36992	1.89132e-10	2.90656e-09
Capana04g001417	307.733	-2.73535	0.42953	-6.36824	1.91212e-10	2.93667e-09
Capana06g001473	81.1932	-3.60148	0.565631	-6.36718	1.92531e-10	2.95506e-09
Capana05g002484	70.8218	-2.43261	0.382263	-6.36371	1.96936e-10	3.01505e-09
Capana07g001679	35.0396	8.86044	1.39271	6.36202	1.99117e-10	3.04652e-09
Capana01g003657	260.471	2.15155	0.338198	6.36182	1.99382e-10	3.04792e-09
Capana03g001025	312.908	-2.98256	0.468827	-6.36176	1.99458e-10	3.04792e-09
Capana10g001514	85.3978	2.18491	0.343495	6.36081	2.00699e-10	3.06494e-09
Capana00g000486	91.3776	-2.35226	0.370001	-6.35743	2.05158e-10	3.12911e-09
Capana12g000350	134.903	4.81968	0.758175	6.35695	2.05804e-10	3.13699e-09
Capana08g000314	189.418	-2.2264	0.350321	-6.35532	2.07999e-10	3.16648e-09
Capana12g000240	2455.54	-3.63646	0.572636	-6.35038	2.1478e-10	3.26563e-09
Capana03g004302	155.666	2.95942	0.466289	6.34675	2.1991e-10	3.33736e-09
Capana02g002990	1837.71	2.75668	0.434395	6.34602	2.2095e-10	3.35105e-09
Capana02g001383	4576.84	2.02594	0.319315	6.34466	2.22922e-10	3.37675e-09
Capana03g004277	778.16	2.34543	0.36975	6.34328	2.24921e-10	3.4049e-09
Capana06g000592	127.708	-3.87367	0.611077	-6.33909	2.31119e-10	3.49655e-09
Capana10g002511	345.801	3.1239	0.492887	6.33796	2.32832e-10	3.52027e-09
Capana07g000856	133.949	3.54761	0.559851	6.3367	2.34736e-10	3.54246e-09
Capana06g000273	2563.79	2.23267	0.352347	6.33656	2.34953e-10	3.54353e-09
Capana00g003264	105.288	-2.24348	0.354182	-6.33425	2.38506e-10	3.59044e-09
Capana00g003234	76.4836	-2.41039	0.380923	-6.32777	2.48733e-10	3.73514e-09
Capana03g000835	26910.2	-4.10589	0.648863	-6.32782	2.48649e-10	3.73514e-09
Capana10g001944	1258.3	2.46595	0.389725	6.32739	2.49335e-10	3.74006e-09
Capana06g000133	54.8605	3.36244	0.531455	6.32685	2.50212e-10	3.75041e-09
Capana02g002556	116.678	2.48241	0.392464	6.32518	2.52932e-10	3.78417e-09
Capana10g001724	164.852	2.49852	0.395005	6.3253	2.52736e-10	3.78417e-09
Capana05g000290	158.228	-2.76368	0.436978	-6.32454	2.53991e-10	3.79768e-09
Capana05g002063	257.855	-3.09367	0.489211	-6.32379	2.5523e-10	3.81386e-09
Capana06g001533	142.14	-2.13075	0.337121	-6.32042	2.60855e-10	3.89312e-09
Capana04g002109	143.865	-2.85936	0.452484	-6.31924	2.62849e-10	3.92048e-09
Capana02g002992	1373.82	2.00519	0.317574	6.3141	2.71733e-10	4.0406e-09
Capana01g000918	359.307	2.81685	0.446358	6.31073	2.77714e-10	4.12701e-09
Capana07g001086	102.585	-2.65773	0.421172	-6.31032	2.78459e-10	4.13302e-09
Capana02g001844	76.7283	3.37124	0.534388	6.30861	2.81561e-10	4.17652e-09
Capana08g002735	47.0794	4.86028	0.771546	6.29941	2.98781e-10	4.42116e-09
Capana01g002114	58.8121	-2.58861	0.411126	-6.29639	3.04665e-10	4.50274e-09
Capana03g001536	54.0277	3.48302	0.553576	6.29186	3.13692e-10	4.6221e-09
Capana00g005079	35.8604	3.25641	0.517708	6.29006	3.17353e-10	4.6704e-09
Capana07g002052	687.49	-2.796	0.444505	-6.29014	3.17172e-10	4.6704e-09
Capana04g000454	142.492	3.33292	0.530014	6.28836	3.20838e-10	4.71882e-09
Capana11g000582	39.8023	2.8577	0.454466	6.28804	3.21504e-10	4.72291e-09
Capana07g000704	210.712	-2.25483	0.359249	-6.27652	3.46228e-10	5.06773e-09
Capana06g000638	254.747	2.11605	0.337156	6.27617	3.47004e-10	5.07603e-09
Capana08g002351	3654.99	2.39639	0.381902	6.27488	3.49901e-10	5.11226e-09
[truncated: 2,129 more rows]

## Sheet: CL5_vs_HL5
Geneid	baseMean	log2FoldChange	lfcSE	stat	pvalue	padj
[truncated: 2,408 more rows]

[truncated: 7 more sheets: CL6_vs_HL6, CR1_vs_HR1, CR2_vs_HR2, CR3_vs_HR3, CR4_vs_HR4, CR5_vs_HR5, CR6_vs_HR6]
