# Supplementary material for: Transcriptome data reveal gene clusters and key genes in pepper response to heat shock
Source: Front Plant Sci. 2022 Sep 21;13:946475. doi: 10.3389/fpls.2022.946475 (PMC9532576; doi:10.3389/fpls.2022.946475)
Supplement: Supplementary file 6 [file Table_6.XLSX]

## Sheet: Sheet1
Supplementary-Table S6 All GO terms enrichment in leaf Up regulated genes
GO	NS	enrichment	name	ratio_in_study	ratio_in_pop	p_uncorrected	depth	study_count	p_fdr_bh	study_items
GO:0009408	BP	e	response to heat	15/3489	49/35336	4.84035e-05	4	15	0.0107623	Capana00g004275, Capana01g000078, Capana01g000239, Capana01g002820, Capana01g003276, Capana02g002131, Capana02g003315, Capana03g000079, Capana05g000212, Capana06g002301, Capana06g002303, Capana08g002219, Capana09g001148, Capana11g000402, Capana11g002133
GO:0009266	BP	e	response to temperature stimulus	21/3489	84/35336	5.04137e-05	3	21	0.0107941	Capana00g003865, Capana00g004009, Capana00g004275, Capana01g000078, Capana01g000239, Capana01g002820, Capana01g003276, Capana02g002131, Capana02g002724, Capana02g003315, Capana03g000079, Capana03g002801, Capana03g003781, Capana03g004588, Capana05g000212, Capana06g002301, Capana06g002303, Capana08g002219, Capana09g001148, Capana11g000402, Capana11g002133
GO:0042026	BP	e	protein refolding	9/3489	21/35336	8.581e-05	3	9	0.0137797	Capana01g000078, Capana01g002025, Capana02g003315, Capana03g004399, Capana05g002262, Capana06g002301, Capana06g002303, Capana09g000986, Capana11g000039
GO:0006457	BP	e	protein folding	32/3489	162/35336	0.000159291	2	32	0.0236118	Capana00g003610, Capana01g000078, Capana01g002025, Capana01g003276, Capana01g004002, Capana02g000564, Capana02g001893, Capana02g003315, Capana03g002018, Capana03g002156, Capana03g003015, Capana03g003232, Capana03g004399, Capana04g000179, Capana04g001856, Capana05g000212, Capana05g000507, Capana05g002262, Capana06g000519, Capana06g000548, Capana06g000550, Capana06g002301, Capana06g002303, Capana06…
GO:0006189	BP	e	'de novo' IMP biosynthetic process	6/3489	15/35336	0.00210083	12	6	0.155704	Capana02g001753, Capana04g000254, Capana06g001991, Capana07g000556, Capana08g002254, Capana08g002255
GO:0000302	BP	e	response to reactive oxygen species	6/3489	16/35336	0.0030825	4	6	0.197999	Capana00g002001, Capana01g000239, Capana01g002820, Capana05g000212, Capana06g002525, Capana08g002219
GO:0051560	BP	e	mitochondrial calcium ion homeostasis	3/3489	4/35336	0.00356276	10	3	0.216804	Capana02g000787, Capana04g002044, Capana06g000256
GO:0006207	BP	e	'de novo' pyrimidine nucleobase biosynthetic process	5/3489	13/35336	0.00610674	9	5	0.312416	Capana01g000182, Capana01g000752, Capana06g000601, Capana06g000602, Capana10g002059
GO:0010035	BP	e	response to inorganic substance	22/3489	125/35336	0.00650649	3	22	0.327078	Capana00g004275, Capana00g004683, Capana01g000239, Capana01g000496, Capana01g002820, Capana01g004230, Capana02g000471, Capana02g000492, Capana02g002261, Capana03g001237, Capana03g001242, Capana03g002801, Capana03g003656, Capana04g000100, Capana04g000886, Capana06g000680, Capana06g002716, Capana07g002313, Capana08g002219, Capana09g000936, Capana11g000480, Capana11g002133
GO:0034762	BP	e	regulation of transmembrane transport	8/3489	30/35336	0.0071927	5	8	0.352344	Capana00g003947, Capana02g003213, Capana03g000930, Capana03g000950, Capana03g002801, Capana06g001814, Capana09g000788, Capana12g001120
GO:0006511	BP	e	ubiquitin-dependent protein catabolic process	29/3489	180/35336	0.00806206	8	29	0.378579	Capana00g002832, Capana00g004456, Capana00g004496, Capana00g004786, Capana01g000078, Capana01g000680, Capana01g001277, Capana01g001723, Capana01g003170, Capana02g000255, Capana02g001382, Capana03g004344, Capana04g002146, Capana05g000584, Capana05g001440, Capana06g002471, Capana06g003065, Capana07g001274, Capana09g000802, Capana09g000803, Capana09g000968, Capana09g001805, Capana09g001806, Capana10…
GO:0006570	BP	e	tyrosine metabolic process	3/3489	5/35336	0.00825133	8	3	0.378579	Capana06g002315, Capana09g000884, Capana09g001606
GO:0071596	BP	e	ubiquitin-dependent protein catabolic process via the N-end rule pathway	3/3489	5/35336	0.00825133	10	3	0.378579	Capana09g001805, Capana09g001806, Capana10g001705
GO:0019323	BP	e	pentose catabolic process	2/3489	2/35336	0.00974664	6	2	0.402467	Capana07g002052, Capana07g002053
GO:0019303	BP	e	D-ribose catabolic process	2/3489	2/35336	0.00974664	7	2	0.402467	Capana07g002052, Capana07g002053
GO:0006014	BP	e	D-ribose metabolic process	2/3489	2/35336	0.00974664	6	2	0.402467	Capana07g002052, Capana07g002053
GO:0006188	BP	e	IMP biosynthetic process	6/3489	20/35336	0.0105736	11	6	0.424486	Capana02g001753, Capana04g000254, Capana06g001991, Capana07g000556, Capana08g002254, Capana08g002255
GO:0046040	BP	e	IMP metabolic process	6/3489	20/35336	0.0105736	10	6	0.424486	Capana02g001753, Capana04g000254, Capana06g001991, Capana07g000556, Capana08g002254, Capana08g002255
GO:0046112	BP	e	nucleobase biosynthetic process	7/3489	26/35336	0.0110731	7	7	0.438451	Capana01g000182, Capana01g000752, Capana06g000601, Capana06g000602, Capana06g001991, Capana07g000556, Capana10g002059
GO:1901700	BP	e	response to oxygen-containing compound	29/3489	183/35336	0.0121333	3	29	0.470755	Capana00g002001, Capana00g003865, Capana00g004275, Capana00g004456, Capana00g004683, Capana01g000239, Capana01g001926, Capana01g002820, Capana01g004230, Capana02g000471, Capana02g000492, Capana02g000986, Capana02g002261, Capana03g001237, Capana03g001242, Capana03g002801, Capana03g003656, Capana04g000100, Capana05g000212, Capana05g002360, Capana06g002525, Capana07g000674, Capana07g000684, Capana07…
GO:0019941	BP	e	modification-dependent protein catabolic process	29/3489	184/35336	0.0124056	7	29	0.474944	Capana00g002832, Capana00g004456, Capana00g004496, Capana00g004786, Capana01g000078, Capana01g000680, Capana01g001277, Capana01g001723, Capana01g003170, Capana02g000255, Capana02g001382, Capana03g004344, Capana04g002146, Capana05g000584, Capana05g001440, Capana06g002471, Capana06g003065, Capana07g001274, Capana09g000802, Capana09g000803, Capana09g000968, Capana09g001805, Capana09g001806, Capana10…
GO:0009415	BP	e	response to water	13/3489	66/35336	0.0125591	4	13	0.477661	Capana00g004275, Capana00g004683, Capana01g002820, Capana01g004230, Capana02g000471, Capana02g000492, Capana02g002261, Capana03g002801, Capana03g003656, Capana04g000100, Capana07g002313, Capana09g000936, Capana11g002133
GO:0043632	BP	e	modification-dependent macromolecule catabolic process	29/3489	185/35336	0.012731	6	29	0.477942	Capana00g002832, Capana00g004456, Capana00g004496, Capana00g004786, Capana01g000078, Capana01g000680, Capana01g001277, Capana01g001723, Capana01g003170, Capana02g000255, Capana02g001382, Capana03g004344, Capana04g002146, Capana05g000584, Capana05g001440, Capana06g002471, Capana06g003065, Capana07g001274, Capana09g000802, Capana09g000803, Capana09g000968, Capana09g001805, Capana09g001806, Capana10…
GO:0051049	BP	e	regulation of transport	9/3489	40/35336	0.0142919	4	9	0.510011	Capana00g003947, Capana02g003213, Capana02g003662, Capana03g000930, Capana03g000950, Capana03g002801, Capana06g001814, Capana09g000788, Capana12g001120
GO:0006388	BP	e	tRNA splicing, via endonucleolytic cleavage and ligation	3/3489	6/35336	0.0152946	10	3	0.520106	Capana03g001357, Capana06g000295, Capana06g000490
GO:0031929	BP	e	TOR signaling	3/3489	6/35336	0.0152946	6	3	0.520106	Capana10g001274, Capana10g001275, Capana10g001637
GO:0042753	BP	e	positive regulation of circadian rhythm	3/3489	6/35336	0.0152946	4	3	0.520106	Capana02g002596, Capana06g002344, Capana08g002528
GO:0072525	BP	e	pyridine-containing compound biosynthetic process	7/3489	28/35336	0.0167475	5	7	0.557098	Capana00g000072, Capana03g000345, Capana03g001025, Capana04g001551, Capana04g001552, Capana04g002274, Capana07g002385
GO:0042752	BP	e	regulation of circadian rhythm	4/3489	11/35336	0.0177315	3	4	0.557098	Capana01g001692, Capana02g002596, Capana06g002344, Capana08g002528
GO:0009628	BP	e	response to abiotic stimulus	40/3489	280/35336	0.0200343	2	40	0.606379	Capana00g003865, Capana00g004009, Capana00g004275, Capana00g004456, Capana00g004683, Capana01g000054, Capana01g000078, Capana01g000239, Capana01g002820, Capana01g003276, Capana01g004230, Capana02g000471, Capana02g000492, Capana02g001837, Capana02g002131, Capana02g002261, Capana02g002314, Capana02g002724, Capana02g003315, Capana02g003662, Capana03g000079, Capana03g000950, Capana03g002801, Capana03…
GO:0001101	BP	e	response to acid chemical	13/3489	67/35336	0.0208681	3	13	0.62748	Capana00g004275, Capana00g004683, Capana01g002820, Capana01g004230, Capana02g000471, Capana02g000492, Capana02g002261, Capana03g002801, Capana03g003656, Capana04g000100, Capana07g002313, Capana09g000936, Capana11g002133
GO:0006406	BP	e	mRNA export from nucleus	5/3489	17/35336	0.0210308	9	5	0.62748	Capana00g000241, Capana00g000442, Capana00g000931, Capana09g000470, Capana11g000987
GO:0044265	BP	e	cellular macromolecule catabolic process	38/3489	270/35336	0.0240814	5	38	0.692609	Capana00g002721, Capana00g002722, Capana00g002832, Capana00g004456, Capana00g004496, Capana00g004786, Capana01g000078, Capana01g000680, Capana01g001277, Capana01g001723, Capana01g003170, Capana02g000255, Capana02g001382, Capana02g002314, Capana03g004344, Capana04g002146, Capana05g000584, Capana05g001440, Capana06g000559, Capana06g002471, Capana06g003065, Capana07g001274, Capana07g001653, Capana08…
GO:0072524	BP	e	pyridine-containing compound metabolic process	7/3489	30/35336	0.0242134	4	7	0.692609	Capana00g000072, Capana03g000345, Capana03g001025, Capana04g001551, Capana04g001552, Capana04g002274, Capana07g002385
GO:0009644	BP	e	response to high light intensity	4/3489	12/35336	0.0245535	6	4	0.692609	Capana01g002820, Capana02g002314, Capana03g003781, Capana08g002219
GO:0036297	BP	e	interstrand cross-link repair	3/3489	7/35336	0.0248171	8	3	0.692609	Capana03g003415, Capana12g000836, Capana12g000837
GO:0000394	BP	e	RNA splicing, via endonucleolytic cleavage and ligation	3/3489	7/35336	0.0248171	9	3	0.692609	Capana03g001357, Capana06g000295, Capana06g000490
GO:0044085	BP	e	cellular component biogenesis	15/3489	84/35336	0.0252409	3	15	0.692609	Capana01g003313, Capana02g000565, Capana02g001837, Capana03g004113, Capana04g000316, Capana04g000317, Capana04g001173, Capana05g000891, Capana07g000060, Capana08g000611, Capana08g001281, Capana08g001283, Capana09g002393, Capana12g000276, Capana12g001371
GO:0019856	BP	e	pyrimidine nucleobase biosynthetic process	5/3489	18/35336	0.0268069	8	5	0.692609	Capana01g000182, Capana01g000752, Capana06g000601, Capana06g000602, Capana10g002059
GO:0010183	BP	e	pollen tube guidance	2/3489	3/35336	0.0273162	5	2	0.692609	Capana08g002472, Capana08g002474
GO:0042330	BP	e	taxis	2/3489	3/35336	0.0273162	2	2	0.692609	Capana08g002472, Capana08g002474
GO:1990884	BP	e	RNA acetylation	2/3489	3/35336	0.0273162	8	2	0.692609	Capana04g000316, Capana04g000317
GO:0006935	BP	e	chemotaxis	2/3489	3/35336	0.0273162	3	2	0.692609	Capana08g002472, Capana08g002474
GO:0040011	BP	e	locomotion	2/3489	3/35336	0.0273162	1	2	0.692609	Capana08g002472, Capana08g002474
GO:0042542	BP	e	response to hydrogen peroxide	2/3489	3/35336	0.0273162	5	2	0.692609	Capana01g002820, Capana08g002219
GO:0009704	BP	e	de-etiolation	2/3489	3/35336	0.0273162	5	2	0.692609	Capana03g000950, Capana11g002133
GO:0051391	BP	e	tRNA acetylation	2/3489	3/35336	0.0273162	11	2	0.692609	Capana04g000316, Capana04g000317
GO:0050918	BP	e	positive chemotaxis	2/3489	3/35336	0.0273162	4	2	0.692609	Capana08g002472, Capana08g002474
GO:0042221	BP	e	response to chemical	44/3489	325/35336	0.0312498	2	44	0.762257	Capana00g001211, Capana00g001595, Capana00g002001, Capana00g003865, Capana00g004275, Capana00g004456, Capana00g004683, Capana01g000078, Capana01g000239, Capana01g000496, Capana01g001053, Capana01g001865, Capana01g001926, Capana01g002820, Capana01g004230, Capana02g000471, Capana02g000492, Capana02g000986, Capana02g002261, Capana03g001237, Capana03g001242, Capana03g001922, Capana03g002064, Capana03…
GO:0051168	BP	e	nuclear export	6/3489	25/35336	0.0315696	7	6	0.763614	Capana00g000241, Capana00g000442, Capana00g000931, Capana08g001352, Capana09g000470, Capana11g000987
GO:0055074	BP	e	calcium ion homeostasis	4/3489	13/35336	0.0327521	8	4	0.769802	Capana02g000787, Capana02g003480, Capana04g002044, Capana06g000256
GO:0022412	BP	e	cellular process involved in reproduction in multicellular organism	4/3489	13/35336	0.0327521	2	4	0.769802	Capana00g002504, Capana01g000146, Capana07g001011, Capana07g001012
GO:0006874	BP	e	cellular calcium ion homeostasis	4/3489	13/35336	0.0327521	9	4	0.769802	Capana02g000787, Capana02g003480, Capana04g002044, Capana06g000256
GO:0006405	BP	e	RNA export from nucleus	5/3489	19/35336	0.0335007	8	5	0.769802	Capana00g000241, Capana00g000442, Capana00g000931, Capana09g000470, Capana11g000987
GO:0006206	BP	e	pyrimidine nucleobase metabolic process	5/3489	19/35336	0.0335007	7	5	0.769802	Capana01g000182, Capana01g000752, Capana06g000601, Capana06g000602, Capana10g002059
GO:0009112	BP	e	nucleobase metabolic process	7/3489	32/35336	0.0336897	6	7	0.769802	Capana01g000182, Capana01g000752, Capana06g000601, Capana06g000602, Capana06g001991, Capana07g000556, Capana10g002059
GO:0030003	BP	e	cellular cation homeostasis	6/3489	26/35336	0.0377185	7	6	0.845158	Capana02g000787, Capana02g003480, Capana04g001600, Capana04g002044, Capana05g002051, Capana06g000256
GO:0006012	BP	e	galactose metabolic process	6/3489	26/35336	0.0377185	6	6	0.845158	Capana00g003378, Capana01g000276, Capana01g002820, Capana01g002824, Capana02g002649, Capana07g001122
GO:0032879	BP	e	regulation of localization	9/3489	45/35336	0.0389623	3	9	0.869657	Capana00g003947, Capana02g003213, Capana02g003662, Capana03g000930, Capana03g000950, Capana03g002801, Capana06g001814, Capana09g000788, Capana12g001120
GO:2000028	BP	e	regulation of photoperiodism, flowering	5/3489	20/35336	0.041143	4	5	0.897539	Capana00g003093, Capana00g003094, Capana12g000507, Capana12g000508, Capana12g001095
GO:0034765	BP	e	regulation of ion transmembrane transport	5/3489	20/35336	0.041143	6	5	0.897539	Capana00g003947, Capana03g002801, Capana06g001814, Capana09g000788, Capana12g001120
GO:0007186	BP	e	G protein-coupled receptor signaling pathway	5/3489	20/35336	0.041143	5	5	0.897539	Capana01g004257, Capana01g004258, Capana02g000158, Capana03g000844, Capana11g001968
GO:0072503	BP	e	cellular divalent inorganic cation homeostasis	4/3489	14/35336	0.0423587	8	4	0.903193	Capana02g000787, Capana02g003480, Capana04g002044, Capana06g000256
GO:0051603	BP	e	proteolysis involved in cellular protein catabolic process	29/3489	201/35336	0.0424959	6	29	0.903193	Capana00g002832, Capana00g004456, Capana00g004496, Capana00g004786, Capana01g000078, Capana01g000680, Capana01g001277, Capana01g001723, Capana01g003170, Capana02g000255, Capana02g001382, Capana03g004344, Capana04g002146, Capana05g000584, Capana05g001440, Capana06g002471, Capana06g003065, Capana07g001274, Capana09g000802, Capana09g000803, Capana09g000968, Capana09g001805, Capana09g001806, Capana10…
GO:0009664	BP	e	plant-type cell wall organization	8/3489	38/35336	0.0488898	6	8	0.942509	Capana03g000842, Capana04g001173, Capana04g002522, Capana12g000234, Capana12g000235, Capana12g000237, Capana12g000238, Capana12g000239
GO:0009233	BP	e	menaquinone metabolic process	2/3489	4/35336	0.0510696	5	2	0.942509	Capana05g001050, Capana05g001051
GO:0002183	BP	e	cytoplasmic translational initiation	2/3489	4/35336	0.0510696	4	2	0.942509	Capana10g000484, Capana10g000485
GO:0044205	BP	e	'de novo' UMP biosynthetic process	2/3489	4/35336	0.0510696	12	2	0.942509	Capana06g000601, Capana06g000602
GO:0002191	BP	e	cap-dependent translational initiation	2/3489	4/35336	0.0510696	5	2	0.942509	Capana10g000484, Capana10g000485
GO:0006571	BP	e	tyrosine biosynthetic process	2/3489	4/35336	0.0510696	10	2	0.942509	Capana06g002315, Capana09g001606
GO:0009234	BP	e	menaquinone biosynthetic process	2/3489	4/35336	0.0510696	6	2	0.942509	Capana05g001050, Capana05g001051
GO:0015706	BP	e	nitrate transport	2/3489	4/35336	0.0510696	7	2	0.942509	Capana03g001237, Capana03g001242
GO:0051103	BP	e	DNA ligation involved in DNA repair	2/3489	4/35336	0.0510696	8	2	0.942509	Capana00g001009, Capana00g001010
GO:0042274	BP	e	ribosomal small subunit biogenesis	2/3489	4/35336	0.0510696	5	2	0.942509	Capana04g000316, Capana04g000317
GO:0006749	BP	e	glutathione metabolic process	3/3489	9/35336	0.0512735	6	3	0.942509	Capana01g000239, Capana01g004097, Capana05g002401
GO:0007205	BP	e	protein kinase C-activating G protein-coupled receptor signaling pathway	3/3489	9/35336	0.0512735	6	3	0.942509	Capana02g000158, Capana03g000844, Capana11g001968
GO:0009161	BP	e	ribonucleoside monophosphate metabolic process	8/3489	39/35336	0.0515269	8	8	0.942509	Capana02g001753, Capana04g000254, Capana06g000601, Capana06g000602, Capana06g001991, Capana07g000556, Capana08g002254, Capana08g002255
GO:0009156	BP	e	ribonucleoside monophosphate biosynthetic process	8/3489	39/35336	0.0515269	9	8	0.942509	Capana02g001753, Capana04g000254, Capana06g000601, Capana06g000602, Capana06g001991, Capana07g000556, Capana08g002254, Capana08g002255
GO:0009167	BP	e	purine ribonucleoside monophosphate metabolic process	6/3489	28/35336	0.0521714	9	6	0.942509	Capana02g001753, Capana04g000254, Capana06g001991, Capana07g000556, Capana08g002254, Capana08g002255
GO:0009168	BP	e	purine ribonucleoside monophosphate biosynthetic process	6/3489	28/35336	0.0521714	10	6	0.942509	Capana02g001753, Capana04g000254, Capana06g001991, Capana07g000556, Capana08g002254, Capana08g002255
GO:0009126	BP	e	purine nucleoside monophosphate metabolic process	6/3489	28/35336	0.0521714	8	6	0.942509	Capana02g001753, Capana04g000254, Capana06g001991, Capana07g000556, Capana08g002254, Capana08g002255
GO:0009127	BP	e	purine nucleoside monophosphate biosynthetic process	6/3489	28/35336	0.0521714	9	6	0.942509	Capana02g001753, Capana04g000254, Capana06g001991, Capana07g000556, Capana08g002254, Capana08g002255
GO:0072507	BP	e	divalent inorganic cation homeostasis	4/3489	15/35336	0.0533789	7	4	0.955367	Capana02g000787, Capana02g003480, Capana04g002044, Capana06g000256
GO:0019359	BP	e	nicotinamide nucleotide biosynthetic process	4/3489	15/35336	0.0533789	10	4	0.955367	Capana04g001551, Capana04g001552, Capana04g002274, Capana07g002385
GO:0009124	BP	e	nucleoside monophosphate biosynthetic process	8/3489	40/35336	0.0547984	8	8	0.971748	Capana02g001753, Capana04g000254, Capana06g000601, Capana06g000602, Capana06g001991, Capana07g000556, Capana08g002254, Capana08g002255
GO:0009123	BP	e	nucleoside monophosphate metabolic process	8/3489	40/35336	0.0547984	7	8	0.971748	Capana02g001753, Capana04g000254, Capana06g000601, Capana06g000602, Capana06g001991, Capana07g000556, Capana08g002254, Capana08g002255
GO:0070085	BP	e	glycosylation	20/3489	132/35336	0.0552764	2	20	0.974247	Capana00g003680, Capana00g003681, Capana00g004943, Capana01g000526, Capana01g000601, Capana01g001150, Capana01g004389, Capana02g000574, Capana03g003082, Capana04g001888, Capana04g001889, Capana05g001064, Capana05g001773, Capana06g000598, Capana08g000189, Capana08g002370, Capana08g002589, Capana08g002635, Capana09g002308, Capana12g001371
GO:0043269	BP	e	regulation of ion transport	5/3489	22/35336	0.0593407	5	5	1	Capana00g003947, Capana03g002801, Capana06g001814, Capana09g000788, Capana12g001120
GO:0010411	BP	e	xyloglucan metabolic process	6/3489	29/35336	0.0605008	8	6	1	Capana01g003313, Capana03g004113, Capana05g000891, Capana07g000060, Capana08g000611, Capana12g000276
GO:0019363	BP	e	pyridine nucleotide biosynthetic process	4/3489	16/35336	0.0657951	9	4	1	Capana04g001551, Capana04g001552, Capana04g002274, Capana07g002385
GO:0009636	BP	e	response to toxic substance	3/3489	10/35336	0.0680077	3	3	1	Capana00g001211, Capana01g001865, Capana04g000674
GO:0009738	BP	e	abscisic acid-activated signaling pathway	3/3489	10/35336	0.0680077	6	3	1	Capana03g002801, Capana03g004450, Capana05g002045
GO:0000290	BP	e	deadenylation-dependent decapping of nuclear-transcribed mRNA	3/3489	10/35336	0.0680077	10	3	1	Capana00g002721, Capana00g002722, Capana09g000149
GO:0009635	BP	e	response to herbicide	3/3489	10/35336	0.0680077	4	3	1	Capana00g001211, Capana01g001865, Capana04g000674
GO:0110154	BP	e	RNA decapping	3/3489	10/35336	0.0680077	7	3	1	Capana00g002721, Capana00g002722, Capana09g000149
GO:0110156	BP	e	methylguanosine-cap decapping	3/3489	10/35336	0.0680077	8	3	1	Capana00g002721, Capana00g002722, Capana09g000149
GO:0051028	BP	e	mRNA transport	5/3489	23/35336	0.0699023	8	5	1	Capana00g000241, Capana00g000442, Capana00g000931, Capana09g000470, Capana11g000987
GO:0006875	BP	e	cellular metal ion homeostasis	5/3489	23/35336	0.0699023	8	5	1	Capana02g000787, Capana02g003480, Capana04g002044, Capana05g002051, Capana06g000256
GO:0043413	BP	e	macromolecule glycosylation	19/3489	127/35336	0.0712532	5	19	1	Capana00g003680, Capana00g003681, Capana00g004943, Capana01g000526, Capana01g000601, Capana01g001150, Capana01g004389, Capana02g000574, Capana03g003082, Capana04g001888, Capana04g001889, Capana05g001773, Capana06g000598, Capana08g000189, Capana08g002370, Capana08g002589, Capana08g002635, Capana09g002308, Capana12g001371
GO:0006486	BP	e	protein glycosylation	19/3489	127/35336	0.0712532	7	19	1	Capana00g003680, Capana00g003681, Capana00g004943, Capana01g000526, Capana01g000601, Capana01g001150, Capana01g004389, Capana02g000574, Capana03g003082, Capana04g001888, Capana04g001889, Capana05g001773, Capana06g000598, Capana08g000189, Capana08g002370, Capana08g002589, Capana08g002635, Capana09g002308, Capana12g001371
GO:0042546	BP	e	cell wall biogenesis	8/3489	44/35336	0.0741379	4	8	1	Capana01g003313, Capana03g004113, Capana04g001173, Capana05g000891, Capana07g000060, Capana08g000611, Capana12g000276, Capana12g001371
GO:0009414	BP	e	response to water deprivation	10/3489	59/35336	0.0781176	5	10	1	Capana00g004275, Capana00g004683, Capana01g002820, Capana01g004230, Capana02g002261, Capana03g002801, Capana03g003656, Capana07g002313, Capana09g000936, Capana11g002133
GO:0046496	BP	e	nicotinamide nucleotide metabolic process	4/3489	17/35336	0.0795687	9	4	1	Capana04g001551, Capana04g001552, Capana04g002274, Capana07g002385
GO:0006266	BP	e	DNA ligation	2/3489	5/35336	0.0796152	7	2	1	Capana00g001009, Capana00g001010
GO:0010921	BP	e	regulation of phosphatase activity	2/3489	5/35336	0.0796152	8	2	1	Capana03g004450, Capana04g000841
GO:0010239	BP	e	chloroplast mRNA processing	2/3489	5/35336	0.0796152	9	2	1	Capana02g001837, Capana11g001035
GO:0051865	BP	e	protein autoubiquitination	2/3489	5/35336	0.0796152	10	2	1	Capana01g002588, Capana04g002146
GO:0006413	BP	e	translational initiation	2/3489	5/35336	0.0796152	3	2	1	Capana10g000484, Capana10g000485
GO:0009555	BP	e	pollen development	5/3489	24/35336	0.0814261	5	5	1	Capana00g002504, Capana03g003228, Capana07g002094, Capana11g000872, Capana12g002023
GO:0009737	BP	e	response to abscisic acid	10/3489	60/35336	0.0828461	5	10	1	Capana00g003865, Capana00g004275, Capana00g004456, Capana00g004683, Capana01g001926, Capana01g002820, Capana01g004230, Capana07g002313, Capana08g002677, Capana09g000936
GO:0050896	BP	e	response to stimulus	122/3489	1068/35336	0.085715	1	122	1	Capana00g001041, Capana00g001211, Capana00g001595, Capana00g002001, Capana00g002207, Capana00g003865, Capana00g004009, Capana00g004269, Capana00g004275, Capana00g004456, Capana00g004683, Capana01g000054, Capana01g000078, Capana01g000239, Capana01g000282, Capana01g000496, Capana01g001019, Capana01g001053, Capana01g001185, Capana01g001186, Capana01g001485, Capana01g001523, Capana01g001683, Capana01…
GO:0031050	BP	e	dsRNA processing	3/3489	11/35336	0.0868612	8	3	1	Capana04g000841, Capana10g000733, Capana11g001709
GO:0009095	BP	e	aromatic amino acid family biosynthetic process, prephenate pathway	3/3489	11/35336	0.0868612	9	3	1	Capana00g003729, Capana06g002315, Capana09g001606
GO:0007076	BP	e	mitotic chromosome condensation	3/3489	11/35336	0.0868612	9	3	1	Capana01g003671, Capana01g003673, Capana01g003674
GO:0070918	BP	e	production of small RNA involved in gene silencing by RNA	3/3489	11/35336	0.0868612	9	3	1	Capana04g000841, Capana10g000733, Capana11g001709
GO:1901663	BP	e	quinone biosynthetic process	4/3489	18/35336	0.0946435	5	4	1	Capana03g000968, Capana03g003874, Capana05g001050, Capana05g001051
GO:0019362	BP	e	pyridine nucleotide metabolic process	4/3489	18/35336	0.0946435	8	4	1	Capana04g001551, Capana04g001552, Capana04g002274, Capana07g002385
GO:1901661	BP	e	quinone metabolic process	4/3489	18/35336	0.0946435	4	4	1	Capana03g000968, Capana03g003874, Capana05g001050, Capana05g001051
GO:0042181	BP	e	ketone biosynthetic process	4/3489	18/35336	0.0946435	4	4	1	Capana03g000968, Capana03g003874, Capana05g001050, Capana05g001051
GO:0006767	BP	e	water-soluble vitamin metabolic process	7/3489	38/35336	0.094865	4	7	1	Capana00g000072, Capana00g003075, Capana01g000240, Capana03g000345, Capana03g001025, Capana05g002401, Capana10g002257
GO:0051365	BP	e	cellular response to potassium ion starvation	1/3489	1/35336	0.0987378	7	1	1	Capana00g003865
GO:0042357	BP	e	thiamine diphosphate metabolic process	1/3489	1/35336	0.0987378	6	1	1	Capana00g003075
GO:0030242	BP	e	autophagy of peroxisome	1/3489	1/35336	0.0987378	5	1	1	Capana08g002378
GO:0042183	BP	e	formate catabolic process	1/3489	1/35336	0.0987378	8	1	1	Capana02g003489
GO:1904215	BP	e	regulation of protein import into chloroplast stroma	1/3489	1/35336	0.0987378	9	1	1	Capana03g000950
GO:0034484	BP	e	raffinose catabolic process	1/3489	1/35336	0.0987378	6	1	1	Capana03g002812
GO:0031930	BP	e	mitochondria-nucleus signaling pathway	1/3489	1/35336	0.0987378	5	1	1	Capana06g001217
GO:0009789	BP	e	positive regulation of abscisic acid-activated signaling pathway	1/3489	1/35336	0.0987378	7	1	1	Capana00g004456
GO:0033530	BP	e	raffinose metabolic process	1/3489	1/35336	0.0987378	5	1	1	Capana03g002812
GO:0090316	BP	e	positive regulation of intracellular protein transport	1/3489	1/35336	0.0987378	8	1	1	Capana03g000950
GO:1904951	BP	e	positive regulation of establishment of protein localization	1/3489	1/35336	0.0987378	6	1	1	Capana03g000950
GO:2000896	BP	e	amylopectin metabolic process	1/3489	1/35336	0.0987378	4	1	1	Capana02g001836
GO:1904216	BP	e	positive regulation of protein import into chloroplast stroma	1/3489	1/35336	0.0987378	10	1	1	Capana03g000950
GO:0048194	BP	e	Golgi vesicle budding	1/3489	1/35336	0.0987378	7	1	1	Capana03g000152
GO:0006986	BP	e	response to unfolded protein	1/3489	1/35336	0.0987378	5	1	1	Capana01g000078
GO:1901001	BP	e	negative regulation of response to salt stress	1/3489	1/35336	0.0987378	7	1	1	Capana04g000986
GO:0009558	BP	e	embryo sac cellularization	1/3489	1/35336	0.0987378	4	1	1	Capana00g002504
GO:0010286	BP	e	heat acclimation	1/3489	1/35336	0.0987378	5	1	1	Capana02g002131
GO:0045332	BP	e	phospholipid translocation	1/3489	1/35336	0.0987378	7	1	1	Capana03g000152
GO:0010440	BP	e	stomatal lineage progression	1/3489	1/35336	0.0987378	3	1	1	Capana05g002045
GO:0009229	BP	e	thiamine diphosphate biosynthetic process	1/3489	1/35336	0.0987378	7	1	1	Capana00g003075
GO:0019761	BP	e	glucosinolate biosynthetic process	1/3489	1/35336	0.0987378	7	1	1	Capana01g000239
GO:0031155	BP	e	regulation of reproductive fruiting body development	1/3489	1/35336	0.0987378	5	1	1	Capana11g001813
GO:0035966	BP	e	response to topologically incorrect protein	1/3489	1/35336	0.0987378	4	1	1	Capana01g000078
GO:0071629	BP	e	cytoplasm protein quality control by the ubiquitin-proteasome system	1/3489	1/35336	0.0987378	10	1	1	Capana04g002146
GO:1904591	BP	e	positive regulation of protein import	1/3489	1/35336	0.0987378	8	1	1	Capana03g000950
GO:0070544	BP	e	histone H3-K36 demethylation	1/3489	1/35336	0.0987378	11	1	1	Capana01g001692
GO:0097035	BP	e	regulation of membrane lipid distribution	1/3489	1/35336	0.0987378	5	1	1	Capana03g000152
GO:0015942	BP	e	formate metabolic process	1/3489	1/35336	0.0987378	7	1	1	Capana02g003489
GO:0033355	BP	e	ascorbate glutathione cycle	1/3489	1/35336	0.0987378	7	1	1	Capana05g002401
GO:0051222	BP	e	positive regulation of protein transport	1/3489	1/35336	0.0987378	7	1	1	Capana03g000950
GO:0016144	BP	e	S-glycoside biosynthetic process	1/3489	1/35336	0.0987378	6	1	1	Capana01g000239
GO:0010478	BP	e	chlororespiration	1/3489	1/35336	0.0987378	6	1	1	Capana12g001317
GO:0036377	BP	e	arbuscular mycorrhizal association	1/3489	1/35336	0.0987378	3	1	1	Capana01g001040
GO:0075260	BP	e	regulation of spore-bearing organ development	1/3489	1/35336	0.0987378	4	1	1	Capana11g001813
GO:0044257	BP	e	cellular protein catabolic process	1/3489	1/35336	0.0987378	6	1	1	Capana02g002314
GO:0140455	BP	e	cytoplasm protein quality control	1/3489	1/35336	0.0987378	8	1	1	Capana04g002146
GO:0010021	BP	e	amylopectin biosynthetic process	1/3489	1/35336	0.0987378	5	1	1	Capana02g001836
GO:0033523	BP	e	histone H2B ubiquitination	1/3489	1/35336	0.0987378	11	1	1	Capana01g001523
GO:0010245	BP	e	radial microtubular system formation	1/3489	1/35336	0.0987378	7	1	1	Capana00g002504
GO:0035967	BP	e	cellular response to topologically incorrect protein	1/3489	1/35336	0.0987378	5	1	1	Capana01g000078
GO:0006360	BP	e	transcription by RNA polymerase I	1/3489	1/35336	0.0987378	10	1	1	Capana08g001386
GO:0010205	BP	e	photoinhibition	1/3489	1/35336	0.0987378	8	1	1	Capana02g002314
GO:0034764	BP	e	positive regulation of transmembrane transport	1/3489	1/35336	0.0987378	6	1	1	Capana03g000950
GO:0006626	BP	e	protein targeting to mitochondrion	1/3489	1/35336	0.0987378	8	1	1	Capana03g000201
GO:0010555	BP	e	response to mannitol	1/3489	1/35336	0.0987378	5	1	1	Capana03g003656
GO:0051050	BP	e	positive regulation of transport	1/3489	1/35336	0.0987378	5	1	1	Capana03g000950
GO:1904589	BP	e	regulation of protein import	1/3489	1/35336	0.0987378	7	1	1	Capana03g000950
GO:0034620	BP	e	cellular response to unfolded protein	1/3489	1/35336	0.0987378	6	1	1	Capana01g000078
GO:0034204	BP	e	lipid translocation	1/3489	1/35336	0.0987378	6	1	1	Capana03g000152
GO:0019852	BP	e	L-ascorbic acid metabolic process	1/3489	1/35336	0.0987378	6	1	1	Capana05g002401
GO:1903829	BP	e	positive regulation of protein localization	1/3489	1/35336	0.0987378	5	1	1	Capana03g000950
GO:0043066	BP	e	negative regulation of apoptotic process	1/3489	1/35336	0.0987378	7	1	1	Capana06g000284
GO:0010157	BP	e	response to chlorate	1/3489	1/35336	0.0987378	4	1	1	Capana11g002133
GO:0043155	BP	e	negative regulation of photosynthesis, light reaction	1/3489	1/35336	0.0987378	7	1	1	Capana02g002314
GO:0010304	BP	e	PSII associated light-harvesting complex II catabolic process	1/3489	1/35336	0.0987378	7	1	1	Capana02g002314
GO:0032388	BP	e	positive regulation of intracellular transport	1/3489	1/35336	0.0987378	6	1	1	Capana03g000950
GO:0007349	BP	e	cellularization	1/3489	1/35336	0.0987378	3	1	1	Capana00g002504
GO:0019758	BP	e	glycosinolate biosynthetic process	1/3489	1/35336	0.0987378	6	1	1	Capana01g000239
GO:0006750	BP	e	glutathione biosynthetic process	1/3489	1/35336	0.0987378	8	1	1	Capana01g000239
GO:0006950	BP	e	response to stress	91/3489	780/35336	0.100876	2	91	1	Capana00g001041, Capana00g001211, Capana00g002001, Capana00g002207, Capana00g003865, Capana00g004009, Capana00g004269, Capana00g004275, Capana00g004456, Capana00g004683, Capana01g000078, Capana01g000239, Capana01g000282, Capana01g001019, Capana01g001185, Capana01g001186, Capana01g001485, Capana01g001523, Capana01g001683, Capana01g001685, Capana01g001865, Capana01g002820, Capana01g003276, Capana01…
GO:0009165	BP	e	nucleotide biosynthetic process	28/3489	208/35336	0.10103	8	28	1	Capana00g000771, Capana00g001051, Capana00g001351, Capana01g000752, Capana01g001874, Capana02g000864, Capana02g001753, Capana02g002840, Capana03g003995, Capana04g000254, Capana04g000950, Capana04g001551, Capana04g001552, Capana04g001789, Capana04g002274, Capana05g001872, Capana06g000601, Capana06g000602, Capana06g001956, Capana06g001991, Capana07g000514, Capana07g000556, Capana07g001275, Capana07…
GO:1901293	BP	e	nucleoside phosphate biosynthetic process	28/3489	209/35336	0.101935	7	28	1	Capana00g000771, Capana00g001051, Capana00g001351, Capana01g000752, Capana01g001874, Capana02g000864, Capana02g001753, Capana02g002840, Capana03g003995, Capana04g000254, Capana04g000950, Capana04g001551, Capana04g001552, Capana04g001789, Capana04g002274, Capana05g001872, Capana06g000601, Capana06g000602, Capana06g001956, Capana06g001991, Capana07g000514, Capana07g000556, Capana07g001275, Capana07…
GO:0055082	BP	e	cellular chemical homeostasis	7/3489	39/35336	0.102032	5	7	1	Capana02g000787, Capana02g003480, Capana04g001600, Capana04g002044, Capana05g001356, Capana05g002051, Capana06g000256
GO:0005996	BP	e	monosaccharide metabolic process	19/3489	132/35336	0.105182	4	19	1	Capana00g000656, Capana00g000874, Capana00g003378, Capana00g004466, Capana01g000276, Capana01g002820, Capana01g002824, Capana02g002649, Capana04g000802, Capana05g001191, Capana05g002401, Capana06g001649, Capana07g001122, Capana07g002052, Capana07g002053, Capana09g000869, Capana11g001873, Capana12g001295, Capana12g002066
GO:0006783	BP	e	heme biosynthetic process	3/3489	12/35336	0.10763	7	3	1	Capana03g001169, Capana06g001887, Capana10g001493
GO:0042819	BP	e	vitamin B6 biosynthetic process	3/3489	12/35336	0.10763	6	3	1	Capana00g000072, Capana03g000345, Capana03g001025
GO:0042816	BP	e	vitamin B6 metabolic process	3/3489	12/35336	0.10763	5	3	1	Capana00g000072, Capana03g000345, Capana03g001025
GO:0022613	BP	e	ribonucleoprotein complex biogenesis	7/3489	40/35336	0.109977	4	7	1	Capana02g000565, Capana02g001837, Capana04g000316, Capana04g000317, Capana08g001281, Capana08g001283, Capana09g002393
GO:0035303	BP	e	regulation of dephosphorylation	2/3489	6/35336	0.111775	7	2	1	Capana03g004450, Capana04g000841
GO:0006741	BP	e	NADP biosynthetic process	2/3489	6/35336	0.111775	11	2	1	Capana04g001551, Capana04g001552
GO:0080009	BP	e	mRNA methylation	2/3489	6/35336	0.111775	9	2	1	Capana03g004182, Capana09g001714
GO:0000027	BP	e	ribosomal large subunit assembly	2/3489	6/35336	0.111775	8	2	1	Capana00g002748, Capana00g002750
GO:0031425	BP	e	chloroplast RNA processing	2/3489	6/35336	0.111775	8	2	1	Capana02g001837, Capana11g001035
GO:0019674	BP	e	NAD metabolic process	2/3489	6/35336	0.111775	2	2	1	Capana04g001551, Capana04g001552
GO:0042981	BP	e	regulation of apoptotic process	2/3489	6/35336	0.111775	6	2	1	Capana02g002314, Capana06g000284
GO:0071669	BP	e	plant-type cell wall organization or biogenesis	9/3489	56/35336	0.117893	3	9	1	Capana03g000842, Capana04g001173, Capana04g002522, Capana12g000234, Capana12g000235, Capana12g000237, Capana12g000238, Capana12g000239, Capana12g001371
GO:0009409	BP	e	response to cold	7/3489	41/35336	0.118675	4	7	1	Capana00g003865, Capana00g004009, Capana01g002820, Capana02g002724, Capana03g002801, Capana03g003781, Capana03g004588
GO:0006766	BP	e	vitamin metabolic process	7/3489	41/35336	0.118675	3	7	1	Capana00g000072, Capana00g003075, Capana01g000240, Capana03g000345, Capana03g001025, Capana05g002401, Capana10g002257
GO:0006873	BP	e	cellular ion homeostasis	6/3489	31/35336	0.119174	6	6	1	Capana02g000787, Capana02g003480, Capana04g001600, Capana04g002044, Capana05g002051, Capana06g000256
GO:0015931	BP	e	nucleobase-containing compound transport	6/3489	31/35336	0.119174	5	6	1	Capana00g000241, Capana00g000442, Capana00g000931, Capana06g000892, Capana09g000470, Capana11g000987
GO:0097305	BP	e	response to alcohol	10/3489	61/35336	0.126667	4	10	1	Capana00g003865, Capana00g004275, Capana00g004456, Capana00g004683, Capana01g001926, Capana01g002820, Capana01g004230, Capana07g002313, Capana08g002677, Capana09g000936
GO:0009117	BP	e	nucleotide metabolic process	35/3489	276/35336	0.127589	7	35	1	Capana00g000771, Capana00g001051, Capana00g001351, Capana01g000752, Capana01g001843, Capana01g001874, Capana02g000060, Capana02g000864, Capana02g001753, Capana02g002840, Capana03g000098, Capana03g003995, Capana04g000254, Capana04g000950, Capana04g001551, Capana04g001552, Capana04g001789, Capana04g002274, Capana05g001105, Capana05g001356, Capana05g001872, Capana06g000601, Capana06g000602, Capana06…
GO:0006075	BP	e	(1->3)-beta-D-glucan biosynthetic process	4/3489	20/35336	0.1284	9	4	1	Capana01g001537, Capana01g001956, Capana03g001313, Capana07g001970
GO:0006074	BP	e	(1->3)-beta-D-glucan metabolic process	4/3489	20/35336	0.1284	8	4	1	Capana01g001537, Capana01g001956, Capana03g001313, Capana07g001970
GO:0072528	BP	e	pyrimidine-containing compound biosynthetic process	8/3489	46/35336	0.129621	5	8	1	Capana00g001051, Capana00g003075, Capana01g000182, Capana01g000752, Capana06g000601, Capana06g000602, Capana09g002319, Capana10g002059
GO:0006323	BP	e	DNA packaging	3/3489	13/35336	0.130094	7	3	1	Capana01g003671, Capana01g003673, Capana01g003674
GO:0030261	BP	e	chromosome condensation	3/3489	13/35336	0.130094	8	3	1	Capana01g003671, Capana01g003673, Capana01g003674
GO:2000241	BP	e	regulation of reproductive process	8/3489	47/35336	0.133836	3	8	1	Capana00g003093, Capana00g003094, Capana01g003223, Capana07g000030, Capana11g001813, Capana12g000507, Capana12g000508, Capana12g001095
GO:0046049	BP	e	UMP metabolic process	2/3489	7/35336	0.146559	10	2	1	Capana06g000601, Capana06g000602
GO:0061983	BP	e	meiosis II cell cycle process	2/3489	7/35336	0.146559	4	2	1	Capana07g001011, Capana07g001012
GO:0009173	BP	e	pyrimidine ribonucleoside monophosphate metabolic process	2/3489	7/35336	0.146559	9	2	1	Capana06g000601, Capana06g000602
GO:2001057	BP	e	reactive nitrogen species metabolic process	2/3489	7/35336	0.146559	3	2	1	Capana03g001237, Capana03g001242
GO:0042128	BP	e	nitrate assimilation	2/3489	7/35336	0.146559	6	2	1	Capana03g001237, Capana03g001242
GO:0080167	BP	e	response to karrikin	2/3489	7/35336	0.146559	3	2	1	Capana01g000054, Capana03g002812
GO:0007135	BP	e	meiosis II	2/3489	7/35336	0.146559	8	2	1	Capana07g001011, Capana07g001012
GO:0042126	BP	e	nitrate metabolic process	2/3489	7/35336	0.146559	5	2	1	Capana03g001237, Capana03g001242
GO:0016073	BP	e	snRNA metabolic process	2/3489	7/35336	0.146559	8	2	1	Capana02g001775, Capana11g000036
GO:0009873	BP	e	ethylene-activated signaling pathway	2/3489	7/35336	0.146559	7	2	1	Capana06g000680, Capana12g002081
GO:0006222	BP	e	UMP biosynthetic process	2/3489	7/35336	0.146559	11	2	1	Capana06g000601, Capana06g000602
GO:0007142	BP	e	male meiosis II	2/3489	7/35336	0.146559	9	2	1	Capana07g001011, Capana07g001012
GO:0009174	BP	e	pyrimidine ribonucleoside monophosphate biosynthetic process	2/3489	7/35336	0.146559	10	2	1	Capana06g000601, Capana06g000602
GO:0016180	BP	e	snRNA processing	2/3489	7/35336	0.146559	9	2	1	Capana02g001775, Capana11g000036
GO:0006438	BP	e	valyl-tRNA aminoacylation	2/3489	7/35336	0.146559	11	2	1	Capana03g003139, Capana10g000386
GO:0072527	BP	e	pyrimidine-containing compound metabolic process	8/3489	50/35336	0.151317	4	8	1	Capana00g001051, Capana00g003075, Capana01g000182, Capana01g000752, Capana06g000601, Capana06g000602, Capana09g002319, Capana10g002059
GO:0055080	BP	e	cation homeostasis	6/3489	35/35336	0.152048	6	6	1	Capana02g000787, Capana02g003480, Capana04g001600, Capana04g002044, Capana05g002051, Capana06g000256
GO:0006753	BP	e	nucleoside phosphate metabolic process	35/3489	280/35336	0.157848	6	35	1	Capana00g000771, Capana00g001051, Capana00g001351, Capana01g000752, Capana01g001843, Capana01g001874, Capana02g000060, Capana02g000864, Capana02g001753, Capana02g002840, Capana03g000098, Capana03g003995, Capana04g000254, Capana04g000950, Capana04g001551, Capana04g001552, Capana04g001789, Capana04g002274, Capana05g001105, Capana05g001356, Capana05g001872, Capana06g000601, Capana06g000602, Capana06…
GO:0033993	BP	e	response to lipid	11/3489	72/35336	0.161047	4	11	1	Capana00g003865, Capana00g004275, Capana00g004456, Capana00g004683, Capana01g000239, Capana01g001926, Capana01g002820, Capana01g004230, Capana07g002313, Capana08g002677, Capana09g000936
GO:0098771	BP	e	inorganic ion homeostasis	6/3489	36/35336	0.162752	6	6	1	Capana02g000787, Capana02g003480, Capana04g001600, Capana04g002044, Capana05g002051, Capana06g000256
GO:0044248	BP	e	cellular catabolic process	69/3489	596/35336	0.165674	3	69	1	Capana00g000503, Capana00g002721, Capana00g002722, Capana00g002832, Capana00g002895, Capana00g004269, Capana00g004456, Capana00g004496, Capana00g004786, Capana01g000078, Capana01g000680, Capana01g001277, Capana01g001723, Capana01g003170, Capana01g004097, Capana01g004230, Capana01g004380, Capana01g004401, Capana02g000255, Capana02g000433, Capana02g000568, Capana02g001382, Capana02g001966, Capana02…
GO:0006004	BP	e	fucose metabolic process	8/3489	52/35336	0.166694	6	8	1	Capana00g000656, Capana00g000874, Capana00g004466, Capana05g001191, Capana06g001649, Capana09g000869, Capana11g001873, Capana12g001295
GO:0051236	BP	e	establishment of RNA localization	5/3489	26/35336	0.174205	3	5	1	Capana00g000241, Capana00g000442, Capana00g000931, Capana09g000470, Capana11g000987
GO:0050657	BP	e	nucleic acid transport	5/3489	26/35336	0.174205	6	5	1	Capana00g000241, Capana00g000442, Capana00g000931, Capana09g000470, Capana11g000987
GO:0050658	BP	e	RNA transport	5/3489	26/35336	0.174205	7	5	1	Capana00g000241, Capana00g000442, Capana00g000931, Capana09g000470, Capana11g000987
GO:0042364	BP	e	water-soluble vitamin biosynthetic process	6/3489	37/35336	0.174334	5	6	1	Capana00g000072, Capana00g003075, Capana01g000240, Capana03g000345, Capana03g001025, Capana10g002257
GO:0010167	BP	e	response to nitrate	3/3489	15/35336	0.179182	4	3	1	Capana03g001237, Capana03g001242, Capana11g000480
GO:0009113	BP	e	purine nucleobase biosynthetic process	2/3489	8/35336	0.183134	8	2	1	Capana06g001991, Capana07g000556
GO:0016255	BP	e	attachment of GPI anchor to protein	2/3489	8/35336	0.183134	7	2	1	Capana01g000316, Capana03g004182
GO:0019321	BP	e	pentose metabolic process	2/3489	8/35336	0.183134	5	2	1	Capana07g002052, Capana07g002053
GO:0097428	BP	e	protein maturation by iron-sulfur cluster transfer	2/3489	8/35336	0.183134	6	2	1	Capana02g001956, Capana12g002220
GO:0006470	BP	e	protein dephosphorylation	2/3489	8/35336	0.183134	7	2	1	Capana05g002174, Capana07g001746
GO:0046164	BP	e	alcohol catabolic process	2/3489	8/35336	0.183134	5	2	1	Capana01g004230, Capana09g000201
GO:0009129	BP	e	pyrimidine nucleoside monophosphate metabolic process	2/3489	8/35336	0.183134	8	2	1	Capana06g000601, Capana06g000602
GO:1901616	BP	e	organic hydroxy compound catabolic process	2/3489	8/35336	0.183134	4	2	1	Capana01g004230, Capana09g000201
GO:0010027	BP	e	thylakoid membrane organization	2/3489	8/35336	0.183134	6	2	1	Capana02g002314, Capana03g003781
GO:0009668	BP	e	plastid membrane organization	2/3489	8/35336	0.183134	5	2	1	Capana02g002314, Capana03g003781
GO:0046365	BP	e	monosaccharide catabolic process	2/3489	8/35336	0.183134	5	2	1	Capana07g002052, Capana07g002053
GO:0035196	BP	e	production of miRNAs involved in gene silencing by miRNA	2/3489	8/35336	0.183134	10	2	1	Capana04g000841, Capana10g000733
GO:0070940	BP	e	dephosphorylation of RNA polymerase II C-terminal domain	2/3489	8/35336	0.183134	11	2	1	Capana05g002174, Capana07g001746
GO:0009965	BP	e	leaf morphogenesis	2/3489	8/35336	0.183134	4	2	1	Capana01g001523, Capana02g001837
GO:0009130	BP	e	pyrimidine nucleoside monophosphate biosynthetic process	2/3489	8/35336	0.183134	9	2	1	Capana06g000601, Capana06g000602
GO:0019419	BP	e	sulfate reduction	2/3489	8/35336	0.183134	4	2	1	Capana02g002207, Capana04g002572
GO:0071695	BP	e	anatomical structure maturation	2/3489	8/35336	0.183134	3	2	1	Capana01g004230, Capana03g003656
GO:0009313	BP	e	oligosaccharide catabolic process	1/3489	2/35336	0.187729	5	1	1	Capana03g002812
GO:0034766	BP	e	negative regulation of ion transmembrane transport	1/3489	2/35336	0.187729	7	1	1	Capana03g002801
GO:0006787	BP	e	porphyrin-containing compound catabolic process	1/3489	2/35336	0.187729	6	1	1	Capana00g000503
GO:0046149	BP	e	pigment catabolic process	1/3489	2/35336	0.187729	3	1	1	Capana00g000503
GO:1905156	BP	e	negative regulation of photosynthesis	1/3489	2/35336	0.187729	6	1	1	Capana02g002314
GO:0052541	BP	e	plant-type cell wall cellulose metabolic process	1/3489	2/35336	0.187729	9	1	1	Capana04g001173
GO:0006562	BP	e	proline catabolic process	1/3489	2/35336	0.187729	10	1	1	Capana00g002895
GO:0046656	BP	e	folic acid biosynthetic process	1/3489	2/35336	0.187729	8	1	1	Capana10g002257
GO:0120256	BP	e	olefinic compound catabolic process	1/3489	2/35336	0.187729	4	1	1	Capana01g004230
GO:0016577	BP	e	histone demethylation	1/3489	2/35336	0.187729	9	1	1	Capana01g001692
GO:0043290	BP	e	apocarotenoid catabolic process	1/3489	2/35336	0.187729	7	1	1	Capana01g004230
GO:1903730	BP	e	regulation of phosphatidate phosphatase activity	1/3489	2/35336	0.187729	9	1	1	Capana04g000841
GO:0009835	BP	e	fruit ripening	1/3489	2/35336	0.187729	4	1	1	Capana01g004230
GO:0019357	BP	e	nicotinate nucleotide biosynthetic process	1/3489	2/35336	0.187729	10	1	1	Capana04g002274
GO:0052314	BP	e	phytoalexin metabolic process	1/3489	2/35336	0.187729	4	1	1	Capana01g000239
GO:0009404	BP	e	toxin metabolic process	1/3489	2/35336	0.187729	3	1	1	Capana01g000239
GO:0016107	BP	e	sesquiterpenoid catabolic process	1/3489	2/35336	0.187729	8	1	1	Capana01g004230
GO:0048235	BP	e	pollen sperm cell differentiation	1/3489	2/35336	0.187729	4	1	1	Capana01g000146
GO:0033206	BP	e	meiotic cytokinesis	1/3489	2/35336	0.187729	5	1	1	Capana00g002504
GO:0045037	BP	e	protein import into chloroplast stroma	1/3489	2/35336	0.187729	9	1	1	Capana11g002133
GO:0000966	BP	e	RNA 5'-end processing	1/3489	2/35336	0.187729	8	1	1	Capana12g002398
GO:0034410	BP	e	cell wall beta-glucan biosynthetic process	1/3489	2/35336	0.187729	9	1	1	Capana04g001173
GO:0070919	BP	e	production of siRNA involved in gene silencing by small RNA	1/3489	2/35336	0.187729	10	1	1	Capana11g001709
GO:0034477	BP	e	U6 snRNA 3'-end processing	1/3489	2/35336	0.187729	11	1	1	Capana11g000036
GO:0007112	BP	e	male meiosis cytokinesis	1/3489	2/35336	0.187729	6	1	1	Capana00g002504
GO:0034406	BP	e	cell wall beta-glucan metabolic process	1/3489	2/35336	0.187729	8	1	1	Capana04g001173
GO:0035494	BP	e	SNARE complex disassembly	1/3489	2/35336	0.187729	7	1	1	Capana00g002782
GO:0070076	BP	e	histone lysine demethylation	1/3489	2/35336	0.187729	10	1	1	Capana01g001692
GO:1901334	BP	e	lactone metabolic process	1/3489	2/35336	0.187729	4	1	1	Capana05g002401
GO:0046345	BP	e	abscisic acid catabolic process	1/3489	2/35336	0.187729	9	1	1	Capana01g004230
GO:0015748	BP	e	organophosphate ester transport	1/3489	2/35336	0.187729	5	1	1	Capana03g000152
GO:1901668	BP	e	regulation of superoxide dismutase activity	1/3489	2/35336	0.187729	5	1	1	Capana07g000991
GO:0009700	BP	e	indole phytoalexin biosynthetic process	1/3489	2/35336	0.187729	6	1	1	Capana01g000239
GO:0043162	BP	e	ubiquitin-dependent protein catabolic process via the multivesicular body sorting pathway	1/3489	2/35336	0.187729	9	1	1	Capana06g002471
GO:0009403	BP	e	toxin biosynthetic process	1/3489	2/35336	0.187729	4	1	1	Capana01g000239
GO:0046655	BP	e	folic acid metabolic process	1/3489	2/35336	0.187729	7	1	1	Capana10g002257
GO:0046473	BP	e	phosphatidic acid metabolic process	1/3489	2/35336	0.187729	7	1	1	Capana01g002353
GO:0010360	BP	e	negative regulation of anion channel activity	1/3489	2/35336	0.187729	9	1	1	Capana03g002801
GO:0032410	BP	e	negative regulation of transporter activity	1/3489	2/35336	0.187729	6	1	1	Capana03g002801
GO:0032413	BP	e	negative regulation of ion transmembrane transporter activity	1/3489	2/35336	0.187729	8	1	1	Capana03g002801
GO:1900865	BP	e	chloroplast RNA modification	1/3489	2/35336	0.187729	8	1	1	Capana07g002158
GO:0019184	BP	e	nonribosomal peptide biosynthetic process	1/3489	2/35336	0.187729	7	1	1	Capana01g000239
GO:0016075	BP	e	rRNA catabolic process	1/3489	2/35336	0.187729	9	1	1	Capana10g000158
GO:0052315	BP	e	phytoalexin biosynthetic process	1/3489	2/35336	0.187729	5	1	1	Capana01g000239
GO:0015996	BP	e	chlorophyll catabolic process	1/3489	2/35336	0.187729	7	1	1	Capana00g000503
GO:1901175	BP	e	lycopene metabolic process	1/3489	2/35336	0.187729	8	1	1	Capana08g001314
GO:0016574	BP	e	histone ubiquitination	1/3489	2/35336	0.187729	10	1	1	Capana01g001523
GO:1903960	BP	e	negative regulation of anion transmembrane transport	1/3489	2/35336	0.187729	8	1	1	Capana03g002801
GO:0022611	BP	e	dormancy process	1/3489	2/35336	0.187729	2	1	1	Capana01g001523
GO:0015914	BP	e	phospholipid transport	1/3489	2/35336	0.187729	6	1	1	Capana03g000152
GO:0019988	BP	e	charged-tRNA amino acid modification	1/3489	2/35336	0.187729	11	1	1	Capana09g000238
GO:0006336	BP	e	DNA replication-independent chromatin assembly	1/3489	2/35336	0.187729	7	1	1	Capana08g000335
GO:0006654	BP	e	phosphatidic acid biosynthetic process	1/3489	2/35336	0.187729	8	1	1	Capana01g002353
GO:0001682	BP	e	tRNA 5'-leader removal	1/3489	2/35336	0.187729	11	1	1	Capana12g002398
GO:0034661	BP	e	ncRNA catabolic process	1/3489	2/35336	0.187729	8	1	1	Capana10g000158
GO:0061635	BP	e	regulation of protein complex stability	1/3489	2/35336	0.187729	3	1	1	Capana04g002146
GO:0051085	BP	e	chaperone cofactor-dependent protein refolding	1/3489	2/35336	0.187729	5	1	1	Capana01g000078
GO:0000256	BP	e	allantoin catabolic process	1/3489	2/35336	0.187729	6	1	1	Capana02g001966
GO:0000255	BP	e	allantoin metabolic process	1/3489	2/35336	0.187729	5	1	1	Capana02g001966
GO:0043069	BP	e	negative regulation of programmed cell death	1/3489	2/35336	0.187729	6	1	1	Capana06g000284
GO:0002213	BP	e	defense response to insect	1/3489	2/35336	0.187729	6	1	1	Capana01g000239
GO:0006458	BP	e	'de novo' protein folding	1/3489	2/35336	0.187729	3	1	1	Capana01g000078
GO:0046497	BP	e	nicotinate nucleotide metabolic process	1/3489	2/35336	0.187729	9	1	1	Capana04g002274
GO:0034472	BP	e	snRNA 3'-end processing	1/3489	2/35336	0.187729	10	1	1	Capana11g000036
GO:1901671	BP	e	positive regulation of superoxide dismutase activity	1/3489	2/35336	0.187729	6	1	1	Capana07g000991
GO:0034724	BP	e	DNA replication-independent chromatin organization	1/3489	2/35336	0.187729	5	1	1	Capana08g000335
GO:0035304	BP	e	regulation of protein dephosphorylation	1/3489	2/35336	0.187729	8	1	1	Capana03g004450
GO:0051084	BP	e	'de novo' posttranslational protein folding	1/3489	2/35336	0.187729	4	1	1	Capana01g000078
GO:0010413	BP	e	glucuronoxylan metabolic process	1/3489	2/35336	0.187729	9	1	1	Capana12g001371
GO:0043628	BP	e	ncRNA 3'-end processing	1/3489	2/35336	0.187729	9	1	1	Capana11g000036
GO:1903792	BP	e	negative regulation of anion transport	1/3489	2/35336	0.187729	7	1	1	Capana03g002801
GO:0019358	BP	e	nicotinate nucleotide salvage	1/3489	2/35336	0.187729	11	1	1	Capana04g002274
GO:0034763	BP	e	negative regulation of transmembrane transport	1/3489	2/35336	0.187729	6	1	1	Capana03g002801
GO:0099116	BP	e	tRNA 5'-end processing	1/3489	2/35336	0.187729	10	1	1	Capana12g002398
GO:1901177	BP	e	lycopene biosynthetic process	1/3489	2/35336	0.187729	9	1	1	Capana08g001314
GO:0010162	BP	e	seed dormancy process	1/3489	2/35336	0.187729	3	1	1	Capana01g001523
GO:0052324	BP	e	plant-type cell wall cellulose biosynthetic process	1/3489	2/35336	0.187729	10	1	1	Capana04g001173
GO:0010390	BP	e	histone monoubiquitination	1/3489	2/35336	0.187729	11	1	1	Capana01g001523
GO:1990116	BP	e	ribosome-associated ubiquitin-dependent protein catabolic process	1/3489	2/35336	0.187729	10	1	1	Capana09g000968
GO:1900057	BP	e	positive regulation of leaf senescence	1/3489	2/35336	0.187729	5	1	1	Capana01g002588
GO:0043666	BP	e	regulation of phosphoprotein phosphatase activity	1/3489	2/35336	0.187729	9	1	1	Capana03g004450
GO:0009649	BP	e	entrainment of circadian clock	1/3489	2/35336	0.187729	4	1	1	Capana08g002528
GO:0034471	BP	e	ncRNA 5'-end processing	1/3489	2/35336	0.187729	9	1	1	Capana12g002398
GO:0052889	BP	e	9,9'-di-cis-zeta-carotene desaturation to 7,9,7',9'-tetra-cis-lycopene	1/3489	2/35336	0.187729	8	1	1	Capana08g001314
GO:0061640	BP	e	cytoskeleton-dependent cytokinesis	1/3489	2/35336	0.187729	4	1	1	Capana00g002504
GO:0010417	BP	e	glucuronoxylan biosynthetic process	1/3489	2/35336	0.187729	10	1	1	Capana12g001371
GO:1903533	BP	e	regulation of protein targeting	1/3489	2/35336	0.187729	8	1	1	Capana03g000950
GO:0018026	BP	e	peptidyl-lysine monomethylation	1/3489	2/35336	0.187729	10	1	1	Capana05g001272
GO:0032527	BP	e	protein exit from endoplasmic reticulum	1/3489	2/35336	0.187729	7	1	1	Capana03g001950
GO:1900055	BP	e	regulation of leaf senescence	1/3489	2/35336	0.187729	4	1	1	Capana01g002588
GO:0080163	BP	e	regulation of protein serine/threonine phosphatase activity	1/3489	2/35336	0.187729	10	1	1	Capana03g004450
GO:0043271	BP	e	negative regulation of ion transport	1/3489	2/35336	0.187729	6	1	1	Capana03g002801
GO:0010037	BP	e	response to carbon dioxide	1/3489	2/35336	0.187729	4	1	1	Capana02g000986
GO:0033015	BP	e	tetrapyrrole catabolic process	1/3489	2/35336	0.187729	5	1	1	Capana00g000503
GO:0046217	BP	e	indole phytoalexin metabolic process	1/3489	2/35336	0.187729	5	1	1	Capana01g000239
GO:0048229	BP	e	gametophyte development	5/3489	28/35336	0.19095	4	5	1	Capana00g002504, Capana03g003228, Capana07g002094, Capana11g000872, Capana12g002023
GO:0007165	BP	e	signal transduction	57/3489	489/35336	0.193772	4	57	1	Capana00g000202, Capana00g000845, Capana00g001308, Capana00g001530, Capana00g001997, Capana00g002164, Capana00g004737, Capana00g004849, Capana00g004851, Capana00g004853, Capana00g004854, Capana00g004861, Capana01g000078, Capana01g001855, Capana01g002353, Capana01g004257, Capana01g004258, Capana02g000158, Capana02g001666, Capana03g000812, Capana03g000844, Capana03g001818, Capana03g002801, Capana03…
GO:0055086	BP	e	nucleobase-containing small molecule metabolic process	40/3489	335/35336	0.197821	5	40	1	Capana00g000771, Capana00g001051, Capana00g001351, Capana00g003785, Capana01g000182, Capana01g000752, Capana01g001843, Capana01g001874, Capana02g000060, Capana02g000864, Capana02g001753, Capana02g002840, Capana03g000098, Capana03g003995, Capana04g000254, Capana04g000950, Capana04g001551, Capana04g001552, Capana04g001789, Capana04g002274, Capana05g001105, Capana05g001356, Capana05g001872, Capana06…
GO:0009991	BP	e	response to extracellular stimulus	5/3489	29/35336	0.201429	3	5	1	Capana00g003865, Capana01g003402, Capana06g002062, Capana06g002063, Capana11g000110
GO:0042254	BP	e	ribosome biogenesis	5/3489	29/35336	0.201429	5	5	1	Capana02g000565, Capana02g001837, Capana08g001281, Capana08g001283, Capana09g002393
GO:0000154	BP	e	rRNA modification	3/3489	16/35336	0.205349	10	3	1	Capana04g000316, Capana04g000317, Capana11g001921
GO:0043401	BP	e	steroid hormone mediated signaling pathway	3/3489	16/35336	0.205349	6	3	1	Capana01g001855, Capana02g001666, Capana11g000389
GO:0042168	BP	e	heme metabolic process	3/3489	16/35336	0.205349	6	3	1	Capana03g001169, Capana06g001887, Capana10g001493
GO:0009742	BP	e	brassinosteroid mediated signaling pathway	3/3489	16/35336	0.205349	7	3	1	Capana01g001855, Capana02g001666, Capana11g000389
GO:0048017	BP	e	inositol lipid-mediated signaling	3/3489	16/35336	0.205349	6	3	1	Capana00g001308, Capana01g002353, Capana04g002812
GO:0010498	BP	e	proteasomal protein catabolic process	7/3489	45/35336	0.206161	7	7	1	Capana01g000078, Capana01g003170, Capana04g002146, Capana09g000968, Capana09g001805, Capana09g001806, Capana10g001705
GO:0009772	BP	e	photosynthetic electron transport in photosystem II	7/3489	45/35336	0.206161	6	7	1	Capana00g001154, Capana00g001211, Capana00g001698, Capana01g001865, Capana03g001476, Capana04g000674, Capana07g001275
GO:0043161	BP	e	proteasome-mediated ubiquitin-dependent protein catabolic process	7/3489	45/35336	0.206161	9	7	1	Capana01g000078, Capana01g003170, Capana04g002146, Capana09g000968, Capana09g001805, Capana09g001806, Capana10g001705
GO:0055085	BP	e	transmembrane transport	48/3489	407/35336	0.209152	4	48	1	Capana00g000577, Capana00g000771, Capana00g001170, Capana00g001351, Capana00g001352, Capana00g004262, Capana00g004648, Capana01g001234, Capana01g001874, Capana01g003905, Capana01g004315, Capana02g000072, Capana02g000864, Capana02g001354, Capana02g002316, Capana02g002425, Capana02g002840, Capana02g002848, Capana03g001955, Capana03g003995, Capana04g000034, Capana04g000950, Capana04g001600, Capana04…
GO:0006221	BP	e	pyrimidine nucleotide biosynthetic process	5/3489	30/35336	0.21316	9	5	1	Capana00g001051, Capana01g000752, Capana06g000601, Capana06g000602, Capana09g002319
GO:0055065	BP	e	metal ion homeostasis	5/3489	30/35336	0.21316	7	5	1	Capana02g000787, Capana02g003480, Capana04g002044, Capana05g002051, Capana06g000256
GO:0019693	BP	e	ribose phosphate metabolic process	28/3489	227/35336	0.218497	5	28	1	Capana00g000771, Capana00g001351, Capana01g001843, Capana01g001874, Capana02g000060, Capana02g000864, Capana02g001753, Capana02g002840, Capana03g000098, Capana03g003995, Capana04g000254, Capana04g000950, Capana04g001789, Capana05g001105, Capana05g001356, Capana05g001872, Capana06g000601, Capana06g000602, Capana06g001956, Capana06g001991, Capana06g002716, Capana07g000514, Capana07g000556, Capana07…
GO:0009259	BP	e	ribonucleotide metabolic process	28/3489	227/35336	0.218497	8	28	1	Capana00g000771, Capana00g001351, Capana01g001843, Capana01g001874, Capana02g000060, Capana02g000864, Capana02g001753, Capana02g002840, Capana03g000098, Capana03g003995, Capana04g000254, Capana04g000950, Capana04g001789, Capana05g001105, Capana05g001356, Capana05g001872, Capana06g000601, Capana06g000602, Capana06g001956, Capana06g001991, Capana06g002716, Capana07g000514, Capana07g000556, Capana07…
GO:0042822	BP	e	pyridoxal phosphate metabolic process	2/3489	9/35336	0.220808	6	2	1	Capana00g000072, Capana03g000345
GO:0009435	BP	e	NAD biosynthetic process	2/3489	9/35336	0.220808	11	2	1	Capana04g002274, Capana07g002385
GO:0140013	BP	e	meiotic nuclear division	2/3489	9/35336	0.220808	7	2	1	Capana07g001011, Capana07g001012
GO:1903789	BP	e	regulation of amino acid transmembrane transport	2/3489	9/35336	0.220808	7	2	1	Capana02g003213, Capana03g000930
GO:0120029	BP	e	proton export across plasma membrane	2/3489	9/35336	0.220808	9	2	1	Capana04g001600, Capana07g000268
GO:0000280	BP	e	nuclear division	2/3489	9/35336	0.220808	6	2	1	Capana07g001011, Capana07g001012
GO:0031507	BP	e	heterochromatin assembly	2/3489	9/35336	0.220808	8	2	1	Capana06g002049, Capana06g002050
GO:1905392	BP	e	plant organ morphogenesis	2/3489	9/35336	0.220808	3	2	1	Capana01g001523, Capana02g001837
GO:0032509	BP	e	endosome transport via multivesicular body sorting pathway	2/3489	9/35336	0.220808	6	2	1	Capana08g001192, Capana10g001531
GO:0046184	BP	e	aldehyde biosynthetic process	2/3489	9/35336	0.220808	4	2	1	Capana00g000072, Capana03g000345
GO:0032890	BP	e	regulation of organic acid transport	2/3489	9/35336	0.220808	5	2	1	Capana02g003213, Capana03g000930
GO:0007140	BP	e	male meiotic nuclear division	2/3489	9/35336	0.220808	8	2	1	Capana07g001011, Capana07g001012
GO:0042823	BP	e	pyridoxal phosphate biosynthetic process	2/3489	9/35336	0.220808	7	2	1	Capana00g000072, Capana03g000345
GO:0140115	BP	e	export across plasma membrane	2/3489	9/35336	0.220808	5	2	1	Capana04g001600, Capana07g000268
GO:0070828	BP	e	heterochromatin organization	2/3489	9/35336	0.220808	5	2	1	Capana06g002049, Capana06g002050
GO:0016556	BP	e	mRNA modification	2/3489	9/35336	0.220808	8	2	1	Capana03g004182, Capana09g001714
GO:0051952	BP	e	regulation of amine transport	2/3489	9/35336	0.220808	5	2	1	Capana02g003213, Capana03g000930
GO:0071941	BP	e	nitrogen cycle metabolic process	2/3489	9/35336	0.220808	3	2	1	Capana03g001237, Capana03g001242
GO:0045814	BP	e	negative regulation of gene expression, epigenetic	2/3489	9/35336	0.220808	7	2	1	Capana06g002049, Capana06g002050
GO:0080143	BP	e	regulation of amino acid export	2/3489	9/35336	0.220808	8	2	1	Capana02g003213, Capana03g000930
GO:0051955	BP	e	regulation of amino acid transport	2/3489	9/35336	0.220808	6	2	1	Capana02g003213, Capana03g000930
GO:0019318	BP	e	hexose metabolic process	16/3489	123/35336	0.226978	5	16	1	Capana00g000656, Capana00g000874, Capana00g003378, Capana00g004466, Capana01g000276, Capana01g002820, Capana01g002824, Capana02g002649, Capana04g000802, Capana05g001191, Capana06g001649, Capana07g001122, Capana09g000869, Capana11g001873, Capana12g001295, Capana12g002066
GO:0019725	BP	e	cellular homeostasis	24/3489	194/35336	0.228424	4	24	1	Capana00g003875, Capana00g005033, Capana01g003136, Capana01g003662, Capana02g000787, Capana02g002149, Capana02g002207, Capana02g003480, Capana03g000800, Capana03g003568, Capana04g000166, Capana04g001600, Capana04g002044, Capana04g002572, Capana05g001356, Capana05g001886, Capana05g002051, Capana06g000256, Capana06g000329, Capana07g001338, Capana07g002194, Capana08g000303, Capana08g002361, Capana10…
GO:0090407	BP	e	organophosphate biosynthetic process	40/3489	337/35336	0.231979	5	40	1	Capana00g000072, Capana00g000771, Capana00g001051, Capana00g001308, Capana00g001351, Capana00g003075, Capana01g000752, Capana01g001213, Capana01g001874, Capana01g002353, Capana02g000864, Capana02g001753, Capana02g002065, Capana02g002529, Capana02g002840, Capana03g000345, Capana03g002393, Capana03g003995, Capana04g000254, Capana04g000950, Capana04g001551, Capana04g001552, Capana04g001789, Capana04…
GO:0019438	BP	e	aromatic compound biosynthetic process	75/3489	670/35336	0.239567	4	75	1	Capana00g000072, Capana00g000771, Capana00g001010, Capana00g001041, Capana00g001051, Capana00g001351, Capana00g002838, Capana00g003075, Capana00g003672, Capana00g003673, Capana00g003729, Capana00g004890, Capana01g000239, Capana01g000343, Capana01g000344, Capana01g000345, Capana01g000346, Capana01g000752, Capana01g001874, Capana01g002094, Capana02g000864, Capana02g001385, Capana02g001510, Capana02…
GO:0009260	BP	e	ribonucleotide biosynthetic process	21/3489	167/35336	0.240973	9	21	1	Capana00g000771, Capana00g001351, Capana01g001874, Capana02g000864, Capana02g001753, Capana02g002840, Capana03g003995, Capana04g000254, Capana04g000950, Capana04g001789, Capana05g001872, Capana06g000601, Capana06g000602, Capana06g001956, Capana06g001991, Capana07g000514, Capana07g000556, Capana07g001275, Capana08g002254, Capana08g002255, Capana10g001219
GO:0046390	BP	e	ribose phosphate biosynthetic process	21/3489	167/35336	0.240973	6	21	1	Capana00g000771, Capana00g001351, Capana01g001874, Capana02g000864, Capana02g001753, Capana02g002840, Capana03g003995, Capana04g000254, Capana04g000950, Capana04g001789, Capana05g001872, Capana06g000601, Capana06g000602, Capana06g001956, Capana06g001991, Capana07g000514, Capana07g000556, Capana07g001275, Capana08g002254, Capana08g002255, Capana10g001219
GO:0008033	BP	e	tRNA processing	11/3489	78/35336	0.249628	9	11	1	Capana01g001549, Capana03g001357, Capana03g003460, Capana04g000316, Capana04g000317, Capana06g000295, Capana06g000490, Capana06g002529, Capana09g000238, Capana12g001845, Capana12g002398
GO:0000160	BP	e	phosphorelay signal transduction system	8/3489	55/35336	0.253207	6	8	1	Capana00g004737, Capana03g000812, Capana03g001818, Capana04g000852, Capana05g000016, Capana06g000680, Capana12g001527, Capana12g002081
GO:1901419	BP	e	regulation of response to alcohol	2/3489	10/35336	0.259009	4	2	1	Capana00g004456, Capana03g002801
GO:0009787	BP	e	regulation of abscisic acid-activated signaling pathway	2/3489	10/35336	0.259009	6	2	1	Capana00g004456, Capana03g002801
GO:0006536	BP	e	glutamate metabolic process	2/3489	10/35336	0.259009	9	2	1	Capana00g003785, Capana03g001534
GO:0043067	BP	e	regulation of programmed cell death	2/3489	10/35336	0.259009	5	2	1	Capana02g002314, Capana06g000284
GO:0071985	BP	e	multivesicular body sorting pathway	2/3489	10/35336	0.259009	5	2	1	Capana08g001192, Capana10g001531
GO:1905957	BP	e	regulation of cellular response to alcohol	2/3489	10/35336	0.259009	5	2	1	Capana00g004456, Capana03g002801
GO:0016071	BP	e	mRNA metabolic process	28/3489	230/35336	0.265985	7	28	1	Capana00g000241, Capana00g000442, Capana00g000707, Capana00g000860, Capana00g000931, Capana00g002721, Capana00g002722, Capana00g004369, Capana02g001837, Capana03g001335, Capana03g001896, Capana03g002896, Capana03g004182, Capana04g000841, Capana06g000559, Capana06g000683, Capana08g001280, Capana08g002485, Capana09g000149, Capana09g001714, Capana10g002333, Capana11g000212, Capana11g000987, Capana11…
GO:0032386	BP	e	regulation of intracellular transport	1/3489	3/35336	0.267935	5	1	1	Capana03g000950
GO:0006529	BP	e	asparagine biosynthetic process	1/3489	3/35336	0.267935	10	1	1	Capana06g002516
GO:0070814	BP	e	hydrogen sulfide biosynthetic process	1/3489	3/35336	0.267935	5	1	1	Capana02g002971
GO:0008614	BP	e	pyridoxine metabolic process	1/3489	3/35336	0.267935	6	1	1	Capana03g001025
GO:0010677	BP	e	negative regulation of cellular carbohydrate metabolic process	1/3489	3/35336	0.267935	7	1	1	Capana05g000430
GO:0052542	BP	e	defense response by callose deposition	1/3489	3/35336	0.267935	5	1	1	Capana01g000239
GO:0010206	BP	e	photosystem II repair	1/3489	3/35336	0.267935	7	1	1	Capana02g002314
GO:0061077	BP	e	chaperone-mediated protein folding	1/3489	3/35336	0.267935	3	1	1	Capana01g000078
GO:1902584	BP	e	positive regulation of response to water deprivation	1/3489	3/35336	0.267935	6	1	1	Capana11g000872
GO:0010155	BP	e	regulation of proton transport	1/3489	3/35336	0.267935	8	1	1	Capana09g000788
GO:0051453	BP	e	regulation of intracellular pH	1/3489	3/35336	0.267935	10	1	1	Capana04g001600
GO:0009450	BP	e	gamma-aminobutyric acid catabolic process	1/3489	3/35336	0.267935	8	1	1	Capana11g000937
GO:0009687	BP	e	abscisic acid metabolic process	1/3489	3/35336	0.267935	8	1	1	Capana01g004230
GO:0016143	BP	e	S-glycoside metabolic process	1/3489	3/35336	0.267935	5	1	1	Capana01g000239
GO:0006011	BP	e	UDP-glucose metabolic process	1/3489	3/35336	0.267935	7	1	1	Capana00g003785
GO:0033157	BP	e	regulation of intracellular protein transport	1/3489	3/35336	0.267935	7	1	1	Capana03g000950
GO:0016236	BP	e	macroautophagy	1/3489	3/35336	0.267935	5	1	1	Capana03g001220
GO:0030004	BP	e	cellular monovalent inorganic cation homeostasis	1/3489	3/35336	0.267935	8	1	1	Capana04g001600
GO:0006528	BP	e	asparagine metabolic process	1/3489	3/35336	0.267935	9	1	1	Capana06g002516
GO:0006111	BP	e	regulation of gluconeogenesis	1/3489	3/35336	0.267935	8	1	1	Capana05g000430
GO:1902644	BP	e	tertiary alcohol metabolic process	1/3489	3/35336	0.267935	5	1	1	Capana01g004230
GO:1903959	BP	e	regulation of anion transmembrane transport	1/3489	3/35336	0.267935	7	1	1	Capana03g002801
GO:1901562	BP	e	response to paraquat	1/3489	3/35336	0.267935	4	1	1	Capana03g002064
GO:0019722	BP	e	calcium-mediated signaling	1/3489	3/35336	0.267935	7	1	1	Capana00g000202
GO:0045721	BP	e	negative regulation of gluconeogenesis	1/3489	3/35336	0.267935	9	1	1	Capana05g000430
GO:0019757	BP	e	glycosinolate metabolic process	1/3489	3/35336	0.267935	5	1	1	Capana01g000239
GO:0052482	BP	e	defense response by cell wall thickening	1/3489	3/35336	0.267935	8	1	1	Capana01g000239
GO:0035435	BP	e	phosphate ion transmembrane transport	1/3489	3/35336	0.267935	8	1	1	Capana06g001078
GO:0008285	BP	e	negative regulation of cell population proliferation	1/3489	3/35336	0.267935	5	1	1	Capana01g002588
GO:0000451	BP	e	rRNA 2'-O-methylation	1/3489	3/35336	0.267935	12	1	1	Capana11g001921
GO:0044764	BP	e	multi-organism cellular process	1/3489	3/35336	0.267935	2	1	1	Capana12g002023
GO:0019365	BP	e	pyridine nucleotide salvage	1/3489	3/35336	0.267935	10	1	1	Capana04g002274
GO:0030968	BP	e	endoplasmic reticulum unfolded protein response	1/3489	3/35336	0.267935	5	1	1	Capana01g000078
GO:0060341	BP	e	regulation of cellular localization	1/3489	3/35336	0.267935	4	1	1	Capana03g000950
GO:0007224	BP	e	smoothened signaling pathway	1/3489	3/35336	0.267935	6	1	1	Capana00g001530
GO:0043288	BP	e	apocarotenoid metabolic process	1/3489	3/35336	0.267935	6	1	1	Capana01g004230
GO:0070813	BP	e	hydrogen sulfide metabolic process	1/3489	3/35336	0.267935	4	1	1	Capana02g002971
GO:0046487	BP	e	glyoxylate metabolic process	1/3489	3/35336	0.267935	7	1	1	Capana04g001639
GO:0008214	BP	e	protein dealkylation	1/3489	3/35336	0.267935	7	1	1	Capana01g001692
GO:0031497	BP	e	chromatin assembly	1/3489	3/35336	0.267935	6	1	1	Capana08g000335
GO:0008615	BP	e	pyridoxine biosynthetic process	1/3489	3/35336	0.267935	7	1	1	Capana03g001025
GO:0045116	BP	e	protein neddylation	1/3489	3/35336	0.267935	9	1	1	Capana11g000604
GO:0051353	BP	e	positive regulation of oxidoreductase activity	1/3489	3/35336	0.267935	5	1	1	Capana07g000991
GO:0051051	BP	e	negative regulation of transport	1/3489	3/35336	0.267935	5	1	1	Capana03g002801
GO:0009292	BP	e	genetic transfer	1/3489	3/35336	0.267935	3	1	1	Capana12g002023
GO:0009083	BP	e	branched-chain amino acid catabolic process	1/3489	3/35336	0.267935	8	1	1	Capana12g002919
GO:0006893	BP	e	Golgi to plasma membrane transport	1/3489	3/35336	0.267935	7	1	1	Capana12g001223
GO:0006892	BP	e	post-Golgi vesicle-mediated transport	1/3489	3/35336	0.267935	6	1	1	Capana12g001223
GO:0009294	BP	e	DNA mediated transformation	1/3489	3/35336	0.267935	4	1	1	Capana12g002023
GO:0030422	BP	e	production of siRNA involved in RNA interference	1/3489	3/35336	0.267935	10	1	1	Capana11g001709
GO:0052544	BP	e	defense response by callose deposition in cell wall	1/3489	3/35336	0.267935	9	1	1	Capana01g000239
GO:2000070	BP	e	regulation of response to water deprivation	1/3489	3/35336	0.267935	5	1	1	Capana11g000872
GO:0006513	BP	e	protein monoubiquitination	1/3489	3/35336	0.267935	10	1	1	Capana01g001523
GO:0051341	BP	e	regulation of oxidoreductase activity	1/3489	3/35336	0.267935	4	1	1	Capana07g000991
GO:0006482	BP	e	protein demethylation	1/3489	3/35336	0.267935	8	1	1	Capana01g001692
GO:0010906	BP	e	regulation of glucose metabolic process	1/3489	3/35336	0.267935	7	1	1	Capana05g000430
GO:0019760	BP	e	glucosinolate metabolic process	1/3489	3/35336	0.267935	6	1	1	Capana01g000239
GO:0008612	BP	e	peptidyl-lysine modification to peptidyl-hypusine	1/3489	3/35336	0.267935	9	1	1	Capana01g000726
GO:0002181	BP	e	cytoplasmic translation	1/3489	3/35336	0.267935	8	1	1	Capana12g000958
GO:0030641	BP	e	regulation of cellular pH	1/3489	3/35336	0.267935	9	1	1	Capana04g001600
GO:0009448	BP	e	gamma-aminobutyric acid metabolic process	1/3489	3/35336	0.267935	7	1	1	Capana11g000937
GO:0000453	BP	e	enzyme-directed rRNA 2'-O-methylation	1/3489	3/35336	0.267935	13	1	1	Capana11g001921
GO:0010359	BP	e	regulation of anion channel activity	1/3489	3/35336	0.267935	8	1	1	Capana03g002801
GO:0016973	BP	e	poly(A)+ mRNA export from nucleus	1/3489	3/35336	0.267935	10	1	1	Capana09g000470
GO:0006081	BP	e	cellular aldehyde metabolic process	4/3489	23/35336	0.278132	3	4	1	Capana00g000072, Capana03g000345, Capana04g001639, Capana05g002179
GO:0009110	BP	e	vitamin biosynthetic process	6/3489	40/35336	0.28217	4	6	1	Capana00g000072, Capana00g003075, Capana01g000240, Capana03g000345, Capana03g001025, Capana10g002257
GO:0042180	BP	e	cellular ketone metabolic process	4/3489	24/35336	0.290144	3	4	1	Capana03g000968, Capana03g003874, Capana05g001050, Capana05g001051
GO:0072329	BP	e	monocarboxylic acid catabolic process	4/3489	24/35336	0.290144	7	4	1	Capana01g004230, Capana02g003489, Capana04g001639, Capana07g000703
GO:0016567	BP	e	protein ubiquitination	6/3489	41/35336	0.291441	9	6	1	Capana01g001523, Capana01g001723, Capana01g002588, Capana01g003162, Capana02g001382, Capana04g002146
GO:1901659	BP	e	glycosyl compound biosynthetic process	2/3489	11/35336	0.297264	5	2	1	Capana01g000239, Capana06g001835
GO:0006744	BP	e	ubiquinone biosynthetic process	2/3489	11/35336	0.297264	6	2	1	Capana03g000968, Capana03g003874
GO:0005985	BP	e	sucrose metabolic process	2/3489	11/35336	0.297264	6	2	1	Capana03g002552, Capana03g003656
GO:0009860	BP	e	pollen tube growth	2/3489	11/35336	0.297264	6	2	1	Capana02g003480, Capana09g001148
GO:0010228	BP	e	vegetative to reproductive phase transition of meristem	2/3489	11/35336	0.297264	3	2	1	Capana01g001523, Capana07g001106
GO:0006743	BP	e	ubiquinone metabolic process	2/3489	11/35336	0.297264	5	2	1	Capana03g000968, Capana03g003874
GO:0051336	BP	e	regulation of hydrolase activity	2/3489	11/35336	0.297264	4	2	1	Capana03g004450, Capana04g000841
GO:0050801	BP	e	ion homeostasis	6/3489	42/35336	0.301653	5	6	1	Capana02g000787, Capana02g003480, Capana04g001600, Capana04g002044, Capana05g002051, Capana06g000256
GO:0071496	BP	e	cellular response to external stimulus	4/3489	25/35336	0.303682	3	4	1	Capana00g003865, Capana06g002062, Capana06g002063, Capana11g000110
GO:0031668	BP	e	cellular response to extracellular stimulus	4/3489	25/35336	0.303682	4	4	1	Capana00g003865, Capana06g002062, Capana06g002063, Capana11g000110
GO:0009642	BP	e	response to light intensity	4/3489	25/35336	0.303682	5	4	1	Capana01g002820, Capana02g002314, Capana03g003781, Capana08g002219
GO:0009150	BP	e	purine ribonucleotide metabolic process	26/3489	218/35336	0.304757	9	26	1	Capana00g000771, Capana00g001351, Capana01g001843, Capana01g001874, Capana02g000060, Capana02g000864, Capana02g001753, Capana02g002840, Capana03g000098, Capana03g003995, Capana04g000254, Capana04g000950, Capana04g001789, Capana05g001105, Capana05g001356, Capana05g001872, Capana06g001956, Capana06g001991, Capana06g002716, Capana07g000514, Capana07g000556, Capana07g001275, Capana08g002254, Capana08…
GO:0030163	BP	e	protein catabolic process	9/3489	67/35336	0.305252	5	9	1	Capana01g000078, Capana01g003170, Capana02g002314, Capana03g000057, Capana04g002146, Capana09g000968, Capana09g001805, Capana09g001806, Capana10g001705
GO:0006508	BP	e	proteolysis	32/3489	272/35336	0.306473	5	32	1	Capana00g002832, Capana00g004456, Capana00g004496, Capana00g004786, Capana01g000078, Capana01g000680, Capana01g001277, Capana01g001723, Capana01g003170, Capana02g000255, Capana02g001382, Capana02g002314, Capana03g002511, Capana03g004344, Capana04g002146, Capana05g000584, Capana05g001440, Capana06g001240, Capana06g002471, Capana06g003065, Capana07g001274, Capana09g000802, Capana09g000803, Capana09…
GO:0018904	BP	e	ether metabolic process	4/3489	26/35336	0.318549	3	4	1	Capana02g002149, Capana07g002194, Capana08g002361, Capana10g000375
GO:0006662	BP	e	glycerol ether metabolic process	4/3489	26/35336	0.318549	4	4	1	Capana02g002149, Capana07g002194, Capana08g002361, Capana10g000375
GO:0009073	BP	e	aromatic amino acid family biosynthetic process	4/3489	26/35336	0.318549	8	4	1	Capana00g003729, Capana05g000532, Capana06g002315, Capana09g001606
GO:0015985	BP	e	energy coupled proton transport, down electrochemical gradient	13/3489	104/35336	0.326596	9	13	1	Capana00g000771, Capana00g001351, Capana01g001874, Capana02g000864, Capana02g002840, Capana03g003995, Capana04g000950, Capana04g001789, Capana05g001872, Capana06g001956, Capana07g000514, Capana07g001275, Capana10g001219
GO:0006754	BP	e	ATP biosynthetic process	13/3489	104/35336	0.326596	11	13	1	Capana00g000771, Capana00g001351, Capana01g001874, Capana02g000864, Capana02g002840, Capana03g003995, Capana04g000950, Capana04g001789, Capana05g001872, Capana06g001956, Capana07g000514, Capana07g001275, Capana10g001219
GO:0015986	BP	e	ATP synthesis coupled proton transport	13/3489	104/35336	0.326596	12	13	1	Capana00g000771, Capana00g001351, Capana01g001874, Capana02g000864, Capana02g002840, Capana03g003995, Capana04g000950, Capana04g001789, Capana05g001872, Capana06g001956, Capana07g000514, Capana07g001275, Capana10g001219
GO:0009064	BP	e	glutamine family amino acid metabolic process	10/3489	76/35336	0.333211	8	10	1	Capana00g002895, Capana00g003785, Capana00g004647, Capana00g004648, Capana01g001955, Capana02g001753, Capana03g001534, Capana06g002516, Capana08g002254, Capana08g002255
GO:0021700	BP	e	developmental maturation	2/3489	12/35336	0.33519	2	2	1	Capana01g004230, Capana03g003656
GO:0002229	BP	e	defense response to oomycetes	2/3489	12/35336	0.33519	6	2	1	Capana01g001685, Capana09g001782
GO:0048609	BP	e	multicellular organismal reproductive process	2/3489	12/35336	0.33519	2	2	1	Capana01g001523, Capana03g003656
GO:0042219	BP	e	cellular modified amino acid catabolic process	2/3489	12/35336	0.33519	5	2	1	Capana01g004097, Capana06g001572
GO:0035825	BP	e	homologous recombination	2/3489	12/35336	0.33519	8	2	1	Capana01g004260, Capana03g004640
GO:0009832	BP	e	plant-type cell wall biogenesis	2/3489	12/35336	0.33519	5	2	1	Capana04g001173, Capana12g001371
GO:0140527	BP	e	reciprocal homologous recombination	2/3489	12/35336	0.33519	9	2	1	Capana01g004260, Capana03g004640
GO:0006900	BP	e	vesicle budding from membrane	2/3489	12/35336	0.33519	6	2	1	Capana03g000152, Capana04g002857
GO:0019344	BP	e	cysteine biosynthetic process	2/3489	12/35336	0.33519	10	2	1	Capana02g002207, Capana09g000219
GO:0007131	BP	e	reciprocal meiotic recombination	2/3489	12/35336	0.33519	10	2	1	Capana01g004260, Capana03g004640
GO:0046621	BP	e	negative regulation of organ growth	1/3489	4/35336	0.340224	6	1	1	Capana01g002588
GO:0006826	BP	e	iron ion transport	1/3489	4/35336	0.340224	8	1	1	Capana05g002051
GO:0046620	BP	e	regulation of organ growth	1/3489	4/35336	0.340224	5	1	1	Capana01g002588
GO:0019932	BP	e	second-messenger-mediated signaling	1/3489	4/35336	0.340224	6	1	1	Capana00g000202
GO:0072598	BP	e	protein localization to chloroplast	1/3489	4/35336	0.340224	6	1	1	Capana11g002133
GO:0015976	BP	e	carbon utilization	1/3489	4/35336	0.340224	1	1	1	Capana02g000986
GO:0034982	BP	e	mitochondrial protein processing	1/3489	4/35336	0.340224	7	1	1	Capana03g002511
GO:0090056	BP	e	regulation of chlorophyll metabolic process	1/3489	4/35336	0.340224	6	1	1	Capana03g003781
GO:0018196	BP	e	peptidyl-asparagine modification	1/3489	4/35336	0.340224	8	1	1	Capana08g002589
GO:0015918	BP	e	sterol transport	1/3489	4/35336	0.340224	6	1	1	Capana00g004831
GO:0034389	BP	e	lipid droplet organization	1/3489	4/35336	0.340224	5	1	1	Capana11g000872
GO:0051223	BP	e	regulation of protein transport	1/3489	4/35336	0.340224	6	1	1	Capana03g000950
GO:0018022	BP	e	peptidyl-lysine methylation	1/3489	4/35336	0.340224	9	1	1	Capana05g001272
GO:1901000	BP	e	regulation of response to salt stress	1/3489	4/35336	0.340224	6	1	1	Capana04g000986
GO:0032365	BP	e	intracellular lipid transport	1/3489	4/35336	0.340224	6	1	1	Capana00g004831
GO:0042548	BP	e	regulation of photosynthesis, light reaction	1/3489	4/35336	0.340224	6	1	1	Capana02g002314
GO:0045912	BP	e	negative regulation of carbohydrate metabolic process	1/3489	4/35336	0.340224	6	1	1	Capana05g000430
GO:0032880	BP	e	regulation of protein localization	1/3489	4/35336	0.340224	4	1	1	Capana03g000950
GO:1901463	BP	e	regulation of tetrapyrrole biosynthetic process	1/3489	4/35336	0.340224	6	1	1	Capana03g003781
GO:0009567	BP	e	double fertilization forming a zygote and endosperm	1/3489	4/35336	0.340224	3	1	1	Capana00g004262
GO:0043605	BP	e	cellular amide catabolic process	1/3489	4/35336	0.340224	5	1	1	Capana02g001966
GO:0018279	BP	e	protein N-linked glycosylation via asparagine	1/3489	4/35336	0.340224	9	1	1	Capana08g002589
GO:0043467	BP	e	regulation of generation of precursor metabolites and energy	1/3489	4/35336	0.340224	5	1	1	Capana02g002314
GO:0007021	BP	e	tubulin complex assembly	1/3489	4/35336	0.340224	7	1	1	Capana03g003232
GO:0006714	BP	e	sesquiterpenoid metabolic process	1/3489	4/35336	0.340224	7	1	1	Capana01g004230
GO:0071281	BP	e	cellular response to iron ion	1/3489	4/35336	0.340224	6	1	1	Capana06g000680
GO:0001927	BP	e	exocyst assembly	1/3489	4/35336	0.340224	7	1	1	Capana12g001223
GO:0003333	BP	e	amino acid transmembrane transport	1/3489	4/35336	0.340224	8	1	1	Capana08g002210
GO:0072596	BP	e	establishment of protein localization to chloroplast	1/3489	4/35336	0.340224	7	1	1	Capana11g002133
GO:0070988	BP	e	demethylation	1/3489	4/35336	0.340224	2	1	1	Capana01g001692
GO:0032366	BP	e	intracellular sterol transport	1/3489	4/35336	0.340224	7	1	1	Capana00g004831
GO:0047484	BP	e	regulation of response to osmotic stress	1/3489	4/35336	0.340224	5	1	1	Capana04g000986
GO:0098876	BP	e	vesicle-mediated transport to the plasma membrane	1/3489	4/35336	0.340224	5	1	1	Capana12g001223
GO:0046654	BP	e	tetrahydrofolate biosynthetic process	1/3489	4/35336	0.340224	7	1	1	Capana10g002257
GO:0010026	BP	e	trichome differentiation	1/3489	4/35336	0.340224	4	1	1	Capana07g000392
GO:0048640	BP	e	negative regulation of developmental growth	1/3489	4/35336	0.340224	5	1	1	Capana01g002588
GO:0045036	BP	e	protein targeting to chloroplast	1/3489	4/35336	0.340224	8	1	1	Capana11g002133
GO:0009566	BP	e	fertilization	1/3489	4/35336	0.340224	2	1	1	Capana00g004262
GO:0043486	BP	e	histone exchange	1/3489	4/35336	0.340224	7	1	1	Capana04g002336
GO:0070201	BP	e	regulation of establishment of protein localization	1/3489	4/35336	0.340224	5	1	1	Capana03g000950
GO:0019310	BP	e	inositol catabolic process	1/3489	4/35336	0.340224	7	1	1	Capana09g000201
GO:0016120	BP	e	carotene biosynthetic process	1/3489	4/35336	0.340224	8	1	1	Capana08g001314
GO:0006627	BP	e	protein processing involved in protein targeting to mitochondrion	1/3489	4/35336	0.340224	8	1	1	Capana03g002511
GO:2000012	BP	e	regulation of auxin polar transport	1/3489	4/35336	0.340224	5	1	1	Capana02g003662
GO:0010043	BP	e	response to zinc ion	1/3489	4/35336	0.340224	5	1	1	Capana06g002716
GO:0006378	BP	e	mRNA polyadenylation	1/3489	4/35336	0.340224	10	1	1	Capana03g001335
GO:0098661	BP	e	inorganic anion transmembrane transport	1/3489	4/35336	0.340224	7	1	1	Capana06g001078
GO:0080186	BP	e	developmental vegetative growth	1/3489	4/35336	0.340224	3	1	1	Capana11g000872
GO:0031146	BP	e	SCF-dependent proteasomal ubiquitin-dependent protein catabolic process	1/3489	4/35336	0.340224	10	1	1	Capana01g003170
GO:0044070	BP	e	regulation of anion transport	1/3489	4/35336	0.340224	6	1	1	Capana03g002801
GO:0010380	BP	e	regulation of chlorophyll biosynthetic process	1/3489	4/35336	0.340224	7	1	1	Capana03g003781
GO:0032446	BP	e	protein modification by small protein conjugation	7/3489	51/35336	0.344104	8	7	1	Capana01g001523, Capana01g001723, Capana01g002588, Capana01g003162, Capana02g001382, Capana04g002146, Capana11g000604
GO:0009152	BP	e	purine ribonucleotide biosynthetic process	19/3489	158/35336	0.349195	10	19	1	Capana00g000771, Capana00g001351, Capana01g001874, Capana02g000864, Capana02g001753, Capana02g002840, Capana03g003995, Capana04g000254, Capana04g000950, Capana04g001789, Capana05g001872, Capana06g001956, Capana06g001991, Capana07g000514, Capana07g000556, Capana07g001275, Capana08g002254, Capana08g002255, Capana10g001219
GO:0030198	BP	e	extracellular matrix organization	4/3489	28/35336	0.351541	5	4	1	Capana02g003259, Capana03g000908, Capana04g001173, Capana10g000707
GO:0007154	BP	e	cell communication	4/3489	28/35336	0.351541	2	4	1	Capana00g003865, Capana06g002062, Capana06g002063, Capana11g000110
GO:0001510	BP	e	RNA methylation	4/3489	28/35336	0.351541	8	4	1	Capana03g004182, Capana09g001714, Capana11g001921, Capana12g000714
GO:0010215	BP	e	cellulose microfibril organization	4/3489	28/35336	0.351541	6	4	1	Capana02g003259, Capana03g000908, Capana04g001173, Capana10g000707
GO:0043062	BP	e	extracellular structure organization	4/3489	28/35336	0.351541	4	4	1	Capana02g003259, Capana03g000908, Capana04g001173, Capana10g000707
GO:0018130	BP	e	heterocycle biosynthetic process	73/3489	667/35336	0.35856	4	73	1	Capana00g000072, Capana00g000771, Capana00g001010, Capana00g001041, Capana00g001051, Capana00g001351, Capana00g002838, Capana00g003075, Capana00g003672, Capana00g003673, Capana00g004890, Capana01g000182, Capana01g000239, Capana01g000240, Capana01g000343, Capana01g000344, Capana01g000345, Capana01g000346, Capana01g000752, Capana01g001874, Capana01g002094, Capana02g000864, Capana02g001385, Capana02…
GO:0006397	BP	e	mRNA processing	20/3489	167/35336	0.361515	8	20	1	Capana00g000241, Capana00g000442, Capana00g000707, Capana00g000860, Capana00g000931, Capana00g004369, Capana02g001837, Capana03g001335, Capana03g001896, Capana03g002896, Capana04g000841, Capana06g000683, Capana08g001280, Capana09g000149, Capana10g002333, Capana11g000212, Capana11g000987, Capana11g001035, Capana11g001967, Capana12g001437
GO:0006163	BP	e	purine nucleotide metabolic process	26/3489	221/35336	0.364143	8	26	1	Capana00g000771, Capana00g001351, Capana01g001843, Capana01g001874, Capana02g000060, Capana02g000864, Capana02g001753, Capana02g002840, Capana03g000098, Capana03g003995, Capana04g000254, Capana04g000950, Capana04g001789, Capana05g001105, Capana05g001356, Capana05g001872, Capana06g001956, Capana06g001991, Capana06g002716, Capana07g000514, Capana07g000556, Capana07g001275, Capana08g002254, Capana08…
GO:0006220	BP	e	pyrimidine nucleotide metabolic process	5/3489	33/35336	0.371703	8	5	1	Capana00g001051, Capana01g000752, Capana06g000601, Capana06g000602, Capana09g002319
GO:0006310	BP	e	DNA recombination	11/3489	88/35336	0.372151	7	11	1	Capana00g001009, Capana00g001010, Capana01g001019, Capana01g001185, Capana01g001186, Capana01g001485, Capana01g001683, Capana01g004260, Capana02g000137, Capana03g004640, Capana11g000937
GO:0032784	BP	e	regulation of DNA-templated transcription, elongation	2/3489	13/35336	0.37248	10	2	1	Capana04g001417, Capana09g000363
GO:0002239	BP	e	response to oomycetes	2/3489	13/35336	0.37248	5	2	1	Capana01g001685, Capana09g001782
GO:0006144	BP	e	purine nucleobase metabolic process	2/3489	13/35336	0.37248	7	2	1	Capana06g001991, Capana07g000556
GO:0048588	BP	e	developmental cell growth	2/3489	13/35336	0.37248	3	2	1	Capana02g003480, Capana09g001148
GO:0009932	BP	e	cell tip growth	2/3489	13/35336	0.37248	5	2	1	Capana02g003480, Capana09g001148
GO:0051704	BP	e	multi-organism process	2/3489	13/35336	0.37248	1	2	1	Capana01g000716, Capana12g002023
GO:0048366	BP	e	leaf development	2/3489	13/35336	0.37248	5	2	1	Capana02g001837, Capana11g001035
GO:0007568	BP	e	aging	2/3489	13/35336	0.37248	2	2	1	Capana01g004230, Capana11g001813
GO:0042398	BP	e	cellular modified amino acid biosynthetic process	2/3489	13/35336	0.37248	5	2	1	Capana01g000239, Capana10g002257
GO:1901565	BP	e	organonitrogen compound catabolic process	21/3489	177/35336	0.375362	4	21	1	Capana00g000503, Capana00g002895, Capana01g000078, Capana01g003170, Capana01g004097, Capana02g001966, Capana02g002314, Capana03g000057, Capana04g002146, Capana05g001050, Capana05g001051, Capana06g001572, Capana07g001653, Capana09g000884, Capana09g000968, Capana09g001805, Capana09g001806, Capana10g001705, Capana11g000937, Capana12g000240, Capana12g002919
GO:0044042	BP	e	glucan metabolic process	16/3489	131/35336	0.376678	5	16	1	Capana00g002792, Capana01g001537, Capana01g001956, Capana01g003313, Capana01g004289, Capana02g002599, Capana03g001313, Capana03g003656, Capana03g004113, Capana04g001173, Capana05g000891, Capana07g000060, Capana07g001970, Capana08g000611, Capana12g000276, Capana12g002574
GO:0006073	BP	e	cellular glucan metabolic process	16/3489	131/35336	0.376678	6	16	1	Capana00g002792, Capana01g001537, Capana01g001956, Capana01g003313, Capana01g004289, Capana02g002599, Capana03g001313, Capana03g003656, Capana03g004113, Capana04g001173, Capana05g000891, Capana07g000060, Capana07g001970, Capana08g000611, Capana12g000276, Capana12g002574
GO:0000956	BP	e	nuclear-transcribed mRNA catabolic process	5/3489	34/35336	0.378992	9	5	1	Capana00g002721, Capana00g002722, Capana06g000559, Capana08g002485, Capana09g000149
GO:0034654	BP	e	nucleobase-containing compound biosynthetic process	60/3489	549/35336	0.387258	5	60	1	Capana00g000771, Capana00g001010, Capana00g001041, Capana00g001051, Capana00g001351, Capana00g002838, Capana00g003672, Capana00g003673, Capana00g004890, Capana01g000343, Capana01g000344, Capana01g000345, Capana01g000346, Capana01g000752, Capana01g001874, Capana01g002094, Capana02g000864, Capana02g001385, Capana02g001510, Capana02g001666, Capana02g001753, Capana02g002318, Capana02g002840, Capana02…
GO:0072521	BP	e	purine-containing compound metabolic process	28/3489	244/35336	0.388711	4	28	1	Capana00g000771, Capana00g001351, Capana01g001843, Capana01g001874, Capana02g000060, Capana02g000864, Capana02g001753, Capana02g002840, Capana03g000098, Capana03g003995, Capana04g000254, Capana04g000950, Capana04g001789, Capana05g001105, Capana05g001356, Capana05g001872, Capana06g001572, Capana06g001835, Capana06g001956, Capana06g001991, Capana06g002716, Capana07g000514, Capana07g000556, Capana07…
GO:1901137	BP	e	carbohydrate derivative biosynthetic process	28/3489	246/35336	0.392321	4	28	1	Capana00g000771, Capana00g001351, Capana01g000239, Capana01g001213, Capana01g001874, Capana02g000864, Capana02g001753, Capana02g001836, Capana02g002529, Capana02g002840, Capana03g002393, Capana03g003995, Capana04g000254, Capana04g000950, Capana04g001789, Capana05g001872, Capana06g000601, Capana06g000602, Capana06g001835, Capana06g001956, Capana06g001991, Capana07g000514, Capana07g000556, Capana07…
GO:0006402	BP	e	mRNA catabolic process	5/3489	36/35336	0.397146	8	5	1	Capana00g002721, Capana00g002722, Capana06g000559, Capana08g002485, Capana09g000149
GO:1903046	BP	e	meiotic cell cycle process	5/3489	36/35336	0.397146	3	5	1	Capana00g002504, Capana01g004260, Capana03g004640, Capana07g001011, Capana07g001012
GO:0010038	BP	e	response to metal ion	5/3489	36/35336	0.397146	4	5	1	Capana01g000239, Capana01g000496, Capana04g000886, Capana06g000680, Capana06g002716
GO:0046130	BP	e	purine ribonucleoside catabolic process	1/3489	5/35336	0.405376	9	1	1	Capana06g001572
GO:0007023	BP	e	post-chaperonin tubulin folding pathway	1/3489	5/35336	0.405376	3	1	1	Capana03g003232
GO:0015969	BP	e	guanosine tetraphosphate metabolic process	1/3489	5/35336	0.405376	10	1	1	Capana03g000098
GO:0030150	BP	e	protein import into mitochondrial matrix	1/3489	5/35336	0.405376	8	1	1	Capana01g001234
GO:0022898	BP	e	regulation of transmembrane transporter activity	1/3489	5/35336	0.405376	6	1	1	Capana03g002801
GO:0046498	BP	e	S-adenosylhomocysteine metabolic process	1/3489	5/35336	0.405376	9	1	1	Capana06g001572
GO:0044092	BP	e	negative regulation of molecular function	1/3489	5/35336	0.405376	3	1	1	Capana03g002801
GO:1901401	BP	e	regulation of tetrapyrrole metabolic process	1/3489	5/35336	0.405376	5	1	1	Capana03g003781
GO:0048564	BP	e	photosystem I assembly	1/3489	5/35336	0.405376	7	1	1	Capana03g003781
GO:0030259	BP	e	lipid glycosylation	1/3489	5/35336	0.405376	6	1	1	Capana05g001064
GO:0006167	BP	e	AMP biosynthetic process	1/3489	5/35336	0.405376	11	1	1	Capana04g000254
GO:0034035	BP	e	purine ribonucleoside bisphosphate metabolic process	1/3489	5/35336	0.405376	9	1	1	Capana03g000098
GO:0051258	BP	e	protein polymerization	1/3489	5/35336	0.405376	7	1	1	Capana04g001471
GO:0048437	BP	e	floral organ development	1/3489	5/35336	0.405376	4	1	1	Capana01g002588
GO:0052386	BP	e	cell wall thickening	1/3489	5/35336	0.405376	7	1	1	Capana01g000239
GO:0120251	BP	e	hydrocarbon biosynthetic process	1/3489	5/35336	0.405376	4	1	1	Capana08g001314
GO:0019510	BP	e	S-adenosylhomocysteine catabolic process	1/3489	5/35336	0.405376	10	1	1	Capana06g001572
GO:0044208	BP	e	'de novo' AMP biosynthetic process	1/3489	5/35336	0.405376	12	1	1	Capana04g000254
GO:0006427	BP	e	histidyl-tRNA aminoacylation	1/3489	5/35336	0.405376	11	1	1	Capana09g001407
GO:0033037	BP	e	polysaccharide localization	1/3489	5/35336	0.405376	3	1	1	Capana01g000239
GO:0046033	BP	e	AMP metabolic process	1/3489	5/35336	0.405376	10	1	1	Capana04g000254
GO:1901264	BP	e	carbohydrate derivative transport	1/3489	5/35336	0.405376	5	1	1	Capana06g000892
GO:0046246	BP	e	terpene biosynthetic process	1/3489	5/35336	0.405376	7	1	1	Capana08g001314
GO:0015780	BP	e	nucleotide-sugar transmembrane transport	1/3489	5/35336	0.405376	6	1	1	Capana06g000892
GO:0006879	BP	e	cellular iron ion homeostasis	1/3489	5/35336	0.405376	10	1	1	Capana05g002051
GO:0032412	BP	e	regulation of ion transmembrane transporter activity	1/3489	5/35336	0.405376	7	1	1	Capana03g002801
GO:0071248	BP	e	cellular response to metal ion	1/3489	5/35336	0.405376	5	1	1	Capana06g000680
GO:0010089	BP	e	xylem development	1/3489	5/35336	0.405376	5	1	1	Capana07g001503
GO:0042454	BP	e	ribonucleoside catabolic process	1/3489	5/35336	0.405376	8	1	1	Capana06g001572
GO:0052543	BP	e	callose deposition in cell wall	1/3489	5/35336	0.405376	8	1	1	Capana01g000239
GO:0015850	BP	e	organic hydroxy compound transport	1/3489	5/35336	0.405376	5	1	1	Capana00g004831
GO:0006801	BP	e	superoxide metabolic process	1/3489	5/35336	0.405376	4	1	1	Capana01g000460
GO:0009739	BP	e	response to gibberellin	1/3489	5/35336	0.405376	5	1	1	Capana08g002677
GO:0032409	BP	e	regulation of transporter activity	1/3489	5/35336	0.405376	3	1	1	Capana03g002801
GO:1904062	BP	e	regulation of cation transmembrane transport	1/3489	5/35336	0.405376	7	1	1	Capana09g000788
GO:0052545	BP	e	callose localization	1/3489	5/35336	0.405376	4	1	1	Capana01g000239
GO:0009741	BP	e	response to brassinosteroid	1/3489	5/35336	0.405376	5	1	1	Capana08g002677
GO:0030041	BP	e	actin filament polymerization	1/3489	5/35336	0.405376	8	1	1	Capana04g001471
GO:0065007	BP	e	biological regulation	228/3489	2196/35336	0.416381	1	228	1	Capana00g000202, Capana00g000704, Capana00g000791, Capana00g000817, Capana00g000845, Capana00g001201, Capana00g001308, Capana00g001530, Capana00g001997, Capana00g002164, Capana00g002721, Capana00g002722, Capana00g003093, Capana00g003094, Capana00g003170, Capana00g003180, Capana00g003424, Capana00g003865, Capana00g003875, Capana00g003947, Capana00g004009, Capana00g004168, Capana00g004205, Capana00…
GO:0035556	BP	e	intracellular signal transduction	18/3489	154/35336	0.417418	5	18	1	Capana00g000202, Capana00g001308, Capana00g004737, Capana01g002353, Capana03g000812, Capana03g000844, Capana03g001818, Capana04g000852, Capana04g002378, Capana04g002812, Capana05g000016, Capana06g000680, Capana08g002500, Capana10g001274, Capana10g001275, Capana10g001637, Capana12g001527, Capana12g002081
GO:0005984	BP	e	disaccharide metabolic process	5/3489	38/35336	0.419304	5	5	1	Capana01g003777, Capana03g002552, Capana03g003656, Capana05g001390, Capana07g000086
GO:1901362	BP	e	organic cyclic compound biosynthetic process	80/3489	745/35336	0.419618	4	80	1	Capana00g000072, Capana00g000771, Capana00g001010, Capana00g001041, Capana00g001051, Capana00g001351, Capana00g002838, Capana00g003075, Capana00g003672, Capana00g003673, Capana00g003729, Capana00g004890, Capana01g000182, Capana01g000239, Capana01g000240, Capana01g000343, Capana01g000344, Capana01g000345, Capana01g000346, Capana01g000752, Capana01g001874, Capana01g002094, Capana02g000864, Capana02…
GO:0010033	BP	e	response to organic substance	25/3489	216/35336	0.421924	3	25	1	Capana00g001595, Capana00g003865, Capana00g004275, Capana00g004456, Capana00g004683, Capana01g000078, Capana01g000239, Capana01g001053, Capana01g001926, Capana01g002820, Capana01g004230, Capana02g000986, Capana03g001922, Capana03g002064, Capana03g003656, Capana04g000218, Capana04g001639, Capana05g002360, Capana06g002716, Capana07g000674, Capana07g000684, Capana07g002313, Capana08g002658, Capana08…
GO:0006164	BP	e	purine nucleotide biosynthetic process	19/3489	161/35336	0.425265	9	19	1	Capana00g000771, Capana00g001351, Capana01g001874, Capana02g000864, Capana02g001753, Capana02g002840, Capana03g003995, Capana04g000254, Capana04g000950, Capana04g001789, Capana05g001872, Capana06g001956, Capana06g001991, Capana07g000514, Capana07g000556, Capana07g001275, Capana08g002254, Capana08g002255, Capana10g001219
GO:0046488	BP	e	phosphatidylinositol metabolic process	9/3489	73/35336	0.433432	7	9	1	Capana00g001308, Capana01g001213, Capana02g002065, Capana02g002529, Capana03g002393, Capana04g000448, Capana04g002812, Capana12g000395, Capana12g001751
GO:0044282	BP	e	small molecule catabolic process	14/3489	116/35336	0.433642	3	14	1	Capana00g002895, Capana01g004230, Capana02g003489, Capana04g001639, Capana05g001050, Capana05g001051, Capana06g001572, Capana07g000703, Capana07g002052, Capana07g002053, Capana09g000201, Capana09g000884, Capana11g000937, Capana12g002919
GO:0006952	BP	e	defense response	20/3489	171/35336	0.439152	3	20	1	Capana01g000239, Capana01g001523, Capana01g001685, Capana03g000530, Capana03g000531, Capana03g002238, Capana03g004443, Capana03g004445, Capana03g004448, Capana03g004449, Capana03g004450, Capana05g002411, Capana08g000221, Capana08g000876, Capana08g002211, Capana08g002677, Capana09g001782, Capana11g001968, Capana12g002081, Capana12g002449
GO:0006526	BP	e	arginine biosynthetic process	3/3489	20/35336	0.440829	10	3	1	Capana00g004647, Capana00g004648, Capana01g001955
GO:0061919	BP	e	process utilizing autophagic mechanism	3/3489	20/35336	0.440829	2	3	1	Capana01g004401, Capana03g001220, Capana08g002378
GO:0006739	BP	e	NADP metabolic process	3/3489	20/35336	0.440829	2	3	1	Capana04g001551, Capana04g001552, Capana11g001995
GO:0006914	BP	e	autophagy	3/3489	20/35336	0.440829	4	3	1	Capana01g004401, Capana03g001220, Capana08g002378
GO:0072522	BP	e	purine-containing compound biosynthetic process	20/3489	173/35336	0.442764	5	20	1	Capana00g000771, Capana00g001351, Capana01g001874, Capana02g000864, Capana02g001753, Capana02g002840, Capana03g003995, Capana04g000254, Capana04g000950, Capana04g001789, Capana05g001872, Capana06g001835, Capana06g001956, Capana06g001991, Capana07g000514, Capana07g000556, Capana07g001275, Capana08g002254, Capana08g002255, Capana10g001219
GO:0009072	BP	e	aromatic amino acid family metabolic process	6/3489	45/35336	0.447525	7	6	1	Capana00g003729, Capana05g000532, Capana05g001524, Capana06g002315, Capana09g000884, Capana09g001606
GO:0050789	BP	e	regulation of biological process	216/3489	2086/35336	0.4492	2	216	1	Capana00g000202, Capana00g000704, Capana00g000791, Capana00g000817, Capana00g000845, Capana00g001201, Capana00g001308, Capana00g001530, Capana00g001997, Capana00g002164, Capana00g002721, Capana00g002722, Capana00g003093, Capana00g003094, Capana00g003170, Capana00g003180, Capana00g003424, Capana00g003865, Capana00g003875, Capana00g003947, Capana00g004009, Capana00g004168, Capana00g004205, Capana00…
GO:1904668	BP	e	positive regulation of ubiquitin protein ligase activity	3/3489	21/35336	0.456644	12	3	1	Capana01g004259, Capana01g004317, Capana12g000337
GO:0051443	BP	e	positive regulation of ubiquitin-protein transferase activity	3/3489	21/35336	0.456644	11	3	1	Capana01g004259, Capana01g004317, Capana12g000337
GO:0046854	BP	e	phosphatidylinositol phosphate biosynthetic process	3/3489	21/35336	0.456644	9	3	1	Capana00g001308, Capana02g002065, Capana04g002812
GO:1903322	BP	e	positive regulation of protein modification by small protein conjugation or removal	3/3489	21/35336	0.456644	9	3	1	Capana01g004259, Capana01g004317, Capana12g000337
GO:0031398	BP	e	positive regulation of protein ubiquitination	3/3489	21/35336	0.456644	10	3	1	Capana01g004259, Capana01g004317, Capana12g000337
GO:0043648	BP	e	dicarboxylic acid metabolic process	6/3489	47/35336	0.461954	6	6	1	Capana00g000541, Capana00g003785, Capana03g001534, Capana05g000532, Capana05g002079, Capana10g002257
GO:0006401	BP	e	RNA catabolic process	6/3489	47/35336	0.461954	7	6	1	Capana00g002721, Capana00g002722, Capana06g000559, Capana08g002485, Capana09g000149, Capana10g000158
GO:0006515	BP	e	protein quality control for misfolded or incompletely synthesized proteins	1/3489	6/35336	0.464096	7	1	1	Capana04g002146
GO:0009065	BP	e	glutamine family amino acid catabolic process	1/3489	6/35336	0.464096	9	1	1	Capana00g002895
GO:0009834	BP	e	plant-type secondary cell wall biogenesis	1/3489	6/35336	0.464096	6	1	1	Capana12g001371
GO:0006751	BP	e	glutathione catabolic process	1/3489	6/35336	0.464096	7	1	1	Capana01g004097
GO:0010431	BP	e	seed maturation	1/3489	6/35336	0.464096	4	1	1	Capana03g003656
GO:0006383	BP	e	transcription by RNA polymerase III	1/3489	6/35336	0.464096	10	1	1	Capana12g002914
GO:0055072	BP	e	iron ion homeostasis	1/3489	6/35336	0.464096	9	1	1	Capana05g002051
GO:0034656	BP	e	nucleobase-containing small molecule catabolic process	1/3489	6/35336	0.464096	6	1	1	Capana06g001572
GO:0042723	BP	e	thiamine-containing compound metabolic process	1/3489	6/35336	0.464096	5	1	1	Capana00g003075
GO:0006865	BP	e	amino acid transport	1/3489	6/35336	0.464096	6	1	1	Capana08g002210
GO:0009396	BP	e	folic acid-containing compound biosynthetic process	1/3489	6/35336	0.464096	6	1	1	Capana10g002257
GO:0043171	BP	e	peptide catabolic process	1/3489	6/35336	0.464096	6	1	1	Capana01g004097
GO:0045927	BP	e	positive regulation of growth	1/3489	6/35336	0.464096	4	1	1	Capana11g000872
GO:0042724	BP	e	thiamine-containing compound biosynthetic process	1/3489	6/35336	0.464096	6	1	1	Capana00g003075
GO:0008300	BP	e	isoprenoid catabolic process	1/3489	6/35336	0.464096	6	1	1	Capana01g004230
GO:0031204	BP	e	posttranslational protein targeting to membrane, translocation	1/3489	6/35336	0.464096	8	1	1	Capana12g000952
GO:0009164	BP	e	nucleoside catabolic process	1/3489	6/35336	0.464096	7	1	1	Capana06g001572
GO:0019319	BP	e	hexose biosynthetic process	1/3489	6/35336	0.464096	6	1	1	Capana04g000802
GO:0016119	BP	e	carotene metabolic process	1/3489	6/35336	0.464096	7	1	1	Capana08g001314
GO:0006471	BP	e	protein ADP-ribosylation	1/3489	6/35336	0.464096	7	1	1	Capana11g000260
GO:0006564	BP	e	L-serine biosynthetic process	1/3489	6/35336	0.464096	10	1	1	Capana09g001800
GO:0030433	BP	e	ubiquitin-dependent ERAD pathway	1/3489	6/35336	0.464096	10	1	1	Capana01g000078
GO:0042435	BP	e	indole-containing compound biosynthetic process	1/3489	6/35336	0.464096	5	1	1	Capana01g000239
GO:0036503	BP	e	ERAD pathway	1/3489	6/35336	0.464096	8	1	1	Capana01g000078
GO:0006772	BP	e	thiamine metabolic process	1/3489	6/35336	0.464096	6	1	1	Capana00g003075
GO:0009052	BP	e	pentose-phosphate shunt, non-oxidative branch	1/3489	6/35336	0.464096	4	1	1	Capana05g001308
GO:0006094	BP	e	gluconeogenesis	1/3489	6/35336	0.464096	7	1	1	Capana04g000802
GO:0006152	BP	e	purine nucleoside catabolic process	1/3489	6/35336	0.464096	8	1	1	Capana06g001572
GO:0032981	BP	e	mitochondrial respiratory chain complex I assembly	1/3489	6/35336	0.464096	8	1	1	Capana04g001546
GO:0046174	BP	e	polyol catabolic process	1/3489	6/35336	0.464096	6	1	1	Capana09g000201
GO:0009631	BP	e	cold acclimation	1/3489	6/35336	0.464096	5	1	1	Capana00g004009
GO:0006333	BP	e	chromatin assembly or disassembly	1/3489	6/35336	0.464096	5	1	1	Capana08g000335
GO:0046364	BP	e	monosaccharide biosynthetic process	1/3489	6/35336	0.464096	5	1	1	Capana04g000802
GO:0006353	BP	e	DNA-templated transcription, termination	1/3489	6/35336	0.464096	8	1	1	Capana01g002094
GO:1901658	BP	e	glycosyl compound catabolic process	1/3489	6/35336	0.464096	5	1	1	Capana06g001572
GO:0010039	BP	e	response to iron ion	1/3489	6/35336	0.464096	5	1	1	Capana06g000680
GO:0016115	BP	e	terpenoid catabolic process	1/3489	6/35336	0.464096	7	1	1	Capana01g004230
GO:0044036	BP	e	cell wall macromolecule metabolic process	10/3489	84/35336	0.467053	5	10	1	Capana01g003313, Capana03g004113, Capana04g001173, Capana05g000891, Capana07g000060, Capana07g001653, Capana08g000611, Capana12g000240, Capana12g000276, Capana12g001371
GO:0009311	BP	e	oligosaccharide metabolic process	6/3489	48/35336	0.470341	4	6	1	Capana01g003777, Capana03g002552, Capana03g002812, Capana03g003656, Capana05g001390, Capana07g000086
GO:0031396	BP	e	regulation of protein ubiquitination	3/3489	22/35336	0.473571	9	3	1	Capana01g004259, Capana01g004317, Capana12g000337
GO:0065002	BP	e	intracellular protein transmembrane transport	3/3489	22/35336	0.473571	7	3	1	Capana01g001234, Capana11g002133, Capana12g000952
GO:0071806	BP	e	protein transmembrane transport	3/3489	22/35336	0.473571	6	3	1	Capana01g001234, Capana11g002133, Capana12g000952
GO:0051438	BP	e	regulation of ubiquitin-protein transferase activity	3/3489	22/35336	0.473571	5	3	1	Capana01g004259, Capana01g004317, Capana12g000337
GO:0015698	BP	e	inorganic anion transport	3/3489	22/35336	0.473571	6	3	1	Capana03g001237, Capana03g001242, Capana06g001078
GO:1903320	BP	e	regulation of protein modification by small protein conjugation or removal	3/3489	22/35336	0.473571	8	3	1	Capana01g004259, Capana01g004317, Capana12g000337
GO:1904666	BP	e	regulation of ubiquitin protein ligase activity	3/3489	22/35336	0.473571	6	3	1	Capana01g004259, Capana01g004317, Capana12g000337
GO:0006661	BP	e	phosphatidylinositol biosynthetic process	7/3489	54/35336	0.488632	8	7	1	Capana00g001308, Capana01g001213, Capana02g002065, Capana02g002529, Capana03g002393, Capana04g002812, Capana12g001751
GO:0046395	BP	e	carboxylic acid catabolic process	11/3489	94/35336	0.490966	6	11	1	Capana00g002895, Capana01g004230, Capana02g003489, Capana04g001639, Capana05g001050, Capana05g001051, Capana06g001572, Capana07g000703, Capana09g000884, Capana11g000937, Capana12g002919
GO:0042592	BP	e	homeostatic process	24/3489	216/35336	0.494029	3	24	1	Capana00g003875, Capana00g005033, Capana01g003136, Capana01g003662, Capana02g000787, Capana02g002149, Capana02g002207, Capana02g003480, Capana03g000800, Capana03g003568, Capana04g000166, Capana04g001600, Capana04g002044, Capana04g002572, Capana05g001356, Capana05g001886, Capana05g002051, Capana06g000256, Capana06g000329, Capana07g001338, Capana07g002194, Capana08g000303, Capana08g002361, Capana10…
GO:0010410	BP	e	hemicellulose metabolic process	7/3489	58/35336	0.51023	7	7	1	Capana01g003313, Capana03g004113, Capana05g000891, Capana07g000060, Capana08g000611, Capana12g000276, Capana12g001371
GO:0006696	BP	e	ergosterol biosynthetic process	1/3489	7/35336	0.517019	7	1	1	Capana10g000838
GO:0034605	BP	e	cellular response to heat	1/3489	7/35336	0.517019	5	1	1	Capana01g000078
GO:0046499	BP	e	S-adenosylmethioninamine metabolic process	1/3489	7/35336	0.517019	9	1	1	Capana06g001835
GO:0009788	BP	e	negative regulation of abscisic acid-activated signaling pathway	1/3489	7/35336	0.517019	7	1	1	Capana03g002801
GO:0097384	BP	e	cellular lipid biosynthetic process	1/3489	7/35336	0.517019	5	1	1	Capana10g000838
GO:0010193	BP	e	response to ozone	1/3489	7/35336	0.517019	5	1	1	Capana01g000239
GO:0006560	BP	e	proline metabolic process	1/3489	7/35336	0.517019	9	1	1	Capana00g002895
GO:1902653	BP	e	secondary alcohol biosynthetic process	1/3489	7/35336	0.517019	6	1	1	Capana10g000838
GO:0042214	BP	e	terpene metabolic process	1/3489	7/35336	0.517019	6	1	1	Capana08g001314
GO:0044107	BP	e	cellular alcohol metabolic process	1/3489	7/35336	0.517019	5	1	1	Capana10g000838
GO:0030091	BP	e	protein repair	1/3489	7/35336	0.517019	6	1	1	Capana02g002314
GO:0006559	BP	e	L-phenylalanine catabolic process	1/3489	7/35336	0.517019	10	1	1	Capana09g000884
GO:0009753	BP	e	response to jasmonic acid	1/3489	7/35336	0.517019	6	1	1	Capana01g000239
GO:0120252	BP	e	hydrocarbon metabolic process	1/3489	7/35336	0.517019	3	1	1	Capana08g001314
GO:0009099	BP	e	valine biosynthetic process	1/3489	7/35336	0.517019	9	1	1	Capana09g000624
GO:0034308	BP	e	primary alcohol metabolic process	1/3489	7/35336	0.517019	5	1	1	Capana00g003075
GO:0010257	BP	e	NADH dehydrogenase complex assembly	1/3489	7/35336	0.517019	7	1	1	Capana04g001546
GO:1905958	BP	e	negative regulation of cellular response to alcohol	1/3489	7/35336	0.517019	6	1	1	Capana03g002801
GO:0006557	BP	e	S-adenosylmethioninamine biosynthetic process	1/3489	7/35336	0.517019	10	1	1	Capana06g001835
GO:0042559	BP	e	pteridine-containing compound biosynthetic process	1/3489	7/35336	0.517019	5	1	1	Capana10g002257
GO:0070542	BP	e	response to fatty acid	1/3489	7/35336	0.517019	5	1	1	Capana01g000239
GO:0045926	BP	e	negative regulation of growth	1/3489	7/35336	0.517019	4	1	1	Capana01g002588
GO:0006621	BP	e	protein retention in ER lumen	1/3489	7/35336	0.517019	7	1	1	Capana02g001652
GO:1901420	BP	e	negative regulation of response to alcohol	1/3489	7/35336	0.517019	5	1	1	Capana03g002801
GO:0016571	BP	e	histone methylation	1/3489	7/35336	0.517019	9	1	1	Capana00g004145
GO:1905039	BP	e	carboxylic acid transmembrane transport	1/3489	7/35336	0.517019	7	1	1	Capana08g002210
GO:0044108	BP	e	cellular alcohol biosynthetic process	1/3489	7/35336	0.517019	6	1	1	Capana10g000838
GO:0008204	BP	e	ergosterol metabolic process	1/3489	7/35336	0.517019	6	1	1	Capana10g000838
GO:0072595	BP	e	maintenance of protein localization in organelle	1/3489	7/35336	0.517019	5	1	1	Capana02g001652
GO:1902222	BP	e	erythrose 4-phosphate/phosphoenolpyruvate family amino acid catabolic process	1/3489	7/35336	0.517019	9	1	1	Capana09g000884
GO:1903825	BP	e	organic acid transmembrane transport	1/3489	7/35336	0.517019	6	1	1	Capana08g002210
GO:0035437	BP	e	maintenance of protein localization in endoplasmic reticulum	1/3489	7/35336	0.517019	6	1	1	Capana02g001652
GO:0006396	BP	e	RNA processing	48/3489	447/35336	0.523237	7	48	1	Capana00g000241, Capana00g000442, Capana00g000707, Capana00g000860, Capana00g000931, Capana00g004369, Capana01g001549, Capana02g000565, Capana02g000751, Capana02g001580, Capana02g001775, Capana02g001837, Capana03g001335, Capana03g001357, Capana03g001615, Capana03g001896, Capana03g002896, Capana03g003460, Capana04g000316, Capana04g000317, Capana04g000841, Capana05g001543, Capana05g001661, Capana06…
GO:0009145	BP	e	purine nucleoside triphosphate biosynthetic process	13/3489	112/35336	0.524474	9	13	1	Capana00g000771, Capana00g001351, Capana01g001874, Capana02g000864, Capana02g002840, Capana03g003995, Capana04g000950, Capana04g001789, Capana05g001872, Capana06g001956, Capana07g000514, Capana07g001275, Capana10g001219
GO:0009205	BP	e	purine ribonucleoside triphosphate metabolic process	13/3489	112/35336	0.524474	9	13	1	Capana00g000771, Capana00g001351, Capana01g001874, Capana02g000864, Capana02g002840, Capana03g003995, Capana04g000950, Capana04g001789, Capana05g001872, Capana06g001956, Capana07g000514, Capana07g001275, Capana10g001219
GO:0009206	BP	e	purine ribonucleoside triphosphate biosynthetic process	13/3489	112/35336	0.524474	10	13	1	Capana00g000771, Capana00g001351, Capana01g001874, Capana02g000864, Capana02g002840, Capana03g003995, Capana04g000950, Capana04g001789, Capana05g001872, Capana06g001956, Capana07g000514, Capana07g001275, Capana10g001219
GO:0009144	BP	e	purine nucleoside triphosphate metabolic process	13/3489	112/35336	0.524474	8	13	1	Capana00g000771, Capana00g001351, Capana01g001874, Capana02g000864, Capana02g002840, Capana03g003995, Capana04g000950, Capana04g001789, Capana05g001872, Capana06g001956, Capana07g000514, Capana07g001275, Capana10g001219
GO:0006506	BP	e	GPI anchor biosynthetic process	4/3489	29/35336	0.52512	9	4	1	Capana01g001213, Capana02g002529, Capana03g002393, Capana12g001751
GO:0006505	BP	e	GPI anchor metabolic process	4/3489	29/35336	0.52512	8	4	1	Capana01g001213, Capana02g002529, Capana03g002393, Capana12g001751
GO:1902600	BP	e	proton transmembrane transport	20/3489	177/35336	0.526569	8	20	1	Capana00g000771, Capana00g001351, Capana00g001352, Capana00g004648, Capana01g001874, Capana01g004315, Capana02g000864, Capana02g002840, Capana03g003995, Capana04g000950, Capana04g001600, Capana04g001789, Capana05g001872, Capana06g001956, Capana07g000268, Capana07g000514, Capana07g001275, Capana08g001604, Capana10g001219, Capana12g002196
GO:0010383	BP	e	cell wall polysaccharide metabolic process	8/3489	66/35336	0.532813	6	8	1	Capana01g003313, Capana03g004113, Capana04g001173, Capana05g000891, Capana07g000060, Capana08g000611, Capana12g000276, Capana12g001371
GO:0016311	BP	e	dephosphorylation	4/3489	30/35336	0.53301	5	4	1	Capana04g000448, Capana05g002174, Capana07g001746, Capana12g000395
GO:0098660	BP	e	inorganic ion transmembrane transport	21/3489	189/35336	0.540982	6	21	1	Capana00g000771, Capana00g001351, Capana00g001352, Capana00g004648, Capana01g001874, Capana01g004315, Capana02g000864, Capana02g002840, Capana03g003995, Capana04g000950, Capana04g001600, Capana04g001789, Capana05g001872, Capana06g001078, Capana06g001956, Capana07g000268, Capana07g000514, Capana07g001275, Capana08g001604, Capana10g001219, Capana12g002196
GO:0006414	BP	e	translational elongation	4/3489	31/35336	0.541975	6	4	1	Capana01g001952, Capana01g004315, Capana03g001832, Capana11g000046
GO:0006497	BP	e	protein lipidation	4/3489	31/35336	0.541975	7	4	1	Capana01g001213, Capana02g002529, Capana03g002393, Capana12g001751
GO:1901698	BP	e	response to nitrogen compound	4/3489	31/35336	0.541975	3	4	1	Capana01g000078, Capana03g001237, Capana03g001242, Capana11g000480
GO:0016197	BP	e	endosomal transport	4/3489	32/35336	0.551877	5	4	1	Capana02g001349, Capana02g001350, Capana08g001192, Capana10g001531
GO:0071310	BP	e	cellular response to organic substance	4/3489	32/35336	0.551877	4	4	1	Capana01g000078, Capana05g002360, Capana07g000674, Capana07g000684
GO:0046700	BP	e	heterocycle catabolic process	9/3489	76/35336	0.561271	4	9	1	Capana00g000503, Capana00g002721, Capana00g002722, Capana02g001966, Capana06g000559, Capana06g001572, Capana08g002485, Capana09g000149, Capana10g000158
GO:0006449	BP	e	regulation of translational termination	1/3489	8/35336	0.564717	8	1	1	Capana01g001952
GO:0009423	BP	e	chorismate biosynthetic process	1/3489	8/35336	0.564717	8	1	1	Capana05g000532
GO:0006573	BP	e	valine metabolic process	1/3489	8/35336	0.564717	8	1	1	Capana09g000624
GO:0045905	BP	e	positive regulation of translational termination	1/3489	8/35336	0.564717	9	1	1	Capana01g001952
GO:0006020	BP	e	inositol metabolic process	1/3489	8/35336	0.564717	6	1	1	Capana09g000201
GO:0009773	BP	e	photosynthetic electron transport in photosystem I	1/3489	8/35336	0.564717	6	1	1	Capana01g004439
GO:0033500	BP	e	carbohydrate homeostasis	1/3489	8/35336	0.564717	5	1	1	Capana05g001356
GO:0036260	BP	e	RNA capping	1/3489	8/35336	0.564717	8	1	1	Capana12g000714
GO:0010374	BP	e	stomatal complex development	1/3489	8/35336	0.564717	5	1	1	Capana02g002920
GO:0009845	BP	e	seed germination	1/3489	8/35336	0.564717	2	1	1	Capana04g001639
GO:0033108	BP	e	mitochondrial respiratory chain complex assembly	1/3489	8/35336	0.564717	7	1	1	Capana04g001546
GO:0034976	BP	e	response to endoplasmic reticulum stress	1/3489	8/35336	0.564717	4	1	1	Capana01g000078
GO:0032006	BP	e	regulation of TOR signaling	1/3489	8/35336	0.564717	7	1	1	Capana00g004009
GO:0042593	BP	e	glucose homeostasis	1/3489	8/35336	0.564717	6	1	1	Capana05g001356
GO:0000103	BP	e	sulfate assimilation	1/3489	8/35336	0.564717	4	1	1	Capana02g002971
GO:0010109	BP	e	regulation of photosynthesis	1/3489	8/35336	0.564717	5	1	1	Capana02g002314
GO:0009452	BP	e	7-methylguanosine RNA capping	1/3489	8/35336	0.564717	9	1	1	Capana12g000714
GO:0009094	BP	e	L-phenylalanine biosynthetic process	1/3489	8/35336	0.564717	10	1	1	Capana00g003729
GO:0000911	BP	e	cytokinesis by cell plate formation	1/3489	8/35336	0.564717	4	1	1	Capana00g002504
GO:0032507	BP	e	maintenance of protein location in cell	1/3489	8/35336	0.564717	4	1	1	Capana02g001652
GO:0045185	BP	e	maintenance of protein location	1/3489	8/35336	0.564717	3	1	1	Capana02g001652
GO:0006434	BP	e	seryl-tRNA aminoacylation	1/3489	8/35336	0.564717	11	1	1	Capana08g001432
GO:0045901	BP	e	positive regulation of translational elongation	1/3489	8/35336	0.564717	9	1	1	Capana01g001952
GO:0008215	BP	e	spermine metabolic process	1/3489	8/35336	0.564717	8	1	1	Capana06g001835
GO:0062014	BP	e	negative regulation of small molecule metabolic process	1/3489	8/35336	0.564717	5	1	1	Capana05g000430
GO:0034599	BP	e	cellular response to oxidative stress	1/3489	8/35336	0.564717	5	1	1	Capana06g002525
GO:0043243	BP	e	positive regulation of protein-containing complex disassembly	1/3489	8/35336	0.564717	6	1	1	Capana01g001952
GO:0090558	BP	e	plant epidermis development	1/3489	8/35336	0.564717	4	1	1	Capana02g002920
GO:0006597	BP	e	spermine biosynthetic process	1/3489	8/35336	0.564717	9	1	1	Capana06g001835
GO:1902223	BP	e	erythrose 4-phosphate/phosphoenolpyruvate family amino acid biosynthetic process	1/3489	8/35336	0.564717	9	1	1	Capana00g003729
GO:0006452	BP	e	translational frameshifting	1/3489	8/35336	0.564717	7	1	1	Capana01g001952
GO:0001678	BP	e	cellular glucose homeostasis	1/3489	8/35336	0.564717	7	1	1	Capana05g001356
GO:0010629	BP	e	negative regulation of gene expression	15/3489	135/35336	0.565167	6	15	1	Capana00g002721, Capana00g002722, Capana01g003025, Capana03g004637, Capana06g000559, Capana06g001650, Capana06g002049, Capana06g002050, Capana07g001363, Capana08g000619, Capana08g002485, Capana09g000149, Capana10g000733, Capana11g001709, Capana12g002509
GO:0044270	BP	e	cellular nitrogen compound catabolic process	9/3489	78/35336	0.569053	4	9	1	Capana00g000503, Capana00g002721, Capana00g002722, Capana02g001966, Capana06g000559, Capana06g001572, Capana08g002485, Capana09g000149, Capana10g000158
GO:1901575	BP	e	organic substance catabolic process	75/3489	717/35336	0.569586	3	75	1	Capana00g000503, Capana00g002721, Capana00g002722, Capana00g002832, Capana00g002895, Capana00g004456, Capana00g004496, Capana00g004786, Capana01g000078, Capana01g000680, Capana01g001277, Capana01g001723, Capana01g002353, Capana01g003170, Capana01g003320, Capana01g004097, Capana01g004230, Capana02g000255, Capana02g000433, Capana02g001382, Capana02g001966, Capana02g002160, Capana02g002170, Capana02…
GO:0070647	BP	e	protein modification by small protein conjugation or removal	16/3489	141/35336	0.570069	7	16	1	Capana00g002832, Capana00g004786, Capana01g001277, Capana01g001523, Capana01g001723, Capana01g002588, Capana01g003162, Capana02g001382, Capana03g004344, Capana04g002146, Capana06g001240, Capana09g000802, Capana09g000803, Capana10g001887, Capana11g000604, Capana12g000422
GO:0006541	BP	e	glutamine metabolic process	4/3489	34/35336	0.573967	9	4	1	Capana02g001753, Capana06g002516, Capana08g002254, Capana08g002255
GO:0061024	BP	e	membrane organization	4/3489	34/35336	0.573967	4	4	1	Capana02g002314, Capana03g000152, Capana03g003781, Capana04g002857
GO:0006351	BP	e	transcription, DNA-templated	27/3489	247/35336	0.591742	9	27	1	Capana00g001041, Capana00g002838, Capana00g003672, Capana00g003673, Capana01g000343, Capana01g000344, Capana01g000345, Capana01g000346, Capana02g001385, Capana02g001510, Capana02g001666, Capana02g002318, Capana02g003202, Capana03g003541, Capana03g004555, Capana07g000112, Capana07g001757, Capana08g001386, Capana08g002780, Capana10g001621, Capana10g002220, Capana10g002418, Capana10g002420, Capana11…
GO:0097659	BP	e	nucleic acid-templated transcription	27/3489	247/35336	0.591742	8	27	1	Capana00g001041, Capana00g002838, Capana00g003672, Capana00g003673, Capana01g000343, Capana01g000344, Capana01g000345, Capana01g000346, Capana02g001385, Capana02g001510, Capana02g001666, Capana02g002318, Capana02g003202, Capana03g003541, Capana03g004555, Capana07g000112, Capana07g001757, Capana08g001386, Capana08g002780, Capana10g001621, Capana10g002220, Capana10g002418, Capana10g002420, Capana11…
GO:0006575	BP	e	cellular modified amino acid metabolic process	5/3489	41/35336	0.59679	4	5	1	Capana01g000239, Capana01g004097, Capana05g002401, Capana06g001572, Capana10g002257
GO:0009725	BP	e	response to hormone	18/3489	164/35336	0.599871	4	18	1	Capana00g001595, Capana00g003865, Capana00g004275, Capana00g004456, Capana00g004683, Capana01g000239, Capana01g001053, Capana01g001926, Capana01g002820, Capana01g004230, Capana03g001922, Capana04g000218, Capana04g001639, Capana06g002716, Capana07g002313, Capana08g002658, Capana08g002677, Capana09g000936
GO:0009719	BP	e	response to endogenous stimulus	18/3489	165/35336	0.601907	2	18	1	Capana00g001595, Capana00g003865, Capana00g004275, Capana00g004456, Capana00g004683, Capana01g000239, Capana01g001053, Capana01g001926, Capana01g002820, Capana01g004230, Capana03g001922, Capana04g000218, Capana04g001639, Capana06g002716, Capana07g002313, Capana08g002658, Capana08g002677, Capana09g000936
GO:0016054	BP	e	organic acid catabolic process	11/3489	95/35336	0.603307	4	11	1	Capana00g002895, Capana01g004230, Capana02g003489, Capana04g001639, Capana05g001050, Capana05g001051, Capana06g001572, Capana07g000703, Capana09g000884, Capana11g000937, Capana12g002919
GO:0006605	BP	e	protein targeting	5/3489	42/35336	0.603402	7	5	1	Capana01g002859, Capana03g000201, Capana04g001581, Capana04g001582, Capana11g002133
GO:0008380	BP	e	RNA splicing	11/3489	96/35336	0.605463	8	11	1	Capana00g000707, Capana00g004369, Capana03g001357, Capana03g001896, Capana04g000841, Capana06g000295, Capana06g000490, Capana07g002158, Capana10g002333, Capana11g000212, Capana11g001967
GO:0070897	BP	e	transcription preinitiation complex assembly	1/3489	9/35336	0.607706	8	1	1	Capana01g001690
GO:0051651	BP	e	maintenance of location in cell	1/3489	9/35336	0.607706	3	1	1	Capana02g001652
GO:0044703	BP	e	multi-organism reproductive process	1/3489	9/35336	0.607706	2	1	1	Capana01g000716
GO:0000209	BP	e	protein polyubiquitination	1/3489	9/35336	0.607706	10	1	1	Capana04g002146
GO:0098656	BP	e	anion transmembrane transport	1/3489	9/35336	0.607706	6	1	1	Capana06g001078
GO:0045292	BP	e	mRNA cis splicing, via spliceosome	1/3489	9/35336	0.607706	12	1	1	Capana00g000707
GO:0006890	BP	e	retrograde vesicle-mediated transport, Golgi to endoplasmic reticulum	1/3489	9/35336	0.607706	6	1	1	Capana03g001950
GO:0120254	BP	e	olefinic compound metabolic process	1/3489	9/35336	0.607706	3	1	1	Capana01g004230
GO:0006013	BP	e	mannose metabolic process	1/3489	9/35336	0.607706	6	1	1	Capana12g002066
GO:0006885	BP	e	regulation of pH	1/3489	9/35336	0.607706	8	1	1	Capana04g001600
GO:0031124	BP	e	mRNA 3'-end processing	1/3489	9/35336	0.607706	9	1	1	Capana03g001335
GO:0071897	BP	e	DNA biosynthetic process	1/3489	9/35336	0.607706	7	1	1	Capana00g001010
GO:0019953	BP	e	sexual reproduction	1/3489	9/35336	0.607706	3	1	1	Capana01g000716
GO:0000041	BP	e	transition metal ion transport	1/3489	9/35336	0.607706	7	1	1	Capana05g002051
GO:0010675	BP	e	regulation of cellular carbohydrate metabolic process	1/3489	9/35336	0.607706	6	1	1	Capana05g000430
GO:0000910	BP	e	cytokinesis	1/3489	9/35336	0.607706	3	1	1	Capana00g002504
GO:0051301	BP	e	cell division	11/3489	97/35336	0.607994	2	11	1	Capana00g001691, Capana00g001692, Capana00g003312, Capana01g001930, Capana01g004259, Capana01g004317, Capana03g003749, Capana06g000032, Capana09g002222, Capana11g002384, Capana12g000337
GO:1901657	BP	e	glycosyl compound metabolic process	5/3489	44/35336	0.618525	4	5	1	Capana01g000239, Capana06g000601, Capana06g000602, Capana06g001572, Capana06g001835
GO:0098662	BP	e	inorganic cation transmembrane transport	20/3489	185/35336	0.62181	7	20	1	Capana00g000771, Capana00g001351, Capana00g001352, Capana00g004648, Capana01g001874, Capana01g004315, Capana02g000864, Capana02g002840, Capana03g003995, Capana04g000950, Capana04g001600, Capana04g001789, Capana05g001872, Capana06g001956, Capana07g000268, Capana07g000514, Capana07g001275, Capana08g001604, Capana10g001219, Capana12g002196
GO:0098655	BP	e	cation transmembrane transport	20/3489	186/35336	0.62368	6	20	1	Capana00g000771, Capana00g001351, Capana00g001352, Capana00g004648, Capana01g001874, Capana01g004315, Capana02g000864, Capana02g002840, Capana03g003995, Capana04g000950, Capana04g001600, Capana04g001789, Capana05g001872, Capana06g001956, Capana07g000268, Capana07g000514, Capana07g001275, Capana08g001604, Capana10g001219, Capana12g002196
GO:0034220	BP	e	ion transmembrane transport	21/3489	194/35336	0.629171	5	21	1	Capana00g000771, Capana00g001351, Capana00g001352, Capana00g004648, Capana01g001874, Capana01g004315, Capana02g000864, Capana02g002840, Capana03g003995, Capana04g000950, Capana04g001600, Capana04g001789, Capana05g001872, Capana06g001078, Capana06g001956, Capana07g000268, Capana07g000514, Capana07g001275, Capana08g001604, Capana10g001219, Capana12g002196
GO:0009056	BP	e	catabolic process	87/3489	843/35336	0.640319	2	87	1	Capana00g000503, Capana00g002721, Capana00g002722, Capana00g002832, Capana00g002895, Capana00g004269, Capana00g004456, Capana00g004496, Capana00g004786, Capana01g000078, Capana01g000680, Capana01g001277, Capana01g001723, Capana01g002353, Capana01g003170, Capana01g003320, Capana01g004097, Capana01g004230, Capana01g004380, Capana01g004401, Capana02g000255, Capana02g000433, Capana02g000568, Capana02…
GO:0009199	BP	e	ribonucleoside triphosphate metabolic process	13/3489	117/35336	0.640405	8	13	1	Capana00g000771, Capana00g001351, Capana01g001874, Capana02g000864, Capana02g002840, Capana03g003995, Capana04g000950, Capana04g001789, Capana05g001872, Capana06g001956, Capana07g000514, Capana07g001275, Capana10g001219
GO:0009201	BP	e	ribonucleoside triphosphate biosynthetic process	13/3489	117/35336	0.640405	9	13	1	Capana00g000771, Capana00g001351, Capana01g001874, Capana02g000864, Capana02g002840, Capana03g003995, Capana04g000950, Capana04g001789, Capana05g001872, Capana06g001956, Capana07g000514, Capana07g001275, Capana10g001219
GO:0040029	BP	e	regulation of gene expression, epigenetic	2/3489	14/35336	0.642125	6	2	1	Capana06g002049, Capana06g002050
GO:0006108	BP	e	malate metabolic process	2/3489	14/35336	0.642125	7	2	1	Capana00g000541, Capana05g002079
GO:0048015	BP	e	phosphatidylinositol-mediated signaling	2/3489	14/35336	0.642125	7	2	1	Capana00g001308, Capana04g002812
GO:0006534	BP	e	cysteine metabolic process	2/3489	14/35336	0.642125	9	2	1	Capana02g002207, Capana09g000219
GO:0015936	BP	e	coenzyme A metabolic process	2/3489	14/35336	0.642125	10	2	1	Capana01g001843, Capana02g000060
GO:0044273	BP	e	sulfur compound catabolic process	2/3489	14/35336	0.642125	4	2	1	Capana01g004097, Capana06g001572
GO:0009142	BP	e	nucleoside triphosphate biosynthetic process	13/3489	118/35336	0.642544	8	13	1	Capana00g000771, Capana00g001351, Capana01g001874, Capana02g000864, Capana02g002840, Capana03g003995, Capana04g000950, Capana04g001789, Capana05g001872, Capana06g001956, Capana07g000514, Capana07g001275, Capana10g001219
GO:0009651	BP	e	response to salt stress	6/3489	53/35336	0.645827	4	6	1	Capana00g003865, Capana00g004456, Capana01g002820, Capana06g002716, Capana09g001737, Capana11g002133
GO:0051274	BP	e	beta-glucan biosynthetic process	6/3489	54/35336	0.651626	8	6	1	Capana01g001537, Capana01g001956, Capana01g004289, Capana03g001313, Capana04g001173, Capana07g001970
GO:0032259	BP	e	methylation	6/3489	54/35336	0.651626	2	6	1	Capana00g004145, Capana03g004182, Capana05g001272, Capana09g001714, Capana11g001921, Capana12g000714
GO:0043414	BP	e	macromolecule methylation	6/3489	54/35336	0.651626	5	6	1	Capana00g004145, Capana03g004182, Capana05g001272, Capana09g001714, Capana11g001921, Capana12g000714
GO:0006558	BP	e	L-phenylalanine metabolic process	2/3489	15/35336	0.654427	9	2	1	Capana00g003729, Capana09g000884
GO:0015743	BP	e	malate transport	2/3489	15/35336	0.654427	10	2	1	Capana03g000370, Capana11g000369
GO:0070585	BP	e	protein localization to mitochondrion	2/3489	15/35336	0.654427	6	2	1	Capana01g001234, Capana03g000201
GO:0072655	BP	e	establishment of protein localization to mitochondrion	2/3489	15/35336	0.654427	7	2	1	Capana01g001234, Capana03g000201
GO:0010119	BP	e	regulation of stomatal movement	2/3489	15/35336	0.654427	4	2	1	Capana02g000986, Capana03g002801
GO:0043650	BP	e	dicarboxylic acid biosynthetic process	2/3489	15/35336	0.654427	7	2	1	Capana05g000532, Capana10g002257
GO:1902221	BP	e	erythrose 4-phosphate/phosphoenolpyruvate family amino acid metabolic process	2/3489	15/35336	0.654427	8	2	1	Capana00g003729, Capana09g000884
GO:0070887	BP	e	cellular response to chemical stimulus	7/3489	60/35336	0.662081	3	7	1	Capana01g000078, Capana05g002360, Capana06g000680, Capana06g002525, Capana07g000674, Capana07g000684, Capana11g000480
GO:0048878	BP	e	chemical homeostasis	7/3489	61/35336	0.665236	4	7	1	Capana02g000787, Capana02g003480, Capana04g001600, Capana04g002044, Capana05g001356, Capana05g002051, Capana06g000256
GO:0006835	BP	e	dicarboxylic acid transport	2/3489	16/35336	0.667789	8	2	1	Capana03g000370, Capana11g000369
GO:0015740	BP	e	C4-dicarboxylate transport	2/3489	16/35336	0.667789	9	2	1	Capana03g000370, Capana11g000369
GO:0009119	BP	e	ribonucleoside metabolic process	2/3489	16/35336	0.667789	7	2	1	Capana06g001572, Capana06g001835
GO:0007623	BP	e	circadian rhythm	2/3489	16/35336	0.667789	2	2	1	Capana01g001692, Capana03g004339
GO:0046128	BP	e	purine ribonucleoside metabolic process	2/3489	16/35336	0.667789	8	2	1	Capana06g001572, Capana06g001835
GO:0048511	BP	e	rhythmic process	2/3489	16/35336	0.667789	1	2	1	Capana01g001692, Capana03g004339
GO:0009057	BP	e	macromolecule catabolic process	44/3489	419/35336	0.68006	4	44	1	Capana00g002721, Capana00g002722, Capana00g002832, Capana00g004456, Capana00g004496, Capana00g004786, Capana01g000078, Capana01g000680, Capana01g001277, Capana01g001723, Capana01g003170, Capana01g003320, Capana02g000255, Capana02g001382, Capana02g002160, Capana02g002314, Capana02g002366, Capana02g002599, Capana03g000057, Capana03g004344, Capana04g002146, Capana05g000584, Capana05g001440, Capana06…
GO:0006464	BP	e	cellular protein modification process	63/3489	608/35336	0.680599	6	63	1	Capana00g001154, Capana00g001211, Capana00g001698, Capana00g002832, Capana00g003680, Capana00g003681, Capana00g004145, Capana00g004786, Capana00g004943, Capana01g000240, Capana01g000316, Capana01g000526, Capana01g000601, Capana01g000726, Capana01g001150, Capana01g001213, Capana01g001277, Capana01g001523, Capana01g001692, Capana01g001723, Capana01g001865, Capana01g002588, Capana01g003162, Capana01…
GO:0036211	BP	e	protein modification process	63/3489	608/35336	0.680599	5	63	1	Capana00g001154, Capana00g001211, Capana00g001698, Capana00g002832, Capana00g003680, Capana00g003681, Capana00g004145, Capana00g004786, Capana00g004943, Capana01g000240, Capana01g000316, Capana01g000526, Capana01g000601, Capana01g000726, Capana01g001150, Capana01g001213, Capana01g001277, Capana01g001523, Capana01g001692, Capana01g001723, Capana01g001865, Capana01g002588, Capana01g003162, Capana01…
GO:0042278	BP	e	purine nucleoside metabolic process	2/3489	17/35336	0.681884	7	2	1	Capana06g001572, Capana06g001835
GO:0000725	BP	e	recombinational repair	2/3489	17/35336	0.681884	8	2	1	Capana01g001683, Capana02g000137
GO:0006026	BP	e	aminoglycan catabolic process	2/3489	17/35336	0.681884	5	2	1	Capana07g001653, Capana12g000240
GO:0009220	BP	e	pyrimidine ribonucleotide biosynthetic process	2/3489	17/35336	0.681884	10	2	1	Capana06g000601, Capana06g000602
GO:0006032	BP	e	chitin catabolic process	2/3489	17/35336	0.681884	7	2	1	Capana07g001653, Capana12g000240
GO:0006022	BP	e	aminoglycan metabolic process	2/3489	17/35336	0.681884	4	2	1	Capana07g001653, Capana12g000240
GO:0046348	BP	e	amino sugar catabolic process	2/3489	17/35336	0.681884	5	2	1	Capana07g001653, Capana12g000240
GO:1901071	BP	e	glucosamine-containing compound metabolic process	2/3489	17/35336	0.681884	5	2	1	Capana07g001653, Capana12g000240
GO:0006367	BP	e	transcription initiation from RNA polymerase II promoter	2/3489	17/35336	0.681884	9	2	1	Capana00g004890, Capana08g000300
GO:0000724	BP	e	double-strand break repair via homologous recombination	2/3489	17/35336	0.681884	9	2	1	Capana01g001683, Capana02g000137
GO:0071241	BP	e	cellular response to inorganic substance	2/3489	17/35336	0.681884	4	2	1	Capana06g000680, Capana11g000480
GO:0006030	BP	e	chitin metabolic process	2/3489	17/35336	0.681884	6	2	1	Capana07g001653, Capana12g000240
GO:0009218	BP	e	pyrimidine ribonucleotide metabolic process	2/3489	17/35336	0.681884	9	2	1	Capana06g000601, Capana06g000602
GO:1901072	BP	e	glucosamine-containing compound catabolic process	2/3489	17/35336	0.681884	6	2	1	Capana07g001653, Capana12g000240
GO:0045454	BP	e	cell redox homeostasis	17/3489	156/35336	0.685575	5	17	1	Capana00g003875, Capana00g005033, Capana01g003136, Capana01g003662, Capana02g002149, Capana02g002207, Capana03g000800, Capana03g003568, Capana04g000166, Capana04g002572, Capana05g001886, Capana06g000329, Capana07g001338, Capana07g002194, Capana08g000303, Capana08g002361, Capana10g000375
GO:0065008	BP	e	regulation of biological quality	29/3489	277/35336	0.686708	2	29	1	Capana00g003875, Capana00g005033, Capana01g001108, Capana01g003136, Capana01g003662, Capana02g000787, Capana02g002149, Capana02g002207, Capana02g003480, Capana02g003662, Capana03g000152, Capana03g000800, Capana03g003568, Capana04g000166, Capana04g001600, Capana04g002044, Capana04g002146, Capana04g002572, Capana05g001356, Capana05g001886, Capana05g002051, Capana06g000256, Capana06g000329, Capana06…
GO:0005982	BP	e	starch metabolic process	2/3489	18/35336	0.696435	7	2	1	Capana00g002792, Capana03g003656
GO:0006275	BP	e	regulation of DNA replication	2/3489	18/35336	0.696435	7	2	1	Capana00g000704, Capana12g002023
GO:0000184	BP	e	nuclear-transcribed mRNA catabolic process, nonsense-mediated decay	2/3489	18/35336	0.696435	10	2	1	Capana06g000559, Capana08g002485
GO:0048827	BP	e	phyllome development	2/3489	18/35336	0.696435	4	2	1	Capana02g001837, Capana11g001035
GO:0046034	BP	e	ATP metabolic process	19/3489	179/35336	0.70625	2	19	1	Capana00g000771, Capana00g001351, Capana00g001352, Capana01g001874, Capana02g000864, Capana02g002840, Capana03g003995, Capana04g000950, Capana04g001789, Capana05g001105, Capana05g001356, Capana05g001872, Capana06g001956, Capana06g002716, Capana07g000514, Capana07g001275, Capana09g002228, Capana10g001219, Capana12g002196
GO:0046839	BP	e	phospholipid dephosphorylation	2/3489	19/35336	0.711216	6	2	1	Capana04g000448, Capana12g000395
GO:0019395	BP	e	fatty acid oxidation	2/3489	19/35336	0.711216	8	2	1	Capana04g001639, Capana07g000703
GO:0006635	BP	e	fatty acid beta-oxidation	2/3489	19/35336	0.711216	9	2	1	Capana04g001639, Capana07g000703
GO:0009735	BP	e	response to cytokinin	2/3489	19/35336	0.711216	5	2	1	Capana04g001639, Capana06g002716
GO:0008213	BP	e	protein alkylation	2/3489	19/35336	0.711216	7	2	1	Capana00g004145, Capana05g001272
GO:0046856	BP	e	phosphatidylinositol dephosphorylation	2/3489	19/35336	0.711216	8	2	1	Capana04g000448, Capana12g000395
GO:0006479	BP	e	protein methylation	2/3489	19/35336	0.711216	8	2	1	Capana00g004145, Capana05g001272
GO:0010941	BP	e	regulation of cell death	2/3489	19/35336	0.711216	4	2	1	Capana02g002314, Capana06g000284
GO:0016042	BP	e	lipid catabolic process	10/3489	92/35336	0.725457	4	10	1	Capana01g002353, Capana01g004230, Capana02g002170, Capana02g003633, Capana04g000521, Capana04g001639, Capana05g000823, Capana05g001717, Capana07g000703, Capana10g002261
GO:0005992	BP	e	trehalose biosynthetic process	3/3489	24/35336	0.72665	7	3	1	Capana01g003777, Capana05g001390, Capana07g000086
GO:0071407	BP	e	cellular response to organic cyclic compound	3/3489	24/35336	0.72665	5	3	1	Capana05g002360, Capana07g000674, Capana07g000684
GO:0071446	BP	e	cellular response to salicylic acid stimulus	3/3489	24/35336	0.72665	6	3	1	Capana05g002360, Capana07g000674, Capana07g000684
GO:0044262	BP	e	cellular carbohydrate metabolic process	23/3489	218/35336	0.73215	4	23	1	Capana00g002792, Capana01g001537, Capana01g001956, Capana01g003313, Capana01g003777, Capana01g004289, Capana02g002599, Capana03g001313, Capana03g002552, Capana03g003656, Capana03g004113, Capana04g001173, Capana05g000891, Capana05g001390, Capana06g002716, Capana07g000060, Capana07g000086, Capana07g001970, Capana08g000611, Capana09g000201, Capana12g000276, Capana12g001371, Capana12g002574
GO:0006525	BP	e	arginine metabolic process	3/3489	25/35336	0.732221	9	3	1	Capana00g004647, Capana00g004648, Capana01g001955
GO:0005991	BP	e	trehalose metabolic process	3/3489	26/35336	0.738553	6	3	1	Capana01g003777, Capana05g001390, Capana07g000086
GO:0046686	BP	e	response to cadmium ion	3/3489	26/35336	0.738553	5	3	1	Capana01g000239, Capana01g000496, Capana06g002716
GO:2000031	BP	e	regulation of salicylic acid mediated signaling pathway	3/3489	26/35336	0.738553	6	3	1	Capana05g002360, Capana07g000674, Capana07g000684
GO:0009070	BP	e	serine family amino acid biosynthetic process	3/3489	27/35336	0.745521	9	3	1	Capana02g002207, Capana09g000219, Capana09g001800
GO:0046351	BP	e	disaccharide biosynthetic process	3/3489	27/35336	0.745521	6	3	1	Capana01g003777, Capana05g001390, Capana07g000086
GO:0015849	BP	e	organic acid transport	3/3489	27/35336	0.745521	5	3	1	Capana03g000370, Capana08g002210, Capana11g000369
GO:0006302	BP	e	double-strand break repair	3/3489	27/35336	0.745521	8	3	1	Capana01g001683, Capana02g000137, Capana09g002375
GO:0007275	BP	e	multicellular organism development	12/3489	111/35336	0.748874	3	12	1	Capana00g002504, Capana01g001723, Capana02g001382, Capana03g000950, Capana03g000968, Capana03g003228, Capana07g002094, Capana09g001714, Capana10g000063, Capana10g000733, Capana11g000872, Capana12g002023
GO:0009451	BP	e	RNA modification	12/3489	112/35336	0.75025	7	12	1	Capana01g003777, Capana03g003781, Capana03g004182, Capana04g000316, Capana04g000317, Capana07g002158, Capana09g000238, Capana09g001714, Capana11g001013, Capana11g001921, Capana12g000714, Capana12g001845
GO:0009751	BP	e	response to salicylic acid	3/3489	28/35336	0.753011	5	3	1	Capana05g002360, Capana07g000674, Capana07g000684
GO:0016125	BP	e	sterol metabolic process	3/3489	29/35336	0.760915	5	3	1	Capana01g004230, Capana10g000838, Capana12g000817
GO:0048589	BP	e	developmental growth	3/3489	29/35336	0.760915	2	3	1	Capana02g003480, Capana09g001148, Capana11g000872
GO:0014070	BP	e	response to organic cyclic compound	4/3489	35/35336	0.773654	4	4	1	Capana05g002360, Capana07g000674, Capana07g000684, Capana08g002677
GO:0009620	BP	e	response to fungus	4/3489	35/35336	0.773654	5	4	1	Capana01g000239, Capana03g002238, Capana07g002094, Capana08g002211
GO:0009617	BP	e	response to bacterium	4/3489	35/35336	0.773654	5	4	1	Capana01g000239, Capana01g001685, Capana08g002211, Capana09g001782
GO:0042742	BP	e	defense response to bacterium	4/3489	35/35336	0.773654	6	4	1	Capana01g000239, Capana01g001685, Capana08g002211, Capana09g001782
GO:0009081	BP	e	branched-chain amino acid metabolic process	4/3489	35/35336	0.773654	7	4	1	Capana00g001029, Capana04g000751, Capana09g000624, Capana12g002919
GO:0009247	BP	e	glycolipid biosynthetic process	4/3489	37/35336	0.781741	7	4	1	Capana01g001213, Capana02g002529, Capana03g002393, Capana12g001751
GO:0051716	BP	e	cellular response to stimulus	37/3489	361/35336	0.790157	2	37	1	Capana00g001041, Capana00g002207, Capana00g003865, Capana01g000078, Capana01g000239, Capana01g001019, Capana01g001185, Capana01g001186, Capana01g001485, Capana01g001683, Capana01g003458, Capana02g000137, Capana02g001837, Capana03g000732, Capana03g001123, Capana03g002323, Capana03g003415, Capana03g004640, Capana04g000429, Capana05g002360, Capana06g000680, Capana06g002062, Capana06g002063, Capana06…
GO:0046467	BP	e	membrane lipid biosynthetic process	4/3489	39/35336	0.791487	6	4	1	Capana01g001213, Capana02g002529, Capana03g002393, Capana12g001751
GO:0006399	BP	e	tRNA metabolic process	17/3489	163/35336	0.792055	8	17	1	Capana01g001549, Capana03g001357, Capana03g003139, Capana03g003460, Capana04g000316, Capana04g000317, Capana06g000295, Capana06g000490, Capana06g002151, Capana06g002529, Capana08g001432, Capana08g002213, Capana09g000238, Capana09g001407, Capana10g000386, Capana12g001845, Capana12g002398
GO:0030258	BP	e	lipid modification	5/3489	45/35336	0.800363	5	5	1	Capana04g000448, Capana04g001639, Capana05g001064, Capana07g000703, Capana12g000395
GO:0043412	BP	e	macromolecule modification	73/3489	722/35336	0.801093	4	73	1	Capana00g001154, Capana00g001211, Capana00g001698, Capana00g002832, Capana00g003680, Capana00g003681, Capana00g004145, Capana00g004786, Capana00g004943, Capana01g000240, Capana01g000316, Capana01g000526, Capana01g000601, Capana01g000726, Capana01g001150, Capana01g001213, Capana01g001277, Capana01g001523, Capana01g001692, Capana01g001723, Capana01g001865, Capana01g002588, Capana01g003162, Capana01…
GO:0006820	BP	e	anion transport	5/3489	46/35336	0.802942	5	5	1	Capana03g000370, Capana03g001237, Capana03g001242, Capana06g001078, Capana11g000369
GO:0044272	BP	e	sulfur compound biosynthetic process	7/3489	65/35336	0.833866	4	7	1	Capana00g003075, Capana01g000239, Capana02g002207, Capana02g002971, Capana03g003782, Capana06g001835, Capana09g000219
GO:0034655	BP	e	nucleobase-containing compound catabolic process	7/3489	66/35336	0.835299	5	7	1	Capana00g002721, Capana00g002722, Capana06g000559, Capana06g001572, Capana08g002485, Capana09g000149, Capana10g000158
GO:0051169	BP	e	nuclear transport	7/3489	69/35336	0.840928	5	7	1	Capana00g000241, Capana00g000442, Capana00g000931, Capana08g001352, Capana09g000470, Capana11g000987, Capana12g002834
GO:0006913	BP	e	nucleocytoplasmic transport	7/3489	69/35336	0.840928	6	7	1	Capana00g000241, Capana00g000442, Capana00g000931, Capana08g001352, Capana09g000470, Capana11g000987, Capana12g002834
GO:0051273	BP	e	beta-glucan metabolic process	8/3489	75/35336	0.845327	7	8	1	Capana01g001537, Capana01g001956, Capana01g004289, Capana02g002599, Capana03g001313, Capana04g001173, Capana07g001970, Capana12g002574
GO:0046474	BP	e	glycerophospholipid biosynthetic process	8/3489	75/35336	0.845327	7	8	1	Capana00g001308, Capana01g001213, Capana01g002353, Capana02g002065, Capana02g002529, Capana03g002393, Capana04g002812, Capana12g001751
GO:0016579	BP	e	protein deubiquitination	9/3489	86/35336	0.855618	9	9	1	Capana00g002832, Capana00g004786, Capana01g001277, Capana03g004344, Capana06g001240, Capana09g000802, Capana09g000803, Capana10g001887, Capana12g000422
GO:0070646	BP	e	protein modification by small protein removal	9/3489	90/35336	0.860844	8	9	1	Capana00g002832, Capana00g004786, Capana01g001277, Capana03g004344, Capana06g001240, Capana09g000802, Capana09g000803, Capana10g001887, Capana12g000422
GO:0006139	BP	e	nucleobase-containing compound metabolic process	169/3489	1692/35336	0.867326	4	169	1	Capana00g000241, Capana00g000442, Capana00g000707, Capana00g000771, Capana00g000860, Capana00g000931, Capana00g001009, Capana00g001010, Capana00g001041, Capana00g001051, Capana00g001351, Capana00g002207, Capana00g002721, Capana00g002722, Capana00g002838, Capana00g003672, Capana00g003673, Capana00g003785, Capana00g004369, Capana00g004890, Capana01g000182, Capana01g000343, Capana01g000344, Capana01…
GO:0016070	BP	e	RNA metabolic process	95/3489	946/35336	0.868315	6	95	1	Capana00g000241, Capana00g000442, Capana00g000707, Capana00g000860, Capana00g000931, Capana00g001041, Capana00g002721, Capana00g002722, Capana00g002838, Capana00g003672, Capana00g003673, Capana00g004369, Capana00g004890, Capana01g000343, Capana01g000344, Capana01g000345, Capana01g000346, Capana01g001549, Capana01g002094, Capana01g003777, Capana02g000565, Capana02g000751, Capana02g001385, Capana02…
GO:0046483	BP	e	heterocycle metabolic process	185/3489	1855/35336	0.872954	3	185	1	Capana00g000072, Capana00g000241, Capana00g000442, Capana00g000503, Capana00g000707, Capana00g000771, Capana00g000860, Capana00g000931, Capana00g001009, Capana00g001010, Capana00g001041, Capana00g001051, Capana00g001351, Capana00g002207, Capana00g002721, Capana00g002722, Capana00g002838, Capana00g003075, Capana00g003672, Capana00g003673, Capana00g003785, Capana00g004369, Capana00g004890, Capana01…
GO:0006725	BP	e	cellular aromatic compound metabolic process	191/3489	1915/35336	0.874817	3	191	1	Capana00g000072, Capana00g000241, Capana00g000442, Capana00g000503, Capana00g000707, Capana00g000771, Capana00g000860, Capana00g000931, Capana00g001009, Capana00g001010, Capana00g001041, Capana00g001051, Capana00g001351, Capana00g002207, Capana00g002721, Capana00g002722, Capana00g002838, Capana00g003075, Capana00g003672, Capana00g003673, Capana00g003729, Capana00g003785, Capana00g004369, Capana00…
GO:1901360	BP	e	organic cyclic compound metabolic process	195/3489	1958/35336	0.876174	3	195	1	Capana00g000072, Capana00g000241, Capana00g000442, Capana00g000503, Capana00g000707, Capana00g000771, Capana00g000860, Capana00g000931, Capana00g001009, Capana00g001010, Capana00g001041, Capana00g001051, Capana00g001351, Capana00g002207, Capana00g002721, Capana00g002722, Capana00g002838, Capana00g003075, Capana00g003672, Capana00g003673, Capana00g003729, Capana00g003785, Capana00g004369, Capana00…
GO:0009141	BP	e	nucleoside triphosphate metabolic process	13/3489	126/35336	0.880618	7	13	1	Capana00g000771, Capana00g001351, Capana01g001874, Capana02g000864, Capana02g002840, Capana03g003995, Capana04g000950, Capana04g001789, Capana05g001872, Capana06g001956, Capana07g000514, Capana07g001275, Capana10g001219
GO:0044281	BP	e	small molecule metabolic process	120/3489	1200/35336	0.882555	2	120	1	Capana00g000072, Capana00g000541, Capana00g000656, Capana00g000771, Capana00g000874, Capana00g001029, Capana00g001051, Capana00g001351, Capana00g002895, Capana00g003075, Capana00g003264, Capana00g003378, Capana00g003729, Capana00g003785, Capana00g004466, Capana00g004647, Capana00g004648, Capana01g000182, Capana01g000239, Capana01g000240, Capana01g000276, Capana01g000752, Capana01g001843, Capana01…
GO:1901607	BP	e	alpha-amino acid biosynthetic process	13/3489	129/35336	0.882583	8	13	1	Capana00g003729, Capana00g004647, Capana00g004648, Capana01g001955, Capana02g002207, Capana03g003782, Capana06g002315, Capana06g002516, Capana09g000219, Capana09g000624, Capana09g001606, Capana09g001800, Capana11g001585
GO:0003006	BP	e	developmental process involved in reproduction	14/3489	137/35336	0.885563	2	14	1	Capana01g000146, Capana01g000239, Capana01g001523, Capana01g002588, Capana01g004230, Capana02g003480, Capana03g000590, Capana03g000950, Capana03g000968, Capana03g003656, Capana07g001106, Capana09g001148, Capana09g001714, Capana10g000063
GO:0044264	BP	e	cellular polysaccharide metabolic process	17/3489	166/35336	0.895935	5	17	1	Capana00g002792, Capana01g001537, Capana01g001956, Capana01g003313, Capana01g004289, Capana02g002599, Capana03g001313, Capana03g003656, Capana03g004113, Capana04g001173, Capana05g000891, Capana07g000060, Capana07g001970, Capana08g000611, Capana12g000276, Capana12g001371, Capana12g002574
GO:0006811	BP	e	ion transport	34/3489	339/35336	0.927017	4	34	1	Capana00g000771, Capana00g001351, Capana00g001352, Capana00g003763, Capana00g004648, Capana01g000460, Capana01g000570, Capana01g001874, Capana01g004315, Capana02g000864, Capana02g002550, Capana02g002840, Capana03g000370, Capana03g001237, Capana03g001242, Capana03g001692, Capana03g001778, Capana03g003995, Capana04g000950, Capana04g001132, Capana04g001600, Capana04g001789, Capana05g001872, Capana05…
GO:0022414	BP	e	reproductive process	34/3489	342/35336	0.927495	1	34	1	Capana00g002504, Capana00g004262, Capana01g000146, Capana01g000239, Capana01g000716, Capana01g001523, Capana01g002588, Capana01g004230, Capana01g004260, Capana02g003377, Capana02g003480, Capana03g000590, Capana03g000950, Capana03g000968, Capana03g003656, Capana03g003724, Capana03g004640, Capana04g000608, Capana04g000729, Capana04g000745, Capana04g000746, Capana04g000747, Capana04g002261, Capana07…
GO:1903509	BP	e	liposaccharide metabolic process	4/3489	40/35336	1	4	4	1	Capana01g001213, Capana02g002529, Capana03g002393, Capana12g001751
GO:0000904	BP	e	cell morphogenesis involved in differentiation	2/3489	20/35336	1	4	2	1	Capana02g003480, Capana09g001148
GO:0034404	BP	e	nucleobase-containing small molecule biosynthetic process	1/3489	10/35336	1	6	1	1	Capana06g001835
GO:0060548	BP	e	negative regulation of cell death	1/3489	10/35336	1	5	1	1	Capana06g000284
GO:0006974	BP	e	cellular response to DNA damage stimulus	24/3489	242/35336	1	4	24	1	Capana00g001041, Capana00g002207, Capana01g001019, Capana01g001185, Capana01g001186, Capana01g001485, Capana01g001683, Capana01g003458, Capana02g000137, Capana03g000732, Capana03g001123, Capana03g002323, Capana03g003415, Capana03g004640, Capana04g000429, Capana07g001352, Capana09g000769, Capana09g001486, Capana09g002375, Capana11g001418, Capana11g001422, Capana12g000836, Capana12g000837, Capana12…
GO:0015919	BP	e	peroxisomal membrane transport	1/3489	10/35336	1	6	1	1	Capana00g000657
GO:0031123	BP	e	RNA 3'-end processing	2/3489	20/35336	1	8	2	1	Capana03g001335, Capana11g000036
GO:0009063	BP	e	cellular amino acid catabolic process	7/3489	70/35336	1	7	7	1	Capana00g002895, Capana05g001050, Capana05g001051, Capana06g001572, Capana09g000884, Capana11g000937, Capana12g002919
GO:0051260	BP	e	protein homooligomerization	1/3489	10/35336	1	7	1	1	Capana07g000206
GO:0009767	BP	e	photosynthetic electron transport chain	10/3489	101/35336	1	5	10	1	Capana00g001154, Capana00g001211, Capana00g001698, Capana01g001865, Capana01g004439, Capana03g001476, Capana03g003661, Capana04g000674, Capana05g001828, Capana07g001275
GO:0015988	BP	e	energy coupled proton transmembrane transport, against electrochemical gradient	1/3489	10/35336	1	9	1	1	Capana12g002196
GO:0010648	BP	e	negative regulation of cell communication	1/3489	10/35336	1	5	1	1	Capana03g002801
GO:0009826	BP	e	unidimensional cell growth	2/3489	20/35336	1	4	2	1	Capana02g003480, Capana09g001148
GO:0023057	BP	e	negative regulation of signaling	1/3489	10/35336	1	4	1	1	Capana03g002801
GO:0046417	BP	e	chorismate metabolic process	1/3489	10/35336	1	7	1	1	Capana05g000532
GO:0055067	BP	e	monovalent inorganic cation homeostasis	1/3489	10/35336	1	7	1	1	Capana04g001600
GO:0046129	BP	e	purine ribonucleoside biosynthetic process	1/3489	10/35336	1	9	1	1	Capana06g001835
GO:0010224	BP	e	response to UV-B	1/3489	10/35336	1	6	1	1	Capana09g001486
GO:0042451	BP	e	purine nucleoside biosynthetic process	1/3489	10/35336	1	8	1	1	Capana06g001835
GO:0042455	BP	e	ribonucleoside biosynthetic process	1/3489	10/35336	1	8	1	1	Capana06g001835
GO:0009163	BP	e	nucleoside biosynthetic process	1/3489	10/35336	1	7	1	1	Capana06g001835
GO:0009968	BP	e	negative regulation of signal transduction	1/3489	10/35336	1	6	1	1	Capana03g002801
GO:0044403	BP	e	biological process involved in symbiotic interaction	1/3489	10/35336	1	2	1	1	Capana01g001040
GO:0008219	BP	e	cell death	1/3489	10/35336	1	2	1	1	Capana03g000950
GO:0072523	BP	e	purine-containing compound catabolic process	1/3489	10/35336	1	5	1	1	Capana06g001572
GO:0001732	BP	e	formation of cytoplasmic translation initiation complex	2/3489	20/35336	1	8	2	1	Capana10g000484, Capana10g000485
GO:0051321	BP	e	meiotic cell cycle	1/3489	10/35336	1	3	1	1	Capana09g002375
GO:0006664	BP	e	glycolipid metabolic process	4/3489	40/35336	1	6	4	1	Capana01g001213, Capana02g002529, Capana03g002393, Capana12g001751
GO:0090114	BP	e	COPII-coated vesicle budding	1/3489	10/35336	1	7	1	1	Capana04g002857
GO:0046916	BP	e	cellular transition metal ion homeostasis	1/3489	10/35336	1	9	1	1	Capana05g002051
GO:0009062	BP	e	fatty acid catabolic process	2/3489	20/35336	1	8	2	1	Capana04g001639, Capana07g000703
GO:0034440	BP	e	lipid oxidation	2/3489	20/35336	1	6	2	1	Capana04g001639, Capana07g000703
GO:0015990	BP	e	electron transport coupled proton transport	1/3489	10/35336	1	10	1	1	Capana12g002196
GO:0062197	BP	e	cellular response to chemical stress	1/3489	10/35336	1	4	1	1	Capana06g002525
GO:0042127	BP	e	regulation of cell population proliferation	1/3489	10/35336	1	4	1	1	Capana01g002588
GO:0030014	CC	e	CCR4-NOT complex	7/3489	16/35336	0.000464733	3	7	0.0516658	Capana01g003671, Capana01g003673, Capana01g003674, Capana03g002160, Capana06g000644, Capana06g002528, Capana11g000347
GO:0005788	CC	e	endoplasmic reticulum lumen	4/3489	6/35336	0.00120806	5	4	0.101215	Capana01g000078, Capana03g001977, Capana07g001338, Capana09g001148
GO:0043240	CC	e	Fanconi anaemia nuclear complex	3/3489	4/35336	0.00356276	3	3	0.216804	Capana03g003415, Capana12g000836, Capana12g000837
GO:0031931	CC	e	TORC1 complex	3/3489	6/35336	0.0152946	4	3	0.520106	Capana10g001274, Capana10g001275, Capana10g001637
GO:0038201	CC	e	TOR complex	3/3489	6/35336	0.0152946	3	3	0.520106	Capana10g001274, Capana10g001275, Capana10g001637
GO:0000347	CC	e	THO complex	4/3489	12/35336	0.0245535	3	4	0.692609	Capana00g000241, Capana00g000442, Capana00g000931, Capana11g000987
GO:0000781	CC	e	chromosome, telomeric region	2/3489	4/35336	0.0510696	3	2	0.942509	Capana01g002593, Capana01g002595
GO:0032580	CC	e	Golgi cisterna membrane	2/3489	4/35336	0.0510696	4	2	0.942509	Capana00g004943, Capana08g002370
GO:0035101	CC	e	FACT complex	2/3489	4/35336	0.0510696	4	2	0.942509	Capana05g002175, Capana10g000052
GO:0089701	CC	e	U2AF complex	2/3489	4/35336	0.0510696	3	2	0.942509	Capana00g004369, Capana11g000212
GO:0031519	CC	e	PcG protein complex	3/3489	9/35336	0.0512735	3	3	0.942509	Capana00g004145, Capana02g003067, Capana02g003070
GO:0000796	CC	e	condensin complex	3/3489	9/35336	0.0512735	3	3	0.942509	Capana01g003671, Capana01g003673, Capana01g003674
GO:0031974	CC	e	membrane-enclosed lumen	10/3489	55/35336	0.0641704	2	10	1	Capana00g000541, Capana01g000078, Capana03g001977, Capana03g002511, Capana03g002552, Capana03g003015, Capana05g000212, Capana07g001338, Capana09g001148, Capana12g000071
GO:0070013	CC	e	intracellular organelle lumen	10/3489	55/35336	0.0641704	4	10	1	Capana00g000541, Capana01g000078, Capana03g001977, Capana03g002511, Capana03g002552, Capana03g003015, Capana05g000212, Capana07g001338, Capana09g001148, Capana12g000071
GO:0043233	CC	e	organelle lumen	10/3489	55/35336	0.0641704	3	10	1	Capana00g000541, Capana01g000078, Capana03g001977, Capana03g002511, Capana03g002552, Capana03g003015, Capana05g000212, Capana07g001338, Capana09g001148, Capana12g000071
GO:0009509	CC	e	chromoplast	2/3489	5/35336	0.0796152	6	2	1	Capana02g001837, Capana08g001314
GO:0016459	CC	e	myosin complex	5/3489	25/35336	0.0938902	2	5	1	Capana04g000852, Capana05g001105, Capana05g001340, Capana10g000058, Capana10g001493
GO:0031380	CC	e	nuclear RNA-directed RNA polymerase complex	1/3489	1/35336	0.0987378	7	1	1	Capana11g001709
GO:0043078	CC	e	polar nucleus	1/3489	1/35336	0.0987378	7	1	1	Capana03g002238
GO:0009537	CC	e	proplastid	1/3489	1/35336	0.0987378	6	1	1	Capana02g001837
GO:0031379	CC	e	RNA-directed RNA polymerase complex	1/3489	1/35336	0.0987378	6	1	1	Capana11g001709
GO:0030681	CC	e	multimeric ribonuclease P complex	1/3489	1/35336	0.0987378	5	1	1	Capana12g002398
GO:0034663	CC	e	endoplasmic reticulum chaperone complex	1/3489	1/35336	0.0987378	3	1	1	Capana01g000078
GO:0005657	CC	e	replication fork	1/3489	1/35336	0.0987378	2	1	1	Capana01g001683
GO:0071012	CC	e	catalytic step 1 spliceosome	1/3489	1/35336	0.0987378	4	1	1	Capana10g002333
GO:0043076	CC	e	megasporocyte nucleus	1/3489	1/35336	0.0987378	6	1	1	Capana03g002238
GO:0009513	CC	e	etioplast	1/3489	1/35336	0.0987378	6	1	1	Capana02g001837
GO:0016363	CC	e	nuclear matrix	1/3489	1/35336	0.0987378	2	1	1	Capana04g000615
GO:0005775	CC	e	vacuolar lumen	1/3489	1/35336	0.0987378	5	1	1	Capana03g002552
GO:0030134	CC	e	COPII-coated ER to Golgi transport vesicle	1/3489	1/35336	0.0987378	8	1	1	Capana06g001700
GO:0000172	CC	e	ribonuclease MRP complex	1/3489	1/35336	0.0987378	4	1	1	Capana12g002398
GO:0071007	CC	e	U2-type catalytic step 2 spliceosome	1/3489	1/35336	0.0987378	5	1	1	Capana10g002333
GO:0005655	CC	e	nucleolar ribonuclease P complex	1/3489	1/35336	0.0987378	6	1	1	Capana12g002398
GO:0071006	CC	e	U2-type catalytic step 1 spliceosome	1/3489	1/35336	0.0987378	5	1	1	Capana10g002333
GO:0005634	CC	e	nucleus	254/3489	2338/35336	0.0988851	5	254	1	Capana00g000082, Capana00g000113, Capana00g000817, Capana00g000845, Capana00g001201, Capana00g001577, Capana00g001631, Capana00g001945, Capana00g001997, Capana00g002748, Capana00g002750, Capana00g003154, Capana00g003170, Capana00g003865, Capana00g004028, Capana00g004030, Capana00g004168, Capana00g004377, Capana00g004496, Capana00g004561, Capana00g004643, Capana00g004823, Capana00g004862, Capana01…
GO:0036452	CC	e	ESCRT complex	3/3489	12/35336	0.10763	2	3	1	Capana06g002471, Capana08g001192, Capana10g001531
GO:0000148	CC	e	1,3-beta-D-glucan synthase complex	4/3489	20/35336	0.1284	4	4	1	Capana01g001537, Capana01g001956, Capana03g001313, Capana07g001970
GO:0000813	CC	e	ESCRT I complex	2/3489	7/35336	0.146559	3	2	1	Capana06g002471, Capana10g001531
GO:0005666	CC	e	RNA polymerase III complex	2/3489	8/35336	0.183134	8	2	1	Capana00g005103, Capana12g002914
GO:0016607	CC	e	nuclear speck	2/3489	8/35336	0.183134	3	2	1	Capana08g002023, Capana09g001714
GO:0030062	CC	e	mitochondrial tricarboxylic acid cycle enzyme complex	1/3489	2/35336	0.187729	3	1	1	Capana12g002919
GO:0001401	CC	e	SAM complex	1/3489	2/35336	0.187729	5	1	1	Capana03g000201
GO:0071013	CC	e	catalytic step 2 spliceosome	1/3489	2/35336	0.187729	4	1	1	Capana10g002333
GO:0016324	CC	e	apical plasma membrane	1/3489	2/35336	0.187729	4	1	1	Capana02g003480
GO:0033063	CC	e	Rad51B-Rad51C-Rad51D-XRCC2 complex	1/3489	2/35336	0.187729	3	1	1	Capana01g001683
GO:1902555	CC	e	endoribonuclease complex	1/3489	2/35336	0.187729	3	1	1	Capana12g002398
GO:0030677	CC	e	ribonuclease P complex	1/3489	2/35336	0.187729	4	1	1	Capana12g002398
GO:0005845	CC	e	mRNA cap binding complex	1/3489	2/35336	0.187729	3	1	1	Capana09g000149
GO:0005784	CC	e	Sec61 translocon complex	1/3489	2/35336	0.187729	4	1	1	Capana06g001936
GO:1990726	CC	e	Lsm1-7-Pat1 complex	1/3489	2/35336	0.187729	3	1	1	Capana09g000149
GO:0000974	CC	e	Prp19 complex	1/3489	2/35336	0.187729	2	1	1	Capana10g002333
GO:1990112	CC	e	RQC complex	1/3489	2/35336	0.187729	2	1	1	Capana09g000968
GO:0005673	CC	e	transcription factor TFIIE complex	1/3489	2/35336	0.187729	4	1	1	Capana00g004890
GO:0005947	CC	e	mitochondrial alpha-ketoglutarate dehydrogenase complex	1/3489	2/35336	0.187729	5	1	1	Capana12g002919
GO:0033061	CC	e	DNA recombinase mediator complex	1/3489	2/35336	0.187729	2	1	1	Capana01g001683
GO:0071256	CC	e	translocon complex	1/3489	2/35336	0.187729	3	1	1	Capana06g001936
GO:0098807	CC	e	chloroplast thylakoid membrane protein complex	1/3489	2/35336	0.187729	3	1	1	Capana03g004339
GO:0009505	CC	e	plant-type cell wall	5/3489	29/35336	0.201429	4	5	1	Capana01g001210, Capana01g002926, Capana03g001342, Capana08g002677, Capana09g000194
GO:0042765	CC	e	GPI-anchor transamidase complex	2/3489	9/35336	0.220808	6	2	1	Capana01g000316, Capana03g004182
GO:0008303	CC	e	caspase complex	2/3489	9/35336	0.220808	5	2	1	Capana01g000316, Capana03g004182
GO:0000159	CC	e	protein phosphatase type 2A complex	3/3489	17/35336	0.232302	6	3	1	Capana00g003615, Capana04g001770, Capana06g002579
GO:0098687	CC	e	chromosomal region	2/3489	10/35336	0.259009	2	2	1	Capana01g002593, Capana01g002595
GO:0000178	CC	e	exosome (RNase complex)	2/3489	10/35336	0.259009	4	2	1	Capana05g000361, Capana05g000362
GO:0000938	CC	e	GARP complex	2/3489	10/35336	0.259009	3	2	1	Capana02g001349, Capana02g001350
GO:1905354	CC	e	exoribonuclease complex	2/3489	10/35336	0.259009	3	2	1	Capana05g000361, Capana05g000362
GO:0045261	CC	e	proton-transporting ATP synthase complex, catalytic core F(1)	11/3489	81/35336	0.261055	4	11	1	Capana00g001351, Capana01g001874, Capana02g000864, Capana02g002840, Capana03g003995, Capana04g000950, Capana04g001789, Capana05g001872, Capana06g001956, Capana07g000514, Capana07g001275
GO:0009341	CC	e	beta-galactosidase complex	1/3489	3/35336	0.267935	3	1	1	Capana01g003757
GO:0031304	CC	e	intrinsic component of mitochondrial inner membrane	1/3489	3/35336	0.267935	5	1	1	Capana03g000968
GO:0005684	CC	e	U2-type spliceosomal complex	1/3489	3/35336	0.267935	4	1	1	Capana10g002333
GO:0031082	CC	e	BLOC complex	1/3489	3/35336	0.267935	2	1	1	Capana07g002481
GO:0000126	CC	e	transcription factor TFIIIB complex	1/3489	3/35336	0.267935	4	1	1	Capana01g001690
GO:0031083	CC	e	BLOC-1 complex	1/3489	3/35336	0.267935	3	1	1	Capana07g002481
GO:0035098	CC	e	ESC/E(Z) complex	1/3489	3/35336	0.267935	6	1	1	Capana00g004145
GO:0005635	CC	e	nuclear envelope	1/3489	3/35336	0.267935	4	1	1	Capana04g000615
GO:0080008	CC	e	Cul4-RING E3 ubiquitin ligase complex	1/3489	3/35336	0.267935	6	1	1	Capana09g001486
GO:0098590	CC	e	plasma membrane region	1/3489	3/35336	0.267935	3	1	1	Capana02g003480
GO:0031305	CC	e	integral component of mitochondrial inner membrane	1/3489	3/35336	0.267935	6	1	1	Capana03g000968
GO:0042597	CC	e	periplasmic space	1/3489	3/35336	0.267935	2	1	1	Capana00g003520
GO:0035097	CC	e	histone methyltransferase complex	2/3489	11/35336	0.297264	5	2	1	Capana00g004145, Capana04g001543
GO:0005643	CC	e	nuclear pore	4/3489	25/35336	0.303682	3	4	1	Capana02g001214, Capana09g000419, Capana09g000470, Capana11g000989
GO:0140535	CC	e	intracellular protein-containing complex	28/3489	236/35336	0.323104	2	28	1	Capana00g002769, Capana00g003615, Capana00g005103, Capana01g003671, Capana01g003673, Capana01g003674, Capana02g000255, Capana02g000403, Capana02g000657, Capana03g002160, Capana04g001770, Capana06g000644, Capana06g002528, Capana06g002579, Capana06g003065, Capana07g001494, Capana08g000300, Capana09g000149, Capana09g001486, Capana10g001274, Capana10g001275, Capana10g001637, Capana10g002479, Capana11…
GO:0005742	CC	e	mitochondrial outer membrane translocase complex	1/3489	4/35336	0.340224	4	1	1	Capana03g000201
GO:0098799	CC	e	outer mitochondrial membrane protein complex	1/3489	4/35336	0.340224	3	1	1	Capana03g000201
GO:0030870	CC	e	Mre11 complex	1/3489	4/35336	0.340224	3	1	1	Capana09g002375
GO:0045240	CC	e	dihydrolipoyl dehydrogenase complex	1/3489	4/35336	0.340224	4	1	1	Capana12g002919
GO:0032039	CC	e	integrator complex	1/3489	4/35336	0.340224	3	1	1	Capana02g001775
GO:0009501	CC	e	amyloplast	1/3489	4/35336	0.340224	6	1	1	Capana02g001837
GO:0031907	CC	e	microbody lumen	1/3489	4/35336	0.340224	5	1	1	Capana05g000212
GO:0005782	CC	e	peroxisomal matrix	1/3489	4/35336	0.340224	6	1	1	Capana05g000212
GO:0046658	CC	e	anchored component of plasma membrane	2/3489	13/35336	0.37248	4	2	1	Capana01g001210, Capana04g001173
GO:0098797	CC	e	plasma membrane protein complex	5/3489	36/35336	0.397146	3	5	1	Capana01g001537, Capana01g001956, Capana02g003605, Capana03g001313, Capana07g001970
GO:0005758	CC	e	mitochondrial intermembrane space	1/3489	5/35336	0.405376	6	1	1	Capana12g000071
GO:0008622	CC	e	epsilon DNA polymerase complex	1/3489	5/35336	0.405376	6	1	1	Capana12g002619
GO:0090576	CC	e	RNA polymerase III transcription regulator complex	1/3489	5/35336	0.405376	3	1	1	Capana01g001690
GO:0000814	CC	e	ESCRT II complex	1/3489	5/35336	0.405376	3	1	1	Capana08g001192
GO:0005744	CC	e	TIM23 mitochondrial import inner membrane translocase complex	1/3489	5/35336	0.405376	4	1	1	Capana01g001234
GO:0031970	CC	e	organelle envelope lumen	1/3489	5/35336	0.405376	5	1	1	Capana12g000071
GO:0048188	CC	e	Set1C/COMPASS complex	1/3489	5/35336	0.405376	6	1	1	Capana04g001543
GO:0046695	CC	e	SLIK (SAGA-like) complex	1/3489	5/35336	0.405376	8	1	1	Capana08g000300
GO:0022626	CC	e	cytosolic ribosome	1/3489	5/35336	0.405376	6	1	1	Capana04g000351
GO:0005963	CC	e	magnesium-dependent protein serine/threonine phosphatase complex	3/3489	18/35336	0.413689	5	3	1	Capana00g003615, Capana04g001770, Capana06g002579
GO:0031225	CC	e	anchored component of membrane	5/3489	38/35336	0.419304	3	5	1	Capana01g001210, Capana02g003259, Capana03g000908, Capana04g001173, Capana10g000707
GO:1903293	CC	e	phosphatase complex	3/3489	19/35336	0.426406	3	3	1	Capana00g003615, Capana04g001770, Capana06g002579
GO:0008287	CC	e	protein serine/threonine phosphatase complex	3/3489	19/35336	0.426406	4	3	1	Capana00g003615, Capana04g001770, Capana06g002579
GO:0032592	CC	e	integral component of mitochondrial membrane	1/3489	6/35336	0.464096	5	1	1	Capana03g000968
GO:0030658	CC	e	transport vesicle membrane	1/3489	6/35336	0.464096	6	1	1	Capana10g000409
GO:0031390	CC	e	Ctf18 RFC-like complex	1/3489	6/35336	0.464096	2	1	1	Capana01g003014
GO:0045239	CC	e	tricarboxylic acid cycle enzyme complex	1/3489	6/35336	0.464096	2	1	1	Capana12g002919
GO:0032777	CC	e	Piccolo NuA4 histone acetyltransferase complex	1/3489	6/35336	0.464096	10	1	1	Capana02g000403
GO:0034518	CC	e	RNA cap binding complex	1/3489	6/35336	0.464096	2	1	1	Capana09g000149
GO:0017053	CC	e	transcription repressor complex	1/3489	6/35336	0.464096	3	1	1	Capana01g002529
GO:0042644	CC	e	chloroplast nucleoid	1/3489	6/35336	0.464096	6	1	1	Capana02g001837
GO:0000932	CC	e	P-body	1/3489	6/35336	0.464096	7	1	1	Capana09g000149
GO:0098573	CC	e	intrinsic component of mitochondrial membrane	1/3489	6/35336	0.464096	4	1	1	Capana03g000968
GO:0005618	CC	e	cell wall	16/3489	136/35336	0.469695	3	16	1	Capana00g002364, Capana01g001210, Capana01g002926, Capana01g003313, Capana02g002366, Capana03g000842, Capana03g001342, Capana03g004113, Capana04g002522, Capana05g000891, Capana06g002716, Capana07g000060, Capana08g000611, Capana08g002677, Capana09g000194, Capana12g000276
GO:0005789	CC	e	endoplasmic reticulum membrane	17/3489	147/35336	0.487266	4	17	1	Capana01g001843, Capana01g004400, Capana02g000060, Capana02g001652, Capana02g002529, Capana03g004531, Capana03g004532, Capana04g001471, Capana04g002857, Capana05g002434, Capana05g002435, Capana06g001700, Capana06g002186, Capana08g001333, Capana08g002589, Capana12g001751, Capana12g002124
GO:0033178	CC	e	proton-transporting two-sector ATPase complex, catalytic domain	11/3489	94/35336	0.490966	3	11	1	Capana00g001351, Capana01g001874, Capana02g000864, Capana02g002840, Capana03g003995, Capana04g000950, Capana04g001789, Capana05g001872, Capana06g001956, Capana07g000514, Capana07g001275
GO:0036464	CC	e	cytoplasmic ribonucleoprotein granule	1/3489	7/35336	0.517019	6	1	1	Capana09g000149
GO:0000124	CC	e	SAGA complex	1/3489	7/35336	0.517019	8	1	1	Capana08g000300
GO:0035770	CC	e	ribonucleoprotein granule	1/3489	7/35336	0.517019	5	1	1	Capana09g000149
GO:0031314	CC	e	extrinsic component of mitochondrial inner membrane	1/3489	7/35336	0.517019	4	1	1	Capana03g003874
GO:0140534	CC	e	endoplasmic reticulum protein-containing complex	4/3489	29/35336	0.52512	2	4	1	Capana01g000078, Capana01g000316, Capana03g004182, Capana06g001936
GO:0000151	CC	e	ubiquitin ligase complex	4/3489	31/35336	0.541975	4	4	1	Capana02g000255, Capana06g003065, Capana09g001486, Capana12g001777
GO:0031312	CC	e	extrinsic component of organelle membrane	1/3489	8/35336	0.564717	3	1	1	Capana03g003874
GO:0030286	CC	e	dynein complex	1/3489	8/35336	0.564717	3	1	1	Capana06g000984
GO:0005732	CC	e	sno(s)RNA-containing ribonucleoprotein complex	1/3489	8/35336	0.564717	3	1	1	Capana12g002398
GO:0042646	CC	e	plastid nucleoid	1/3489	8/35336	0.564717	5	1	1	Capana02g001837
GO:0030312	CC	e	external encapsulating structure	16/3489	141/35336	0.570069	2	16	1	Capana00g002364, Capana01g001210, Capana01g002926, Capana01g003313, Capana02g002366, Capana03g000842, Capana03g001342, Capana03g004113, Capana04g002522, Capana05g000891, Capana06g002716, Capana07g000060, Capana08g000611, Capana08g002677, Capana09g000194, Capana12g000276
GO:0009295	CC	e	nucleoid	1/3489	9/35336	0.607706	2	1	1	Capana02g001837
GO:0140513	CC	e	nuclear protein-containing complex	44/3489	418/35336	0.62108	2	44	1	Capana00g000241, Capana00g000442, Capana00g000791, Capana00g000931, Capana00g001041, Capana00g002769, Capana00g004145, Capana00g004369, Capana00g004890, Capana00g005103, Capana01g001683, Capana02g000403, Capana02g000657, Capana02g001214, Capana02g001775, Capana02g003067, Capana02g003070, Capana02g003688, Capana03g001335, Capana03g001896, Capana03g002238, Capana03g003415, Capana04g001543, Capana05…
GO:0034708	CC	e	methyltransferase complex	2/3489	15/35336	0.654427	4	2	1	Capana00g004145, Capana04g001543
GO:0008023	CC	e	transcription elongation factor complex	2/3489	16/35336	0.667789	3	2	1	Capana05g002175, Capana10g000052
GO:0016604	CC	e	nuclear body	2/3489	17/35336	0.681884	2	2	1	Capana08g002023, Capana09g001714
GO:0070461	CC	e	SAGA-type complex	2/3489	17/35336	0.681884	7	2	1	Capana02g000657, Capana08g000300
GO:0031976	CC	e	plastid thylakoid	2/3489	18/35336	0.696435	4	2	1	Capana01g004099, Capana03g000950
GO:0009534	CC	e	chloroplast thylakoid	2/3489	18/35336	0.696435	5	2	1	Capana01g004099, Capana03g000950
GO:0005615	CC	e	extracellular space	2/3489	19/35336	0.711216	2	2	1	Capana04g000487, Capana04g000488
GO:0031461	CC	e	cullin-RING ubiquitin ligase complex	3/3489	25/35336	0.732221	5	3	1	Capana02g000255, Capana06g003065, Capana09g001486
GO:0005849	CC	e	mRNA cleavage factor complex	3/3489	26/35336	0.738553	3	3	1	Capana03g001335, Capana12g000167, Capana12g000168
GO:0030880	CC	e	RNA polymerase complex	3/3489	26/35336	0.738553	5	3	1	Capana00g005103, Capana11g001709, Capana12g002914
GO:0009579	CC	e	thylakoid	4/3489	35/35336	0.773654	3	4	1	Capana01g004099, Capana03g000950, Capana09g000767, Capana12g001317
GO:0005622	CC	e	intracellular anatomical structure	4/3489	35/35336	0.773654	2	4	1	Capana01g004099, Capana03g000950, Capana09g000767, Capana12g001317
GO:0030054	CC	e	cell junction	8/3489	77/35336	0.847784	2	8	1	Capana00g002504, Capana01g001210, Capana03g002344, Capana03g002812, Capana03g003228, Capana06g002716, Capana08g000191, Capana09g001148
GO:0070161	CC	e	anchoring junction	8/3489	77/35336	0.847784	3	8	1	Capana00g002504, Capana01g001210, Capana03g002344, Capana03g002812, Capana03g003228, Capana06g002716, Capana08g000191, Capana09g001148
GO:0005911	CC	e	cell-cell junction	8/3489	77/35336	0.847784	4	8	1	Capana00g002504, Capana01g001210, Capana03g002344, Capana03g002812, Capana03g003228, Capana06g002716, Capana08g000191, Capana09g001148
GO:0009506	CC	e	plasmodesma	8/3489	77/35336	0.847784	5	8	1	Capana00g002504, Capana01g001210, Capana03g002344, Capana03g002812, Capana03g003228, Capana06g002716, Capana08g000191, Capana09g001148
GO:0030915	CC	e	Smc5-Smc6 complex	1/3489	10/35336	1	5	1	1	Capana01g001485
GO:0106068	CC	e	SUMO ligase complex	1/3489	10/35336	1	4	1	1	Capana01g001485
GO:0055029	CC	e	nuclear DNA-directed RNA polymerase complex	2/3489	20/35336	1	7	2	1	Capana00g005103, Capana12g002914
GO:0005669	CC	e	transcription factor TFIID complex	1/3489	10/35336	1	4	1	1	Capana08g000300
GO:0033290	CC	e	eukaryotic 48S preinitiation complex	2/3489	20/35336	1	4	2	1	Capana10g000484, Capana10g000485
GO:0016282	CC	e	eukaryotic 43S preinitiation complex	2/3489	20/35336	1	4	2	1	Capana10g000484, Capana10g000485
GO:0070993	CC	e	translation preinitiation complex	2/3489	20/35336	1	3	2	1	Capana10g000484, Capana10g000485
GO:0008270	MF	e	zinc ion binding	142/3489	1008/35336	1.69247e-05	6	142	0.00618959	Capana00g000541, Capana00g000725, Capana00g001309, Capana00g002211, Capana00g002234, Capana00g003870, Capana00g003923, Capana00g004028, Capana00g004030, Capana00g004298, Capana01g000005, Capana01g000197, Capana01g000382, Capana01g000423, Capana01g000625, Capana01g000642, Capana01g000688, Capana01g000705, Capana01g001019, Capana01g001277, Capana01g001440, Capana01g001613, Capana01g001723, Capana01…
GO:0019787	MF	e	ubiquitin-like protein transferase activity	46/3489	241/35336	1.71309e-05	3	46	0.00618959	Capana00g000200, Capana00g002076, Capana00g004456, Capana01g001438, Capana01g001523, Capana01g002588, Capana01g003626, Capana01g003627, Capana03g000986, Capana03g002160, Capana03g002229, Capana03g002729, Capana04g000445, Capana04g000566, Capana04g001398, Capana04g002146, Capana05g000897, Capana05g001440, Capana05g001918, Capana06g000061, Capana06g000062, Capana06g000268, Capana06g002062, Capana06…
GO:0004842	MF	e	ubiquitin-protein transferase activity	43/3489	227/35336	2.82737e-05	4	43	0.00825443	Capana00g000200, Capana00g002076, Capana00g004456, Capana01g001438, Capana01g001523, Capana01g002588, Capana01g003626, Capana01g003627, Capana03g000986, Capana03g002160, Capana03g002229, Capana03g002729, Capana04g000445, Capana04g000566, Capana04g001398, Capana04g002146, Capana05g000897, Capana05g001440, Capana05g001918, Capana06g000061, Capana06g000062, Capana06g000268, Capana06g002528, Capana06…
GO:0016874	MF	e	ligase activity	102/3489	687/35336	3.25674e-05	2	102	0.00856118	Capana00g000200, Capana00g000771, Capana00g000985, Capana00g001009, Capana00g001010, Capana00g001351, Capana00g002076, Capana00g002211, Capana00g003042, Capana00g004034, Capana01g000197, Capana01g000239, Capana01g001435, Capana01g001437, Capana01g001438, Capana01g001523, Capana01g001613, Capana01g001723, Capana01g001874, Capana01g002588, Capana01g002988, Capana01g003162, Capana01g003626, Capana01…
GO:0072328	MF	e	alkene binding	6/3489	9/35336	5.95251e-05	2	6	0.010863	Capana03g004531, Capana03g004532, Capana05g002434, Capana05g002435, Capana06g002186, Capana12g002124
GO:0051740	MF	e	ethylene binding	6/3489	9/35336	5.95251e-05	3	6	0.010863	Capana03g004531, Capana03g004532, Capana05g002434, Capana05g002435, Capana06g002186, Capana12g002124
GO:0038199	MF	e	ethylene receptor activity	6/3489	9/35336	5.95251e-05	3	6	0.010863	Capana03g004531, Capana03g004532, Capana05g002434, Capana05g002435, Capana06g002186, Capana12g002124
GO:0003700	MF	e	DNA-binding transcription factor activity	91/3489	634/35336	0.000274411	2	91	0.0360538	Capana00g000113, Capana00g001945, Capana00g004168, Capana00g004561, Capana00g004836, Capana01g000046, Capana01g000273, Capana01g000331, Capana01g000677, Capana01g001612, Capana01g001692, Capana01g002897, Capana01g003545, Capana01g004472, Capana02g000496, Capana02g000680, Capana02g000916, Capana02g001490, Capana02g001642, Capana02g001665, Capana02g001666, Capana02g001850, Capana02g001851, Capana02…
GO:0005319	MF	e	lipid transporter activity	9/3489	25/35336	0.000413697	2	9	0.0488078	Capana02g003500, Capana03g000152, Capana04g000905, Capana04g000906, Capana04g001455, Capana04g001566, Capana05g000983, Capana06g002581, Capana12g001321
GO:0140110	MF	e	transcription regulator activity	102/3489	737/35336	0.000462744	1	102	0.0516658	Capana00g000113, Capana00g000791, Capana00g001945, Capana00g004168, Capana00g004275, Capana00g004561, Capana00g004836, Capana01g000046, Capana01g000273, Capana01g000331, Capana01g000677, Capana01g000941, Capana01g001612, Capana01g001692, Capana01g002897, Capana01g003545, Capana01g004472, Capana02g000496, Capana02g000680, Capana02g000916, Capana02g001385, Capana02g001490, Capana02g001642, Capana02…
GO:0043565	MF	e	sequence-specific DNA binding	55/3489	353/35336	0.000831045	5	55	0.082121	Capana00g000113, Capana00g004168, Capana00g004275, Capana01g000046, Capana01g000273, Capana01g001040, Capana01g003545, Capana01g004472, Capana02g000407, Capana02g000680, Capana02g000916, Capana02g001490, Capana02g001642, Capana02g001665, Capana02g002318, Capana02g002657, Capana02g003100, Capana02g003339, Capana02g003661, Capana03g000262, Capana03g000473, Capana03g001535, Capana03g001926, Capana03…
GO:0004535	MF	e	poly(A)-specific ribonuclease activity	5/3489	9/35336	0.000838114	9	5	0.082121	Capana01g003671, Capana01g003673, Capana01g003674, Capana06g000644, Capana11g000347
GO:0140303	MF	e	intramembrane lipid transporter activity	7/3489	18/35336	0.0010825	3	7	0.0962756	Capana02g003500, Capana03g000152, Capana04g000905, Capana04g000906, Capana04g001566, Capana05g000983, Capana12g001321
GO:0140326	MF	e	ATPase-coupled intramembrane lipid transporter activity	7/3489	18/35336	0.0010825	4	7	0.0962756	Capana02g003500, Capana03g000152, Capana04g000905, Capana04g000906, Capana04g001566, Capana05g000983, Capana12g001321
GO:0038023	MF	e	signaling receptor activity	18/3489	82/35336	0.0011162	2	18	0.0971655	Capana00g000665, Capana00g001993, Capana00g004924, Capana00g004925, Capana01g001685, Capana03g000033, Capana03g004450, Capana03g004531, Capana03g004532, Capana04g000544, Capana04g000545, Capana04g000547, Capana05g002434, Capana05g002435, Capana06g002186, Capana09g000271, Capana09g001782, Capana12g002124
GO:0016796	MF	e	exonuclease activity, active with either ribo- or deoxyribonucleic acids and producing 5'-phosphomonoesters	8/3489	23/35336	0.00112612	6	8	0.0971655	Capana01g003671, Capana01g003673, Capana01g003674, Capana06g000644, Capana11g000036, Capana11g000347, Capana11g000531, Capana12g001437
GO:0060089	MF	e	molecular transducer activity	18/3489	83/35336	0.00124468	1	18	0.102793	Capana00g000665, Capana00g001993, Capana00g004924, Capana00g004925, Capana01g001685, Capana03g000033, Capana03g004450, Capana03g004531, Capana03g004532, Capana04g000544, Capana04g000545, Capana04g000547, Capana05g002434, Capana05g002435, Capana06g002186, Capana09g000271, Capana09g001782, Capana12g002124
GO:0000175	MF	e	3'-5'-exoribonuclease activity	6/3489	15/35336	0.00210083	8	6	0.155704	Capana01g003671, Capana01g003673, Capana01g003674, Capana06g000644, Capana11g000036, Capana11g000347
GO:0016896	MF	e	exoribonuclease activity, producing 5'-phosphomonoesters	7/3489	20/35336	0.00220934	7	7	0.157682	Capana01g003671, Capana01g003673, Capana01g003674, Capana06g000644, Capana11g000036, Capana11g000347, Capana12g001437
GO:0004532	MF	e	exoribonuclease activity	7/3489	20/35336	0.00220934	6	7	0.157682	Capana01g003671, Capana01g003673, Capana01g003674, Capana06g000644, Capana11g000036, Capana11g000347, Capana12g001437
GO:0008080	MF	e	N-acetyltransferase activity	11/3489	43/35336	0.00248219	6	11	0.170828	Capana00g004647, Capana00g004648, Capana01g001955, Capana02g002981, Capana03g001296, Capana04g000316, Capana04g000317, Capana05g000721, Capana06g000918, Capana06g000919, Capana08g002331
GO:0004642	MF	e	phosphoribosylformylglycinamidine synthase activity	3/3489	4/35336	0.00356276	5	3	0.216804	Capana02g001753, Capana08g002254, Capana08g002255
GO:0005230	MF	e	extracellular ligand-gated ion channel activity	9/3489	34/35336	0.00469602	8	9	0.253717	Capana00g000665, Capana00g001993, Capana00g004924, Capana00g004925, Capana03g000033, Capana04g000544, Capana04g000545, Capana04g000547, Capana09g000271
GO:0004970	MF	e	ionotropic glutamate receptor activity	9/3489	34/35336	0.00469602	10	9	0.253717	Capana00g000665, Capana00g001993, Capana00g004924, Capana00g004925, Capana03g000033, Capana04g000544, Capana04g000545, Capana04g000547, Capana09g000271
GO:0022835	MF	e	transmitter-gated channel activity	9/3489	34/35336	0.00469602	7	9	0.253717	Capana00g000665, Capana00g001993, Capana00g004924, Capana00g004925, Capana03g000033, Capana04g000544, Capana04g000545, Capana04g000547, Capana09g000271
GO:0022824	MF	e	transmitter-gated ion channel activity	9/3489	34/35336	0.00469602	9	9	0.253717	Capana00g000665, Capana00g001993, Capana00g004924, Capana00g004925, Capana03g000033, Capana04g000544, Capana04g000545, Capana04g000547, Capana09g000271
GO:0030594	MF	e	neurotransmitter receptor activity	9/3489	34/35336	0.00469602	3	9	0.253717	Capana00g000665, Capana00g001993, Capana00g004924, Capana00g004925, Capana03g000033, Capana04g000544, Capana04g000545, Capana04g000547, Capana09g000271
GO:0008066	MF	e	glutamate receptor activity	9/3489	34/35336	0.00469602	4	9	0.253717	Capana00g000665, Capana00g001993, Capana00g004924, Capana00g004925, Capana03g000033, Capana04g000544, Capana04g000545, Capana04g000547, Capana09g000271
GO:0015276	MF	e	ligand-gated ion channel activity	9/3489	35/35336	0.00577721	7	9	0.300884	Capana00g000665, Capana00g001993, Capana00g004924, Capana00g004925, Capana03g000033, Capana04g000544, Capana04g000545, Capana04g000547, Capana09g000271
GO:0022834	MF	e	ligand-gated channel activity	9/3489	35/35336	0.00577721	6	9	0.300884	Capana00g000665, Capana00g001993, Capana00g004924, Capana00g004925, Capana03g000033, Capana04g000544, Capana04g000545, Capana04g000547, Capana09g000271
GO:0004198	MF	e	calcium-dependent cysteine-type endopeptidase activity	5/3489	13/35336	0.00610674	6	5	0.312416	Capana00g000538, Capana00g001613, Capana00g001718, Capana07g002337, Capana12g000001
GO:0016410	MF	e	N-acyltransferase activity	11/3489	49/35336	0.00725288	5	11	0.352344	Capana00g004647, Capana00g004648, Capana01g001955, Capana02g002981, Capana03g001296, Capana04g000316, Capana04g000317, Capana05g000721, Capana06g000918, Capana06g000919, Capana08g002331
GO:0016407	MF	e	acetyltransferase activity	12/3489	54/35336	0.00924988	5	12	0.402467	Capana00g004647, Capana00g004648, Capana01g001955, Capana02g002981, Capana03g001296, Capana04g000316, Capana04g000317, Capana05g000721, Capana06g000918, Capana06g000919, Capana08g002331, Capana09g000219
GO:0051787	MF	e	misfolded protein binding	2/3489	2/35336	0.00974664	3	2	0.402467	Capana01g000078, Capana04g002146
GO:0016892	MF	e	endoribonuclease activity, producing 3'-phosphomonoesters	2/3489	2/35336	0.00974664	7	2	0.402467	Capana06g000295, Capana06g000490
GO:0003964	MF	e	RNA-directed DNA polymerase activity	2/3489	2/35336	0.00974664	6	2	0.402467	Capana01g002593, Capana01g002595
GO:0004747	MF	e	ribokinase activity	2/3489	2/35336	0.00974664	6	2	0.402467	Capana07g002052, Capana07g002053
GO:0000213	MF	e	tRNA-intron endonuclease activity	2/3489	2/35336	0.00974664	8	2	0.402467	Capana06g000295, Capana06g000490
GO:0003721	MF	e	telomerase RNA reverse transcriptase activity	2/3489	2/35336	0.00974664	7	2	0.402467	Capana01g002593, Capana01g002595
GO:0036033	MF	e	mediator complex binding	2/3489	2/35336	0.00974664	3	2	0.402467	Capana08g002472, Capana08g002474
GO:0051537	MF	e	2 iron, 2 sulfur cluster binding	12/3489	55/35336	0.00982651	4	12	0.402887	Capana00g001488, Capana00g003804, Capana00g003998, Capana00g004413, Capana01g001564, Capana03g003434, Capana06g000609, Capana11g000180, Capana11g000422, Capana11g000424, Capana11g000459, Capana11g001225
GO:0005267	MF	e	potassium channel activity	6/3489	20/35336	0.0105736	8	6	0.424486	Capana00g003300, Capana00g003947, Capana02g001570, Capana02g003480, Capana06g001814, Capana12g001120
GO:0005216	MF	e	ion channel activity	33/3489	214/35336	0.0108115	5	33	0.431042	Capana00g000665, Capana00g000771, Capana00g001351, Capana00g001993, Capana00g003300, Capana00g003947, Capana00g004138, Capana00g004924, Capana00g004925, Capana01g001874, Capana02g000864, Capana02g001570, Capana02g002840, Capana02g003480, Capana02g003570, Capana02g003635, Capana03g000033, Capana03g001527, Capana03g003461, Capana03g003995, Capana04g000544, Capana04g000545, Capana04g000547, Capana04…
GO:0140299	MF	e	small molecule sensor activity	8/3489	33/35336	0.0130808	1	8	0.484746	Capana03g004531, Capana03g004532, Capana05g002434, Capana05g002435, Capana06g002186, Capana07g001235, Capana08g001602, Capana12g002124
GO:0000155	MF	e	phosphorelay sensor kinase activity	8/3489	33/35336	0.0130808	7	8	0.484746	Capana03g004531, Capana03g004532, Capana05g002434, Capana05g002435, Capana06g002186, Capana07g001235, Capana08g001602, Capana12g002124
GO:0004402	MF	e	histone acetyltransferase activity	6/3489	21/35336	0.0135893	9	6	0.494088	Capana02g002981, Capana03g001296, Capana05g000721, Capana06g000918, Capana06g000919, Capana08g002331
GO:0034212	MF	e	peptide N-acetyltransferase activity	6/3489	21/35336	0.0135893	7	6	0.494088	Capana02g002981, Capana03g001296, Capana05g000721, Capana06g000918, Capana06g000919, Capana08g002331
GO:0061733	MF	e	peptide-lysine-N-acetyltransferase activity	6/3489	21/35336	0.0135893	8	6	0.494088	Capana02g002981, Capana03g001296, Capana05g000721, Capana06g000918, Capana06g000919, Capana08g002331
GO:0016886	MF	e	ligase activity, forming phosphoric ester bonds	3/3489	6/35336	0.0152946	3	3	0.520106	Capana00g001009, Capana00g001010, Capana03g001357
GO:0016775	MF	e	phosphotransferase activity, nitrogenous group as acceptor	8/3489	34/35336	0.0156608	4	8	0.526366	Capana03g004531, Capana03g004532, Capana05g002434, Capana05g002435, Capana06g002186, Capana07g001235, Capana08g001602, Capana12g002124
GO:0004673	MF	e	protein histidine kinase activity	8/3489	34/35336	0.0156608	6	8	0.526366	Capana03g004531, Capana03g004532, Capana05g002434, Capana05g002435, Capana06g002186, Capana07g001235, Capana08g001602, Capana12g002124
GO:0003951	MF	e	NAD+ kinase activity	6/3489	22/35336	0.0171571	5	6	0.557098	Capana02g000158, Capana02g002033, Capana03g000844, Capana04g001551, Capana04g001552, Capana11g001968
GO:0004888	MF	e	transmembrane signaling receptor activity	11/3489	53/35336	0.0172068	3	11	0.557098	Capana00g000665, Capana00g001993, Capana00g004924, Capana00g004925, Capana01g001685, Capana03g000033, Capana04g000544, Capana04g000545, Capana04g000547, Capana09g000271, Capana09g001782
GO:0004386	MF	e	helicase activity	42/3489	297/35336	0.0185113	3	42	0.574676	Capana00g000083, Capana00g001041, Capana00g002769, Capana00g004377, Capana00g004717, Capana01g001185, Capana01g001186, Capana01g002802, Capana01g003458, Capana02g000480, Capana02g001060, Capana02g001062, Capana02g003514, Capana03g000016, Capana03g000527, Capana03g000529, Capana04g001115, Capana05g000244, Capana05g000245, Capana05g001120, Capana05g001122, Capana06g002049, Capana06g002050, Capana07…
GO:0061659	MF	e	ubiquitin-like protein ligase activity	8/3489	35/35336	0.0185893	4	8	0.574676	Capana00g004456, Capana04g002146, Capana09g000968, Capana09g001805, Capana09g001806, Capana10g001705, Capana10g001799, Capana12g001777
GO:0061630	MF	e	ubiquitin protein ligase activity	8/3489	35/35336	0.0185893	5	8	0.574676	Capana00g004456, Capana04g002146, Capana09g000968, Capana09g001805, Capana09g001806, Capana10g001705, Capana10g001799, Capana12g001777
GO:0022836	MF	e	gated channel activity	18/3489	104/35336	0.0193109	5	18	0.590667	Capana00g000665, Capana00g001993, Capana00g003947, Capana00g004138, Capana00g004924, Capana00g004925, Capana02g003480, Capana02g003570, Capana02g003635, Capana03g000033, Capana03g003461, Capana04g000544, Capana04g000545, Capana04g000547, Capana05g000932, Capana06g001814, Capana09g000271, Capana12g001120
GO:0051082	MF	e	unfolded protein binding	18/3489	106/35336	0.0210571	3	18	0.62748	Capana00g003610, Capana01g000078, Capana01g003276, Capana01g004002, Capana02g000564, Capana02g001893, Capana03g002018, Capana03g002156, Capana04g000179, Capana04g001856, Capana05g000507, Capana06g000550, Capana06g002498, Capana07g001755, Capana08g002169, Capana11g000402, Capana11g001097, Capana11g002133
GO:0046914	MF	e	transition metal ion binding	210/3489	1838/35336	0.024453	5	210	0.692609	Capana00g000447, Capana00g000541, Capana00g000725, Capana00g001211, Capana00g001309, Capana00g001488, Capana00g002211, Capana00g002234, Capana00g003804, Capana00g003870, Capana00g003923, Capana00g003998, Capana00g004028, Capana00g004030, Capana00g004237, Capana00g004245, Capana00g004298, Capana01g000005, Capana01g000197, Capana01g000382, Capana01g000423, Capana01g000625, Capana01g000642, Capana01…
GO:0035250	MF	e	UDP-galactosyltransferase activity	3/3489	7/35336	0.0248171	6	3	0.692609	Capana01g002820, Capana01g002824, Capana02g002649
GO:0047216	MF	e	inositol 3-alpha-galactosyltransferase activity	3/3489	7/35336	0.0248171	7	3	0.692609	Capana01g002820, Capana01g002824, Capana02g002649
GO:0004590	MF	e	orotidine-5'-phosphate decarboxylase activity	2/3489	3/35336	0.0273162	5	2	0.692609	Capana06g000601, Capana06g000602
GO:0070204	MF	e	2-succinyl-5-enolpyruvyl-6-hydroxy-3-cyclohexene-1-carboxylic-acid synthase activity	2/3489	3/35336	0.0273162	4	2	0.692609	Capana05g001050, Capana05g001051
GO:0016688	MF	e	L-ascorbate peroxidase activity	2/3489	3/35336	0.0273162	5	2	0.692609	Capana06g002525, Capana06g002561
GO:0016894	MF	e	endonuclease activity, active with either ribo- or deoxyribonucleic acids and producing 3'-phosphomonoesters	2/3489	3/35336	0.0273162	6	2	0.692609	Capana06g000295, Capana06g000490
GO:0004665	MF	e	prephenate dehydrogenase (NADP+) activity	2/3489	3/35336	0.0273162	5	2	0.692609	Capana06g002315, Capana09g001606
GO:0070205	MF	e	2-succinyl-6-hydroxy-2,4-cyclohexadiene-1-carboxylate synthase activity	2/3489	3/35336	0.0273162	4	2	0.692609	Capana05g001050, Capana05g001051
GO:0044183	MF	e	protein folding chaperone	2/3489	3/35336	0.0273162	1	2	0.692609	Capana01g000078, Capana03g000950
GO:0004588	MF	e	orotate phosphoribosyltransferase activity	2/3489	3/35336	0.0273162	5	2	0.692609	Capana06g000601, Capana06g000602
GO:0008977	MF	e	prephenate dehydrogenase (NAD+) activity	2/3489	3/35336	0.0273162	5	2	0.692609	Capana06g002315, Capana09g001606
GO:0004527	MF	e	exonuclease activity	13/3489	72/35336	0.0279727	5	13	0.703087	Capana00g000620, Capana01g003671, Capana01g003673, Capana01g003674, Capana02g002389, Capana03g000732, Capana06g000644, Capana06g001240, Capana09g002375, Capana11g000036, Capana11g000347, Capana11g000531, Capana12g001437
GO:0008276	MF	e	protein methyltransferase activity	13/3489	72/35336	0.0279727	5	13	0.703087	Capana01g000705, Capana01g001692, Capana01g002731, Capana02g003067, Capana02g003070, Capana03g001261, Capana03g002402, Capana03g002753, Capana05g001272, Capana09g000679, Capana10g000993, Capana10g000995, Capana12g002023
GO:0016763	MF	e	pentosyltransferase activity	9/3489	42/35336	0.0321647	4	9	0.769802	Capana04g002274, Capana06g000601, Capana06g000602, Capana06g001503, Capana06g001991, Capana07g000556, Capana09g000238, Capana11g000260, Capana12g001371
GO:0043531	MF	e	ADP binding	80/3489	642/35336	0.0323036	8	80	0.769802	Capana00g000105, Capana00g001380, Capana00g001627, Capana00g002370, Capana00g002371, Capana00g002372, Capana00g002373, Capana00g002764, Capana00g004373, Capana00g004849, Capana00g004851, Capana00g004853, Capana00g004854, Capana00g004861, Capana00g004900, Capana01g004043, Capana01g004273, Capana01g004392, Capana02g001535, Capana03g003914, Capana03g003915, Capana03g003917, Capana03g003960, Capana03…
GO:0008408	MF	e	3'-5' exonuclease activity	10/3489	52/35336	0.0335586	6	10	0.769802	Capana00g000620, Capana01g003671, Capana01g003673, Capana01g003674, Capana02g002389, Capana06g000644, Capana06g001240, Capana09g002375, Capana11g000036, Capana11g000347
GO:0004325	MF	e	ferrochelatase activity	3/3489	8/35336	0.0368331	3	3	0.831765	Capana03g001169, Capana06g001887, Capana10g001493
GO:0030554	MF	e	adenyl nucleotide binding	484/3489	4508/35336	0.0395605	6	484	0.876242	Capana00g000083, Capana00g000105, Capana00g000541, Capana00g001009, Capana00g001010, Capana00g001041, Capana00g001167, Capana00g001351, Capana00g001380, Capana00g001627, Capana00g001691, Capana00g001692, Capana00g002207, Capana00g002370, Capana00g002371, Capana00g002372, Capana00g002373, Capana00g002391, Capana00g002464, Capana00g002490, Capana00g002504, Capana00g002532, Capana00g002651, Capana00…
GO:0032559	MF	e	adenyl ribonucleotide binding	483/3489	4504/35336	0.042135	7	483	0.902157	Capana00g000083, Capana00g000105, Capana00g000541, Capana00g001009, Capana00g001010, Capana00g001041, Capana00g001167, Capana00g001351, Capana00g001380, Capana00g001627, Capana00g001691, Capana00g001692, Capana00g002207, Capana00g002370, Capana00g002371, Capana00g002372, Capana00g002373, Capana00g002391, Capana00g002464, Capana00g002490, Capana00g002504, Capana00g002532, Capana00g002651, Capana00…
GO:0031072	MF	e	heat shock protein binding	5/3489	21/35336	0.0497535	3	5	0.942509	Capana01g000078, Capana01g003276, Capana10g002425, Capana10g002426, Capana11g000402
GO:0051879	MF	e	Hsp90 protein binding	2/3489	4/35336	0.0510696	4	2	0.942509	Capana10g002425, Capana10g002426
GO:0003909	MF	e	DNA ligase activity	2/3489	4/35336	0.0510696	4	2	0.942509	Capana00g001009, Capana00g001010
GO:0004070	MF	e	aspartate carbamoyltransferase activity	2/3489	4/35336	0.0510696	5	2	0.942509	Capana01g000182, Capana10g002059
GO:0004618	MF	e	phosphoglycerate kinase activity	2/3489	4/35336	0.0510696	5	2	0.942509	Capana05g001105, Capana09g002228
GO:0016530	MF	e	metallochaperone activity	2/3489	4/35336	0.0510696	2	2	0.942509	Capana01g000460, Capana03g002064
GO:0008373	MF	e	sialyltransferase activity	2/3489	4/35336	0.0510696	4	2	0.942509	Capana02g000574, Capana06g000598
GO:0003910	MF	e	DNA ligase (ATP) activity	2/3489	4/35336	0.0510696	5	2	0.942509	Capana00g001009, Capana00g001010
GO:0098808	MF	e	mRNA cap binding	2/3489	4/35336	0.0510696	6	2	0.942509	Capana10g000484, Capana10g000485
GO:0004549	MF	e	tRNA-specific ribonuclease activity	2/3489	4/35336	0.0510696	6	2	0.942509	Capana06g000295, Capana06g000490
GO:0004143	MF	e	diacylglycerol kinase activity	3/3489	9/35336	0.0512735	5	3	0.942509	Capana02g000158, Capana03g000844, Capana11g001968
GO:0016762	MF	e	xyloglucan:xyloglucosyl transferase activity	6/3489	28/35336	0.0521714	6	6	0.942509	Capana01g003313, Capana03g004113, Capana05g000891, Capana07g000060, Capana08g000611, Capana12g000276
GO:0043167	MF	e	ion binding	898/3489	8623/35336	0.0535467	2	898	0.955413	Capana00g000083, Capana00g000105, Capana00g000202, Capana00g000250, Capana00g000294, Capana00g000447, Capana00g000541, Capana00g000725, Capana00g000953, Capana00g001009, Capana00g001010, Capana00g001041, Capana00g001089, Capana00g001167, Capana00g001170, Capana00g001211, Capana00g001309, Capana00g001351, Capana00g001380, Capana00g001488, Capana00g001530, Capana00g001627, Capana00g001691, Capana00…
GO:0004222	MF	e	metalloendopeptidase activity	13/3489	78/35336	0.0550274	5	13	0.972824	Capana00g004441, Capana01g000435, Capana01g000437, Capana01g000438, Capana01g000439, Capana01g000444, Capana02g002314, Capana02g002888, Capana02g002889, Capana03g002511, Capana07g001758, Capana08g000314, Capana09g000209
GO:0043169	MF	e	cation binding	409/3489	3806/35336	0.0576472	3	409	1	Capana00g000202, Capana00g000294, Capana00g000447, Capana00g000541, Capana00g000725, Capana00g001089, Capana00g001170, Capana00g001211, Capana00g001309, Capana00g001488, Capana00g001530, Capana00g001698, Capana00g001833, Capana00g002211, Capana00g002234, Capana00g002832, Capana00g003042, Capana00g003075, Capana00g003124, Capana00g003127, Capana00g003763, Capana00g003804, Capana00g003839, Capana00…
GO:0022803	MF	e	passive transmembrane transporter activity	42/3489	318/35336	0.0580449	3	42	1	Capana00g000665, Capana00g000771, Capana00g001351, Capana00g001587, Capana00g001859, Capana00g001993, Capana00g003300, Capana00g003947, Capana00g004138, Capana00g004924, Capana00g004925, Capana01g001874, Capana02g000864, Capana02g001570, Capana02g001673, Capana02g002840, Capana02g003480, Capana02g003570, Capana02g003635, Capana03g000033, Capana03g000302, Capana03g001527, Capana03g003461, Capana03…
GO:0015267	MF	e	channel activity	42/3489	318/35336	0.0580449	4	42	1	Capana00g000665, Capana00g000771, Capana00g001351, Capana00g001587, Capana00g001859, Capana00g001993, Capana00g003300, Capana00g003947, Capana00g004138, Capana00g004924, Capana00g004925, Capana01g001874, Capana02g000864, Capana02g001570, Capana02g001673, Capana02g002840, Capana02g003480, Capana02g003570, Capana02g003635, Capana03g000033, Capana03g000302, Capana03g001527, Capana03g003461, Capana03…
GO:0005261	MF	e	cation channel activity	18/3489	117/35336	0.0600256	6	18	1	Capana00g000771, Capana00g001351, Capana00g003300, Capana00g003947, Capana01g001874, Capana02g000864, Capana02g001570, Capana02g002840, Capana02g003480, Capana03g003995, Capana04g000950, Capana04g001789, Capana05g001872, Capana06g001814, Capana06g001956, Capana07g000514, Capana07g001275, Capana12g001120
GO:0000339	MF	e	RNA cap binding	3/3489	10/35336	0.0680077	5	3	1	Capana09g000149, Capana10g000484, Capana10g000485
GO:0043733	MF	e	DNA-3-methylbase glycosylase activity	3/3489	10/35336	0.0680077	7	3	1	Capana07g001352, Capana09g000769, Capana11g001418
GO:0009041	MF	e	uridylate kinase activity	3/3489	10/35336	0.0680077	7	3	1	Capana00g001051, Capana01g000752, Capana09g002319
GO:0008725	MF	e	DNA-3-methyladenine glycosylase activity	3/3489	10/35336	0.0680077	8	3	1	Capana07g001352, Capana09g000769, Capana11g001418
GO:0046872	MF	e	metal ion binding	406/3489	3791/35336	0.0694884	4	406	1	Capana00g000202, Capana00g000294, Capana00g000447, Capana00g000541, Capana00g000725, Capana00g001089, Capana00g001170, Capana00g001211, Capana00g001309, Capana00g001488, Capana00g001530, Capana00g001698, Capana00g001833, Capana00g002211, Capana00g002234, Capana00g002832, Capana00g003042, Capana00g003124, Capana00g003127, Capana00g003763, Capana00g003804, Capana00g003839, Capana00g003870, Capana00…
GO:0016278	MF	e	lysine N-methyltransferase activity	10/3489	57/35336	0.0701395	6	10	1	Capana01g000705, Capana01g001692, Capana01g002731, Capana02g003067, Capana02g003070, Capana03g002753, Capana05g001272, Capana10g000993, Capana10g000995, Capana12g002023
GO:0016279	MF	e	protein-lysine N-methyltransferase activity	10/3489	57/35336	0.0701395	7	10	1	Capana01g000705, Capana01g001692, Capana01g002731, Capana02g003067, Capana02g003070, Capana03g002753, Capana05g001272, Capana10g000993, Capana10g000995, Capana12g002023
GO:0008237	MF	e	metallopeptidase activity	17/3489	111/35336	0.076618	4	17	1	Capana00g004441, Capana01g000435, Capana01g000437, Capana01g000438, Capana01g000439, Capana01g000444, Capana01g003025, Capana02g002314, Capana02g002888, Capana02g002889, Capana03g002511, Capana07g001758, Capana08g000314, Capana08g002219, Capana09g000209, Capana12g001397, Capana12g002683
GO:0005199	MF	e	structural constituent of cell wall	7/3489	35/35336	0.0782827	2	7	1	Capana00g002364, Capana00g004219, Capana12g000234, Capana12g000235, Capana12g000237, Capana12g000238, Capana12g000239
GO:0004351	MF	e	glutamate decarboxylase activity	2/3489	5/35336	0.0796152	5	2	1	Capana00g003785, Capana03g001534
GO:0102797	MF	e	geranial:oxygen oxidoreductase activity	2/3489	5/35336	0.0796152	5	2	1	Capana00g003804, Capana11g000422
GO:0004069	MF	e	L-aspartate:2-oxoglutarate aminotransferase activity	2/3489	5/35336	0.0796152	5	2	1	Capana00g003729, Capana10g001251
GO:0102798	MF	e	heptaldehyde:oxygen oxidoreductase activity	2/3489	5/35336	0.0796152	5	2	1	Capana00g003804, Capana11g000422
GO:0004044	MF	e	amidophosphoribosyltransferase activity	2/3489	5/35336	0.0796152	5	2	1	Capana06g001991, Capana07g000556
GO:0004031	MF	e	aldehyde oxidase activity	2/3489	5/35336	0.0796152	5	2	1	Capana00g003804, Capana11g000422
GO:0016623	MF	e	oxidoreductase activity, acting on the aldehyde or oxo group of donors, oxygen as acceptor	2/3489	5/35336	0.0796152	4	2	1	Capana00g003804, Capana11g000422
GO:0009916	MF	e	alternative oxidase activity	3/3489	11/35336	0.0868612	5	3	1	Capana01g001014, Capana09g001082, Capana12g002817
GO:0004096	MF	e	catalase activity	3/3489	11/35336	0.0868612	5	3	1	Capana01g001613, Capana01g004040, Capana04g000081
GO:0003978	MF	e	UDP-glucose 4-epimerase activity	3/3489	11/35336	0.0868612	5	3	1	Capana00g003378, Capana01g000276, Capana07g001122
GO:0102721	MF	e	ubiquinol:oxygen oxidoreductase activity	3/3489	11/35336	0.0868612	5	3	1	Capana01g001014, Capana09g001082, Capana12g002817
GO:0003905	MF	e	alkylbase DNA N-glycosylase activity	3/3489	11/35336	0.0868612	6	3	1	Capana07g001352, Capana09g000769, Capana11g001418
GO:0018024	MF	e	histone-lysine N-methyltransferase activity	9/3489	51/35336	0.0928402	8	9	1	Capana01g000705, Capana01g001692, Capana01g002731, Capana02g003067, Capana02g003070, Capana03g002753, Capana10g000993, Capana10g000995, Capana12g002023
GO:1901681	MF	e	sulfur compound binding	5/3489	25/35336	0.0938902	2	5	1	Capana00g003075, Capana05g001050, Capana05g001051, Capana08g001491, Capana10g001347
GO:0044389	MF	e	ubiquitin-like protein ligase binding	4/3489	18/35336	0.0946435	4	4	1	Capana02g000255, Capana06g003065, Capana08g000209, Capana11g002239
GO:0005249	MF	e	voltage-gated potassium channel activity	4/3489	18/35336	0.0946435	9	4	1	Capana00g003947, Capana02g003480, Capana06g001814, Capana12g001120
GO:0031625	MF	e	ubiquitin protein ligase binding	4/3489	18/35336	0.0946435	5	4	1	Capana02g000255, Capana06g003065, Capana08g000209, Capana11g002239
GO:0042054	MF	e	histone methyltransferase activity	9/3489	52/35336	0.0965879	6	9	1	Capana01g000705, Capana01g001692, Capana01g002731, Capana02g003067, Capana02g003070, Capana03g002753, Capana10g000993, Capana10g000995, Capana12g002023
GO:0015039	MF	e	NADPH-adrenodoxin reductase activity	1/3489	1/35336	0.0987378	5	1	1	Capana08g001710
GO:0002094	MF	e	polyprenyltransferase activity	1/3489	1/35336	0.0987378	5	1	1	Capana03g000968
GO:0004022	MF	e	alcohol dehydrogenase (NAD+) activity	1/3489	1/35336	0.0987378	6	1	1	Capana06g001805
GO:0047746	MF	e	chlorophyllase activity	1/3489	1/35336	0.0987378	5	1	1	Capana00g000503
GO:0019135	MF	e	deoxyhypusine monooxygenase activity	1/3489	1/35336	0.0987378	4	1	1	Capana01g000726
GO:0018455	MF	e	alcohol dehydrogenase [NAD(P)+] activity	1/3489	1/35336	0.0987378	5	1	1	Capana06g001805
GO:0004411	MF	e	homogentisate 1,2-dioxygenase activity	1/3489	1/35336	0.0987378	5	1	1	Capana09g000884
GO:0046976	MF	e	histone methyltransferase activity (H3-K27 specific)	1/3489	1/35336	0.0987378	9	1	1	Capana12g002023
GO:0050275	MF	e	scopoletin glucosyltransferase activity	1/3489	1/35336	0.0987378	7	1	1	Capana08g002330
GO:0004719	MF	e	protein-L-isoaspartate (D-aspartate) O-methyltransferase activity	1/3489	1/35336	0.0987378	8	1	1	Capana03g001261
GO:0002083	MF	e	4-hydroxybenzoate decaprenyltransferase activity	1/3489	1/35336	0.0987378	6	1	1	Capana03g000968
GO:0031624	MF	e	ubiquitin conjugating enzyme binding	1/3489	1/35336	0.0987378	5	1	1	Capana01g002588
GO:0033854	MF	e	glutamate-prephenate aminotransferase activity	1/3489	1/35336	0.0987378	5	1	1	Capana00g003729
GO:0047517	MF	e	1,4-beta-D-xylan synthase activity	1/3489	1/35336	0.0987378	5	1	1	Capana12g001371
GO:0004357	MF	e	glutamate-cysteine ligase activity	1/3489	1/35336	0.0987378	5	1	1	Capana01g000239
GO:0008780	MF	e	acyl-[acyl-carrier-protein]-UDP-N-acetylglucosamine O-acyltransferase activity	1/3489	1/35336	0.0987378	6	1	1	Capana09g000220
GO:0046975	MF	e	histone methyltransferase activity (H3-K36 specific)	1/3489	1/35336	0.0987378	9	1	1	Capana01g001692
GO:0044548	MF	e	S100 protein binding	1/3489	1/35336	0.0987378	3	1	1	Capana08g000209
GO:0004038	MF	e	allantoinase activity	1/3489	1/35336	0.0987378	5	1	1	Capana02g001966
GO:0019156	MF	e	isoamylase activity	1/3489	1/35336	0.0987378	5	1	1	Capana02g001836
GO:0044390	MF	e	ubiquitin-like protein conjugating enzyme binding	1/3489	1/35336	0.0987378	4	1	1	Capana01g002588
GO:0008863	MF	e	formate dehydrogenase (NAD+) activity	1/3489	1/35336	0.0987378	5	1	1	Capana02g003489
GO:0030572	MF	e	phosphatidyltransferase activity	1/3489	1/35336	0.0987378	5	1	1	Capana10g000595
GO:0050290	MF	e	sphingomyelin phosphodiesterase D activity	1/3489	1/35336	0.0987378	6	1	1	Capana01g000595
GO:0033853	MF	e	aspartate-prephenate aminotransferase activity	1/3489	1/35336	0.0987378	5	1	1	Capana00g003729
GO:0008808	MF	e	cardiolipin synthase activity	1/3489	1/35336	0.0987378	6	1	1	Capana10g000595
GO:0047293	MF	e	4-hydroxybenzoate nonaprenyltransferase activity	1/3489	1/35336	0.0987378	6	1	1	Capana03g000968
GO:0030975	MF	e	thiamine binding	1/3489	1/35336	0.0987378	4	1	1	Capana00g003075
GO:0050220	MF	e	prostaglandin-E synthase activity	1/3489	1/35336	0.0987378	4	1	1	Capana04g000166
GO:0080116	MF	e	glucuronoxylan glucuronosyltransferase activity	1/3489	1/35336	0.0987378	6	1	1	Capana12g001371
GO:0102895	MF	e	colneleate synthase activity	1/3489	1/35336	0.0987378	5	1	1	Capana08g002492
GO:0004788	MF	e	thiamine diphosphokinase activity	1/3489	1/35336	0.0987378	5	1	1	Capana00g003075
GO:0009815	MF	e	1-aminocyclopropane-1-carboxylate oxidase activity	1/3489	1/35336	0.0987378	5	1	1	Capana12g000838
GO:0004604	MF	e	phosphoadenylyl-sulfate reductase (thioredoxin) activity	1/3489	1/35336	0.0987378	5	1	1	Capana02g002207
GO:0140358	MF	e	P-type transmembrane transporter activity	7/3489	39/35336	0.102032	6	7	1	Capana02g001036, Capana03g000026, Capana03g004627, Capana04g001600, Capana04g002161, Capana04g002162, Capana07g000268
GO:0015662	MF	e	P-type ion transporter activity	7/3489	39/35336	0.102032	7	7	1	Capana02g001036, Capana03g000026, Capana03g004627, Capana04g001600, Capana04g002161, Capana04g002162, Capana07g000268
GO:0004364	MF	e	glutathione transferase activity	3/3489	12/35336	0.10763	4	3	1	Capana00g002164, Capana02g000926, Capana02g000927
GO:0016884	MF	e	carbon-nitrogen ligase activity, with glutamine as amido-N-donor	4/3489	19/35336	0.110948	4	4	1	Capana02g001753, Capana06g002516, Capana08g002254, Capana08g002255
GO:0050897	MF	e	cobalt ion binding	2/3489	6/35336	0.111775	6	2	1	Capana00g000541, Capana02g001966
GO:0140677	MF	e	molecular function activator activity	2/3489	6/35336	0.111775	2	2	1	Capana10g002425, Capana10g002426
GO:0001671	MF	e	ATPase activator activity	2/3489	6/35336	0.111775	3	2	1	Capana10g002425, Capana10g002426
GO:0004133	MF	e	glycogen debranching enzyme activity	2/3489	6/35336	0.111775	2	2	1	Capana02g000480, Capana02g001836
GO:0004084	MF	e	branched-chain-amino-acid transaminase activity	2/3489	6/35336	0.111775	5	2	1	Capana00g001029, Capana04g000751
GO:0043178	MF	e	alcohol binding	2/3489	6/35336	0.111775	3	2	1	Capana00g003075, Capana03g004450
GO:0016730	MF	e	oxidoreductase activity, acting on iron-sulfur proteins as donors	2/3489	6/35336	0.111775	3	2	1	Capana01g004439, Capana08g001710
GO:0043138	MF	e	3'-5' DNA helicase activity	2/3489	6/35336	0.111775	6	2	1	Capana01g001185, Capana01g001186
GO:0008483	MF	e	transaminase activity	14/3489	93/35336	0.113596	4	14	1	Capana00g001029, Capana00g001030, Capana00g002320, Capana00g003729, Capana00g004123, Capana01g004304, Capana02g001688, Capana02g002037, Capana03g002728, Capana04g000751, Capana06g001160, Capana07g001086, Capana09g000427, Capana10g001251
GO:0016769	MF	e	transferase activity, transferring nitrogenous groups	14/3489	93/35336	0.113596	3	14	1	Capana00g001029, Capana00g001030, Capana00g002320, Capana00g003729, Capana00g004123, Capana01g004304, Capana02g001688, Capana02g002037, Capana03g002728, Capana04g000751, Capana06g001160, Capana07g001086, Capana09g000427, Capana10g001251
GO:0003843	MF	e	1,3-beta-D-glucan synthase activity	4/3489	20/35336	0.1284	7	4	1	Capana01g001537, Capana01g001956, Capana03g001313, Capana07g001970
GO:0015295	MF	e	solute:proton symporter activity	3/3489	13/35336	0.130094	7	3	1	Capana06g000709, Capana08g001771, Capana09g000275
GO:0046527	MF	e	glucosyltransferase activity	15/3489	104/35336	0.135475	5	15	1	Capana00g002792, Capana01g001537, Capana01g001956, Capana01g003313, Capana01g004289, Capana03g001313, Capana03g003656, Capana03g004113, Capana05g000891, Capana05g001390, Capana07g000060, Capana07g001970, Capana08g000611, Capana08g002330, Capana12g000276
GO:0004420	MF	e	hydroxymethylglutaryl-CoA reductase (NADPH) activity	2/3489	7/35336	0.146559	5	2	1	Capana01g001843, Capana02g000060
GO:0033862	MF	e	UMP kinase activity	2/3489	7/35336	0.146559	8	2	1	Capana00g001051, Capana09g002319
GO:0004832	MF	e	valine-tRNA ligase activity	2/3489	7/35336	0.146559	6	2	1	Capana03g003139, Capana10g000386
GO:0015079	MF	e	potassium ion transmembrane transporter activity	8/3489	50/35336	0.151317	7	8	1	Capana00g001534, Capana00g003300, Capana00g003947, Capana02g001570, Capana02g003480, Capana06g001814, Capana11g001349, Capana12g001120
GO:0019789	MF	e	SUMO transferase activity	3/3489	14/35336	0.154022	4	3	1	Capana06g002062, Capana06g002063, Capana11g000110
GO:0016774	MF	e	phosphotransferase activity, carboxyl group as acceptor	3/3489	14/35336	0.154022	4	3	1	Capana05g001105, Capana09g002228, Capana11g001585
GO:0016757	MF	e	glycosyltransferase activity	88/3489	776/35336	0.161997	3	88	1	Capana00g000656, Capana00g000874, Capana00g002792, Capana00g003680, Capana00g003681, Capana00g004278, Capana00g004279, Capana00g004466, Capana00g004943, Capana01g000526, Capana01g000601, Capana01g001150, Capana01g001537, Capana01g001691, Capana01g001956, Capana01g002820, Capana01g002824, Capana01g003313, Capana01g003423, Capana01g004289, Capana01g004389, Capana01g004483, Capana02g000480, Capana02…
GO:0051087	MF	e	chaperone binding	5/3489	26/35336	0.174205	3	5	1	Capana03g003015, Capana06g000819, Capana08g000991, Capana10g002425, Capana10g002426
GO:0004197	MF	e	cysteine-type endopeptidase activity	5/3489	26/35336	0.174205	5	5	1	Capana00g000538, Capana00g001613, Capana00g001718, Capana07g002337, Capana12g000001
GO:0004565	MF	e	beta-galactosidase activity	6/3489	37/35336	0.174334	6	6	1	Capana01g003757, Capana02g001739, Capana03g000180, Capana03g004317, Capana07g001432, Capana09g000222
GO:0043130	MF	e	ubiquitin binding	3/3489	15/35336	0.179182	4	3	1	Capana03g001220, Capana06g002471, Capana08g001192
GO:0032182	MF	e	ubiquitin-like protein binding	3/3489	15/35336	0.179182	3	3	1	Capana03g001220, Capana06g002471, Capana08g001192
GO:0015294	MF	e	solute:cation symporter activity	3/3489	15/35336	0.179182	6	3	1	Capana06g000709, Capana08g001771, Capana09g000275
GO:0043621	MF	e	protein self-association	3/3489	15/35336	0.179182	3	3	1	Capana01g000240, Capana02g001837, Capana05g000202
GO:0016813	MF	e	hydrolase activity, acting on carbon-nitrogen (but not peptide) bonds, in linear amidines	3/3489	15/35336	0.179182	4	3	1	Capana01g001376, Capana01g003570, Capana02g002038
GO:0008420	MF	e	RNA polymerase II CTD heptapeptide repeat phosphatase activity	2/3489	8/35336	0.183134	8	2	1	Capana05g002174, Capana07g001746
GO:0016842	MF	e	amidine-lyase activity	2/3489	8/35336	0.183134	4	2	1	Capana01g004097, Capana04g000254
GO:0015925	MF	e	galactosidase activity	7/3489	42/35336	0.186446	5	7	1	Capana01g003757, Capana02g001739, Capana03g000180, Capana03g002812, Capana03g004317, Capana07g001432, Capana09g000222
GO:0004713	MF	e	protein tyrosine kinase activity	7/3489	42/35336	0.186446	6	7	1	Capana01g003634, Capana04g001898, Capana05g001611, Capana08g001161, Capana09g000823, Capana10g002184, Capana11g001783
GO:0004000	MF	e	adenosine deaminase activity	1/3489	2/35336	0.187729	5	1	1	Capana05g001661
GO:0102483	MF	e	scopolin beta-glucosidase activity	1/3489	2/35336	0.187729	5	1	1	Capana12g002574
GO:0004150	MF	e	dihydroneopterin aldolase activity	1/3489	2/35336	0.187729	5	1	1	Capana10g002257
GO:0035673	MF	e	oligopeptide transmembrane transporter activity	1/3489	2/35336	0.187729	5	1	1	Capana08g001771
GO:0017070	MF	e	U6 snRNA binding	1/3489	2/35336	0.187729	6	1	1	Capana10g002333
GO:0016719	MF	e	carotene 7,8-desaturase activity	1/3489	2/35336	0.187729	4	1	1	Capana08g001314
GO:0008559	MF	e	ABC-type xenobiotic transporter activity	1/3489	2/35336	0.187729	7	1	1	Capana06g002473
GO:0048018	MF	e	receptor ligand activity	1/3489	2/35336	0.187729	4	1	1	Capana07g000309
GO:0019840	MF	e	isoprenoid binding	1/3489	2/35336	0.187729	3	1	1	Capana03g004450
GO:0052887	MF	e	7,9,9'-tricis-neurosporene:quinone oxidoreductase activity	1/3489	2/35336	0.187729	5	1	1	Capana08g001314
GO:1990838	MF	e	poly(U)-specific exoribonuclease activity, producing 3' uridine cyclic phosphate ends	1/3489	2/35336	0.187729	9	1	1	Capana11g000036
GO:0008716	MF	e	D-alanine-D-alanine ligase activity	1/3489	2/35336	0.187729	5	1	1	Capana10g001591
GO:0003868	MF	e	4-hydroxyphenylpyruvate dioxygenase activity	1/3489	2/35336	0.187729	5	1	1	Capana05g001524
GO:0004516	MF	e	nicotinate phosphoribosyltransferase activity	1/3489	2/35336	0.187729	4	1	1	Capana04g002274
GO:0052856	MF	e	NADHX epimerase activity	1/3489	2/35336	0.187729	4	1	1	Capana03g001025
GO:0015166	MF	e	polyol transmembrane transporter activity	1/3489	2/35336	0.187729	4	1	1	Capana06g000709
GO:0003972	MF	e	RNA ligase (ATP) activity	1/3489	2/35336	0.187729	5	1	1	Capana03g001357
GO:0008381	MF	e	mechanosensitive ion channel activity	1/3489	2/35336	0.187729	6	1	1	Capana03g003461
GO:0052886	MF	e	9,9'-dicis-carotene:quinone oxidoreductase activity	1/3489	2/35336	0.187729	5	1	1	Capana08g001314
GO:1904680	MF	e	peptide transmembrane transporter activity	1/3489	2/35336	0.187729	4	1	1	Capana08g001771
GO:0000150	MF	e	DNA strand exchange activity	1/3489	2/35336	0.187729	4	1	1	Capana03g004640
GO:0016672	MF	e	oxidoreductase activity, acting on a sulfur group of donors, quinone or similar compound as acceptor	1/3489	2/35336	0.187729	4	1	1	Capana05g002401
GO:0043175	MF	e	RNA polymerase core enzyme binding	1/3489	2/35336	0.187729	5	1	1	Capana05g002174
GO:0030732	MF	e	methionine S-methyltransferase activity	1/3489	2/35336	0.187729	6	1	1	Capana00g000250
GO:0016532	MF	e	superoxide dismutase copper chaperone activity	1/3489	2/35336	0.187729	4	1	1	Capana01g000460
GO:0008083	MF	e	growth factor activity	1/3489	2/35336	0.187729	5	1	1	Capana07g000309
GO:0045174	MF	e	glutathione dehydrogenase (ascorbate) activity	1/3489	2/35336	0.187729	6	1	1	Capana05g002401
GO:0005365	MF	e	myo-inositol transmembrane transporter activity	1/3489	2/35336	0.187729	5	1	1	Capana06g000709
GO:0050511	MF	e	undecaprenyldiphospho-muramoylpentapeptide beta-N-acetylglucosaminyltransferase activity	1/3489	2/35336	0.187729	6	1	1	Capana05g001064
GO:0045145	MF	e	single-stranded DNA 5'-3' exodeoxyribonuclease activity	1/3489	2/35336	0.187729	9	1	1	Capana11g000531
GO:0005548	MF	e	phospholipid transporter activity	1/3489	2/35336	0.187729	3	1	1	Capana06g002581
GO:0045322	MF	e	unmethylated CpG binding	1/3489	2/35336	0.187729	6	1	1	Capana04g001543
GO:0004657	MF	e	proline dehydrogenase activity	1/3489	2/35336	0.187729	4	1	1	Capana00g002895
GO:0050269	MF	e	coniferyl-aldehyde dehydrogenase activity	1/3489	2/35336	0.187729	6	1	1	Capana09g000318
GO:0070626	MF	e	(S)-2-(5-amino-1-(5-phospho-D-ribosyl)imidazole-4-carboxamido) succinate lyase (fumarate-forming) activity	1/3489	2/35336	0.187729	5	1	1	Capana04g000254
GO:0008452	MF	e	RNA ligase activity	1/3489	2/35336	0.187729	4	1	1	Capana03g001357
GO:1901618	MF	e	organic hydroxy compound transmembrane transporter activity	1/3489	2/35336	0.187729	3	1	1	Capana06g000709
GO:0004018	MF	e	N6-(1,2-dicarboxyethyl)AMP AMP-lyase (fumarate-forming) activity	1/3489	2/35336	0.187729	5	1	1	Capana04g000254
GO:0030546	MF	e	signaling receptor activator activity	1/3489	2/35336	0.187729	3	1	1	Capana07g000309
GO:0015038	MF	e	glutathione disulfide oxidoreductase activity	1/3489	2/35336	0.187729	5	1	1	Capana05g002401
GO:0030545	MF	e	signaling receptor regulator activity	1/3489	2/35336	0.187729	2	1	1	Capana07g000309
GO:0005366	MF	e	myo-inositol:proton symporter activity	1/3489	2/35336	0.187729	8	1	1	Capana06g000709
GO:0000225	MF	e	N-acetylglucosaminylphosphatidylinositol deacetylase activity	1/3489	2/35336	0.187729	5	1	1	Capana01g001213
GO:0010427	MF	e	abscisic acid binding	1/3489	2/35336	0.187729	6	1	1	Capana03g004450
GO:0004107	MF	e	chorismate synthase activity	1/3489	2/35336	0.187729	5	1	1	Capana05g000532
GO:0004491	MF	e	methylmalonate-semialdehyde dehydrogenase (acylating) activity	1/3489	2/35336	0.187729	5	1	1	Capana08g002130
GO:0010285	MF	e	L,L-diaminopimelate aminotransferase activity	1/3489	2/35336	0.187729	5	1	1	Capana00g004123
GO:0043399	MF	e	tRNA A64-2'-O-ribosylphosphate transferase activity	1/3489	2/35336	0.187729	5	1	1	Capana09g000238
GO:0015333	MF	e	peptide:proton symporter activity	1/3489	2/35336	0.187729	8	1	1	Capana08g001771
GO:0008297	MF	e	single-stranded DNA exodeoxyribonuclease activity	1/3489	2/35336	0.187729	8	1	1	Capana11g000531
GO:0005524	MF	e	ATP binding	404/3489	3865/35336	0.198693	8	404	1	Capana00g000083, Capana00g000541, Capana00g001009, Capana00g001010, Capana00g001041, Capana00g001167, Capana00g001351, Capana00g001691, Capana00g001692, Capana00g002207, Capana00g002391, Capana00g002464, Capana00g002490, Capana00g002504, Capana00g002532, Capana00g002651, Capana00g002739, Capana00g002748, Capana00g002750, Capana00g002767, Capana00g002769, Capana00g002782, Capana00g003026, Capana00…
GO:0005388	MF	e	P-type calcium transporter activity	5/3489	30/35336	0.21316	8	5	1	Capana02g001036, Capana03g000026, Capana03g004627, Capana04g002161, Capana04g002162
GO:0045156	MF	e	electron transporter, transferring electrons within the cyclic electron transport pathway of photosynthesis activity	7/3489	46/35336	0.214565	4	7	1	Capana00g001154, Capana00g001211, Capana00g001698, Capana01g001865, Capana03g001476, Capana04g000674, Capana07g001275
GO:0008417	MF	e	fucosyltransferase activity	2/3489	9/35336	0.220808	5	2	1	Capana00g004943, Capana08g002370
GO:0008409	MF	e	5'-3' exonuclease activity	2/3489	9/35336	0.220808	6	2	1	Capana11g000531, Capana12g001437
GO:0031683	MF	e	G-protein beta/gamma-subunit complex binding	2/3489	9/35336	0.220808	3	2	1	Capana01g004257, Capana01g004258
GO:0010277	MF	e	chlorophyllide a oxygenase [overall] activity	2/3489	9/35336	0.220808	5	2	1	Capana00g004413, Capana11g000180
GO:0050997	MF	e	quaternary ammonium group binding	3/3489	17/35336	0.232302	2	3	1	Capana05g001050, Capana05g001051, Capana10g001347
GO:0005254	MF	e	chloride channel activity	3/3489	17/35336	0.232302	7	3	1	Capana00g004138, Capana02g003635, Capana05g000932
GO:0002161	MF	e	aminoacyl-tRNA editing activity	3/3489	17/35336	0.232302	5	3	1	Capana01g004402, Capana03g003139, Capana10g000386
GO:0005247	MF	e	voltage-gated chloride channel activity	3/3489	17/35336	0.232302	9	3	1	Capana00g004138, Capana02g003635, Capana05g000932
GO:0030976	MF	e	thiamine pyrophosphate binding	3/3489	17/35336	0.232302	4	3	1	Capana05g001050, Capana05g001051, Capana10g001347
GO:0140657	MF	e	ATP-dependent activity	74/3489	659/35336	0.235484	1	74	1	Capana00g000083, Capana00g001041, Capana00g002504, Capana00g002769, Capana00g004149, Capana00g004377, Capana00g004717, Capana01g000135, Capana01g000425, Capana01g001185, Capana01g001186, Capana01g002802, Capana01g003075, Capana01g003458, Capana01g003897, Capana01g003903, Capana02g000480, Capana02g001036, Capana02g001060, Capana02g001062, Capana02g002314, Capana02g003500, Capana02g003514, Capana03…
GO:0008170	MF	e	N-methyltransferase activity	10/3489	72/35336	0.236031	5	10	1	Capana01g000705, Capana01g001692, Capana01g002731, Capana02g003067, Capana02g003070, Capana03g002753, Capana05g001272, Capana10g000993, Capana10g000995, Capana12g002023
GO:0051213	MF	e	dioxygenase activity	21/3489	167/35336	0.240973	3	21	1	Capana00g003124, Capana00g003127, Capana01g001558, Capana01g001622, Capana02g000923, Capana02g001636, Capana02g001637, Capana02g003394, Capana03g000731, Capana03g001097, Capana03g001098, Capana03g002237, Capana03g003209, Capana05g001524, Capana06g000345, Capana06g001303, Capana08g000924, Capana09g000884, Capana10g000131, Capana12g000625, Capana12g000838
GO:0004867	MF	e	serine-type endopeptidase inhibitor activity	2/3489	10/35336	0.259009	6	2	1	Capana01g000282, Capana03g001471
GO:0016743	MF	e	carboxyl- or carbamoyltransferase activity	2/3489	10/35336	0.259009	4	2	1	Capana01g000182, Capana10g002059
GO:0004358	MF	e	glutamate N-acetyltransferase activity	2/3489	10/35336	0.259009	7	2	1	Capana00g004647, Capana00g004648
GO:0016597	MF	e	amino acid binding	2/3489	10/35336	0.259009	4	2	1	Capana01g000182, Capana10g002059
GO:0008553	MF	e	P-type proton-exporting transporter activity	2/3489	10/35336	0.259009	8	2	1	Capana04g001600, Capana07g000268
GO:0017076	MF	e	purine nucleotide binding	506/3489	4904/35336	0.267376	5	506	1	Capana00g000083, Capana00g000105, Capana00g000541, Capana00g001009, Capana00g001010, Capana00g001041, Capana00g001167, Capana00g001351, Capana00g001380, Capana00g001627, Capana00g001691, Capana00g001692, Capana00g002207, Capana00g002370, Capana00g002371, Capana00g002372, Capana00g002373, Capana00g002391, Capana00g002464, Capana00g002490, Capana00g002504, Capana00g002532, Capana00g002651, Capana00…
GO:0004427	MF	e	inorganic diphosphatase activity	4/3489	22/35336	0.267851	6	4	1	Capana00g004648, Capana01g004315, Capana02g002760, Capana08g001604
GO:0016920	MF	e	pyroglutamyl-peptidase activity	1/3489	3/35336	0.267935	5	1	1	Capana05g002169
GO:0051920	MF	e	peroxiredoxin activity	1/3489	3/35336	0.267935	4	1	1	Capana01g003662
GO:0120013	MF	e	lipid transfer activity	1/3489	3/35336	0.267935	3	1	1	Capana04g001455
GO:0004807	MF	e	triose-phosphate isomerase activity	1/3489	3/35336	0.267935	5	1	1	Capana06g002716
GO:0003839	MF	e	gamma-glutamylcyclotransferase activity	1/3489	3/35336	0.267935	5	1	1	Capana01g004097
GO:0004575	MF	e	sucrose alpha-glucosidase activity	1/3489	3/35336	0.267935	7	1	1	Capana03g002552
GO:0003983	MF	e	UTP:glucose-1-phosphate uridylyltransferase activity	1/3489	3/35336	0.267935	7	1	1	Capana00g003785
GO:0004612	MF	e	phosphoenolpyruvate carboxykinase (ATP) activity	1/3489	3/35336	0.267935	6	1	1	Capana04g000802
GO:0004529	MF	e	exodeoxyribonuclease activity	1/3489	3/35336	0.267935	6	1	1	Capana11g000531
GO:0047150	MF	e	betaine-homocysteine S-methyltransferase activity	1/3489	3/35336	0.267935	6	1	1	Capana03g003782
GO:0004127	MF	e	cytidylate kinase activity	1/3489	3/35336	0.267935	7	1	1	Capana01g000752
GO:0051748	MF	e	UTP-monosaccharide-1-phosphate uridylyltransferase activity	1/3489	3/35336	0.267935	6	1	1	Capana00g003785
GO:0016531	MF	e	copper chaperone activity	1/3489	3/35336	0.267935	3	1	1	Capana01g000460
GO:0034450	MF	e	ubiquitin-ubiquitin ligase activity	1/3489	3/35336	0.267935	6	1	1	Capana12g001777
GO:0004514	MF	e	nicotinate-nucleotide diphosphorylase (carboxylating) activity	1/3489	3/35336	0.267935	5	1	1	Capana04g002274
GO:0003863	MF	e	3-methyl-2-oxobutanoate dehydrogenase (2-methylpropanoyl-transferring) activity	1/3489	3/35336	0.267935	5	1	1	Capana12g002919
GO:0004020	MF	e	adenylylsulfate kinase activity	1/3489	3/35336	0.267935	5	1	1	Capana02g002971
GO:0008967	MF	e	phosphoglycolate phosphatase activity	1/3489	3/35336	0.267935	6	1	1	Capana00g001417
GO:0016731	MF	e	oxidoreductase activity, acting on iron-sulfur proteins as donors, NAD or NADP as acceptor	1/3489	3/35336	0.267935	4	1	1	Capana08g001710
GO:0016724	MF	e	oxidoreductase activity, acting on metal ions, oxygen as acceptor	1/3489	3/35336	0.267935	4	1	1	Capana05g002051
GO:0140223	MF	e	general transcription initiation factor activity	1/3489	3/35336	0.267935	1	1	1	Capana01g001690
GO:0004806	MF	e	triglyceride lipase activity	1/3489	3/35336	0.267935	5	1	1	Capana10g002261
GO:0008176	MF	e	tRNA (guanine-N7-)-methyltransferase activity	1/3489	3/35336	0.267935	8	1	1	Capana09g002228
GO:0004515	MF	e	nicotinate-nucleotide adenylyltransferase activity	1/3489	3/35336	0.267935	6	1	1	Capana07g002385
GO:0035312	MF	e	5'-3' exodeoxyribonuclease activity	1/3489	3/35336	0.267935	8	1	1	Capana11g000531
GO:0008199	MF	e	ferric iron binding	1/3489	3/35336	0.267935	7	1	1	Capana05g002051
GO:0005381	MF	e	iron ion transmembrane transporter activity	1/3489	3/35336	0.267935	8	1	1	Capana10g001281
GO:0000995	MF	e	RNA polymerase III general transcription initiation factor activity	1/3489	3/35336	0.267935	2	1	1	Capana01g001690
GO:0047501	MF	e	(+)-neomenthol dehydrogenase activity	1/3489	3/35336	0.267935	5	1	1	Capana08g000876
GO:0016895	MF	e	exodeoxyribonuclease activity, producing 5'-phosphomonoesters	1/3489	3/35336	0.267935	7	1	1	Capana11g000531
GO:0004066	MF	e	asparagine synthase (glutamine-hydrolyzing) activity	1/3489	3/35336	0.267935	5	1	1	Capana06g002516
GO:0004733	MF	e	pyridoxamine-phosphate oxidase activity	1/3489	3/35336	0.267935	5	1	1	Capana03g001025
GO:0017057	MF	e	6-phosphogluconolactonase activity	1/3489	3/35336	0.267935	5	1	1	Capana11g001995
GO:0004455	MF	e	ketol-acid reductoisomerase activity	1/3489	3/35336	0.267935	5	1	1	Capana09g000624
GO:0000309	MF	e	nicotinamide-nucleotide adenylyltransferase activity	1/3489	3/35336	0.267935	6	1	1	Capana07g002385
GO:0019781	MF	e	NEDD8 activating enzyme activity	1/3489	3/35336	0.267935	5	1	1	Capana11g000604
GO:0009011	MF	e	starch synthase activity	1/3489	3/35336	0.267935	6	1	1	Capana00g002792
GO:0009013	MF	e	succinate-semialdehyde dehydrogenase [NAD(P)+] activity	1/3489	3/35336	0.267935	5	1	1	Capana11g000937
GO:0004322	MF	e	ferroxidase activity	1/3489	3/35336	0.267935	5	1	1	Capana05g002051
GO:0004722	MF	e	protein serine/threonine phosphatase activity	15/3489	116/35336	0.273163	7	15	1	Capana00g003839, Capana01g001855, Capana03g002801, Capana05g001611, Capana05g002045, Capana05g002174, Capana05g002543, Capana06g000398, Capana06g002511, Capana07g000296, Capana07g001746, Capana08g002260, Capana09g001857, Capana10g001276, Capana11g000389
GO:0019888	MF	e	protein phosphatase regulator activity	4/3489	23/35336	0.278132	4	4	1	Capana00g003615, Capana03g004450, Capana04g001770, Capana06g002579
GO:0022843	MF	e	voltage-gated cation channel activity	4/3489	23/35336	0.278132	8	4	1	Capana00g003947, Capana02g003480, Capana06g001814, Capana12g001120
GO:0032555	MF	e	purine ribonucleotide binding	505/3489	4899/35336	0.278457	6	505	1	Capana00g000083, Capana00g000105, Capana00g000541, Capana00g001009, Capana00g001010, Capana00g001041, Capana00g001167, Capana00g001351, Capana00g001380, Capana00g001627, Capana00g001691, Capana00g001692, Capana00g002207, Capana00g002370, Capana00g002371, Capana00g002372, Capana00g002373, Capana00g002391, Capana00g002464, Capana00g002490, Capana00g002504, Capana00g002532, Capana00g002651, Capana00…
GO:0046933	MF	e	proton-transporting ATP synthase activity, rotational mechanism	12/3489	90/35336	0.285089	8	12	1	Capana00g000771, Capana00g001351, Capana01g001874, Capana02g000864, Capana02g002840, Capana03g003995, Capana04g000950, Capana04g001789, Capana05g001872, Capana06g001956, Capana07g000514, Capana07g001275
GO:0015036	MF	e	disulfide oxidoreductase activity	12/3489	91/35336	0.288863	4	12	1	Capana00g003875, Capana01g003136, Capana02g002149, Capana03g003568, Capana04g000166, Capana05g001886, Capana05g002401, Capana06g000329, Capana07g002194, Capana08g000303, Capana08g002361, Capana10g000375
GO:0015252	MF	e	proton channel activity	12/3489	91/35336	0.288863	7	12	1	Capana00g000771, Capana00g001351, Capana01g001874, Capana02g000864, Capana02g002840, Capana03g003995, Capana04g000950, Capana04g001789, Capana05g001872, Capana06g001956, Capana07g000514, Capana07g001275
GO:0019208	MF	e	phosphatase regulator activity	4/3489	24/35336	0.290144	3	4	1	Capana00g003615, Capana03g004450, Capana04g001770, Capana06g002579
GO:0032553	MF	e	ribonucleotide binding	509/3489	4946/35336	0.292012	5	509	1	Capana00g000083, Capana00g000105, Capana00g000541, Capana00g001009, Capana00g001010, Capana00g001041, Capana00g001167, Capana00g001351, Capana00g001380, Capana00g001627, Capana00g001691, Capana00g001692, Capana00g002207, Capana00g002370, Capana00g002371, Capana00g002372, Capana00g002373, Capana00g002391, Capana00g002464, Capana00g002490, Capana00g002504, Capana00g002532, Capana00g002651, Capana00…
GO:0003950	MF	e	NAD+ ADP-ribosyltransferase activity	2/3489	11/35336	0.297264	5	2	1	Capana06g001503, Capana11g000260
GO:0016703	MF	e	oxidoreductase activity, acting on single donors with incorporation of molecular oxygen, incorporation of one atom of oxygen (internal monooxygenases or internal mixed function oxidases)	2/3489	11/35336	0.297264	4	2	1	Capana00g004413, Capana11g000180
GO:0031177	MF	e	phosphopantetheine binding	2/3489	11/35336	0.297264	4	2	1	Capana01g001613, Capana01g004040
GO:0015085	MF	e	calcium ion transmembrane transporter activity	6/3489	42/35336	0.301653	7	6	1	Capana02g001036, Capana02g003480, Capana03g000026, Capana03g004627, Capana04g002161, Capana04g002162
GO:0017056	MF	e	structural constituent of nuclear pore	4/3489	25/35336	0.303682	2	4	1	Capana02g001214, Capana10g000547, Capana11g000989, Capana11g000990
GO:0051540	MF	e	metal cluster binding	21/3489	173/35336	0.306448	2	21	1	Capana00g001488, Capana00g003804, Capana00g003998, Capana00g004197, Capana00g004413, Capana01g001564, Capana02g001956, Capana03g000198, Capana03g001334, Capana03g003434, Capana04g002818, Capana06g000609, Capana07g000048, Capana08g002331, Capana11g000180, Capana11g000422, Capana11g000424, Capana11g000459, Capana11g001225, Capana12g002220, Capana12g002619
GO:0051536	MF	e	iron-sulfur cluster binding	21/3489	173/35336	0.306448	3	21	1	Capana00g001488, Capana00g003804, Capana00g003998, Capana00g004197, Capana00g004413, Capana01g001564, Capana02g001956, Capana03g000198, Capana03g001334, Capana03g003434, Capana04g002818, Capana06g000609, Capana07g000048, Capana08g002331, Capana11g000180, Capana11g000422, Capana11g000424, Capana11g000459, Capana11g001225, Capana12g002220, Capana12g002619
GO:0008047	MF	e	enzyme activator activity	10/3489	74/35336	0.324867	3	10	1	Capana00g002721, Capana00g002722, Capana01g004259, Capana01g004317, Capana03g003232, Capana03g004619, Capana06g001533, Capana08g000753, Capana08g002361, Capana12g000337
GO:0016701	MF	e	oxidoreductase activity, acting on single donors with incorporation of molecular oxygen	10/3489	76/35336	0.333211	3	10	1	Capana00g004413, Capana02g000923, Capana02g003394, Capana03g001097, Capana03g001098, Capana05g001524, Capana09g000201, Capana09g000884, Capana11g000180, Capana12g000625
GO:0050145	MF	e	nucleoside monophosphate kinase activity	4/3489	27/35336	0.33456	6	4	1	Capana00g001051, Capana01g000752, Capana06g000485, Capana09g002319
GO:0032296	MF	e	double-stranded RNA-specific ribonuclease activity	4/3489	27/35336	0.33456	6	4	1	Capana08g000619, Capana10g000158, Capana10g000733, Capana12g002509
GO:0004525	MF	e	ribonuclease III activity	4/3489	27/35336	0.33456	8	4	1	Capana08g000619, Capana10g000158, Capana10g000733, Capana12g002509
GO:0004536	MF	e	deoxyribonuclease activity	2/3489	12/35336	0.33519	5	2	1	Capana03g000732, Capana11g000531
GO:0004675	MF	e	transmembrane receptor protein serine/threonine kinase activity	2/3489	12/35336	0.33519	7	2	1	Capana01g001685, Capana09g001782
GO:0019199	MF	e	transmembrane receptor protein kinase activity	2/3489	12/35336	0.33519	6	2	1	Capana01g001685, Capana09g001782
GO:0004312	MF	e	fatty acid synthase activity	2/3489	12/35336	0.33519	5	2	1	Capana01g004020, Capana03g001349
GO:0004649	MF	e	poly(ADP-ribose) glycohydrolase activity	1/3489	4/35336	0.340224	5	1	1	Capana12g000401
GO:0030785	MF	e	[ribulose-bisphosphate carboxylase]-lysine N-methyltransferase activity	1/3489	4/35336	0.340224	6	1	1	Capana11g001877
GO:0016412	MF	e	serine O-acyltransferase activity	1/3489	4/35336	0.340224	6	1	1	Capana09g000219
GO:0060590	MF	e	ATPase regulator activity	1/3489	4/35336	0.340224	2	1	1	Capana03g003015
GO:0003994	MF	e	aconitate hydratase activity	1/3489	4/35336	0.340224	5	1	1	Capana00g004197
GO:0004617	MF	e	phosphoglycerate dehydrogenase activity	1/3489	4/35336	0.340224	5	1	1	Capana09g001800
GO:0090599	MF	e	alpha-glucosidase activity	1/3489	4/35336	0.340224	6	1	1	Capana03g002552
GO:0004109	MF	e	coproporphyrinogen oxidase activity	1/3489	4/35336	0.340224	5	1	1	Capana03g001334
GO:0052654	MF	e	L-leucine transaminase activity	1/3489	4/35336	0.340224	6	1	1	Capana04g000751
GO:0032266	MF	e	phosphatidylinositol-3-phosphate binding	1/3489	4/35336	0.340224	6	1	1	Capana08g001192
GO:0008193	MF	e	tRNA guanylyltransferase activity	1/3489	4/35336	0.340224	7	1	1	Capana12g001845
GO:0004316	MF	e	3-oxoacyl-[acyl-carrier-protein] reductase (NADPH) activity	1/3489	4/35336	0.340224	6	1	1	Capana03g001349
GO:0009001	MF	e	serine O-acetyltransferase activity	1/3489	4/35336	0.340224	7	1	1	Capana09g000219
GO:0070063	MF	e	RNA polymerase binding	1/3489	4/35336	0.340224	4	1	1	Capana05g002174
GO:0004030	MF	e	aldehyde dehydrogenase [NAD(P)+] activity	1/3489	4/35336	0.340224	5	1	1	Capana09g000318
GO:0004373	MF	e	glycogen (starch) synthase activity	1/3489	4/35336	0.340224	7	1	1	Capana00g002792
GO:0000774	MF	e	adenyl-nucleotide exchange factor activity	1/3489	4/35336	0.340224	7	1	1	Capana03g003015
GO:0052656	MF	e	L-isoleucine transaminase activity	1/3489	4/35336	0.340224	6	1	1	Capana04g000751
GO:0016812	MF	e	hydrolase activity, acting on carbon-nitrogen (but not peptide) bonds, in cyclic amides	1/3489	4/35336	0.340224	4	1	1	Capana02g001966
GO:0042887	MF	e	amide transmembrane transporter activity	1/3489	4/35336	0.340224	3	1	1	Capana08g001771
GO:0052655	MF	e	L-valine transaminase activity	1/3489	4/35336	0.340224	6	1	1	Capana04g000751
GO:0004412	MF	e	homoserine dehydrogenase activity	1/3489	4/35336	0.340224	5	1	1	Capana11g001585
GO:0048487	MF	e	beta-tubulin binding	1/3489	4/35336	0.340224	5	1	1	Capana03g003232
GO:0003825	MF	e	alpha,alpha-trehalose-phosphate synthase (UDP-forming) activity	1/3489	4/35336	0.340224	7	1	1	Capana05g001390
GO:0050113	MF	e	inositol oxygenase activity	1/3489	4/35336	0.340224	4	1	1	Capana09g000201
GO:0140640	MF	e	catalytic activity, acting on a nucleic acid	111/3489	1034/35336	0.34096	2	111	1	Capana00g000083, Capana00g001009, Capana00g001010, Capana00g001041, Capana00g002769, Capana00g002838, Capana00g003672, Capana00g003673, Capana00g004377, Capana00g004426, Capana00g004717, Capana01g000343, Capana01g000344, Capana01g000345, Capana01g000346, Capana01g001185, Capana01g001186, Capana01g001549, Capana01g002593, Capana01g002595, Capana01g002802, Capana01g003458, Capana01g003671, Capana01…
GO:0097367	MF	e	carbohydrate derivative binding	515/3489	5028/35336	0.344988	2	515	1	Capana00g000083, Capana00g000105, Capana00g000541, Capana00g001009, Capana00g001010, Capana00g001041, Capana00g001167, Capana00g001351, Capana00g001380, Capana00g001627, Capana00g001691, Capana00g001692, Capana00g002207, Capana00g002320, Capana00g002370, Capana00g002371, Capana00g002372, Capana00g002373, Capana00g002391, Capana00g002464, Capana00g002490, Capana00g002504, Capana00g002532, Capana00…
GO:0019842	MF	e	vitamin binding	25/3489	211/35336	0.353016	3	25	1	Capana00g000250, Capana00g003075, Capana00g003729, Capana00g003785, Capana00g004123, Capana01g000048, Capana01g000175, Capana01g001613, Capana01g004040, Capana02g001688, Capana02g002037, Capana03g001534, Capana03g002728, Capana04g000146, Capana04g001996, Capana05g001050, Capana05g001051, Capana06g000833, Capana06g001160, Capana07g001086, Capana07g001621, Capana07g002230, Capana09g000427, Capana10…
GO:0009678	MF	e	pyrophosphate hydrolysis-driven proton transmembrane transporter activity	5/3489	33/35336	0.371703	7	5	1	Capana00g004648, Capana01g004315, Capana04g001600, Capana07g000268, Capana08g001604
GO:0003857	MF	e	3-hydroxyacyl-CoA dehydrogenase activity	2/3489	13/35336	0.37248	5	2	1	Capana00g003264, Capana07g000703
GO:0015035	MF	e	protein-disulfide reductase activity	11/3489	89/35336	0.377477	5	11	1	Capana00g003875, Capana01g003136, Capana02g002149, Capana03g003568, Capana04g000166, Capana05g001886, Capana06g000329, Capana07g002194, Capana08g000303, Capana08g002361, Capana10g000375
GO:1901981	MF	e	phosphatidylinositol phosphate binding	1/3489	5/35336	0.405376	5	1	1	Capana08g001192
GO:0005262	MF	e	calcium channel activity	1/3489	5/35336	0.405376	8	1	1	Capana02g003480
GO:0016802	MF	e	trialkylsulfonium hydrolase activity	1/3489	5/35336	0.405376	4	1	1	Capana06g001572
GO:0004557	MF	e	alpha-galactosidase activity	1/3489	5/35336	0.405376	6	1	1	Capana03g002812
GO:0000062	MF	e	fatty-acyl-CoA binding	1/3489	5/35336	0.405376	9	1	1	Capana08g001491
GO:0016801	MF	e	hydrolase activity, acting on ether bonds	1/3489	5/35336	0.405376	3	1	1	Capana06g001572
GO:0051998	MF	e	protein carboxyl O-methyltransferase activity	1/3489	5/35336	0.405376	7	1	1	Capana03g001261
GO:0003995	MF	e	acyl-CoA dehydrogenase activity	1/3489	5/35336	0.405376	4	1	1	Capana06g000699
GO:0016722	MF	e	oxidoreductase activity, acting on metal ions	1/3489	5/35336	0.405376	3	1	1	Capana05g002051
GO:0036002	MF	e	pre-mRNA binding	1/3489	5/35336	0.405376	5	1	1	Capana10g002333
GO:0004821	MF	e	histidine-tRNA ligase activity	1/3489	5/35336	0.405376	6	1	1	Capana09g001407
GO:0010340	MF	e	carboxyl-O-methyltransferase activity	1/3489	5/35336	0.405376	6	1	1	Capana03g001261
GO:0004134	MF	e	4-alpha-glucanotransferase activity	1/3489	5/35336	0.405376	5	1	1	Capana02g000480
GO:1901567	MF	e	fatty acid derivative binding	1/3489	5/35336	0.405376	2	1	1	Capana08g001491
GO:0120227	MF	e	acyl-CoA binding	1/3489	5/35336	0.405376	8	1	1	Capana08g001491
GO:0004534	MF	e	5'-3' exoribonuclease activity	1/3489	5/35336	0.405376	8	1	1	Capana12g001437
GO:0003958	MF	e	NADPH-hemoprotein reductase activity	1/3489	5/35336	0.405376	5	1	1	Capana04g001471
GO:0004013	MF	e	adenosylhomocysteinase activity	1/3489	5/35336	0.405376	5	1	1	Capana06g001572
GO:0004864	MF	e	protein phosphatase inhibitor activity	1/3489	5/35336	0.405376	5	1	1	Capana03g004450
GO:0019212	MF	e	phosphatase inhibitor activity	1/3489	5/35336	0.405376	4	1	1	Capana03g004450
GO:0017069	MF	e	snRNA binding	1/3489	5/35336	0.405376	5	1	1	Capana10g002333
GO:0045158	MF	e	electron transporter, transferring electrons within cytochrome b6/f complex of photosystem II activity	1/3489	5/35336	0.405376	4	1	1	Capana01g003214
GO:0004506	MF	e	squalene monooxygenase activity	1/3489	5/35336	0.405376	5	1	1	Capana12g000817
GO:0004564	MF	e	beta-fructofuranosidase activity	1/3489	5/35336	0.405376	5	1	1	Capana03g002552
GO:0052692	MF	e	raffinose alpha-galactosidase activity	1/3489	5/35336	0.405376	7	1	1	Capana03g002812
GO:0005488	MF	e	binding	1324/3489	13182/35336	0.406799	1	1324	1	Capana00g000052, Capana00g000082, Capana00g000083, Capana00g000105, Capana00g000113, Capana00g000202, Capana00g000250, Capana00g000294, Capana00g000438, Capana00g000447, Capana00g000487, Capana00g000541, Capana00g000587, Capana00g000620, Capana00g000725, Capana00g000869, Capana00g000953, Capana00g001009, Capana00g001010, Capana00g001041, Capana00g001089, Capana00g001096, Capana00g001154, Capana00…
GO:0034061	MF	e	DNA polymerase activity	5/3489	37/35336	0.40778	5	5	1	Capana01g002593, Capana01g002595, Capana08g000708, Capana11g001422, Capana12g002619
GO:0015293	MF	e	symporter activity	3/3489	18/35336	0.413689	5	3	1	Capana06g000709, Capana08g001771, Capana09g000275
GO:0016887	MF	e	ATP hydrolysis activity	24/3489	210/35336	0.417618	7	24	1	Capana00g001041, Capana00g002748, Capana00g002750, Capana00g002782, Capana01g000078, Capana02g002352, Capana03g001034, Capana03g004013, Capana04g001215, Capana04g001407, Capana05g001652, Capana05g002456, Capana06g000355, Capana06g000485, Capana06g000523, Capana06g000789, Capana06g001078, Capana06g002481, Capana06g002767, Capana09g000914, Capana11g000315, Capana12g000032, Capana12g000039, Capana12…
GO:0003682	MF	e	chromatin binding	9/3489	70/35336	0.418525	2	9	1	Capana00g001534, Capana00g002595, Capana02g001366, Capana04g002211, Capana09g000497, Capana09g000499, Capana10g000087, Capana12g000014, Capana12g002872
GO:0016641	MF	e	oxidoreductase activity, acting on the CH-NH2 group of donors, oxygen as acceptor	3/3489	19/35336	0.426406	4	3	1	Capana03g001025, Capana03g003724, Capana12g000838
GO:0035251	MF	e	UDP-glucosyltransferase activity	9/3489	72/35336	0.427868	6	9	1	Capana00g002792, Capana01g001537, Capana01g001956, Capana01g004289, Capana03g001313, Capana03g003656, Capana05g001390, Capana07g001970, Capana08g002330
GO:0043168	MF	e	anion binding	543/3489	5343/35336	0.440409	3	543	1	Capana00g000083, Capana00g000105, Capana00g000250, Capana00g000541, Capana00g000953, Capana00g001009, Capana00g001010, Capana00g001041, Capana00g001167, Capana00g001351, Capana00g001380, Capana00g001627, Capana00g001691, Capana00g001692, Capana00g002207, Capana00g002370, Capana00g002371, Capana00g002372, Capana00g002373, Capana00g002391, Capana00g002464, Capana00g002490, Capana00g002504, Capana00…
GO:0019104	MF	e	DNA N-glycosylase activity	3/3489	21/35336	0.456644	5	3	1	Capana07g001352, Capana09g000769, Capana11g001418
GO:0016628	MF	e	oxidoreductase activity, acting on the CH-CH group of donors, NAD or NADP as acceptor	3/3489	21/35336	0.456644	4	3	1	Capana06g000635, Capana06g002315, Capana09g001606
GO:0097027	MF	e	ubiquitin-protein transferase activator activity	3/3489	21/35336	0.456644	4	3	1	Capana01g004259, Capana01g004317, Capana12g000337
GO:0055106	MF	e	ubiquitin-protein transferase regulator activity	3/3489	21/35336	0.456644	3	3	1	Capana01g004259, Capana01g004317, Capana12g000337
GO:0042393	MF	e	histone binding	3/3489	21/35336	0.456644	3	3	1	Capana00g001167, Capana00g004649, Capana02g000157
GO:0008757	MF	e	S-adenosylmethionine-dependent methyltransferase activity	15/3489	128/35336	0.457771	5	15	1	Capana00g000250, Capana01g000705, Capana01g001692, Capana01g002731, Capana02g003067, Capana02g003070, Capana03g001261, Capana03g002753, Capana05g001272, Capana09g002228, Capana10g000993, Capana10g000995, Capana11g001877, Capana11g001921, Capana12g002023
GO:0016667	MF	e	oxidoreductase activity, acting on a sulfur group of donors	15/3489	128/35336	0.457771	3	15	1	Capana00g002234, Capana00g003875, Capana01g003136, Capana02g002149, Capana02g002207, Capana03g003568, Capana04g000166, Capana04g002572, Capana05g001886, Capana05g002401, Capana06g000329, Capana07g002194, Capana08g000303, Capana08g002361, Capana10g000375
GO:0036094	MF	e	small molecule binding	567/3489	5592/35336	0.463684	2	567	1	Capana00g000083, Capana00g000105, Capana00g000250, Capana00g000541, Capana00g000953, Capana00g001009, Capana00g001010, Capana00g001041, Capana00g001096, Capana00g001167, Capana00g001351, Capana00g001380, Capana00g001627, Capana00g001691, Capana00g001692, Capana00g002207, Capana00g002370, Capana00g002371, Capana00g002372, Capana00g002373, Capana00g002391, Capana00g002464, Capana00g002490, Capana00…
GO:0004315	MF	e	3-oxoacyl-[acyl-carrier-protein] synthase activity	1/3489	6/35336	0.464096	6	1	1	Capana01g004020
GO:0140359	MF	e	ABC-type transporter activity	1/3489	6/35336	0.464096	6	1	1	Capana06g002473
GO:0048256	MF	e	flap endonuclease activity	1/3489	6/35336	0.464096	7	1	1	Capana03g000732
GO:0008422	MF	e	beta-glucosidase activity	1/3489	6/35336	0.464096	6	1	1	Capana12g002574
GO:0016888	MF	e	endodeoxyribonuclease activity, producing 5'-phosphomonoesters	1/3489	6/35336	0.464096	7	1	1	Capana03g000732
GO:0004751	MF	e	ribose-5-phosphate isomerase activity	1/3489	6/35336	0.464096	5	1	1	Capana05g001308
GO:0004176	MF	e	ATP-dependent peptidase activity	1/3489	6/35336	0.464096	4	1	1	Capana02g002314
GO:0004072	MF	e	aspartate kinase activity	1/3489	6/35336	0.464096	6	1	1	Capana11g001585
GO:0017108	MF	e	5'-flap endonuclease activity	1/3489	6/35336	0.464096	8	1	1	Capana03g000732
GO:0016712	MF	e	oxidoreductase activity, acting on paired donors, with incorporation or reduction of molecular oxygen, reduced flavin or flavoprotein as one donor, and incorporation of one atom of oxygen	1/3489	6/35336	0.464096	4	1	1	Capana03g003874
GO:0008097	MF	e	5S rRNA binding	1/3489	6/35336	0.464096	6	1	1	Capana06g001755
GO:0004571	MF	e	mannosyl-oligosaccharide 1,2-alpha-mannosidase activity	1/3489	6/35336	0.464096	8	1	1	Capana06g002546
GO:0016423	MF	e	tRNA (guanine) methyltransferase activity	1/3489	6/35336	0.464096	7	1	1	Capana09g002228
GO:0004042	MF	e	acetyl-CoA:L-glutamate N-acetyltransferase activity	1/3489	6/35336	0.464096	7	1	1	Capana01g001955
GO:0015924	MF	e	mannosyl-oligosaccharide mannosidase activity	1/3489	6/35336	0.464096	7	1	1	Capana06g002546
GO:0016881	MF	e	acid-amino acid ligase activity	3/3489	23/35336	0.491356	4	3	1	Capana01g000239, Capana06g000467, Capana10g001591
GO:0010997	MF	e	anaphase-promoting complex binding	3/3489	23/35336	0.491356	3	3	1	Capana01g004259, Capana01g004317, Capana12g000337
GO:0015075	MF	e	ion transmembrane transporter activity	66/3489	616/35336	0.495292	3	66	1	Capana00g000665, Capana00g000771, Capana00g001351, Capana00g001534, Capana00g001993, Capana00g003300, Capana00g003947, Capana00g004138, Capana00g004648, Capana00g004924, Capana00g004925, Capana01g000151, Capana01g001874, Capana01g002555, Capana01g004315, Capana02g000864, Capana02g001036, Capana02g001289, Capana02g001570, Capana02g002840, Capana02g003480, Capana02g003570, Capana02g003635, Capana03…
GO:0003899	MF	e	DNA-directed 5'-3' RNA polymerase activity	19/3489	168/35336	0.516275	7	19	1	Capana00g002838, Capana00g003672, Capana00g003673, Capana01g000343, Capana01g000344, Capana01g000345, Capana01g000346, Capana02g001510, Capana02g003202, Capana03g003541, Capana03g004555, Capana07g000112, Capana10g002220, Capana10g002418, Capana10g002420, Capana11g000677, Capana11g000679, Capana11g001261, Capana12g002914
GO:0042562	MF	e	hormone binding	1/3489	7/35336	0.517019	2	1	1	Capana03g004450
GO:0016149	MF	e	translation release factor activity, codon specific	1/3489	7/35336	0.517019	8	1	1	Capana02g001956
GO:0008172	MF	e	S-methyltransferase activity	1/3489	7/35336	0.517019	5	1	1	Capana03g003782
GO:0005536	MF	e	glucose binding	1/3489	7/35336	0.517019	4	1	1	Capana05g001356
GO:0004326	MF	e	tetrahydrofolylpolyglutamate synthase activity	1/3489	7/35336	0.517019	5	1	1	Capana06g000467
GO:0004014	MF	e	adenosylmethionine decarboxylase activity	1/3489	7/35336	0.517019	5	1	1	Capana06g001835
GO:0016157	MF	e	sucrose synthase activity	1/3489	7/35336	0.517019	7	1	1	Capana03g003656
GO:0046923	MF	e	ER retention sequence binding	1/3489	7/35336	0.517019	5	1	1	Capana02g001652
GO:0016653	MF	e	oxidoreductase activity, acting on NAD(P)H, heme protein as acceptor	1/3489	7/35336	0.517019	4	1	1	Capana04g001471
GO:0004310	MF	e	farnesyl-diphosphate farnesyltransferase activity	1/3489	7/35336	0.517019	6	1	1	Capana10g000838
GO:0051996	MF	e	squalene synthase activity	1/3489	7/35336	0.517019	6	1	1	Capana10g000838
GO:0017022	MF	e	myosin binding	1/3489	7/35336	0.517019	4	1	1	Capana06g000983
GO:0016702	MF	e	oxidoreductase activity, acting on single donors with incorporation of molecular oxygen, incorporation of two atoms of oxygen	7/3489	59/35336	0.51723	4	7	1	Capana02g000923, Capana02g003394, Capana03g001097, Capana03g001098, Capana05g001524, Capana09g000884, Capana12g000625
GO:0019829	MF	e	ATPase-coupled cation transmembrane transporter activity	7/3489	59/35336	0.51723	6	7	1	Capana02g001036, Capana03g000026, Capana03g004627, Capana04g001600, Capana04g002161, Capana04g002162, Capana07g000268
GO:0044877	MF	e	protein-containing complex binding	13/3489	113/35336	0.527375	2	13	1	Capana01g001952, Capana01g004257, Capana01g004258, Capana01g004259, Capana01g004317, Capana05g001105, Capana08g000279, Capana08g002472, Capana08g002474, Capana10g000058, Capana12g000337, Capana12g000372, Capana12g002835
GO:0004518	MF	e	nuclease activity	39/3489	358/35336	0.532461	4	39	1	Capana00g000620, Capana00g000775, Capana00g001516, Capana00g001518, Capana00g004426, Capana01g001549, Capana01g003671, Capana01g003673, Capana01g003674, Capana02g002389, Capana02g003039, Capana03g000732, Capana03g000741, Capana03g002013, Capana04g000310, Capana04g001734, Capana06g000237, Capana06g000295, Capana06g000490, Capana06g000644, Capana06g001240, Capana06g002529, Capana06g002864, Capana07…
GO:0097747	MF	e	RNA polymerase activity	21/3489	186/35336	0.536556	5	21	1	Capana00g002838, Capana00g003672, Capana00g003673, Capana01g000343, Capana01g000344, Capana01g000345, Capana01g000346, Capana02g001510, Capana02g003202, Capana03g003541, Capana03g004555, Capana06g001650, Capana07g000112, Capana10g002220, Capana10g002418, Capana10g002420, Capana11g000677, Capana11g000679, Capana11g001261, Capana11g001709, Capana12g002914
GO:0034062	MF	e	5'-3' RNA polymerase activity	21/3489	186/35336	0.536556	6	21	1	Capana00g002838, Capana00g003672, Capana00g003673, Capana01g000343, Capana01g000344, Capana01g000345, Capana01g000346, Capana02g001510, Capana02g003202, Capana03g003541, Capana03g004555, Capana06g001650, Capana07g000112, Capana10g002220, Capana10g002418, Capana10g002420, Capana11g000677, Capana11g000679, Capana11g001261, Capana11g001709, Capana12g002914
GO:0019899	MF	e	enzyme binding	8/3489	67/35336	0.537341	3	8	1	Capana01g002588, Capana01g003402, Capana02g000255, Capana03g002801, Capana05g002174, Capana06g003065, Capana08g000209, Capana11g002239
GO:0005244	MF	e	voltage-gated ion channel activity	8/3489	68/35336	0.542415	7	8	1	Capana00g003947, Capana00g004138, Capana02g003480, Capana02g003570, Capana02g003635, Capana05g000932, Capana06g001814, Capana12g001120
GO:0022832	MF	e	voltage-gated channel activity	8/3489	68/35336	0.542415	6	8	1	Capana00g003947, Capana00g004138, Capana02g003480, Capana02g003570, Capana02g003635, Capana05g000932, Capana06g001814, Capana12g001120
GO:0016879	MF	e	ligase activity, forming carbon-nitrogen bonds	8/3489	69/35336	0.547998	3	8	1	Capana01g000239, Capana02g001753, Capana04g002274, Capana06g000467, Capana06g002516, Capana08g002254, Capana08g002255, Capana10g001591
GO:0042803	MF	e	protein homodimerization activity	4/3489	33/35336	0.562582	4	4	1	Capana00g000541, Capana01g001523, Capana03g003015, Capana11g002133
GO:0033218	MF	e	amide binding	4/3489	33/35336	0.562582	2	4	1	Capana01g001613, Capana01g004040, Capana02g001652, Capana08g001491
GO:0004828	MF	e	serine-tRNA ligase activity	1/3489	8/35336	0.564717	6	1	1	Capana08g001432
GO:0016413	MF	e	O-acetyltransferase activity	1/3489	8/35336	0.564717	6	1	1	Capana09g000219
GO:0017025	MF	e	TBP-class protein binding	1/3489	8/35336	0.564717	5	1	1	Capana01g001690
GO:0102698	MF	e	5-epi-aristolochene synthase activity	1/3489	8/35336	0.564717	5	1	1	Capana12g002449
GO:0016635	MF	e	oxidoreductase activity, acting on the CH-CH group of donors, quinone or related compound as acceptor	1/3489	8/35336	0.564717	4	1	1	Capana08g001314
GO:0043177	MF	e	organic acid binding	4/3489	34/35336	0.573967	3	4	1	Capana01g000182, Capana03g004450, Capana04g000146, Capana10g002059
GO:0016307	MF	e	phosphatidylinositol phosphate kinase activity	4/3489	34/35336	0.573967	5	4	1	Capana00g002490, Capana04g001893, Capana05g001104, Capana10g001436
GO:0005085	MF	e	guanyl-nucleotide exchange factor activity	5/3489	40/35336	0.590912	5	5	1	Capana01g002114, Capana06g001275, Capana08g000613, Capana08g002784, Capana09g001262
GO:0070279	MF	e	vitamin B6 binding	18/3489	161/35336	0.595127	4	18	1	Capana00g000250, Capana00g003729, Capana00g003785, Capana00g004123, Capana01g000048, Capana01g000175, Capana02g001688, Capana02g002037, Capana03g001534, Capana03g002728, Capana04g001996, Capana06g000833, Capana06g001160, Capana07g001086, Capana07g001621, Capana07g002230, Capana09g000427, Capana10g001251
GO:0030170	MF	e	pyridoxal phosphate binding	18/3489	161/35336	0.595127	5	18	1	Capana00g000250, Capana00g003729, Capana00g003785, Capana00g004123, Capana01g000048, Capana01g000175, Capana02g001688, Capana02g002037, Capana03g001534, Capana03g002728, Capana04g001996, Capana06g000833, Capana06g001160, Capana07g001086, Capana07g001621, Capana07g002230, Capana09g000427, Capana10g001251
GO:1901265	MF	e	nucleoside phosphate binding	537/3489	5332/35336	0.600899	3	537	1	Capana00g000083, Capana00g000105, Capana00g000541, Capana00g000953, Capana00g001009, Capana00g001010, Capana00g001041, Capana00g001096, Capana00g001167, Capana00g001351, Capana00g001380, Capana00g001627, Capana00g001691, Capana00g001692, Capana00g002207, Capana00g002370, Capana00g002371, Capana00g002372, Capana00g002373, Capana00g002391, Capana00g002464, Capana00g002490, Capana00g002504, Capana00…
GO:0000166	MF	e	nucleotide binding	537/3489	5332/35336	0.600899	4	537	1	Capana00g000083, Capana00g000105, Capana00g000541, Capana00g000953, Capana00g001009, Capana00g001010, Capana00g001041, Capana00g001096, Capana00g001167, Capana00g001351, Capana00g001380, Capana00g001627, Capana00g001691, Capana00g001692, Capana00g002207, Capana00g002370, Capana00g002371, Capana00g002372, Capana00g002373, Capana00g002391, Capana00g002464, Capana00g002490, Capana00g002504, Capana00…
GO:0008192	MF	e	RNA guanylyltransferase activity	1/3489	9/35336	0.607706	6	1	1	Capana12g001845
GO:0033926	MF	e	glycopeptide alpha-N-acetylgalactosaminidase activity	1/3489	9/35336	0.607706	5	1	1	Capana05g002151
GO:0005351	MF	e	carbohydrate:proton symporter activity	1/3489	9/35336	0.607706	8	1	1	Capana09g000275
GO:0005102	MF	e	signaling receptor binding	1/3489	9/35336	0.607706	3	1	1	Capana07g000309
GO:0004520	MF	e	endodeoxyribonuclease activity	1/3489	9/35336	0.607706	6	1	1	Capana03g000732
GO:0005402	MF	e	carbohydrate:cation symporter activity	1/3489	9/35336	0.607706	7	1	1	Capana09g000275
GO:0004396	MF	e	hexokinase activity	1/3489	9/35336	0.607706	6	1	1	Capana05g001356
GO:0004930	MF	e	G protein-coupled receptor activity	1/3489	9/35336	0.607706	4	1	1	Capana03g000033
GO:0016778	MF	e	diphosphotransferase activity	1/3489	9/35336	0.607706	4	1	1	Capana00g003075
GO:0008242	MF	e	omega peptidase activity	11/3489	98/35336	0.610885	4	11	1	Capana00g002832, Capana00g004786, Capana01g000680, Capana01g001277, Capana03g004344, Capana05g002169, Capana06g001240, Capana09g000802, Capana09g000803, Capana10g001887, Capana12g000422
GO:0008324	MF	e	cation transmembrane transporter activity	49/3489	468/35336	0.639908	4	49	1	Capana00g000771, Capana00g001351, Capana00g001534, Capana00g003300, Capana00g003947, Capana00g004648, Capana01g000151, Capana01g001874, Capana01g002555, Capana01g004315, Capana02g000864, Capana02g001036, Capana02g001289, Capana02g001570, Capana02g002840, Capana02g003480, Capana03g000026, Capana03g002089, Capana03g002996, Capana03g002997, Capana03g003995, Capana03g004627, Capana04g000950, Capana04…
GO:0015926	MF	e	glucosidase activity	2/3489	14/35336	0.642125	5	2	1	Capana03g002552, Capana12g002574
GO:0003860	MF	e	3-hydroxyisobutyryl-CoA hydrolase activity	2/3489	14/35336	0.642125	6	2	1	Capana01g003448, Capana02g001636
GO:0003979	MF	e	UDP-glucose 6-dehydrogenase activity	2/3489	14/35336	0.642125	5	2	1	Capana02g000827, Capana06g001805
GO:0004040	MF	e	amidase activity	2/3489	14/35336	0.642125	5	2	1	Capana00g001534, Capana08g002156
GO:0019213	MF	e	deacetylase activity	2/3489	15/35336	0.654427	3	2	1	Capana01g001213, Capana03g001204
GO:0004559	MF	e	alpha-mannosidase activity	2/3489	15/35336	0.654427	6	2	1	Capana06g002546, Capana12g002066
GO:0072341	MF	e	modified amino acid binding	2/3489	16/35336	0.667789	2	2	1	Capana01g001613, Capana01g004040
GO:0015318	MF	e	inorganic molecular entity transmembrane transporter activity	63/3489	609/35336	0.680963	3	63	1	Capana00g000665, Capana00g000771, Capana00g001351, Capana00g001534, Capana00g001993, Capana00g003300, Capana00g003947, Capana00g004138, Capana00g004648, Capana00g004924, Capana00g004925, Capana01g000151, Capana01g001874, Capana01g002555, Capana01g004315, Capana02g000864, Capana02g001036, Capana02g001289, Capana02g001570, Capana02g002840, Capana02g003480, Capana02g003570, Capana02g003635, Capana03…
GO:0004089	MF	e	carbonate dehydratase activity	2/3489	17/35336	0.681884	5	2	1	Capana02g000986, Capana11g000062
GO:0016289	MF	e	CoA hydrolase activity	2/3489	17/35336	0.681884	5	2	1	Capana01g003448, Capana02g001636
GO:0004568	MF	e	chitinase activity	2/3489	17/35336	0.681884	5	2	1	Capana07g001653, Capana12g000240
GO:0015078	MF	e	proton transmembrane transporter activity	29/3489	277/35336	0.686708	6	29	1	Capana00g000771, Capana00g001351, Capana00g004648, Capana01g000151, Capana01g001874, Capana01g004315, Capana02g000864, Capana02g002840, Capana03g002089, Capana03g003995, Capana04g000950, Capana04g001600, Capana04g001789, Capana05g001872, Capana05g002076, Capana06g000709, Capana06g001956, Capana06g002840, Capana07g000268, Capana07g000514, Capana07g001275, Capana08g000123, Capana08g001604, Capana08…
GO:0015923	MF	e	mannosidase activity	2/3489	18/35336	0.696435	5	2	1	Capana06g002546, Capana12g002066
GO:0003968	MF	e	RNA-directed 5'-3' RNA polymerase activity	2/3489	18/35336	0.696435	7	2	1	Capana06g001650, Capana11g001709
GO:0016779	MF	e	nucleotidyltransferase activity	33/3489	315/35336	0.704143	4	33	1	Capana00g002331, Capana00g002838, Capana00g003672, Capana00g003673, Capana00g003785, Capana01g000343, Capana01g000344, Capana01g000345, Capana01g000346, Capana01g002593, Capana01g002595, Capana02g000751, Capana02g001510, Capana02g003202, Capana03g001615, Capana03g003541, Capana03g004555, Capana06g001650, Capana07g000112, Capana07g002385, Capana08g000708, Capana08g002841, Capana10g002220, Capana10…
GO:0016861	MF	e	intramolecular oxidoreductase activity, interconverting aldoses and ketoses	2/3489	19/35336	0.711216	4	2	1	Capana05g001308, Capana06g002716
GO:0004175	MF	e	endopeptidase activity	56/3489	545/35336	0.717807	4	56	1	Capana00g000538, Capana00g001613, Capana00g001699, Capana00g001718, Capana00g002610, Capana00g004441, Capana00g004496, Capana00g004683, Capana00g004737, Capana01g000433, Capana01g000435, Capana01g000437, Capana01g000438, Capana01g000439, Capana01g000444, Capana01g000506, Capana01g000508, Capana01g000577, Capana01g001611, Capana01g002946, Capana01g002948, Capana01g002957, Capana01g002959, Capana01…
GO:0004843	MF	e	thiol-dependent deubiquitinase	10/3489	90/35336	0.721909	7	10	1	Capana00g002832, Capana00g004786, Capana01g000680, Capana01g001277, Capana03g004344, Capana06g001240, Capana09g000802, Capana09g000803, Capana10g001887, Capana12g000422
GO:0101005	MF	e	deubiquitinase activity	10/3489	91/35336	0.723538	6	10	1	Capana00g002832, Capana00g004786, Capana01g000680, Capana01g001277, Capana03g004344, Capana06g001240, Capana09g000802, Capana09g000803, Capana10g001887, Capana12g000422
GO:0019783	MF	e	ubiquitin-like protein-specific protease activity	10/3489	91/35336	0.723538	5	10	1	Capana00g002832, Capana00g004786, Capana01g000680, Capana01g001277, Capana03g004344, Capana06g001240, Capana09g000802, Capana09g000803, Capana10g001887, Capana12g000422
GO:0016799	MF	e	hydrolase activity, hydrolyzing N-glycosyl compounds	3/3489	24/35336	0.72665	4	3	1	Capana07g001352, Capana09g000769, Capana11g001418
GO:0016903	MF	e	oxidoreductase activity, acting on the aldehyde or oxo group of donors	11/3489	102/35336	0.738732	3	11	1	Capana00g001096, Capana00g003804, Capana02g003489, Capana04g001513, Capana05g002179, Capana07g002036, Capana08g002130, Capana09g000318, Capana11g000422, Capana11g000937, Capana12g002919
GO:0003712	MF	e	transcription coregulator activity	11/3489	103/35336	0.740588	2	11	1	Capana00g000791, Capana00g004275, Capana01g000941, Capana02g001385, Capana02g002981, Capana03g001296, Capana05g000721, Capana06g000918, Capana06g000919, Capana08g001244, Capana11g001481
GO:0071949	MF	e	FAD binding	12/3489	113/35336	0.75184	6	12	1	Capana00g000953, Capana00g003804, Capana00g003998, Capana01g001108, Capana02g001420, Capana03g003874, Capana07g000152, Capana07g000153, Capana11g000422, Capana11g000424, Capana11g000459, Capana11g001225
GO:0043022	MF	e	ribosome binding	3/3489	28/35336	0.753011	4	3	1	Capana01g001952, Capana08g000279, Capana12g000372
GO:0016671	MF	e	oxidoreductase activity, acting on a sulfur group of donors, disulfide as acceptor	3/3489	28/35336	0.753011	4	3	1	Capana00g002234, Capana02g002207, Capana04g002572
GO:0019706	MF	e	protein-cysteine S-palmitoyltransferase activity	3/3489	29/35336	0.760915	7	3	1	Capana00g004287, Capana02g002537, Capana10g002502
GO:0019707	MF	e	protein-cysteine S-acyltransferase activity	3/3489	29/35336	0.760915	6	3	1	Capana00g004287, Capana02g002537, Capana10g002502
GO:0016409	MF	e	palmitoyltransferase activity	3/3489	29/35336	0.760915	5	3	1	Capana00g004287, Capana02g002537, Capana10g002502
GO:0035639	MF	e	purine ribonucleoside triphosphate binding	426/3489	4260/35336	0.763267	4	426	1	Capana00g000083, Capana00g000541, Capana00g001009, Capana00g001010, Capana00g001041, Capana00g001167, Capana00g001351, Capana00g001691, Capana00g001692, Capana00g002207, Capana00g002391, Capana00g002464, Capana00g002490, Capana00g002504, Capana00g002532, Capana00g002651, Capana00g002739, Capana00g002748, Capana00g002750, Capana00g002767, Capana00g002769, Capana00g002782, Capana00g002934, Capana00…
GO:0035091	MF	e	phosphatidylinositol binding	4/3489	36/35336	0.777461	4	4	1	Capana03g000275, Capana03g001138, Capana08g001192, Capana08g002475
GO:0003729	MF	e	mRNA binding	4/3489	39/35336	0.791487	5	4	1	Capana03g001335, Capana08g002023, Capana10g000484, Capana10g000485
GO:0042626	MF	e	ATPase-coupled transmembrane transporter activity	17/3489	165/35336	0.794114	5	17	1	Capana01g000135, Capana01g003075, Capana01g003897, Capana01g003903, Capana02g001036, Capana03g000026, Capana03g002092, Capana03g002398, Capana03g003620, Capana03g004627, Capana04g001600, Capana04g001996, Capana04g002161, Capana04g002162, Capana06g002473, Capana07g000268, Capana11g001084
GO:0008378	MF	e	galactosyltransferase activity	5/3489	46/35336	0.802942	5	5	1	Capana01g002820, Capana01g002824, Capana02g002649, Capana03g003082, Capana08g000189
GO:0022890	MF	e	inorganic cation transmembrane transporter activity	45/3489	443/35336	0.810101	5	45	1	Capana00g000771, Capana00g001351, Capana00g001534, Capana00g003300, Capana00g003947, Capana00g004648, Capana01g000151, Capana01g001874, Capana01g002555, Capana01g004315, Capana02g000864, Capana02g001036, Capana02g001289, Capana02g001570, Capana02g002840, Capana02g003480, Capana03g000026, Capana03g002089, Capana03g003995, Capana03g004627, Capana04g000950, Capana04g001600, Capana04g001789, Capana04…
GO:0042802	MF	e	identical protein binding	6/3489	55/35336	0.819407	3	6	1	Capana00g000541, Capana00g003729, Capana01g001523, Capana03g003015, Capana08g002330, Capana11g002133
GO:0015299	MF	e	solute:proton antiporter activity	7/3489	66/35336	0.835299	7	7	1	Capana01g000151, Capana03g002089, Capana05g002076, Capana06g002840, Capana08g000123, Capana12g001111, Capana12g001735
GO:0015298	MF	e	solute:cation antiporter activity	7/3489	66/35336	0.835299	6	7	1	Capana01g000151, Capana03g002089, Capana05g002076, Capana06g002840, Capana08g000123, Capana12g001111, Capana12g001735
GO:0016627	MF	e	oxidoreductase activity, acting on the CH-CH group of donors	8/3489	76/35336	0.846459	3	8	1	Capana03g001334, Capana06g000635, Capana06g000699, Capana06g002315, Capana08g001314, Capana09g001606, Capana12g002113, Capana12g002129
GO:0016682	MF	e	oxidoreductase activity, acting on diphenols and related substances as donors, oxygen as acceptor	8/3489	77/35336	0.847784	4	8	1	Capana00g001211, Capana01g001014, Capana01g001865, Capana02g000433, Capana04g000674, Capana06g002269, Capana09g001082, Capana12g002817
GO:0060589	MF	e	nucleoside-triphosphatase regulator activity	9/3489	89/35336	0.85932	3	9	1	Capana01g002114, Capana03g003232, Capana03g004619, Capana06g001275, Capana06g001533, Capana08g000613, Capana08g000753, Capana08g002784, Capana09g001262
GO:0030695	MF	e	GTPase regulator activity	9/3489	89/35336	0.85932	4	9	1	Capana01g002114, Capana03g003232, Capana03g004619, Capana06g001275, Capana06g001533, Capana08g000613, Capana08g000753, Capana08g002784, Capana09g001262
GO:0046873	MF	e	metal ion transmembrane transporter activity	16/3489	156/35336	0.892664	6	16	1	Capana00g001534, Capana00g003300, Capana00g003947, Capana01g002555, Capana02g001036, Capana02g001289, Capana02g001570, Capana02g003480, Capana03g000026, Capana03g004627, Capana04g002161, Capana04g002162, Capana06g001814, Capana10g001281, Capana11g001349, Capana12g001120
GO:0042910	MF	e	xenobiotic transmembrane transporter activity	11/3489	111/35336	1	3	11	1	Capana00g000532, Capana00g000533, Capana02g000245, Capana02g000386, Capana02g000588, Capana03g001217, Capana03g003047, Capana04g001626, Capana05g001200, Capana06g001278, Capana06g002473
GO:0005452	MF	e	inorganic anion exchanger activity	1/3489	10/35336	1	6	1	1	Capana11g001013
GO:0019900	MF	e	kinase binding	2/3489	20/35336	1	4	2	1	Capana01g003402, Capana03g002801
GO:0070568	MF	e	guanylyltransferase activity	1/3489	10/35336	1	5	1	1	Capana12g001845
GO:0015020	MF	e	glucuronosyltransferase activity	1/3489	10/35336	1	5	1	1	Capana12g001371
GO:0005385	MF	e	zinc ion transmembrane transporter activity	1/3489	10/35336	1	8	1	1	Capana02g001289
GO:0019202	MF	e	amino acid kinase activity	1/3489	10/35336	1	5	1	1	Capana11g001585
GO:0005048	MF	e	signal sequence binding	1/3489	10/35336	1	4	1	1	Capana02g001652
GO:0004540	MF	e	ribonuclease activity	25/3489	253/35336	1	5	25	1	Capana00g004426, Capana01g001549, Capana01g003671, Capana01g003673, Capana01g003674, Capana03g002013, Capana04g001734, Capana06g000237, Capana06g000295, Capana06g000490, Capana06g000644, Capana06g002529, Capana06g002864, Capana07g000890, Capana08g000619, Capana08g000725, Capana08g001280, Capana08g001973, Capana09g000760, Capana10g000158, Capana10g000733, Capana11g000036, Capana11g000347, Capana12…
GO:0004311	MF	e	farnesyltranstransferase activity	1/3489	10/35336	1	5	1	1	Capana10g000838
GO:0140296	MF	e	general transcription initiation factor binding	1/3489	10/35336	1	4	1	1	Capana01g001690
GO:0015980	BP	p	energy derivation by oxidation of organic compounds	1/3489	159/35336	2.86431e-06	4	1	0.00236551	Capana12g002196
GO:0019646	BP	p	aerobic electron transport chain	0/3489	121/35336	5.0347e-06	7	0	0.0036382
GO:0009060	BP	p	aerobic respiration	1/3489	145/35336	8.63338e-06	6	1	0.00415913	Capana12g002196
GO:0045333	BP	p	cellular respiration	1/3489	145/35336	8.63338e-06	5	1	0.00415913	Capana12g002196
GO:0006122	BP	p	mitochondrial electron transport, ubiquinol to cytochrome c	0/3489	117/35336	1.26867e-05	8	0	0.00523869
GO:0022904	BP	p	respiratory electron transport chain	2/3489	150/35336	4.74115e-05	5	2	0.0107623	Capana01g003214, Capana12g001317
GO:0016043	BP	p	cellular component organization	68/3489	1062/35336	5.58096e-05	3	68	0.010863	Capana00g001041, Capana00g002364, Capana00g002504, Capana00g002748, Capana00g002750, Capana00g002782, Capana01g000239, Capana01g001690, Capana01g002594, Capana01g003014, Capana01g003313, Capana01g003423, Capana01g003458, Capana01g003671, Capana01g003673, Capana01g003674, Capana01g004289, Capana02g001837, Capana02g001942, Capana02g002160, Capana02g002314, Capana02g002366, Capana02g003257, Capana02…
GO:0043603	BP	p	cellular amide metabolic process	29/3489	545/35336	0.000154852	4	29	0.0235578	Capana00g000438, Capana00g001534, Capana00g002088, Capana00g002342, Capana00g003464, Capana01g000239, Capana01g002238, Capana01g002594, Capana01g003028, Capana01g003216, Capana01g004097, Capana01g004315, Capana01g004383, Capana02g001425, Capana02g001966, Capana02g002712, Capana03g002013, Capana03g003594, Capana04g002147, Capana05g002401, Capana06g001755, Capana06g002580, Capana06g002661, Capana07…
GO:0006412	BP	p	translation	24/3489	474/35336	0.000182182	7	24	0.0263298	Capana00g000438, Capana00g001534, Capana00g002088, Capana00g002342, Capana00g003464, Capana01g002238, Capana01g002594, Capana01g003028, Capana01g003216, Capana01g004315, Capana01g004383, Capana02g001425, Capana02g002712, Capana03g002013, Capana03g003594, Capana04g002147, Capana06g001755, Capana06g002580, Capana06g002661, Capana07g000054, Capana07g001275, Capana08g001141, Capana11g000046, Capana12…
GO:0043604	BP	p	amide biosynthetic process	26/3489	499/35336	0.00019749	5	26	0.027846	Capana00g000438, Capana00g001534, Capana00g002088, Capana00g002342, Capana00g003464, Capana01g000239, Capana01g002238, Capana01g002594, Capana01g003028, Capana01g003216, Capana01g004315, Capana01g004383, Capana02g001425, Capana02g002712, Capana03g002013, Capana03g003594, Capana04g002147, Capana06g001755, Capana06g002580, Capana06g002661, Capana07g000054, Capana07g001275, Capana08g001141, Capana10…
GO:0009987	BP	p	cellular process	658/3489	7513/35336	0.000229657	1	658	0.0308755	Capana00g000072, Capana00g000202, Capana00g000241, Capana00g000438, Capana00g000442, Capana00g000447, Capana00g000503, Capana00g000541, Capana00g000577, Capana00g000657, Capana00g000707, Capana00g000771, Capana00g000845, Capana00g000860, Capana00g000931, Capana00g001009, Capana00g001010, Capana00g001029, Capana00g001041, Capana00g001051, Capana00g001154, Capana00g001170, Capana00g001211, Capana00…
GO:0006091	BP	p	generation of precursor metabolites and energy	20/3489	408/35336	0.0003092	3	20	0.0397219	Capana00g001154, Capana00g001211, Capana00g001698, Capana01g001865, Capana01g002199, Capana01g003214, Capana01g004439, Capana03g001476, Capana03g003661, Capana04g000674, Capana05g001105, Capana05g001308, Capana05g001356, Capana05g001828, Capana06g002716, Capana07g001275, Capana09g002228, Capana11g001995, Capana12g001317, Capana12g002196
GO:0071840	BP	p	cellular component organization or biogenesis	75/3489	1106/35336	0.00032574	2	75	0.0408162	Capana00g001041, Capana00g002364, Capana00g002504, Capana00g002748, Capana00g002750, Capana00g002782, Capana01g000239, Capana01g001690, Capana01g002594, Capana01g003014, Capana01g003313, Capana01g003423, Capana01g003458, Capana01g003671, Capana01g003673, Capana01g003674, Capana01g004289, Capana02g000565, Capana02g001837, Capana02g001942, Capana02g002160, Capana02g002314, Capana02g002366, Capana02…
GO:0008150	BP	p	biological_process	928/3489	10321/35336	0.000331839	0	928	0.0408162	Capana00g000072, Capana00g000202, Capana00g000241, Capana00g000250, Capana00g000438, Capana00g000442, Capana00g000447, Capana00g000486, Capana00g000503, Capana00g000541, Capana00g000577, Capana00g000656, Capana00g000657, Capana00g000704, Capana00g000707, Capana00g000771, Capana00g000791, Capana00g000817, Capana00g000845, Capana00g000860, Capana00g000874, Capana00g000931, Capana00g001009, Capana00…
GO:0043043	BP	p	peptide biosynthetic process	25/3489	477/35336	0.00034929	6	25	0.0420676	Capana00g000438, Capana00g001534, Capana00g002088, Capana00g002342, Capana00g003464, Capana01g000239, Capana01g002238, Capana01g002594, Capana01g003028, Capana01g003216, Capana01g004315, Capana01g004383, Capana02g001425, Capana02g002712, Capana03g002013, Capana03g003594, Capana04g002147, Capana06g001755, Capana06g002580, Capana06g002661, Capana07g000054, Capana07g001275, Capana08g001141, Capana11…
GO:0022607	BP	p	cellular component assembly	14/3489	320/35336	0.000443713	4	14	0.0513022	Capana00g002748, Capana00g002750, Capana01g001690, Capana03g003232, Capana03g003781, Capana04g001471, Capana04g001546, Capana04g002818, Capana07g000206, Capana08g000335, Capana10g000484, Capana10g000485, Capana10g002333, Capana12g001223
GO:0007017	BP	p	microtubule-based process	9/3489	244/35336	0.000494109	2	9	0.0538951	Capana00g002504, Capana00g004149, Capana01g000425, Capana01g001930, Capana04g000705, Capana06g000984, Capana08g000300, Capana08g001576, Capana09g001232
GO:0006518	BP	p	peptide metabolic process	27/3489	490/35336	0.000577373	5	27	0.0611492	Capana00g000438, Capana00g001534, Capana00g002088, Capana00g002342, Capana00g003464, Capana01g000239, Capana01g002238, Capana01g002594, Capana01g003028, Capana01g003216, Capana01g004097, Capana01g004315, Capana01g004383, Capana02g001425, Capana02g002712, Capana03g002013, Capana03g003594, Capana04g002147, Capana05g002401, Capana06g001755, Capana06g002580, Capana06g002661, Capana07g000054, Capana07…
GO:0008152	BP	p	metabolic process	514/3489	5893/35336	0.001047	1	514	0.0962756	Capana00g000072, Capana00g000241, Capana00g000250, Capana00g000438, Capana00g000442, Capana00g000447, Capana00g000486, Capana00g000503, Capana00g000541, Capana00g000656, Capana00g000707, Capana00g000771, Capana00g000860, Capana00g000874, Capana00g000931, Capana00g001009, Capana00g001010, Capana00g001029, Capana00g001041, Capana00g001051, Capana00g001154, Capana00g001211, Capana00g001308, Capana00…
GO:0006996	BP	p	organelle organization	20/3489	386/35336	0.00105778	4	20	0.0962756	Capana00g002504, Capana01g002594, Capana01g003014, Capana01g003671, Capana01g003673, Capana01g003674, Capana02g001837, Capana02g001942, Capana03g000152, Capana03g000950, Capana04g002857, Capana06g000061, Capana06g000062, Capana07g000810, Capana07g001011, Capana07g001012, Capana09g001232, Capana10g001044, Capana11g000872, Capana11g001035
GO:0044237	BP	p	cellular metabolic process	401/3489	4680/35336	0.00120802	2	401	0.101215	Capana00g000072, Capana00g000241, Capana00g000438, Capana00g000442, Capana00g000447, Capana00g000503, Capana00g000541, Capana00g000707, Capana00g000771, Capana00g000860, Capana00g000931, Capana00g001009, Capana00g001010, Capana00g001029, Capana00g001041, Capana00g001051, Capana00g001154, Capana00g001211, Capana00g001308, Capana00g001351, Capana00g001488, Capana00g001534, Capana00g001698, Capana00…
GO:0009059	BP	p	macromolecule biosynthetic process	72/3489	1011/35336	0.00226669	4	72	0.159802	Capana00g000438, Capana00g001010, Capana00g001041, Capana00g001534, Capana00g002088, Capana00g002342, Capana00g002838, Capana00g003464, Capana00g003672, Capana00g003673, Capana00g004890, Capana01g000343, Capana01g000344, Capana01g000345, Capana01g000346, Capana01g001019, Capana01g001185, Capana01g001186, Capana01g001537, Capana01g001952, Capana01g001956, Capana01g002094, Capana01g002238, Capana01…
GO:0008104	BP	p	protein localization	32/3489	528/35336	0.00247893	3	32	0.170828	Capana00g004564, Capana01g001234, Capana01g002859, Capana01g003618, Capana02g001652, Capana02g002549, Capana02g003286, Capana02g003605, Capana03g000201, Capana03g001563, Capana03g001950, Capana04g001215, Capana04g001581, Capana04g001582, Capana04g002299, Capana04g002302, Capana04g002857, Capana05g002079, Capana06g000470, Capana06g000519, Capana06g000548, Capana06g001936, Capana06g002566, Capana06…
GO:0045184	BP	p	establishment of protein localization	32/3489	519/35336	0.00298706	4	32	0.194024	Capana00g004564, Capana01g001234, Capana01g002859, Capana01g003618, Capana02g001652, Capana02g002549, Capana02g003286, Capana02g003605, Capana03g000201, Capana03g001563, Capana03g001950, Capana04g001215, Capana04g001581, Capana04g001582, Capana04g002299, Capana04g002302, Capana04g002857, Capana05g002079, Capana06g000470, Capana06g000519, Capana06g000548, Capana06g001936, Capana06g002566, Capana06…
GO:0033036	BP	p	macromolecule localization	33/3489	533/35336	0.00331132	2	33	0.208762	Capana00g004564, Capana01g000239, Capana01g001234, Capana01g002859, Capana01g003618, Capana02g001652, Capana02g002549, Capana02g003286, Capana02g003605, Capana03g000201, Capana03g001563, Capana03g001950, Capana04g001215, Capana04g001581, Capana04g001582, Capana04g002299, Capana04g002302, Capana04g002857, Capana05g002079, Capana06g000470, Capana06g000519, Capana06g000548, Capana06g001936, Capana06…
GO:0015031	BP	p	protein transport	31/3489	506/35336	0.00332227	5	31	0.208762	Capana00g004564, Capana01g001234, Capana01g002859, Capana01g003618, Capana02g001652, Capana02g002549, Capana02g003286, Capana02g003605, Capana03g000201, Capana03g001563, Capana03g001950, Capana04g001581, Capana04g001582, Capana04g002299, Capana04g002302, Capana04g002857, Capana05g002079, Capana06g000470, Capana06g000519, Capana06g000548, Capana06g001936, Capana06g002566, Capana06g002567, Capana07…
GO:0034645	BP	p	cellular macromolecule biosynthetic process	66/3489	925/35336	0.00365651	5	66	0.22019	Capana00g000438, Capana00g001010, Capana00g001041, Capana00g001534, Capana00g002088, Capana00g002342, Capana00g002838, Capana00g003464, Capana00g003672, Capana00g003673, Capana01g000343, Capana01g000344, Capana01g000345, Capana01g000346, Capana01g001019, Capana01g001185, Capana01g001186, Capana01g001537, Capana01g001952, Capana01g001956, Capana01g002238, Capana01g002594, Capana01g003028, Capana01…
GO:0006334	BP	p	nucleosome assembly	0/3489	60/35336	0.0037256	8	0	0.222038
GO:0022900	BP	p	electron transport chain	12/3489	254/35336	0.00410232	4	12	0.239551	Capana00g001154, Capana00g001211, Capana00g001698, Capana01g001865, Capana01g003214, Capana01g004439, Capana03g001476, Capana03g003661, Capana04g000674, Capana05g001828, Capana07g001275, Capana12g001317
GO:0044249	BP	p	cellular biosynthetic process	154/3489	1923/35336	0.00461241	3	154	0.253717	Capana00g000072, Capana00g000438, Capana00g000771, Capana00g001010, Capana00g001041, Capana00g001051, Capana00g001308, Capana00g001351, Capana00g001534, Capana00g002088, Capana00g002342, Capana00g002838, Capana00g003075, Capana00g003464, Capana00g003672, Capana00g003673, Capana00g003729, Capana00g004647, Capana00g004648, Capana00g004890, Capana01g000182, Capana01g000239, Capana01g000240, Capana01…
GO:0000272	BP	p	polysaccharide catabolic process	5/3489	146/35336	0.00512837	5	5	0.272328	Capana01g003320, Capana02g002160, Capana02g002366, Capana02g002599, Capana12g002574
GO:1901576	BP	p	organic substance biosynthetic process	164/3489	2017/35336	0.00632458	3	164	0.320723	Capana00g000072, Capana00g000438, Capana00g000771, Capana00g001010, Capana00g001041, Capana00g001051, Capana00g001308, Capana00g001351, Capana00g001534, Capana00g002088, Capana00g002342, Capana00g002838, Capana00g003075, Capana00g003464, Capana00g003672, Capana00g003673, Capana00g003729, Capana00g004647, Capana00g004648, Capana00g004890, Capana01g000182, Capana01g000239, Capana01g000240, Capana01…
GO:0009058	BP	p	biosynthetic process	178/3489	2169/35336	0.00666309	2	178	0.332063	Capana00g000072, Capana00g000250, Capana00g000438, Capana00g000771, Capana00g001010, Capana00g001041, Capana00g001051, Capana00g001308, Capana00g001351, Capana00g001534, Capana00g002088, Capana00g002331, Capana00g002342, Capana00g002838, Capana00g003075, Capana00g003464, Capana00g003672, Capana00g003673, Capana00g003729, Capana00g004123, Capana00g004647, Capana00g004648, Capana00g004890, Capana01…
GO:0065003	BP	p	protein-containing complex assembly	12/3489	246/35336	0.00691944	5	12	0.341891	Capana00g002748, Capana00g002750, Capana01g001690, Capana03g003232, Capana03g003781, Capana04g001471, Capana04g001546, Capana07g000206, Capana10g000484, Capana10g000485, Capana10g002333, Capana12g001223
GO:0034622	BP	p	cellular protein-containing complex assembly	11/3489	229/35336	0.0073256	6	11	0.352911	Capana00g002748, Capana00g002750, Capana01g001690, Capana03g003232, Capana03g003781, Capana04g001471, Capana04g001546, Capana10g000484, Capana10g000485, Capana10g002333, Capana12g001223
GO:0071704	BP	p	organic substance metabolic process	473/3489	5324/35336	0.00823515	2	473	0.378579	Capana00g000072, Capana00g000241, Capana00g000438, Capana00g000442, Capana00g000486, Capana00g000503, Capana00g000541, Capana00g000656, Capana00g000707, Capana00g000771, Capana00g000860, Capana00g000874, Capana00g000931, Capana00g001009, Capana00g001010, Capana00g001029, Capana00g001041, Capana00g001051, Capana00g001154, Capana00g001211, Capana00g001308, Capana00g001351, Capana00g001534, Capana00…
GO:0065004	BP	p	protein-DNA complex assembly	1/3489	72/35336	0.00899866	7	1	0.402467	Capana01g001690
GO:0051128	BP	p	regulation of cellular component organization	1/3489	74/35336	0.00941291	4	1	0.402467	Capana01g001952
GO:0015979	BP	p	photosynthesis	4/3489	124/35336	0.00948165	3	4	0.402467	Capana00g000447, Capana01g003214, Capana07g000048, Capana10g001865
GO:0043933	BP	p	protein-containing complex subunit organization	14/3489	263/35336	0.012228	4	14	0.471268	Capana00g002748, Capana00g002750, Capana00g002782, Capana01g001690, Capana03g003232, Capana03g003781, Capana04g001471, Capana04g001546, Capana04g002336, Capana07g000206, Capana10g000484, Capana10g000485, Capana10g002333, Capana12g001223
GO:0006544	BP	p	glycine metabolic process	0/3489	47/35336	0.0127319	9	0	0.477942
GO:0044255	BP	p	cellular lipid metabolic process	27/3489	423/35336	0.0136802	4	27	0.494282	Capana00g001308, Capana00g003264, Capana01g001213, Capana01g001843, Capana01g002353, Capana01g004020, Capana01g004230, Capana02g000060, Capana02g002057, Capana02g002065, Capana02g002529, Capana03g000968, Capana03g001349, Capana03g002393, Capana04g000448, Capana04g001639, Capana04g002812, Capana05g001064, Capana07g000703, Capana07g001760, Capana08g001314, Capana10g000595, Capana10g000838, Capana11…
GO:0006886	BP	p	intracellular protein transport	21/3489	348/35336	0.0144048	6	21	0.510883	Capana01g001234, Capana01g002859, Capana01g003618, Capana02g002549, Capana02g003605, Capana03g000201, Capana03g001563, Capana03g001950, Capana04g001581, Capana04g001582, Capana04g002299, Capana04g002302, Capana04g002857, Capana05g002079, Capana06g001936, Capana06g002566, Capana06g002567, Capana07g002481, Capana11g002133, Capana12g000952, Capana12g002834
GO:0071702	BP	p	organic substance transport	53/3489	732/35336	0.014501	4	53	0.511159	Capana00g000241, Capana00g000442, Capana00g000931, Capana00g004564, Capana00g004831, Capana01g001234, Capana01g002859, Capana01g003087, Capana01g003618, Capana02g001652, Capana02g002549, Capana02g003286, Capana02g003605, Capana03g000152, Capana03g000201, Capana03g000370, Capana03g001457, Capana03g001532, Capana03g001563, Capana03g001950, Capana04g001581, Capana04g001582, Capana04g002299, Capana04…
GO:0006002	BP	p	fructose 6-phosphate metabolic process	3/3489	99/35336	0.0171776	5	3	0.557098	Capana08g000340, Capana12g002629, Capana12g002630
GO:0016192	BP	p	vesicle-mediated transport	21/3489	343/35336	0.0176874	4	21	0.557098	Capana01g001400, Capana01g003618, Capana02g001349, Capana02g001350, Capana02g002724, Capana02g003286, Capana02g003605, Capana03g001563, Capana03g001664, Capana03g001950, Capana04g001849, Capana04g002299, Capana04g002302, Capana04g002857, Capana06g000470, Capana06g002293, Capana06g002566, Capana06g002567, Capana08g001192, Capana10g001531, Capana12g001223
GO:0045488	BP	p	pectin metabolic process	4/3489	115/35336	0.0177125	6	4	0.557098	Capana01g003320, Capana02g002160, Capana02g002366, Capana09g000072
GO:0010393	BP	p	galacturonan metabolic process	4/3489	115/35336	0.0177125	5	4	0.557098	Capana01g003320, Capana02g002160, Capana02g002366, Capana09g000072
GO:0034728	BP	p	nucleosome organization	1/3489	64/35336	0.0191851	6	1	0.589943	Capana04g002336
GO:0033043	BP	p	regulation of organelle organization	0/3489	44/35336	0.0196538	5	0	0.597993
GO:0006928	BP	p	movement of cell or subcellular component	6/3489	142/35336	0.0228366	2	6	0.670143	Capana00g002504, Capana00g004149, Capana01g000425, Capana04g000705, Capana08g000300, Capana08g001576
GO:0007018	BP	p	microtubule-based movement	6/3489	142/35336	0.0228366	3	6	0.670143	Capana00g002504, Capana00g004149, Capana01g000425, Capana04g000705, Capana08g000300, Capana08g001576
GO:0006546	BP	p	glycine catabolic process	0/3489	38/35336	0.029393	10	0	0.729882
GO:0009071	BP	p	serine family amino acid catabolic process	0/3489	39/35336	0.0294175	9	0	0.729882
GO:0071824	BP	p	protein-DNA complex subunit organization	2/3489	76/35336	0.031964	5	2	0.769802	Capana01g001690, Capana04g002336
GO:0006338	BP	p	chromatin remodeling	3/3489	89/35336	0.0328377	5	3	0.769802	Capana00g001041, Capana01g003458, Capana04g002336
GO:0045490	BP	p	pectin catabolic process	3/3489	92/35336	0.0334783	7	3	0.769802	Capana01g003320, Capana02g002160, Capana02g002366
GO:0010564	BP	p	regulation of cell cycle process	1/3489	56/35336	0.0406751	5	1	0.897491	Capana00g000704
GO:0097435	BP	p	supramolecular fiber organization	1/3489	57/35336	0.0414698	4	1	0.901266	Capana04g001471
GO:0034613	BP	p	cellular protein localization	5/3489	115/35336	0.0419509	4	5	0.902157	Capana01g001234, Capana03g000201, Capana04g001215, Capana11g002133, Capana12g002834
GO:0071705	BP	p	nitrogen compound transport	43/3489	581/35336	0.0420502	4	43	0.902157	Capana00g000241, Capana00g000442, Capana00g000931, Capana00g004564, Capana01g001234, Capana01g002859, Capana01g003618, Capana02g001652, Capana02g002549, Capana02g003286, Capana02g003605, Capana03g000201, Capana03g001237, Capana03g001242, Capana03g001532, Capana03g001563, Capana03g001950, Capana04g001581, Capana04g001582, Capana04g002299, Capana04g002302, Capana04g002857, Capana05g002079, Capana06…
GO:0007010	BP	p	cytoskeleton organization	2/3489	73/35336	0.0459707	5	2	0.942509	Capana00g002504, Capana09g001232
GO:0051179	BP	p	localization	119/3489	1429/35336	0.0463056	1	119	0.942509	Capana00g000241, Capana00g000442, Capana00g000577, Capana00g000657, Capana00g000771, Capana00g000931, Capana00g001170, Capana00g001351, Capana00g001352, Capana00g003763, Capana00g004262, Capana00g004564, Capana00g004648, Capana00g004831, Capana01g000239, Capana01g000460, Capana01g000570, Capana01g001234, Capana01g001400, Capana01g001874, Capana01g002859, Capana01g003087, Capana01g003618, Capana01…
GO:0044238	BP	p	primary metabolic process	436/3489	4802/35336	0.0479567	2	436	0.942509	Capana00g000241, Capana00g000438, Capana00g000442, Capana00g000486, Capana00g000656, Capana00g000707, Capana00g000771, Capana00g000860, Capana00g000874, Capana00g000931, Capana00g001009, Capana00g001010, Capana00g001029, Capana00g001041, Capana00g001051, Capana00g001154, Capana00g001211, Capana00g001308, Capana00g001351, Capana00g001534, Capana00g001698, Capana00g002001, Capana00g002088, Capana00…
GO:0044267	BP	p	cellular protein metabolic process	89/3489	1094/35336	0.0503713	5	89	0.942509	Capana00g000438, Capana00g001154, Capana00g001211, Capana00g001534, Capana00g001698, Capana00g002088, Capana00g002342, Capana00g002832, Capana00g003464, Capana00g003680, Capana00g003681, Capana00g004145, Capana00g004786, Capana00g004943, Capana01g000240, Capana01g000316, Capana01g000526, Capana01g000601, Capana01g000726, Capana01g001150, Capana01g001213, Capana01g001277, Capana01g001523, Capana01…
GO:0006629	BP	p	lipid metabolic process	53/3489	690/35336	0.0529521	3	53	0.953632	Capana00g000486, Capana00g001308, Capana00g002001, Capana00g003264, Capana01g001213, Capana01g001613, Capana01g001843, Capana01g002353, Capana01g002915, Capana01g003374, Capana01g004020, Capana01g004040, Capana01g004230, Capana01g004371, Capana02g000060, Capana02g000529, Capana02g002057, Capana02g002065, Capana02g002170, Capana02g002529, Capana02g003092, Capana02g003633, Capana02g003710, Capana03…
GO:1901566	BP	p	organonitrogen compound biosynthetic process	80/3489	991/35336	0.0584494	4	80	1	Capana00g000072, Capana00g000438, Capana00g000771, Capana00g001051, Capana00g001351, Capana00g001534, Capana00g002088, Capana00g002342, Capana00g003075, Capana00g003464, Capana00g003729, Capana00g004647, Capana00g004648, Capana01g000182, Capana01g000239, Capana01g000240, Capana01g000752, Capana01g001874, Capana01g001955, Capana01g002238, Capana01g002594, Capana01g003028, Capana01g003216, Capana01…
GO:0032101	BP	p	regulation of response to external stimulus	0/3489	31/35336	0.0684768	4	0	1
GO:0002831	BP	p	regulation of response to biotic stimulus	0/3489	31/35336	0.0684768	4	0	1
GO:0009765	BP	p	photosynthesis, light harvesting	0/3489	33/35336	0.0715511	4	0	1
GO:0033365	BP	p	protein localization to organelle	4/3489	95/35336	0.081722	5	4	1	Capana01g001234, Capana03g000201, Capana11g002133, Capana12g002834
GO:0072594	BP	p	establishment of protein localization to organelle	4/3489	95/35336	0.081722	6	4	1	Capana01g001234, Capana03g000201, Capana11g002133, Capana12g002834
GO:0018298	BP	p	protein-chromophore linkage	9/3489	158/35336	0.0819598	7	9	1	Capana00g001154, Capana00g001211, Capana00g001698, Capana01g001865, Capana03g001476, Capana03g003661, Capana04g000674, Capana05g001828, Capana07g000048
GO:0042545	BP	p	cell wall modification	3/3489	78/35336	0.0850345	6	3	1	Capana01g000239, Capana02g002160, Capana02g002366
GO:0007015	BP	p	actin filament organization	1/3489	48/35336	0.0856177	5	1	1	Capana04g001471
GO:0006364	BP	p	rRNA processing	3/3489	79/35336	0.085915	9	3	1	Capana04g000316, Capana04g000317, Capana11g001921
GO:0044271	BP	p	cellular nitrogen compound biosynthetic process	96/3489	1149/35336	0.0871389	4	96	1	Capana00g000072, Capana00g000438, Capana00g000771, Capana00g001010, Capana00g001041, Capana00g001051, Capana00g001351, Capana00g001534, Capana00g002088, Capana00g002342, Capana00g002838, Capana00g003075, Capana00g003464, Capana00g003672, Capana00g003673, Capana00g004890, Capana01g000182, Capana01g000239, Capana01g000240, Capana01g000343, Capana01g000344, Capana01g000345, Capana01g000346, Capana01…
GO:0000226	BP	p	microtubule cytoskeleton organization	2/3489	61/35336	0.0871443	6	2	1	Capana00g002504, Capana09g001232
GO:0072657	BP	p	protein localization to membrane	1/3489	49/35336	0.0873413	5	1	1	Capana04g001215
GO:0051234	BP	p	establishment of localization	118/3489	1385/35336	0.0889871	2	118	1	Capana00g000241, Capana00g000442, Capana00g000577, Capana00g000657, Capana00g000771, Capana00g000931, Capana00g001170, Capana00g001351, Capana00g001352, Capana00g003763, Capana00g004262, Capana00g004564, Capana00g004648, Capana00g004831, Capana01g000460, Capana01g000570, Capana01g001234, Capana01g001400, Capana01g001874, Capana01g002859, Capana01g003087, Capana01g003618, Capana01g003905, Capana01…
GO:0070727	BP	p	cellular macromolecule localization	6/3489	120/35336	0.0893659	3	6	1	Capana01g000239, Capana01g001234, Capana03g000201, Capana04g001215, Capana11g002133, Capana12g002834
GO:0051649	BP	p	establishment of localization in cell	33/3489	441/35336	0.0918701	3	33	1	Capana00g000241, Capana00g000442, Capana00g000657, Capana00g000931, Capana00g004831, Capana01g001234, Capana01g002859, Capana01g003618, Capana02g001349, Capana02g001350, Capana02g002549, Capana02g003605, Capana03g000201, Capana03g001563, Capana03g001950, Capana04g001581, Capana04g001582, Capana04g002299, Capana04g002302, Capana04g002857, Capana05g002079, Capana06g001936, Capana06g002566, Capana06…
GO:0051641	BP	p	cellular localization	37/3489	487/35336	0.0925051	2	37	1	Capana00g000241, Capana00g000442, Capana00g000657, Capana00g000931, Capana00g004831, Capana01g000239, Capana01g001234, Capana01g002859, Capana01g003618, Capana02g001349, Capana02g001350, Capana02g002549, Capana02g003605, Capana03g000201, Capana03g001563, Capana03g001950, Capana04g001215, Capana04g001581, Capana04g001582, Capana04g001849, Capana04g002299, Capana04g002302, Capana04g002857, Capana05…
GO:0016052	BP	p	carbohydrate catabolic process	13/3489	203/35336	0.0992006	4	13	1	Capana01g003320, Capana02g002160, Capana02g002366, Capana02g002599, Capana03g002812, Capana05g001105, Capana05g001356, Capana06g002716, Capana07g002052, Capana07g002053, Capana09g000201, Capana09g002228, Capana12g002574
GO:0072330	BP	p	monocarboxylic acid biosynthetic process	5/3489	106/35336	0.0997478	7	5	1	Capana01g004020, Capana02g002057, Capana03g001349, Capana07g001760, Capana11g002298
GO:0070925	BP	p	organelle assembly	0/3489	26/35336	0.104659	5	0	1
GO:0007346	BP	p	regulation of mitotic cell cycle	0/3489	26/35336	0.104659	5	0	1
GO:0015977	BP	p	carbon fixation	0/3489	26/35336	0.104659	3	0	1
GO:0042325	BP	p	regulation of phosphorylation	0/3489	27/35336	0.104907	7	0	1
GO:0043549	BP	p	regulation of kinase activity	0/3489	27/35336	0.104907	8	0	1
GO:0006810	BP	p	transport	117/3489	1365/35336	0.105228	3	117	1	Capana00g000241, Capana00g000442, Capana00g000577, Capana00g000657, Capana00g000771, Capana00g000931, Capana00g001170, Capana00g001351, Capana00g001352, Capana00g003763, Capana00g004262, Capana00g004564, Capana00g004648, Capana00g004831, Capana01g000460, Capana01g000570, Capana01g001234, Capana01g001400, Capana01g001874, Capana01g002859, Capana01g003087, Capana01g003618, Capana01g003905, Capana01…
GO:0007005	BP	p	mitochondrion organization	0/3489	29/35336	0.109494	5	0	1
GO:0051172	BP	p	negative regulation of nitrogen compound metabolic process	6/3489	113/35336	0.114198	5	6	1	Capana00g003865, Capana03g001302, Capana03g001304, Capana03g001305, Capana07g002313, Capana09g002337
GO:0016053	BP	p	organic acid biosynthetic process	21/3489	299/35336	0.118181	4	21	1	Capana00g003729, Capana00g004647, Capana00g004648, Capana01g001955, Capana01g004020, Capana02g002057, Capana02g002207, Capana03g001349, Capana03g003782, Capana04g000751, Capana05g000532, Capana06g002315, Capana06g002516, Capana07g001760, Capana09g000219, Capana09g000624, Capana09g001606, Capana09g001800, Capana10g002257, Capana11g001585, Capana11g002298
GO:0034641	BP	p	cellular nitrogen compound metabolic process	207/3489	2318/35336	0.121373	3	207	1	Capana00g000072, Capana00g000241, Capana00g000438, Capana00g000442, Capana00g000503, Capana00g000707, Capana00g000771, Capana00g000860, Capana00g000931, Capana00g001009, Capana00g001010, Capana00g001041, Capana00g001051, Capana00g001351, Capana00g001534, Capana00g002088, Capana00g002207, Capana00g002342, Capana00g002721, Capana00g002722, Capana00g002838, Capana00g003075, Capana00g003464, Capana00…
GO:0043094	BP	p	cellular metabolic compound salvage	1/3489	42/35336	0.121576	3	1	1	Capana04g002274
GO:0006270	BP	p	DNA replication initiation	1/3489	43/35336	0.12221	7	1	1	Capana02g000451
GO:0090150	BP	p	establishment of protein localization to membrane	1/3489	43/35336	0.12221	6	1	1	Capana04g001215
GO:0048523	BP	p	negative regulation of cellular process	11/3489	175/35336	0.12659	4	11	1	Capana00g003865, Capana01g002588, Capana02g002314, Capana03g001302, Capana03g001304, Capana03g001305, Capana03g002801, Capana05g000430, Capana06g000284, Capana07g002313, Capana09g002337
GO:0080090	BP	p	regulation of primary metabolic process	88/3489	1038/35336	0.138958	4	88	1	Capana00g000791, Capana00g000845, Capana00g001997, Capana00g003170, Capana00g003180, Capana00g003424, Capana00g003865, Capana00g004168, Capana00g004205, Capana00g004649, Capana01g001690, Capana01g001952, Capana01g001969, Capana01g002094, Capana01g003402, Capana01g003545, Capana01g004259, Capana01g004317, Capana02g000137, Capana02g000157, Capana02g000403, Capana02g000407, Capana02g001770, Capana02…
GO:0046907	BP	p	intracellular transport	33/3489	430/35336	0.142526	4	33	1	Capana00g000241, Capana00g000442, Capana00g000657, Capana00g000931, Capana00g004831, Capana01g001234, Capana01g002859, Capana01g003618, Capana02g001349, Capana02g001350, Capana02g002549, Capana02g003605, Capana03g000201, Capana03g001563, Capana03g001950, Capana04g001581, Capana04g001582, Capana04g002299, Capana04g002302, Capana04g002857, Capana05g002079, Capana06g001936, Capana06g002566, Capana06…
GO:0031323	BP	p	regulation of cellular metabolic process	93/3489	1086/35336	0.148037	4	93	1	Capana00g000704, Capana00g000791, Capana00g000845, Capana00g001997, Capana00g003170, Capana00g003180, Capana00g003424, Capana00g003865, Capana00g004168, Capana00g004205, Capana00g004649, Capana01g001690, Capana01g001952, Capana01g001969, Capana01g002094, Capana01g003402, Capana01g003545, Capana01g004259, Capana01g004317, Capana02g000137, Capana02g000157, Capana02g000403, Capana02g000407, Capana02…
GO:0046394	BP	p	carboxylic acid biosynthetic process	20/3489	279/35336	0.157166	6	20	1	Capana00g003729, Capana00g004647, Capana00g004648, Capana01g001955, Capana01g004020, Capana02g002057, Capana02g002207, Capana03g001349, Capana03g003782, Capana05g000532, Capana06g002315, Capana06g002516, Capana07g001760, Capana09g000219, Capana09g000624, Capana09g001606, Capana09g001800, Capana10g002257, Capana11g001585, Capana11g002298
GO:0006672	BP	p	ceramide metabolic process	0/3489	22/35336	0.160829	7	0	1
GO:1901987	BP	p	regulation of cell cycle phase transition	0/3489	22/35336	0.160829	6	0	1
GO:0006612	BP	p	protein targeting to membrane	0/3489	22/35336	0.160829	8	0	1
GO:0031407	BP	p	oxylipin metabolic process	0/3489	23/35336	0.161363	6	0	1
GO:0001932	BP	p	regulation of protein phosphorylation	0/3489	23/35336	0.161363	8	0	1
GO:0031408	BP	p	oxylipin biosynthetic process	0/3489	23/35336	0.161363	7	0	1
GO:0045859	BP	p	regulation of protein kinase activity	0/3489	23/35336	0.161363	9	0	1
GO:0006665	BP	p	sphingolipid metabolic process	0/3489	24/35336	0.16385	6	0	1
GO:0051726	BP	p	regulation of cell cycle	5/3489	95/35336	0.166237	4	5	1	Capana00g000704, Capana00g000817, Capana00g001201, Capana09g002010, Capana12g002023
GO:0051171	BP	p	regulation of nitrogen compound metabolic process	88/3489	1025/35336	0.167279	4	88	1	Capana00g000791, Capana00g000845, Capana00g001997, Capana00g003170, Capana00g003180, Capana00g003424, Capana00g003865, Capana00g004168, Capana00g004205, Capana00g004649, Capana01g001690, Capana01g001952, Capana01g001969, Capana01g002094, Capana01g003402, Capana01g003545, Capana01g004259, Capana01g004317, Capana02g000137, Capana02g000157, Capana02g000403, Capana02g000407, Capana02g001770, Capana02…
GO:0043170	BP	p	macromolecule metabolic process	272/3489	2975/35336	0.167369	3	272	1	Capana00g000241, Capana00g000438, Capana00g000442, Capana00g000707, Capana00g000860, Capana00g000931, Capana00g001009, Capana00g001010, Capana00g001041, Capana00g001154, Capana00g001211, Capana00g001534, Capana00g001698, Capana00g002088, Capana00g002207, Capana00g002342, Capana00g002721, Capana00g002722, Capana00g002792, Capana00g002832, Capana00g002838, Capana00g003464, Capana00g003672, Capana00…
GO:0051668	BP	p	localization within membrane	2/3489	53/35336	0.167824	3	2	1	Capana04g001215, Capana12g001223
GO:0006289	BP	p	nucleotide-excision repair	0/3489	25/35336	0.168171	8	0	1
GO:0009639	BP	p	response to red or far red light	0/3489	25/35336	0.168171	5	0	1
GO:0006606	BP	p	protein import into nucleus	1/3489	40/35336	0.178403	8	1	1	Capana12g002834
GO:0034504	BP	p	protein localization to nucleus	1/3489	40/35336	0.178403	6	1	1	Capana12g002834
GO:0051170	BP	p	import into nucleus	1/3489	41/35336	0.181881	7	1	1	Capana12g002834
GO:0008610	BP	p	lipid biosynthetic process	28/3489	364/35336	0.184642	4	28	1	Capana00g001308, Capana01g001213, Capana01g001613, Capana01g001843, Capana01g002353, Capana01g003374, Capana01g004020, Capana01g004040, Capana02g000060, Capana02g000529, Capana02g002057, Capana02g002065, Capana02g002529, Capana03g000968, Capana03g001349, Capana03g002393, Capana04g002812, Capana07g001760, Capana08g001314, Capana09g000220, Capana10g000595, Capana10g000838, Capana11g002298, Capana12…
GO:0050793	BP	p	regulation of developmental process	4/3489	81/35336	0.188177	3	4	1	Capana01g002588, Capana01g003223, Capana07g000030, Capana11g001813
GO:0016072	BP	p	rRNA metabolic process	4/3489	81/35336	0.188177	8	4	1	Capana04g000316, Capana04g000317, Capana10g000158, Capana11g001921
GO:0009734	BP	p	auxin-activated signaling pathway	4/3489	81/35336	0.188177	6	4	1	Capana00g000845, Capana00g001997, Capana00g002164, Capana06g003073
GO:0045934	BP	p	negative regulation of nucleobase-containing compound metabolic process	6/3489	103/35336	0.188276	6	6	1	Capana00g003865, Capana03g001302, Capana03g001304, Capana03g001305, Capana07g002313, Capana09g002337
GO:0010558	BP	p	negative regulation of macromolecule biosynthetic process	6/3489	107/35336	0.190991	6	6	1	Capana00g003865, Capana03g001302, Capana03g001304, Capana03g001305, Capana07g002313, Capana09g002337
GO:2000113	BP	p	negative regulation of cellular macromolecule biosynthetic process	6/3489	107/35336	0.190991	7	6	1	Capana00g003865, Capana03g001302, Capana03g001304, Capana03g001305, Capana07g002313, Capana09g002337
GO:0005976	BP	p	polysaccharide metabolic process	22/3489	294/35336	0.200881	4	22	1	Capana00g002792, Capana01g001537, Capana01g001956, Capana01g003313, Capana01g003320, Capana01g004289, Capana02g000827, Capana02g002160, Capana02g002366, Capana02g002599, Capana03g001313, Capana03g003656, Capana03g004113, Capana04g001173, Capana05g000891, Capana07g000060, Capana07g001970, Capana08g000611, Capana09g000072, Capana12g000276, Capana12g001371, Capana12g002574
GO:0032787	BP	p	monocarboxylic acid metabolic process	15/3489	214/35336	0.204488	6	15	1	Capana00g003264, Capana01g004020, Capana01g004230, Capana02g002057, Capana02g003489, Capana03g001349, Capana04g001639, Capana05g001105, Capana05g001356, Capana06g002716, Capana07g000703, Capana07g001760, Capana09g002228, Capana11g000937, Capana11g002298
GO:0009890	BP	p	negative regulation of biosynthetic process	7/3489	114/35336	0.209511	5	7	1	Capana00g003865, Capana03g001302, Capana03g001304, Capana03g001305, Capana05g000430, Capana07g002313, Capana09g002337
GO:0009791	BP	p	post-embryonic development	3/3489	66/35336	0.210964	2	3	1	Capana01g000239, Capana02g002920, Capana03g000590
GO:0009069	BP	p	serine family amino acid metabolic process	3/3489	67/35336	0.213443	8	3	1	Capana02g002207, Capana09g000219, Capana09g001800
GO:0051246	BP	p	regulation of protein metabolic process	5/3489	89/35336	0.213808	5	5	1	Capana01g001952, Capana01g004259, Capana01g004317, Capana03g004450, Capana12g000337
GO:0006633	BP	p	fatty acid biosynthetic process	5/3489	89/35336	0.213808	8	5	1	Capana01g004020, Capana02g002057, Capana03g001349, Capana07g001760, Capana11g002298
GO:0031324	BP	p	negative regulation of cellular metabolic process	8/3489	125/35336	0.229517	5	8	1	Capana00g003865, Capana02g002314, Capana03g001302, Capana03g001304, Capana03g001305, Capana05g000430, Capana07g002313, Capana09g002337
GO:0051276	BP	p	chromosome organization	8/3489	127/35336	0.231004	5	8	1	Capana01g002594, Capana01g003014, Capana01g003671, Capana01g003673, Capana01g003674, Capana02g001942, Capana07g000810, Capana10g001044
GO:0006352	BP	p	DNA-templated transcription, initiation	2/3489	49/35336	0.231204	8	2	1	Capana00g004890, Capana08g000300
GO:0009808	BP	p	lignin metabolic process	2/3489	49/35336	0.231204	5	2	1	Capana02g000433, Capana06g002269
GO:0005975	BP	p	carbohydrate metabolic process	86/3489	986/35336	0.233614	3	86	1	Capana00g000656, Capana00g000874, Capana00g002792, Capana00g003378, Capana00g004466, Capana01g000276, Capana01g001210, Capana01g001537, Capana01g001956, Capana01g002820, Capana01g002824, Capana01g002926, Capana01g003014, Capana01g003313, Capana01g003320, Capana01g003757, Capana01g003777, Capana01g004289, Capana02g000827, Capana02g001465, Capana02g001739, Capana02g001836, Capana02g002160, Capana02…
GO:0016114	BP	p	terpenoid biosynthetic process	2/3489	51/35336	0.234808	7	2	1	Capana08g001314, Capana12g002449
GO:1903507	BP	p	negative regulation of nucleic acid-templated transcription	6/3489	99/35336	0.239277	9	6	1	Capana00g003865, Capana03g001302, Capana03g001304, Capana03g001305, Capana07g002313, Capana09g002337
GO:0051253	BP	p	negative regulation of RNA metabolic process	6/3489	99/35336	0.239277	7	6	1	Capana00g003865, Capana03g001302, Capana03g001304, Capana03g001305, Capana07g002313, Capana09g002337
GO:1902679	BP	p	negative regulation of RNA biosynthetic process	6/3489	99/35336	0.239277	8	6	1	Capana00g003865, Capana03g001302, Capana03g001304, Capana03g001305, Capana07g002313, Capana09g002337
GO:0045892	BP	p	negative regulation of transcription, DNA-templated	6/3489	99/35336	0.239277	10	6	1	Capana00g003865, Capana03g001302, Capana03g001304, Capana03g001305, Capana07g002313, Capana09g002337
GO:0019752	BP	p	carboxylic acid metabolic process	57/3489	675/35336	0.2405	5	57	1	Capana00g000541, Capana00g001029, Capana00g002895, Capana00g003264, Capana00g003729, Capana00g003785, Capana00g004647, Capana00g004648, Capana01g000182, Capana01g001955, Capana01g004020, Capana01g004230, Capana02g001753, Capana02g002057, Capana02g002207, Capana02g003489, Capana03g001349, Capana03g001534, Capana03g003139, Capana03g003782, Capana04g000751, Capana04g001639, Capana05g000532, Capana05…
GO:0034033	BP	p	purine nucleoside bisphosphate biosynthetic process	0/3489	18/35336	0.2485	9	0	1
GO:1901988	BP	p	negative regulation of cell cycle phase transition	0/3489	18/35336	0.2485	7	0	1
GO:0034030	BP	p	ribonucleoside bisphosphate biosynthetic process	0/3489	18/35336	0.2485	9	0	1
GO:0000075	BP	p	cell cycle checkpoint signaling	0/3489	18/35336	0.2485	8	0	1
GO:0033866	BP	p	nucleoside bisphosphate biosynthetic process	0/3489	18/35336	0.2485	8	0	1
GO:0007088	BP	p	regulation of mitotic nuclear division	0/3489	18/35336	0.2485	7	0	1
GO:0006265	BP	p	DNA topological change	0/3489	18/35336	0.2485	7	0	1
GO:0046470	BP	p	phosphatidylcholine metabolic process	0/3489	18/35336	0.2485	7	0	1
GO:0051493	BP	p	regulation of cytoskeleton organization	0/3489	18/35336	0.2485	6	0	1
GO:0044260	BP	p	cellular macromolecule metabolic process	198/3489	2165/35336	0.249191	4	198	1	Capana00g000438, Capana00g001009, Capana00g001010, Capana00g001041, Capana00g001154, Capana00g001211, Capana00g001534, Capana00g001698, Capana00g002088, Capana00g002207, Capana00g002342, Capana00g002721, Capana00g002722, Capana00g002792, Capana00g002832, Capana00g002838, Capana00g003464, Capana00g003672, Capana00g003673, Capana00g003680, Capana00g003681, Capana00g004145, Capana00g004456, Capana00…
GO:0051129	BP	p	negative regulation of cellular component organization	0/3489	19/35336	0.249605	5	0	1
GO:0006614	BP	p	SRP-dependent cotranslational protein targeting to membrane	0/3489	19/35336	0.249605	10	0	1
GO:0010639	BP	p	negative regulation of organelle organization	0/3489	19/35336	0.249605	6	0	1
GO:0051783	BP	p	regulation of nuclear division	0/3489	19/35336	0.249605	6	0	1
GO:0046777	BP	p	protein autophosphorylation	0/3489	19/35336	0.249605	8	0	1
GO:0006613	BP	p	cotranslational protein targeting to membrane	0/3489	19/35336	0.249605	9	0	1
GO:0046434	BP	p	organophosphate catabolic process	0/3489	19/35336	0.249605	5	0	1
GO:0045047	BP	p	protein targeting to ER	0/3489	20/35336	0.253358	8	0	1
GO:0035383	BP	p	thioester metabolic process	0/3489	20/35336	0.253358	4	0	1
GO:0072599	BP	p	establishment of protein localization to endoplasmic reticulum	0/3489	20/35336	0.253358	7	0	1
GO:0051606	BP	p	detection of stimulus	0/3489	20/35336	0.253358	2	0	1
GO:0070972	BP	p	protein localization to endoplasmic reticulum	0/3489	20/35336	0.253358	6	0	1
GO:0006637	BP	p	acyl-CoA metabolic process	0/3489	20/35336	0.253358	10	0	1
GO:0140694	BP	p	non-membrane-bounded organelle assembly	0/3489	20/35336	0.253358	6	0	1
GO:0044106	BP	p	cellular amine metabolic process	1/3489	36/35336	0.256122	5	1	1	Capana06g001835
GO:0048364	BP	p	root development	1/3489	36/35336	0.256122	4	1	1	Capana01g000425
GO:0051640	BP	p	organelle localization	1/3489	36/35336	0.256122	3	1	1	Capana04g001849
GO:0006576	BP	p	cellular biogenic amine metabolic process	1/3489	36/35336	0.256122	6	1	1	Capana06g001835
GO:0048268	BP	p	clathrin coat assembly	0/3489	21/35336	0.259518	7	0	1
GO:0045786	BP	p	negative regulation of cell cycle	0/3489	21/35336	0.259518	5	0	1
GO:0007033	BP	p	vacuole organization	0/3489	21/35336	0.259518	5	0	1
GO:0010948	BP	p	negative regulation of cell cycle process	0/3489	21/35336	0.259518	6	0	1
GO:0006325	BP	p	chromatin organization	7/3489	111/35336	0.263345	4	7	1	Capana00g001041, Capana01g003458, Capana02g003257, Capana04g002336, Capana06g002049, Capana06g002050, Capana08g000335
GO:0031327	BP	p	negative regulation of cellular biosynthetic process	7/3489	113/35336	0.265935	6	7	1	Capana00g003865, Capana03g001302, Capana03g001304, Capana03g001305, Capana05g000430, Capana07g002313, Capana09g002337
GO:0019219	BP	p	regulation of nucleobase-containing compound metabolic process	82/3489	938/35336	0.266955	5	82	1	Capana00g000791, Capana00g000845, Capana00g001997, Capana00g003170, Capana00g003180, Capana00g003424, Capana00g003865, Capana00g004168, Capana00g004205, Capana00g004649, Capana01g001690, Capana01g001969, Capana01g002094, Capana01g003402, Capana01g003545, Capana02g000137, Capana02g000157, Capana02g000403, Capana02g000407, Capana02g001770, Capana02g001781, Capana02g002657, Capana02g002981, Capana02…
GO:2000112	BP	p	regulation of cellular macromolecule biosynthetic process	85/3489	968/35336	0.274334	6	85	1	Capana00g000704, Capana00g000791, Capana00g000845, Capana00g001997, Capana00g003170, Capana00g003180, Capana00g003424, Capana00g003865, Capana00g004168, Capana00g004205, Capana00g004649, Capana01g001690, Capana01g001952, Capana01g001969, Capana01g002094, Capana01g003402, Capana01g003545, Capana02g000137, Capana02g000157, Capana02g000403, Capana02g000407, Capana02g001770, Capana02g001781, Capana02…
GO:0010556	BP	p	regulation of macromolecule biosynthetic process	85/3489	968/35336	0.274334	5	85	1	Capana00g000704, Capana00g000791, Capana00g000845, Capana00g001997, Capana00g003170, Capana00g003180, Capana00g003424, Capana00g003865, Capana00g004168, Capana00g004205, Capana00g004649, Capana01g001690, Capana01g001952, Capana01g001969, Capana01g002094, Capana01g003402, Capana01g003545, Capana02g000137, Capana02g000157, Capana02g000403, Capana02g000407, Capana02g001770, Capana02g001781, Capana02…
GO:0006721	BP	p	terpenoid metabolic process	3/3489	59/35336	0.277137	6	3	1	Capana01g004230, Capana08g001314, Capana12g002449
GO:0031347	BP	p	regulation of defense response	3/3489	59/35336	0.277137	5	3	1	Capana05g002360, Capana07g000674, Capana07g000684
GO:0031326	BP	p	regulation of cellular biosynthetic process	87/3489	986/35336	0.278974	5	87	1	Capana00g000704, Capana00g000791, Capana00g000845, Capana00g001997, Capana00g003170, Capana00g003180, Capana00g003424, Capana00g003865, Capana00g004168, Capana00g004205, Capana00g004649, Capana01g001690, Capana01g001952, Capana01g001969, Capana01g002094, Capana01g003402, Capana01g003545, Capana02g000137, Capana02g000157, Capana02g000403, Capana02g000407, Capana02g001770, Capana02g001781, Capana02…
GO:0009889	BP	p	regulation of biosynthetic process	87/3489	987/35336	0.27903	4	87	1	Capana00g000704, Capana00g000791, Capana00g000845, Capana00g001997, Capana00g003170, Capana00g003180, Capana00g003424, Capana00g003865, Capana00g004168, Capana00g004205, Capana00g004649, Capana01g001690, Capana01g001952, Capana01g001969, Capana01g002094, Capana01g003402, Capana01g003545, Capana02g000137, Capana02g000157, Capana02g000403, Capana02g000407, Capana02g001770, Capana02g001781, Capana02…
GO:1901606	BP	p	alpha-amino acid catabolic process	3/3489	62/35336	0.281795	8	3	1	Capana00g002895, Capana06g001572, Capana09g000884
GO:0006631	BP	p	fatty acid metabolic process	8/3489	120/35336	0.284068	7	8	1	Capana00g003264, Capana01g004020, Capana02g002057, Capana03g001349, Capana04g001639, Capana07g000703, Capana07g001760, Capana11g002298
GO:0051252	BP	p	regulation of RNA metabolic process	82/3489	930/35336	0.290083	6	82	1	Capana00g000791, Capana00g000845, Capana00g001997, Capana00g003170, Capana00g003180, Capana00g003424, Capana00g003865, Capana00g004168, Capana00g004205, Capana00g004649, Capana01g001690, Capana01g001969, Capana01g002094, Capana01g003402, Capana01g003545, Capana02g000137, Capana02g000157, Capana02g000403, Capana02g000407, Capana02g001770, Capana02g001781, Capana02g002657, Capana02g002981, Capana02…
GO:0006082	BP	p	organic acid metabolic process	60/3489	694/35336	0.303621	3	60	1	Capana00g000541, Capana00g001029, Capana00g002895, Capana00g003264, Capana00g003729, Capana00g003785, Capana00g004647, Capana00g004648, Capana01g000182, Capana01g000239, Capana01g001955, Capana01g004020, Capana01g004230, Capana02g001753, Capana02g002057, Capana02g002207, Capana02g003489, Capana03g001237, Capana03g001242, Capana03g001349, Capana03g001534, Capana03g003139, Capana03g003782, Capana04…
GO:0048580	BP	p	regulation of post-embryonic development	2/3489	45/35336	0.316551	5	2	1	Capana01g003223, Capana07g000030
GO:0008643	BP	p	carbohydrate transport	4/3489	73/35336	0.321671	5	4	1	Capana01g003087, Capana09g000275, Capana11g001074, Capana11g001600
GO:0006099	BP	p	tricarboxylic acid cycle	2/3489	47/35336	0.321692	3	2	1	Capana07g001920, Capana07g001921
GO:2000026	BP	p	regulation of multicellular organismal development	2/3489	47/35336	0.321692	4	2	1	Capana01g003223, Capana07g000030
GO:0006259	BP	p	DNA metabolic process	35/3489	420/35336	0.323284	6	35	1	Capana00g001009, Capana00g001010, Capana00g001041, Capana00g002207, Capana01g001019, Capana01g001185, Capana01g001186, Capana01g001485, Capana01g001683, Capana01g003458, Capana01g004260, Capana01g004402, Capana02g000137, Capana02g000451, Capana02g001516, Capana03g000732, Capana03g002323, Capana03g003415, Capana03g004640, Capana04g000429, Capana04g001014, Capana06g001650, Capana06g002473, Capana07…
GO:0043436	BP	p	oxoacid metabolic process	60/3489	687/35336	0.333004	4	60	1	Capana00g000541, Capana00g001029, Capana00g002895, Capana00g003264, Capana00g003729, Capana00g003785, Capana00g004647, Capana00g004648, Capana01g000182, Capana01g000239, Capana01g001955, Capana01g004020, Capana01g004230, Capana02g001753, Capana02g002057, Capana02g002207, Capana02g003489, Capana03g001237, Capana03g001242, Capana03g001349, Capana03g001534, Capana03g003139, Capana03g003782, Capana04…
GO:0006355	BP	p	regulation of transcription, DNA-templated	82/3489	921/35336	0.341404	9	82	1	Capana00g000791, Capana00g000845, Capana00g001997, Capana00g003170, Capana00g003180, Capana00g003424, Capana00g003865, Capana00g004168, Capana00g004205, Capana00g004649, Capana01g001690, Capana01g001969, Capana01g002094, Capana01g003402, Capana01g003545, Capana02g000137, Capana02g000157, Capana02g000403, Capana02g000407, Capana02g001770, Capana02g001781, Capana02g002657, Capana02g002981, Capana02…
GO:2001141	BP	p	regulation of RNA biosynthetic process	82/3489	921/35336	0.341404	7	82	1	Capana00g000791, Capana00g000845, Capana00g001997, Capana00g003170, Capana00g003180, Capana00g003424, Capana00g003865, Capana00g004168, Capana00g004205, Capana00g004649, Capana01g001690, Capana01g001969, Capana01g002094, Capana01g003402, Capana01g003545, Capana02g000137, Capana02g000157, Capana02g000403, Capana02g000407, Capana02g001770, Capana02g001781, Capana02g002657, Capana02g002981, Capana02…
GO:1903506	BP	p	regulation of nucleic acid-templated transcription	82/3489	921/35336	0.341404	8	82	1	Capana00g000791, Capana00g000845, Capana00g001997, Capana00g003170, Capana00g003180, Capana00g003424, Capana00g003865, Capana00g004168, Capana00g004205, Capana00g004649, Capana01g001690, Capana01g001969, Capana01g002094, Capana01g003402, Capana01g003545, Capana02g000137, Capana02g000157, Capana02g000403, Capana02g000407, Capana02g001770, Capana02g001781, Capana02g002657, Capana02g002981, Capana02…
GO:0032268	BP	p	regulation of cellular protein metabolic process	5/3489	82/35336	0.351442	6	5	1	Capana01g001952, Capana01g004259, Capana01g004317, Capana03g004450, Capana12g000337
GO:0008299	BP	p	isoprenoid biosynthetic process	5/3489	82/35336	0.351442	6	5	1	Capana01g001843, Capana02g000060, Capana03g000968, Capana08g001314, Capana12g002449
GO:0045944	BP	p	positive regulation of transcription by RNA polymerase II	5/3489	82/35336	0.351442	11	5	1	Capana00g004168, Capana03g001535, Capana05g001065, Capana06g002604, Capana08g002172
GO:0048519	BP	p	negative regulation of biological process	27/3489	328/35336	0.352812	3	27	1	Capana00g002721, Capana00g002722, Capana00g003865, Capana01g002588, Capana01g003025, Capana02g002314, Capana03g001302, Capana03g001304, Capana03g001305, Capana03g002801, Capana03g004637, Capana04g000986, Capana05g000430, Capana06g000284, Capana06g000559, Capana06g001650, Capana06g002049, Capana06g002050, Capana07g001363, Capana07g002313, Capana08g000619, Capana08g002485, Capana09g000149, Capana09…
GO:0009308	BP	p	amine metabolic process	5/3489	83/35336	0.353448	4	5	1	Capana00g003520, Capana01g001108, Capana03g003724, Capana06g000526, Capana06g001835
GO:0045491	BP	p	xylan metabolic process	1/3489	29/35336	0.357222	8	1	1	Capana12g001371
GO:0042401	BP	p	cellular biogenic amine biosynthetic process	1/3489	29/35336	0.357222	7	1	1	Capana06g001835
GO:0009309	BP	p	amine biosynthetic process	1/3489	29/35336	0.357222	5	1	1	Capana06g001835
GO:0016485	BP	p	protein processing	1/3489	30/35336	0.358403	6	1	1	Capana03g002511
GO:0019222	BP	p	regulation of metabolic process	113/3489	1248/35336	0.358487	3	113	1	Capana00g000704, Capana00g000791, Capana00g000845, Capana00g001997, Capana00g002721, Capana00g002722, Capana00g003170, Capana00g003180, Capana00g003424, Capana00g003865, Capana00g004168, Capana00g004205, Capana00g004649, Capana01g001690, Capana01g001952, Capana01g001969, Capana01g002094, Capana01g003025, Capana01g003402, Capana01g003545, Capana01g004259, Capana01g004317, Capana02g000137, Capana02…
GO:0009657	BP	p	plastid organization	3/3489	55/35336	0.366548	5	3	1	Capana02g001837, Capana03g000950, Capana11g001035
GO:0051239	BP	p	regulation of multicellular organismal process	3/3489	56/35336	0.367826	3	3	1	Capana01g002588, Capana01g003223, Capana07g000030
GO:0009698	BP	p	phenylpropanoid metabolic process	3/3489	58/35336	0.373078	4	3	1	Capana02g000433, Capana06g002269, Capana09g000318
GO:0006720	BP	p	isoprenoid metabolic process	6/3489	91/35336	0.378578	5	6	1	Capana01g001843, Capana01g004230, Capana02g000060, Capana03g000968, Capana08g001314, Capana12g002449
GO:0006260	BP	p	DNA replication	6/3489	92/35336	0.379647	6	6	1	Capana00g001010, Capana01g001019, Capana01g001185, Capana01g001186, Capana08g000708, Capana12g002619
GO:0022603	BP	p	regulation of anatomical structure morphogenesis	0/3489	14/35336	0.387257	4	0	1
GO:0030071	BP	p	regulation of mitotic metaphase/anaphase transition	0/3489	14/35336	0.387257	9	0	1
GO:1902099	BP	p	regulation of metaphase/anaphase transition of cell cycle	0/3489	14/35336	0.387257	8	0	1
GO:0042327	BP	p	positive regulation of phosphorylation	0/3489	14/35336	0.387257	8	0	1
GO:0006112	BP	p	energy reserve metabolic process	0/3489	14/35336	0.387257	5	0	1
GO:0005978	BP	p	glycogen biosynthetic process	0/3489	14/35336	0.387257	8	0	1
GO:0009894	BP	p	regulation of catabolic process	0/3489	14/35336	0.387257	4	0	1
GO:0044347	BP	p	cell wall polysaccharide catabolic process	0/3489	14/35336	0.387257	7	0	1
GO:0051302	BP	p	regulation of cell division	0/3489	14/35336	0.387257	4	0	1
GO:0005977	BP	p	glycogen metabolic process	0/3489	14/35336	0.387257	7	0	1
GO:0006084	BP	p	acetyl-CoA metabolic process	0/3489	14/35336	0.387257	11	0	1
GO:0007093	BP	p	mitotic cell cycle checkpoint signaling	0/3489	14/35336	0.387257	9	0	1
GO:0033674	BP	p	positive regulation of kinase activity	0/3489	14/35336	0.387257	9	0	1
GO:0010965	BP	p	regulation of mitotic sister chromatid separation	0/3489	14/35336	0.387257	7	0	1
GO:1905818	BP	p	regulation of chromosome separation	0/3489	14/35336	0.387257	6	0	1
GO:0033045	BP	p	regulation of sister chromatid segregation	0/3489	14/35336	0.387257	7	0	1
GO:0009853	BP	p	photorespiration	0/3489	14/35336	0.387257	4	0	1
GO:0051983	BP	p	regulation of chromosome segregation	0/3489	14/35336	0.387257	4	0	1
GO:0048544	BP	p	recognition of pollen	10/3489	135/35336	0.387987	3	10	1	Capana02g003377, Capana03g003724, Capana04g000608, Capana04g000729, Capana04g000745, Capana04g000746, Capana04g000747, Capana04g002261, Capana07g001902, Capana09g000429
GO:0008037	BP	p	cell recognition	10/3489	135/35336	0.387987	2	10	1	Capana02g003377, Capana03g003724, Capana04g000608, Capana04g000729, Capana04g000745, Capana04g000746, Capana04g000747, Capana04g002261, Capana07g001902, Capana09g000429
GO:0002682	BP	p	regulation of immune system process	0/3489	15/35336	0.389379	3	0	1
GO:0010020	BP	p	chloroplast fission	0/3489	15/35336	0.389379	7	0	1
GO:0050776	BP	p	regulation of immune response	0/3489	15/35336	0.389379	4	0	1
GO:0009583	BP	p	detection of light stimulus	0/3489	15/35336	0.389379	5	0	1
GO:0017004	BP	p	cytochrome complex assembly	0/3489	15/35336	0.389379	7	0	1
GO:0044087	BP	p	regulation of cellular component biogenesis	0/3489	15/35336	0.389379	4	0	1
GO:0045937	BP	p	positive regulation of phosphate metabolic process	0/3489	15/35336	0.389379	7	0	1
GO:0006490	BP	p	oligosaccharide-lipid intermediate biosynthetic process	0/3489	15/35336	0.389379	5	0	1
GO:0009585	BP	p	red, far-red light phototransduction	0/3489	15/35336	0.389379	7	0	1
GO:0010562	BP	p	positive regulation of phosphorus metabolic process	0/3489	15/35336	0.389379	6	0	1
GO:0043572	BP	p	plastid fission	0/3489	15/35336	0.389379	6	0	1
GO:0007389	BP	p	pattern specification process	0/3489	15/35336	0.389379	2	0	1
GO:0007602	BP	p	phototransduction	0/3489	15/35336	0.389379	6	0	1
GO:0019538	BP	p	protein metabolic process	118/3489	1291/35336	0.392298	4	118	1	Capana00g000438, Capana00g001154, Capana00g001211, Capana00g001534, Capana00g001698, Capana00g002088, Capana00g002342, Capana00g002832, Capana00g003464, Capana00g003680, Capana00g003681, Capana00g004145, Capana00g004456, Capana00g004496, Capana00g004646, Capana00g004786, Capana00g004943, Capana01g000078, Capana01g000240, Capana01g000316, Capana01g000526, Capana01g000601, Capana01g000680, Capana01…
GO:0045930	BP	p	negative regulation of mitotic cell cycle	0/3489	16/35336	0.394782	6	0	1
GO:0009582	BP	p	detection of abiotic stimulus	0/3489	16/35336	0.394782	3	0	1
GO:0015995	BP	p	chlorophyll biosynthetic process	0/3489	16/35336	0.394782	7	0	1
GO:0006904	BP	p	vesicle docking involved in exocytosis	0/3489	16/35336	0.394782	6	0	1
GO:0002833	BP	p	positive regulation of response to biotic stimulus	0/3489	16/35336	0.394782	5	0	1
GO:0009637	BP	p	response to blue light	0/3489	16/35336	0.394782	5	0	1
GO:0009581	BP	p	detection of external stimulus	0/3489	16/35336	0.394782	3	0	1
GO:0032103	BP	p	positive regulation of response to external stimulus	0/3489	16/35336	0.394782	5	0	1
GO:0031349	BP	p	positive regulation of defense response	0/3489	16/35336	0.394782	6	0	1
GO:0033044	BP	p	regulation of chromosome organization	0/3489	16/35336	0.394782	6	0	1
GO:0009147	BP	p	pyrimidine nucleoside triphosphate metabolic process	0/3489	16/35336	0.394782	8	0	1
GO:0001558	BP	p	regulation of cell growth	0/3489	16/35336	0.394782	5	0	1
GO:0007031	BP	p	peroxisome organization	0/3489	16/35336	0.394782	5	0	1
GO:0060255	BP	p	regulation of macromolecule metabolic process	109/3489	1195/35336	0.401684	4	109	1	Capana00g000704, Capana00g000791, Capana00g000845, Capana00g001997, Capana00g002721, Capana00g002722, Capana00g003170, Capana00g003180, Capana00g003424, Capana00g003865, Capana00g004168, Capana00g004205, Capana00g004649, Capana01g001690, Capana01g001952, Capana01g001969, Capana01g002094, Capana01g003025, Capana01g003402, Capana01g003545, Capana01g004259, Capana01g004317, Capana02g000137, Capana02…
GO:0043647	BP	p	inositol phosphate metabolic process	0/3489	17/35336	0.403022	6	0	1
GO:0042773	BP	p	ATP synthesis coupled electron transport	0/3489	17/35336	0.403022	6	0	1
GO:1901990	BP	p	regulation of mitotic cell cycle phase transition	0/3489	17/35336	0.403022	7	0	1
GO:0099402	BP	p	plant organ development	4/3489	64/35336	0.406993	3	4	1	Capana01g000425, Capana01g002588, Capana02g001837, Capana11g001035
GO:0019748	BP	p	secondary metabolic process	4/3489	64/35336	0.406993	2	4	1	Capana01g000239, Capana02g000433, Capana06g002269, Capana09g000318
GO:0032501	BP	p	multicellular organismal process	17/3489	212/35336	0.419373	1	17	1	Capana00g002504, Capana01g000239, Capana01g001523, Capana01g001723, Capana02g001382, Capana02g002920, Capana03g000590, Capana03g000950, Capana03g000968, Capana03g003228, Capana04g001639, Capana07g002094, Capana09g001714, Capana10g000063, Capana10g000733, Capana11g000872, Capana12g002023
GO:0009416	BP	p	response to light stimulus	8/3489	110/35336	0.425852	4	8	1	Capana01g002820, Capana02g001837, Capana02g002314, Capana03g000950, Capana03g003781, Capana08g002219, Capana09g001486, Capana11g002133
GO:0009314	BP	p	response to radiation	8/3489	112/35336	0.426692	3	8	1	Capana01g002820, Capana02g001837, Capana02g002314, Capana03g000950, Capana03g003781, Capana08g002219, Capana09g001486, Capana11g002133
GO:0042445	BP	p	hormone metabolic process	2/3489	39/35336	0.428153	4	2	1	Capana01g001108, Capana06g000526
GO:0090305	BP	p	nucleic acid phosphodiester bond hydrolysis	2/3489	39/35336	0.428153	6	2	1	Capana12g000167, Capana12g000168
GO:0006694	BP	p	steroid biosynthetic process	2/3489	39/35336	0.428153	5	2	1	Capana10g000838, Capana12g000817
GO:0046271	BP	p	phenylpropanoid catabolic process	2/3489	40/35336	0.428482	5	2	1	Capana02g000433, Capana06g002269
GO:0046274	BP	p	lignin catabolic process	2/3489	40/35336	0.428482	6	2	1	Capana02g000433, Capana06g002269
GO:0048584	BP	p	positive regulation of response to stimulus	2/3489	41/35336	0.43006	4	2	1	Capana00g004456, Capana11g000872
GO:0016051	BP	p	carbohydrate biosynthetic process	13/3489	167/35336	0.435354	4	13	1	Capana01g001537, Capana01g001956, Capana01g003777, Capana01g004289, Capana02g000827, Capana03g001313, Capana04g000802, Capana04g001173, Capana05g001390, Capana07g000086, Capana07g001970, Capana09g000072, Capana12g001371
GO:0044283	BP	p	small molecule biosynthetic process	33/3489	385/35336	0.439402	3	33	1	Capana00g000072, Capana00g003075, Capana00g003729, Capana00g004647, Capana00g004648, Capana01g000240, Capana01g001955, Capana01g004020, Capana02g002057, Capana02g002207, Capana03g000345, Capana03g000968, Capana03g001025, Capana03g001349, Capana03g003782, Capana03g003874, Capana04g000751, Capana04g000802, Capana05g000532, Capana05g001050, Capana05g001051, Capana06g001835, Capana06g002315, Capana06…
GO:0009733	BP	p	response to auxin	5/3489	76/35336	0.441187	5	5	1	Capana00g001595, Capana01g001053, Capana03g001922, Capana04g000218, Capana08g002658
GO:0043039	BP	p	tRNA aminoacylation	6/3489	85/35336	0.469148	9	6	1	Capana03g003139, Capana06g002151, Capana08g001432, Capana08g002213, Capana09g001407, Capana10g000386
GO:0098542	BP	p	defense response to other organism	6/3489	85/35336	0.469148	5	6	1	Capana01g000239, Capana01g001523, Capana01g001685, Capana03g002238, Capana08g002211, Capana09g001782
GO:0043038	BP	p	amino acid activation	6/3489	85/35336	0.469148	7	6	1	Capana03g003139, Capana06g002151, Capana08g001432, Capana08g002213, Capana09g001407, Capana10g000386
GO:0010817	BP	p	regulation of hormone levels	3/3489	50/35336	0.479572	3	3	1	Capana01g001108, Capana02g003662, Capana06g000526
GO:0008202	BP	p	steroid metabolic process	3/3489	50/35336	0.479572	4	3	1	Capana01g004230, Capana10g000838, Capana12g000817
GO:0009658	BP	p	chloroplast organization	3/3489	51/35336	0.480501	6	3	1	Capana02g001837, Capana03g000950, Capana11g001035
GO:0006644	BP	p	phospholipid metabolic process	11/3489	143/35336	0.481504	5	11	1	Capana00g001308, Capana01g001213, Capana01g002353, Capana02g002065, Capana02g002529, Capana03g002393, Capana04g000448, Capana04g002812, Capana10g000595, Capana12g000395, Capana12g001751
GO:0048522	BP	p	positive regulation of cellular process	17/3489	206/35336	0.483881	4	17	1	Capana00g004168, Capana00g004456, Capana01g001952, Capana01g003545, Capana01g004259, Capana01g004317, Capana03g000262, Capana03g000950, Capana03g001535, Capana05g001065, Capana06g002604, Capana07g000392, Capana08g001614, Capana08g002172, Capana09g000936, Capana10g000063, Capana12g000337
GO:1901564	BP	p	organonitrogen compound metabolic process	209/3489	2219/35336	0.484922	3	209	1	Capana00g000072, Capana00g000438, Capana00g000503, Capana00g000771, Capana00g001029, Capana00g001051, Capana00g001154, Capana00g001211, Capana00g001351, Capana00g001534, Capana00g001698, Capana00g002088, Capana00g002342, Capana00g002832, Capana00g002895, Capana00g003075, Capana00g003464, Capana00g003520, Capana00g003680, Capana00g003681, Capana00g003729, Capana00g003785, Capana00g004145, Capana00…
GO:0071554	BP	p	cell wall organization or biogenesis	25/3489	294/35336	0.491912	2	25	1	Capana00g002364, Capana01g000239, Capana01g003014, Capana01g003313, Capana01g003423, Capana01g004289, Capana02g002160, Capana02g002366, Capana03g000565, Capana03g000842, Capana03g004113, Capana04g001173, Capana04g002231, Capana04g002522, Capana05g000891, Capana07g000060, Capana08g000611, Capana09g000072, Capana12g000234, Capana12g000235, Capana12g000237, Capana12g000238, Capana12g000239, Capana12…
GO:0033692	BP	p	cellular polysaccharide biosynthetic process	7/3489	96/35336	0.493881	6	7	1	Capana01g001537, Capana01g001956, Capana01g004289, Capana03g001313, Capana04g001173, Capana07g001970, Capana12g001371
GO:0043207	BP	p	response to external biotic stimulus	7/3489	97/35336	0.494561	3	7	1	Capana01g000239, Capana01g001523, Capana01g001685, Capana03g002238, Capana07g002094, Capana08g002211, Capana09g001782
GO:0051707	BP	p	response to other organism	7/3489	97/35336	0.494561	4	7	1	Capana01g000239, Capana01g001523, Capana01g001685, Capana03g002238, Capana07g002094, Capana08g002211, Capana09g001782
GO:0016226	BP	p	iron-sulfur cluster assembly	1/3489	24/35336	0.507021	6	1	1	Capana04g002818
GO:0031163	BP	p	metallo-sulfur cluster assembly	1/3489	24/35336	0.507021	5	1	1	Capana04g002818
GO:0006596	BP	p	polyamine biosynthetic process	1/3489	24/35336	0.507021	8	1	1	Capana06g001835
GO:0006595	BP	p	polyamine metabolic process	1/3489	24/35336	0.507021	7	1	1	Capana06g001835
GO:0019751	BP	p	polyol metabolic process	1/3489	25/35336	0.50728	5	1	1	Capana09g000201
GO:0046165	BP	p	alcohol biosynthetic process	1/3489	25/35336	0.50728	5	1	1	Capana10g000838
GO:0032886	BP	p	regulation of microtubule-based process	1/3489	25/35336	0.50728	4	1	1	Capana01g000425
GO:0006006	BP	p	glucose metabolic process	1/3489	25/35336	0.50728	6	1	1	Capana04g000802
GO:0006807	BP	p	nitrogen compound metabolic process	332/3489	3477/35336	0.510275	2	332	1	Capana00g000072, Capana00g000241, Capana00g000438, Capana00g000442, Capana00g000503, Capana00g000707, Capana00g000771, Capana00g000860, Capana00g000931, Capana00g001009, Capana00g001010, Capana00g001029, Capana00g001041, Capana00g001051, Capana00g001154, Capana00g001211, Capana00g001351, Capana00g001534, Capana00g001698, Capana00g002088, Capana00g002207, Capana00g002342, Capana00g002721, Capana00…
GO:0007034	BP	p	vacuolar transport	1/3489	27/35336	0.513151	4	1	1	Capana03g000205
GO:0007049	BP	p	cell cycle	1/3489	27/35336	0.513151	2	1	1	Capana09g002375
GO:0009606	BP	p	tropism	1/3489	27/35336	0.513151	3	1	1	Capana02g003662
GO:0034248	BP	p	regulation of cellular amide metabolic process	1/3489	28/35336	0.51845	5	1	1	Capana01g001952
GO:0006417	BP	p	regulation of translation	1/3489	28/35336	0.51845	7	1	1	Capana01g001952
GO:0006643	BP	p	membrane lipid metabolic process	4/3489	61/35336	0.519534	5	4	1	Capana01g001213, Capana02g002529, Capana03g002393, Capana12g001751
GO:0034660	BP	p	ncRNA metabolic process	21/3489	248/35336	0.521856	7	21	1	Capana01g001549, Capana02g001775, Capana03g001357, Capana03g003139, Capana03g003460, Capana04g000316, Capana04g000317, Capana06g000295, Capana06g000490, Capana06g002151, Capana06g002529, Capana08g001432, Capana08g002213, Capana09g000238, Capana09g001407, Capana10g000158, Capana10g000386, Capana11g000036, Capana11g001921, Capana12g001845, Capana12g002398
GO:0000271	BP	p	polysaccharide biosynthetic process	9/3489	116/35336	0.534045	5	9	1	Capana01g001537, Capana01g001956, Capana01g004289, Capana02g000827, Capana03g001313, Capana04g001173, Capana07g001970, Capana09g000072, Capana12g001371
GO:1901135	BP	p	carbohydrate derivative metabolic process	45/3489	501/35336	0.546472	3	45	1	Capana00g000771, Capana00g001351, Capana00g002320, Capana00g003785, Capana01g000239, Capana01g001213, Capana01g001843, Capana01g001874, Capana02g000060, Capana02g000864, Capana02g001753, Capana02g001836, Capana02g002529, Capana02g002840, Capana03g000098, Capana03g002393, Capana03g003995, Capana04g000254, Capana04g000950, Capana04g001789, Capana05g001105, Capana05g001308, Capana05g001356, Capana05…
GO:0034637	BP	p	cellular carbohydrate biosynthetic process	10/3489	127/35336	0.551142	5	10	1	Capana01g001537, Capana01g001956, Capana01g003777, Capana01g004289, Capana03g001313, Capana04g001173, Capana05g001390, Capana07g000086, Capana07g001970, Capana12g001371
GO:0046486	BP	p	glycerolipid metabolic process	10/3489	129/35336	0.55275	5	10	1	Capana00g001308, Capana01g001213, Capana01g002353, Capana02g002065, Capana02g002529, Capana03g002393, Capana04g000448, Capana04g002812, Capana12g000395, Capana12g001751
GO:0010468	BP	p	regulation of gene expression	103/3489	1105/35336	0.573009	5	103	1	Capana00g000791, Capana00g000845, Capana00g001997, Capana00g002721, Capana00g002722, Capana00g003170, Capana00g003180, Capana00g003424, Capana00g003865, Capana00g004168, Capana00g004205, Capana00g004649, Capana01g001690, Capana01g001952, Capana01g001969, Capana01g002094, Capana01g003025, Capana01g003402, Capana01g003545, Capana02g000137, Capana02g000157, Capana02g000403, Capana02g000407, Capana02…
GO:0048731	BP	p	system development	2/3489	35/35336	0.575253	3	2	1	Capana01g000239, Capana03g000590
GO:0048367	BP	p	shoot system development	2/3489	35/35336	0.575253	4	2	1	Capana01g000239, Capana03g000590
GO:0006468	BP	p	protein phosphorylation	2/3489	36/35336	0.576295	7	2	1	Capana01g000240, Capana11g000241
GO:0048608	BP	p	reproductive structure development	2/3489	36/35336	0.576295	3	2	1	Capana01g000239, Capana03g000590
GO:0016310	BP	p	phosphorylation	6/3489	80/35336	0.576635	5	6	1	Capana01g000240, Capana05g001105, Capana05g001356, Capana06g002716, Capana09g002228, Capana11g000241
GO:0006418	BP	p	tRNA aminoacylation for protein translation	6/3489	82/35336	0.577516	10	6	1	Capana03g003139, Capana06g002151, Capana08g001432, Capana08g002213, Capana09g001407, Capana10g000386
GO:0048285	BP	p	organelle fission	2/3489	37/35336	0.578458	5	2	1	Capana07g001011, Capana07g001012
GO:0032502	BP	p	developmental process	31/3489	349/35336	0.588875	1	31	1	Capana00g002504, Capana01g000146, Capana01g000239, Capana01g000425, Capana01g001523, Capana01g001723, Capana01g002588, Capana01g004230, Capana02g001382, Capana02g001837, Capana02g002920, Capana02g003232, Capana02g003480, Capana03g000590, Capana03g000950, Capana03g000968, Capana03g003228, Capana03g003656, Capana05g002045, Capana07g000392, Capana07g001106, Capana07g001503, Capana07g002094, Capana09…
GO:0010605	BP	p	negative regulation of macromolecule metabolic process	21/3489	242/35336	0.589821	5	21	1	Capana00g002721, Capana00g002722, Capana00g003865, Capana01g003025, Capana03g001302, Capana03g001304, Capana03g001305, Capana03g004637, Capana06g000559, Capana06g001650, Capana06g002049, Capana06g002050, Capana07g001363, Capana07g002313, Capana08g000619, Capana08g002485, Capana09g000149, Capana09g002337, Capana10g000733, Capana11g001709, Capana12g002509
GO:0071555	BP	p	cell wall organization	24/3489	273/35336	0.611133	5	24	1	Capana00g002364, Capana01g000239, Capana01g003014, Capana01g003313, Capana01g003423, Capana01g004289, Capana02g002160, Capana02g002366, Capana03g000565, Capana03g000842, Capana03g004113, Capana04g001173, Capana04g002231, Capana04g002522, Capana05g000891, Capana07g000060, Capana08g000611, Capana09g000072, Capana12g000234, Capana12g000235, Capana12g000237, Capana12g000238, Capana12g000239, Capana12…
GO:0051017	BP	p	actin filament bundle assembly	0/3489	10/35336	0.612559	7	0	1
GO:0006085	BP	p	acetyl-CoA biosynthetic process	0/3489	10/35336	0.612559	12	0	1
GO:0000079	BP	p	regulation of cyclin-dependent protein serine/threonine kinase activity	0/3489	10/35336	0.612559	11	0	1
GO:0061572	BP	p	actin filament bundle organization	0/3489	10/35336	0.612559	6	0	1
GO:0016554	BP	p	cytidine to uridine editing	0/3489	10/35336	0.612559	9	0	1
GO:0006542	BP	p	glutamine biosynthetic process	0/3489	10/35336	0.612559	10	0	1
GO:0002684	BP	p	positive regulation of immune system process	0/3489	10/35336	0.612559	4	0	1
GO:0002253	BP	p	activation of immune response	0/3489	10/35336	0.612559	6	0	1
GO:0019685	BP	p	photosynthesis, dark reaction	0/3489	10/35336	0.612559	5	0	1
GO:0016036	BP	p	cellular response to phosphate starvation	0/3489	10/35336	0.612559	7	0	1
GO:0034285	BP	p	response to disaccharide	0/3489	10/35336	0.612559	5	0	1
GO:0000244	BP	p	spliceosomal tri-snRNP complex assembly	0/3489	10/35336	0.612559	9	0	1
GO:1990748	BP	p	cellular detoxification	0/3489	10/35336	0.612559	2	0	1
GO:0022604	BP	p	regulation of cell morphogenesis	0/3489	10/35336	0.612559	5	0	1
GO:0071900	BP	p	regulation of protein serine/threonine kinase activity	0/3489	10/35336	0.612559	10	0	1
GO:0030042	BP	p	actin filament depolymerization	0/3489	10/35336	0.612559	8	0	1
GO:0019253	BP	p	reductive pentose-phosphate cycle	0/3489	10/35336	0.612559	6	0	1
GO:0009809	BP	p	lignin biosynthetic process	0/3489	10/35336	0.612559	6	0	1
GO:0045089	BP	p	positive regulation of innate immune response	0/3489	10/35336	0.612559	7	0	1
GO:1904029	BP	p	regulation of cyclin-dependent protein kinase activity	0/3489	10/35336	0.612559	10	0	1
GO:0042537	BP	p	benzene-containing compound metabolic process	0/3489	10/35336	0.612559	4	0	1
GO:0051261	BP	p	protein depolymerization	0/3489	10/35336	0.612559	7	0	1
GO:0050778	BP	p	positive regulation of immune response	0/3489	10/35336	0.612559	5	0	1
GO:0051225	BP	p	spindle assembly	0/3489	10/35336	0.612559	8	0	1
GO:0048284	BP	p	organelle fusion	0/3489	10/35336	0.612559	5	0	1
GO:0043543	BP	p	protein acylation	0/3489	10/35336	0.612559	7	0	1
GO:0002218	BP	p	activation of innate immune response	0/3489	10/35336	0.612559	8	0	1
GO:0031348	BP	p	negative regulation of defense response	0/3489	10/35336	0.612559	6	0	1
GO:0009269	BP	p	response to desiccation	0/3489	10/35336	0.612559	6	0	1
GO:0045787	BP	p	positive regulation of cell cycle	0/3489	10/35336	0.612559	5	0	1
GO:0070475	BP	p	rRNA base methylation	0/3489	10/35336	0.612559	12	0	1
GO:0031325	BP	p	positive regulation of cellular metabolic process	15/3489	176/35336	0.614008	5	15	1	Capana00g004168, Capana01g001952, Capana01g003545, Capana01g004259, Capana01g004317, Capana03g000262, Capana03g001535, Capana05g001065, Capana06g002604, Capana07g000392, Capana08g001614, Capana08g002172, Capana09g000936, Capana10g000063, Capana12g000337
GO:0009893	BP	p	positive regulation of metabolic process	15/3489	178/35336	0.614264	4	15	1	Capana00g004168, Capana01g001952, Capana01g003545, Capana01g004259, Capana01g004317, Capana03g000262, Capana03g001535, Capana05g001065, Capana06g002604, Capana07g000392, Capana08g001614, Capana08g002172, Capana09g000936, Capana10g000063, Capana12g000337
GO:0033046	BP	p	negative regulation of sister chromatid segregation	0/3489	11/35336	0.615895	8	0	1
GO:0071616	BP	p	acyl-CoA biosynthetic process	0/3489	11/35336	0.615895	11	0	1
GO:0045841	BP	p	negative regulation of mitotic metaphase/anaphase transition	0/3489	11/35336	0.615895	11	0	1
GO:0006488	BP	p	dolichol-linked oligosaccharide biosynthetic process	0/3489	11/35336	0.615895	6	0	1
GO:0033048	BP	p	negative regulation of mitotic sister chromatid segregation	0/3489	11/35336	0.615895	9	0	1
GO:0031577	BP	p	spindle checkpoint signaling	0/3489	11/35336	0.615895	9	0	1
GO:0009640	BP	p	photomorphogenesis	0/3489	11/35336	0.615895	6	0	1
GO:0007094	BP	p	mitotic spindle assembly checkpoint signaling	0/3489	11/35336	0.615895	12	0	1
GO:0006568	BP	p	tryptophan metabolic process	0/3489	11/35336	0.615895	8	0	1
GO:1902100	BP	p	negative regulation of metaphase/anaphase transition of cell cycle	0/3489	11/35336	0.615895	9	0	1
GO:2000816	BP	p	negative regulation of mitotic sister chromatid separation	0/3489	11/35336	0.615895	10	0	1
[truncated: 3,783 more rows]
