# Supplementary material for: Transcriptome data reveal gene clusters and key genes in pepper response to heat shock
Source: Front Plant Sci. 2022 Sep 21;13:946475. doi: 10.3389/fpls.2022.946475 (PMC9532576; doi:10.3389/fpls.2022.946475)
Supplement: Supplementary file 7 [file Table_7.XLSX]

## Sheet: Sheet1
Supplementary-Table S7 All GO terms enrichment in leaf Down regulated genes
GO	NS	enrichment	name	ratio_in_study	ratio_in_pop	p_uncorrected	depth	study_count	p_fdr_bh	study_items
GO:0009765	BP	e	photosynthesis, light harvesting	28/3837	33/35336	1.25898e-22	4	28	1.81954e-19	Capana00g000031, Capana00g002793, Capana00g002794, Capana00g002795, Capana00g002796, Capana00g002797, Capana00g002798, Capana00g002799, Capana00g002800, Capana00g002801, Capana00g002802, Capana01g000647, Capana01g002398, Capana03g000797, Capana03g003212, Capana04g002819, Capana04g002820, Capana05g002549, Capana05g002550, Capana07g001245, Capana07g002240, Capana08g000250, Capana08g000679, Capana08…
GO:0005976	BP	e	polysaccharide metabolic process	80/3837	294/35336	6.33254e-15	4	80	4.57605e-12	Capana00g003007, Capana00g003266, Capana00g003397, Capana00g004152, Capana00g004214, Capana01g000041, Capana01g000106, Capana01g000107, Capana01g000108, Capana01g000166, Capana01g000582, Capana01g000793, Capana01g001537, Capana01g002814, Capana01g002934, Capana01g003584, Capana01g003760, Capana02g000813, Capana02g002154, Capana02g002159, Capana02g002479, Capana02g002622, Capana02g002921, Capana02…
GO:0005975	BP	e	carbohydrate metabolic process	178/3837	986/35336	9.84318e-12	3	178	4.37719e-09	Capana00g000074, Capana00g000332, Capana00g000651, Capana00g001331, Capana00g001726, Capana00g002906, Capana00g003007, Capana00g003222, Capana00g003266, Capana00g003397, Capana00g003407, Capana00g003603, Capana00g003957, Capana00g004152, Capana00g004214, Capana00g004702, Capana00g004915, Capana01g000009, Capana01g000041, Capana01g000106, Capana01g000107, Capana01g000108, Capana01g000166, Capana01…
GO:0044262	BP	e	cellular carbohydrate metabolic process	58/3837	218/35336	7.75511e-11	4	58	1.72432e-08	Capana00g001331, Capana00g003397, Capana01g000041, Capana01g000106, Capana01g000107, Capana01g000108, Capana01g000166, Capana01g000524, Capana01g001537, Capana01g002934, Capana01g003760, Capana02g000813, Capana02g002154, Capana02g002921, Capana02g003056, Capana03g001353, Capana03g001730, Capana03g002431, Capana03g002535, Capana03g002554, Capana03g003419, Capana03g003654, Capana03g003674, Capana03…
GO:0044264	BP	e	cellular polysaccharide metabolic process	48/3837	166/35336	1.28435e-10	5	48	2.56029e-08	Capana00g003397, Capana01g000041, Capana01g000106, Capana01g000107, Capana01g000108, Capana01g000166, Capana01g001537, Capana01g002934, Capana01g003760, Capana02g000813, Capana02g002154, Capana02g002921, Capana02g003056, Capana03g001730, Capana03g002431, Capana03g002535, Capana03g003419, Capana03g003654, Capana03g003674, Capana04g000195, Capana04g001112, Capana04g001114, Capana04g001270, Capana04…
GO:0071554	BP	e	cell wall organization or biogenesis	70/3837	294/35336	1.95634e-10	2	70	3.76986e-08	Capana00g003007, Capana00g003266, Capana00g003407, Capana00g004152, Capana00g004214, Capana01g000106, Capana01g000107, Capana01g000108, Capana01g000582, Capana01g001131, Capana01g002814, Capana01g003584, Capana02g000813, Capana02g002154, Capana02g002159, Capana02g002211, Capana02g002622, Capana02g002921, Capana02g003211, Capana02g003358, Capana03g000068, Capana03g000069, Capana03g000798, Capana03…
GO:0000272	BP	e	polysaccharide catabolic process	43/3837	146/35336	6.12541e-10	5	43	9.57054e-08	Capana00g003007, Capana00g003266, Capana00g003397, Capana00g004152, Capana01g000041, Capana01g000166, Capana01g000582, Capana01g000793, Capana01g002814, Capana01g003584, Capana01g003760, Capana02g002159, Capana02g002479, Capana02g002622, Capana02g003577, Capana03g000068, Capana03g000069, Capana03g001297, Capana03g002040, Capana03g002535, Capana03g003650, Capana03g003653, Capana03g003654, Capana03…
GO:0071555	BP	e	cell wall organization	65/3837	273/35336	9.32232e-10	5	65	1.34731e-07	Capana00g003007, Capana00g003266, Capana00g003407, Capana00g004152, Capana00g004214, Capana01g000106, Capana01g000107, Capana01g000108, Capana01g000582, Capana01g001131, Capana01g002814, Capana01g003584, Capana02g000813, Capana02g002154, Capana02g002159, Capana02g002211, Capana02g002622, Capana02g002921, Capana02g003211, Capana02g003358, Capana03g000068, Capana03g000069, Capana03g000798, Capana03…
GO:0045229	BP	e	external encapsulating structure organization	68/3837	305/35336	8.22682e-09	4	68	9.90817e-07	Capana00g003007, Capana00g003266, Capana00g003407, Capana00g004152, Capana00g004214, Capana01g000106, Capana01g000107, Capana01g000108, Capana01g000582, Capana01g001131, Capana01g002814, Capana01g003584, Capana02g000813, Capana02g002154, Capana02g002159, Capana02g002211, Capana02g002622, Capana02g002921, Capana02g003211, Capana02g003258, Capana02g003358, Capana03g000068, Capana03g000069, Capana03…
GO:0009698	BP	e	phenylpropanoid metabolic process	23/3837	58/35336	1.22082e-08	4	23	1.41151e-06	Capana00g000104, Capana00g003499, Capana00g004461, Capana02g002722, Capana02g003073, Capana02g003075, Capana03g000578, Capana03g001810, Capana03g001811, Capana05g001566, Capana05g002031, Capana05g002035, Capana05g002064, Capana05g002065, Capana05g002560, Capana06g000370, Capana09g001569, Capana09g001667, Capana09g002190, Capana09g002199, Capana09g002200, Capana10g001373, Capana10g001697
GO:0030243	BP	e	cellulose metabolic process	22/3837	55/35336	2.09104e-08	8	22	2.28081e-06	Capana00g003397, Capana01g000041, Capana01g000106, Capana01g000107, Capana01g000108, Capana01g000166, Capana02g000813, Capana03g001730, Capana03g002535, Capana03g003419, Capana03g003654, Capana03g003674, Capana04g000195, Capana04g001270, Capana07g001101, Capana07g001323, Capana07g001384, Capana07g002310, Capana08g002622, Capana12g001072, Capana12g001214, Capana12g002578
GO:0016052	BP	e	carbohydrate catabolic process	50/3837	203/35336	2.28104e-08	4	50	2.44198e-06	Capana00g000332, Capana00g003007, Capana00g003266, Capana00g003397, Capana00g004152, Capana01g000041, Capana01g000166, Capana01g000582, Capana01g000793, Capana01g002814, Capana01g003584, Capana01g003760, Capana02g000489, Capana02g002159, Capana02g002479, Capana02g002621, Capana02g002622, Capana02g002913, Capana02g003577, Capana03g000068, Capana03g000069, Capana03g001297, Capana03g002040, Capana03…
GO:0044042	BP	e	glucan metabolic process	37/3837	131/35336	3.19575e-08	5	37	3.24116e-06	Capana00g003397, Capana01g000041, Capana01g000106, Capana01g000107, Capana01g000108, Capana01g000166, Capana01g001537, Capana01g002934, Capana02g000813, Capana02g002154, Capana02g002921, Capana03g001730, Capana03g002431, Capana03g002535, Capana03g003419, Capana03g003654, Capana03g003674, Capana04g000195, Capana04g001270, Capana04g002527, Capana06g000734, Capana07g000061, Capana07g001101, Capana07…
GO:0006073	BP	e	cellular glucan metabolic process	37/3837	131/35336	3.19575e-08	6	37	3.24116e-06	Capana00g003397, Capana01g000041, Capana01g000106, Capana01g000107, Capana01g000108, Capana01g000166, Capana01g001537, Capana01g002934, Capana02g000813, Capana02g002154, Capana02g002921, Capana03g001730, Capana03g002431, Capana03g002535, Capana03g003419, Capana03g003654, Capana03g003674, Capana04g000195, Capana04g001270, Capana04g002527, Capana06g000734, Capana07g000061, Capana07g001101, Capana07…
GO:0019748	BP	e	secondary metabolic process	23/3837	64/35336	1.06257e-07	2	23	1.04114e-05	Capana00g000104, Capana00g003499, Capana00g004461, Capana02g002722, Capana02g003073, Capana02g003075, Capana03g000578, Capana03g001810, Capana03g001811, Capana05g001566, Capana05g002031, Capana05g002035, Capana05g002064, Capana05g002065, Capana05g002560, Capana06g000370, Capana09g001569, Capana09g001667, Capana09g002190, Capana09g002199, Capana09g002200, Capana10g001373, Capana10g001697
GO:0015979	BP	e	photosynthesis	34/3837	124/35336	2.47118e-07	3	34	2.16701e-05	Capana00g000447, Capana00g000668, Capana00g001213, Capana01g003260, Capana01g003910, Capana01g004493, Capana02g000541, Capana02g001322, Capana02g002133, Capana03g000290, Capana03g000791, Capana03g000895, Capana03g000905, Capana04g000192, Capana05g000104, Capana05g001233, Capana06g000112, Capana06g000231, Capana06g000232, Capana06g001274, Capana06g001397, Capana06g001714, Capana07g002445, Capana07…
GO:0010410	BP	e	hemicellulose metabolic process	21/3837	58/35336	3.25709e-07	7	21	2.76901e-05	Capana01g003760, Capana02g002154, Capana02g002921, Capana02g003056, Capana04g001112, Capana04g001114, Capana04g001648, Capana04g002527, Capana07g000061, Capana07g001548, Capana08g000111, Capana08g001512, Capana08g001805, Capana08g002058, Capana08g002326, Capana09g002099, Capana09g002242, Capana10g001922, Capana11g000143, Capana11g001329, Capana12g002034
GO:0051726	BP	e	regulation of cell cycle	28/3837	95/35336	5.57515e-07	4	28	4.41506e-05	Capana01g003550, Capana02g000829, Capana02g000887, Capana02g001001, Capana02g002073, Capana02g003338, Capana02g003547, Capana02g003646, Capana03g002178, Capana04g000026, Capana04g000600, Capana05g000105, Capana05g000733, Capana06g002253, Capana07g001617, Capana07g001724, Capana07g001732, Capana07g001835, Capana08g001455, Capana08g001772, Capana08g001773, Capana08g002318, Capana08g002395, Capana09…
GO:0010383	BP	e	cell wall polysaccharide metabolic process	22/3837	66/35336	8.92204e-07	6	22	6.87711e-05	Capana01g003760, Capana02g000813, Capana02g002154, Capana02g002921, Capana02g003056, Capana04g001112, Capana04g001114, Capana04g001648, Capana04g002527, Capana07g000061, Capana07g001548, Capana08g000111, Capana08g001512, Capana08g001805, Capana08g002058, Capana08g002326, Capana09g002099, Capana09g002242, Capana10g001922, Capana11g000143, Capana11g001329, Capana12g002034
GO:0044036	BP	e	cell wall macromolecule metabolic process	25/3837	84/35336	1.814e-06	5	25	0.000126346	Capana00g003222, Capana01g003760, Capana02g000813, Capana02g002154, Capana02g002478, Capana02g002479, Capana02g002921, Capana02g003056, Capana04g001112, Capana04g001114, Capana04g001648, Capana04g002527, Capana07g000061, Capana07g001548, Capana08g000111, Capana08g001512, Capana08g001805, Capana08g002058, Capana08g002326, Capana09g002099, Capana09g002242, Capana10g001922, Capana11g000143, Capana11…
GO:0009699	BP	e	phenylpropanoid biosynthetic process	10/3837	17/35336	2.1271e-06	5	10	0.000142049	Capana00g003499, Capana02g003073, Capana02g003075, Capana03g001810, Capana03g001811, Capana05g002560, Capana09g002190, Capana09g002199, Capana09g002200, Capana10g001697
GO:0008150	BP	e	biological_process	1248/3837	10321/35336	2.13773e-06	0	1248	0.000142049	Capana00g000031, Capana00g000074, Capana00g000104, Capana00g000130, Capana00g000145, Capana00g000198, Capana00g000316, Capana00g000323, Capana00g000332, Capana00g000397, Capana00g000438, Capana00g000447, Capana00g000453, Capana00g000469, Capana00g000516, Capana00g000651, Capana00g000659, Capana00g000668, Capana00g000684, Capana00g000734, Capana00g000742, Capana00g000839, Capana00g001177, Capana00…
GO:0007017	BP	e	microtubule-based process	52/3837	244/35336	2.18308e-06	2	52	0.000143414	Capana00g001277, Capana00g001340, Capana00g001854, Capana00g003271, Capana00g004217, Capana00g004468, Capana00g004601, Capana00g004674, Capana01g000187, Capana01g001402, Capana01g002355, Capana01g002391, Capana01g002392, Capana01g003718, Capana02g003379, Capana03g000270, Capana03g000720, Capana03g000959, Capana03g002234, Capana03g002451, Capana03g002452, Capana03g003667, Capana03g003875, Capana03…
GO:0051273	BP	e	beta-glucan metabolic process	23/3837	75/35336	2.62395e-06	7	23	0.000168545	Capana00g003397, Capana01g000041, Capana01g000106, Capana01g000107, Capana01g000108, Capana01g000166, Capana01g001537, Capana02g000813, Capana03g001730, Capana03g002535, Capana03g003419, Capana03g003654, Capana03g003674, Capana04g000195, Capana04g001270, Capana07g001101, Capana07g001323, Capana07g001384, Capana07g002310, Capana08g002622, Capana12g001072, Capana12g001214, Capana12g002578
GO:0006334	BP	e	nucleosome assembly	20/3837	60/35336	2.76778e-06	8	20	0.00017583	Capana02g000146, Capana03g000773, Capana03g003363, Capana03g004550, Capana04g000318, Capana05g000360, Capana05g000818, Capana06g000115, Capana06g000438, Capana06g000440, Capana06g000447, Capana06g000449, Capana06g000450, Capana06g001019, Capana06g002754, Capana06g002755, Capana06g002757, Capana06g002758, Capana11g000699, Capana12g002554
GO:0051275	BP	e	beta-glucan catabolic process	11/3837	21/35336	3.04048e-06	8	11	0.000189	Capana00g003397, Capana01g000041, Capana01g000166, Capana03g002535, Capana03g003654, Capana04g000195, Capana07g001323, Capana07g002310, Capana08g002622, Capana12g001072, Capana12g002578
GO:0030245	BP	e	cellulose catabolic process	11/3837	21/35336	3.04048e-06	9	11	0.000189	Capana00g003397, Capana01g000041, Capana01g000166, Capana03g002535, Capana03g003654, Capana04g000195, Capana07g001323, Capana07g002310, Capana08g002622, Capana12g001072, Capana12g002578
GO:0050896	BP	e	response to stimulus	165/3837	1068/35336	3.15e-06	1	165	0.000193725	Capana00g001177, Capana00g002120, Capana00g002127, Capana00g002177, Capana00g002760, Capana00g002831, Capana00g003114, Capana00g003773, Capana00g004684, Capana00g004834, Capana00g004882, Capana00g004955, Capana00g005039, Capana01g000397, Capana01g000511, Capana01g001154, Capana01g001553, Capana01g001554, Capana01g001732, Capana01g002355, Capana01g002506, Capana01g002507, Capana01g002836, Capana01…
GO:0071669	BP	e	plant-type cell wall organization or biogenesis	19/3837	56/35336	3.62229e-06	3	19	0.000213678	Capana02g000813, Capana02g002211, Capana02g003358, Capana03g000798, Capana03g001459, Capana04g000153, Capana04g001648, Capana05g000884, Capana06g000414, Capana06g002308, Capana06g002707, Capana07g000861, Capana09g001829, Capana09g002099, Capana10g000708, Capana11g001329, Capana11g001836, Capana11g001999, Capana12g002034
GO:0010564	BP	e	regulation of cell cycle process	19/3837	56/35336	3.62229e-06	5	19	0.000213678	Capana02g000829, Capana02g000887, Capana02g001001, Capana02g003338, Capana02g003547, Capana04g000026, Capana04g000600, Capana05g000105, Capana05g000733, Capana06g002253, Capana07g001724, Capana07g001732, Capana08g001772, Capana08g001773, Capana08g002318, Capana09g000587, Capana09g002000, Capana11g001161, Capana11g001220
GO:0006928	BP	e	movement of cell or subcellular component	35/3837	142/35336	3.98743e-06	2	35	0.000228231	Capana00g001277, Capana00g001340, Capana00g003271, Capana00g004217, Capana00g004601, Capana00g004674, Capana01g002391, Capana01g002392, Capana03g000270, Capana03g000720, Capana03g000959, Capana03g002234, Capana03g003667, Capana03g003875, Capana03g004183, Capana04g000573, Capana04g000701, Capana04g000862, Capana04g000863, Capana04g002830, Capana04g002831, Capana06g000474, Capana07g002346, Capana07…
GO:0007018	BP	e	microtubule-based movement	35/3837	142/35336	3.98743e-06	3	35	0.000228231	Capana00g001277, Capana00g001340, Capana00g003271, Capana00g004217, Capana00g004601, Capana00g004674, Capana01g002391, Capana01g002392, Capana03g000270, Capana03g000720, Capana03g000959, Capana03g002234, Capana03g003667, Capana03g003875, Capana03g004183, Capana04g000573, Capana04g000701, Capana04g000862, Capana04g000863, Capana04g002830, Capana04g002831, Capana06g000474, Capana07g002346, Capana07…
GO:0030001	BP	e	metal ion transport	29/3837	110/35336	4.32503e-06	6	29	0.000242748	Capana00g000839, Capana00g001990, Capana00g002248, Capana00g002500, Capana00g002501, Capana00g003769, Capana00g004071, Capana00g004073, Capana01g001535, Capana01g002986, Capana02g001777, Capana03g002299, Capana03g004090, Capana03g004599, Capana04g000139, Capana05g000183, Capana05g000780, Capana05g001038, Capana05g001880, Capana06g000782, Capana07g000754, Capana07g001979, Capana08g002063, Capana11…
GO:0009416	BP	e	response to light stimulus	29/3837	110/35336	4.32503e-06	4	29	0.000242748	Capana00g001177, Capana00g003773, Capana01g000397, Capana02g000008, Capana02g001584, Capana02g001650, Capana02g002913, Capana03g000656, Capana03g000772, Capana03g000865, Capana03g001084, Capana03g001085, Capana03g003212, Capana03g003930, Capana05g002211, Capana05g002550, Capana06g001020, Capana07g001245, Capana07g002089, Capana07g002213, Capana08g000250, Capana08g000628, Capana08g002312, Capana10…
GO:0120254	BP	e	olefinic compound metabolic process	7/3837	9/35336	5.2253e-06	3	7	0.000290456	Capana00g003499, Capana01g004230, Capana02g003105, Capana05g002560, Capana09g002190, Capana09g002199, Capana09g002200
GO:0006558	BP	e	L-phenylalanine metabolic process	9/3837	15/35336	5.63796e-06	9	9	0.000301787	Capana00g003499, Capana02g002204, Capana02g002205, Capana05g002560, Capana06g000585, Capana09g002190, Capana09g002199, Capana09g002200, Capana11g000245
GO:1902221	BP	e	erythrose 4-phosphate/phosphoenolpyruvate family amino acid metabolic process	9/3837	15/35336	5.63796e-06	8	9	0.000301787	Capana00g003499, Capana02g002204, Capana02g002205, Capana05g002560, Capana06g000585, Capana09g002190, Capana09g002199, Capana09g002200, Capana11g000245
GO:0072330	BP	e	monocarboxylic acid biosynthetic process	28/3837	106/35336	6.02905e-06	7	28	0.000319761	Capana00g003499, Capana00g004724, Capana01g003260, Capana02g000554, Capana02g002775, Capana02g003105, Capana03g000452, Capana03g000656, Capana03g001365, Capana03g004592, Capana04g000454, Capana04g002861, Capana05g002560, Capana06g000897, Capana06g002803, Capana06g002926, Capana08g000628, Capana09g000140, Capana09g000376, Capana09g002190, Capana09g002199, Capana09g002200, Capana10g000625, Capana11…
GO:0051783	BP	e	regulation of nuclear division	10/3837	19/35336	8.22414e-06	6	10	0.000417012	Capana04g000026, Capana04g000600, Capana06g002253, Capana07g001732, Capana08g001772, Capana08g001773, Capana08g002318, Capana10g002207, Capana11g001161, Capana11g001220
GO:0009808	BP	e	lignin metabolic process	17/3837	49/35336	8.29551e-06	5	17	0.000417012	Capana00g000104, Capana00g004461, Capana02g002722, Capana02g003073, Capana02g003075, Capana03g001810, Capana03g001811, Capana05g001566, Capana05g002031, Capana05g002035, Capana05g002064, Capana05g002065, Capana06g000370, Capana09g001569, Capana09g001667, Capana10g001373, Capana10g001697
GO:0034728	BP	e	nucleosome organization	20/3837	64/35336	8.43625e-06	6	20	0.000420431	Capana02g000146, Capana03g000773, Capana03g003363, Capana03g004550, Capana04g000318, Capana05g000360, Capana05g000818, Capana06g000115, Capana06g000438, Capana06g000440, Capana06g000447, Capana06g000449, Capana06g000450, Capana06g001019, Capana06g002754, Capana06g002755, Capana06g002757, Capana06g002758, Capana11g000699, Capana12g002554
GO:0009314	BP	e	response to radiation	29/3837	112/35336	8.86641e-06	3	29	0.000438092	Capana00g001177, Capana00g003773, Capana01g000397, Capana02g000008, Capana02g001584, Capana02g001650, Capana02g002913, Capana03g000656, Capana03g000772, Capana03g000865, Capana03g001084, Capana03g001085, Capana03g003212, Capana03g003930, Capana05g002211, Capana05g002550, Capana06g001020, Capana07g001245, Capana07g002089, Capana07g002213, Capana08g000250, Capana08g000628, Capana08g002312, Capana10…
GO:0120255	BP	e	olefinic compound biosynthetic process	6/3837	7/35336	1.0372e-05	4	6	0.000503872	Capana00g003499, Capana02g003105, Capana05g002560, Capana09g002190, Capana09g002199, Capana09g002200
GO:0045490	BP	e	pectin catabolic process	25/3837	92/35336	1.08972e-05	7	25	0.000524974	Capana00g003007, Capana00g003266, Capana00g004152, Capana01g000582, Capana01g002814, Capana01g003584, Capana02g002159, Capana02g002622, Capana02g003577, Capana03g000068, Capana03g000069, Capana03g001297, Capana03g002040, Capana03g003650, Capana03g003653, Capana03g004371, Capana05g001620, Capana06g000165, Capana06g000917, Capana08g001455, Capana08g001555, Capana09g001107, Capana09g002252, Capana11…
GO:0045488	BP	e	pectin metabolic process	29/3837	115/35336	1.2848e-05	6	29	0.000606982	Capana00g003007, Capana00g003266, Capana00g004152, Capana00g004214, Capana01g000582, Capana01g002814, Capana01g003584, Capana02g002159, Capana02g002622, Capana02g003211, Capana02g003577, Capana03g000068, Capana03g000069, Capana03g001297, Capana03g002040, Capana03g003650, Capana03g003653, Capana03g004371, Capana05g001620, Capana06g000165, Capana06g000201, Capana06g000917, Capana08g001455, Capana08…
GO:0010393	BP	e	galacturonan metabolic process	29/3837	115/35336	1.2848e-05	5	29	0.000606982	Capana00g003007, Capana00g003266, Capana00g004152, Capana00g004214, Capana01g000582, Capana01g002814, Capana01g003584, Capana02g002159, Capana02g002622, Capana02g003211, Capana02g003577, Capana03g000068, Capana03g000069, Capana03g001297, Capana03g002040, Capana03g003650, Capana03g003653, Capana03g004371, Capana05g001620, Capana06g000165, Capana06g000201, Capana06g000917, Capana08g001455, Capana08…
GO:0009685	BP	e	gibberellin metabolic process	5/3837	5/35336	1.50613e-05	8	5	0.000674957	Capana01g001332, Capana01g002809, Capana03g002435, Capana05g002224, Capana11g000564
GO:0016101	BP	e	diterpenoid metabolic process	5/3837	5/35336	1.50613e-05	7	5	0.000674957	Capana01g001332, Capana01g002809, Capana03g002435, Capana05g002224, Capana11g000564
GO:0042886	BP	e	amide transport	14/3837	37/35336	1.66038e-05	5	14	0.000732721	Capana00g003510, Capana00g003980, Capana00g004312, Capana01g004403, Capana06g000305, Capana06g000306, Capana06g000488, Capana06g001688, Capana09g001595, Capana10g001656, Capana10g001657, Capana11g001561, Capana11g002311, Capana12g000520
GO:0009251	BP	e	glucan catabolic process	11/3837	25/35336	2.53938e-05	6	11	0.00107901	Capana00g003397, Capana01g000041, Capana01g000166, Capana03g002535, Capana03g003654, Capana04g000195, Capana07g001323, Capana07g002310, Capana08g002622, Capana12g001072, Capana12g002578
GO:0044550	BP	e	secondary metabolite biosynthetic process	10/3837	21/35336	2.55708e-05	3	10	0.00107901	Capana00g003499, Capana02g003073, Capana02g003075, Capana03g001810, Capana03g001811, Capana05g002560, Capana09g002190, Capana09g002199, Capana09g002200, Capana10g001697
GO:0006260	BP	e	DNA replication	24/3837	92/35336	3.3824e-05	6	24	0.00139669	Capana00g001934, Capana00g004834, Capana00g004882, Capana01g000304, Capana02g003081, Capana02g003646, Capana03g000642, Capana03g000868, Capana03g001298, Capana03g001536, Capana04g002625, Capana05g000382, Capana06g000377, Capana06g000704, Capana06g001748, Capana08g000709, Capana08g000939, Capana08g001732, Capana09g002317, Capana09g002423, Capana10g002120, Capana11g001693, Capana11g002349, Capana11…
GO:0033043	BP	e	regulation of organelle organization	15/3837	44/35336	3.54555e-05	5	15	0.00144344	Capana00g004305, Capana02g000829, Capana02g000887, Capana04g000026, Capana04g000600, Capana06g002253, Capana07g001724, Capana07g001732, Capana08g001772, Capana08g001773, Capana08g002318, Capana09g000587, Capana10g002207, Capana11g001161, Capana11g001220
GO:0042546	BP	e	cell wall biogenesis	15/3837	44/35336	3.54555e-05	4	15	0.00144344	Capana02g000813, Capana02g002154, Capana02g002921, Capana04g001648, Capana04g002527, Capana07g000061, Capana07g001548, Capana08g000111, Capana08g001512, Capana09g002099, Capana09g002242, Capana11g000143, Capana11g001329, Capana11g001999, Capana12g002034
GO:0007346	BP	e	regulation of mitotic cell cycle	11/3837	26/35336	3.96962e-05	5	11	0.00154016	Capana03g002178, Capana04g000026, Capana04g000600, Capana06g002253, Capana07g001732, Capana07g001835, Capana08g001772, Capana08g001773, Capana08g002318, Capana11g001161, Capana11g001220
GO:0007088	BP	e	regulation of mitotic nuclear division	9/3837	18/35336	4.03594e-05	7	9	0.00155545	Capana04g000026, Capana04g000600, Capana06g002253, Capana07g001732, Capana08g001772, Capana08g001773, Capana08g002318, Capana11g001161, Capana11g001220
GO:0006857	BP	e	oligopeptide transport	13/3837	35/35336	4.17694e-05	7	13	0.00157823	Capana00g003510, Capana00g003980, Capana00g004312, Capana01g004403, Capana06g000305, Capana06g000306, Capana06g000488, Capana06g001688, Capana09g001595, Capana10g001656, Capana10g001657, Capana11g001561, Capana12g000520
GO:0010817	BP	e	regulation of hormone levels	16/3837	50/35336	4.77015e-05	3	16	0.00176611	Capana00g000659, Capana00g003773, Capana00g003808, Capana01g000129, Capana01g003019, Capana02g003400, Capana03g000765, Capana04g000295, Capana04g000690, Capana06g001405, Capana07g001945, Capana09g000355, Capana09g001075, Capana10g002091, Capana10g002459, Capana11g002336
GO:0065004	BP	e	protein-DNA complex assembly	20/3837	72/35336	5.70237e-05	7	20	0.00202242	Capana02g000146, Capana03g000773, Capana03g003363, Capana03g004550, Capana04g000318, Capana05g000360, Capana05g000818, Capana06g000115, Capana06g000438, Capana06g000440, Capana06g000447, Capana06g000449, Capana06g000450, Capana06g001019, Capana06g002754, Capana06g002755, Capana06g002757, Capana06g002758, Capana11g000699, Capana12g002554
GO:0015833	BP	e	peptide transport	13/3837	36/35336	5.88976e-05	6	13	0.00207614	Capana00g003510, Capana00g003980, Capana00g004312, Capana01g004403, Capana06g000305, Capana06g000306, Capana06g000488, Capana06g001688, Capana09g001595, Capana10g001656, Capana10g001657, Capana11g001561, Capana12g000520
GO:0009803	BP	e	cinnamic acid metabolic process	5/3837	6/35336	8.22001e-05	7	5	0.00281183	Capana00g003499, Capana05g002560, Capana09g002190, Capana09g002199, Capana09g002200
GO:0009800	BP	e	cinnamic acid biosynthetic process	5/3837	6/35336	8.22001e-05	8	5	0.00281183	Capana00g003499, Capana05g002560, Capana09g002190, Capana09g002199, Capana09g002200
GO:0034637	BP	e	cellular carbohydrate biosynthetic process	29/3837	127/35336	8.71701e-05	5	29	0.00294696	Capana00g001331, Capana01g000106, Capana01g000107, Capana01g000108, Capana01g000524, Capana01g001537, Capana01g002934, Capana02g000813, Capana02g003056, Capana03g001730, Capana03g002431, Capana03g002554, Capana03g003419, Capana03g003674, Capana04g001270, Capana04g001648, Capana05g002020, Capana06g000734, Capana06g001686, Capana07g001101, Capana07g001384, Capana08g001805, Capana08g002326, Capana08…
GO:0044247	BP	e	cellular polysaccharide catabolic process	11/3837	28/35336	8.97661e-05	6	11	0.00301708	Capana00g003397, Capana01g000041, Capana01g000166, Capana03g002535, Capana03g003654, Capana04g000195, Capana07g001323, Capana07g002310, Capana08g002622, Capana12g001072, Capana12g002578
GO:0009664	BP	e	plant-type cell wall organization	13/3837	38/35336	0.000112039	6	13	0.00365931	Capana02g000813, Capana02g002211, Capana02g003358, Capana03g000798, Capana04g000153, Capana05g000884, Capana06g000414, Capana06g002308, Capana06g002707, Capana07g000861, Capana09g001829, Capana11g001329, Capana11g001836
GO:0000271	BP	e	polysaccharide biosynthetic process	27/3837	116/35336	0.000122126	5	27	0.00392228	Capana00g004214, Capana01g000106, Capana01g000107, Capana01g000108, Capana01g001537, Capana01g002934, Capana02g000813, Capana02g003056, Capana02g003211, Capana03g001730, Capana03g002431, Capana03g003419, Capana03g003674, Capana04g001270, Capana04g001648, Capana06g000201, Capana06g000734, Capana07g001101, Capana07g001384, Capana08g001805, Capana08g002326, Capana08g002556, Capana09g002099, Capana10…
GO:0071824	BP	e	protein-DNA complex subunit organization	20/3837	76/35336	0.000129999	5	20	0.00413054	Capana02g000146, Capana03g000773, Capana03g003363, Capana03g004550, Capana04g000318, Capana05g000360, Capana05g000818, Capana06g000115, Capana06g000438, Capana06g000440, Capana06g000447, Capana06g000449, Capana06g000450, Capana06g001019, Capana06g002754, Capana06g002755, Capana06g002757, Capana06g002758, Capana11g000699, Capana12g002554
GO:0045491	BP	e	xylan metabolic process	11/3837	29/35336	0.00013047	8	11	0.00413054	Capana01g003760, Capana02g003056, Capana04g001112, Capana04g001114, Capana04g001648, Capana08g001805, Capana08g002058, Capana08g002326, Capana09g002099, Capana10g001922, Capana12g002034
GO:0009768	BP	e	photosynthesis, light harvesting in photosystem I	4/3837	4/35336	0.000138833	5	4	0.00424652	Capana03g003212, Capana05g002550, Capana07g001245, Capana08g000250
GO:0016051	BP	e	carbohydrate biosynthetic process	35/3837	167/35336	0.000139675	4	35	0.00424979	Capana00g001331, Capana00g004214, Capana01g000106, Capana01g000107, Capana01g000108, Capana01g000524, Capana01g001537, Capana01g002934, Capana02g000067, Capana02g000813, Capana02g003056, Capana02g003211, Capana03g001730, Capana03g002431, Capana03g002554, Capana03g003419, Capana03g003674, Capana04g001270, Capana04g001648, Capana04g002563, Capana05g002020, Capana06g000201, Capana06g000734, Capana06…
GO:0006629	BP	e	lipid metabolic process	107/3837	690/35336	0.000155889	3	107	0.00469372	Capana00g000397, Capana00g000734, Capana00g000742, Capana00g002452, Capana00g002881, Capana00g003773, Capana00g004199, Capana00g004655, Capana00g004656, Capana00g004724, Capana01g000686, Capana01g001121, Capana01g001332, Capana01g001577, Capana01g001578, Capana01g001964, Capana01g002623, Capana01g002641, Capana01g002809, Capana01g003260, Capana01g003374, Capana01g003748, Capana01g004230, Capana01…
GO:0045839	BP	e	negative regulation of mitotic nuclear division	7/3837	13/35336	0.000167596	8	7	0.00492734	Capana04g000026, Capana06g002253, Capana07g001732, Capana08g001772, Capana08g001773, Capana11g001161, Capana11g001220
GO:2001251	BP	e	negative regulation of chromosome organization	7/3837	13/35336	0.000167596	7	7	0.00492734	Capana00g004305, Capana04g000026, Capana06g002253, Capana07g001732, Capana08g001772, Capana08g001773, Capana11g001161
GO:0051784	BP	e	negative regulation of nuclear division	7/3837	13/35336	0.000167596	7	7	0.00492734	Capana04g000026, Capana06g002253, Capana07g001732, Capana08g001772, Capana08g001773, Capana11g001161, Capana11g001220
GO:0016053	BP	e	organic acid biosynthetic process	54/3837	299/35336	0.000170629	4	54	0.00498184	Capana00g003499, Capana00g004724, Capana00g004772, Capana00g005036, Capana00g005037, Capana01g001332, Capana01g001378, Capana01g001574, Capana01g001577, Capana01g001578, Capana01g003049, Capana01g003260, Capana02g000554, Capana02g002204, Capana02g002205, Capana02g002775, Capana02g003105, Capana03g000452, Capana03g000656, Capana03g001365, Capana03g002435, Capana03g003732, Capana03g004592, Capana04…
GO:0046271	BP	e	phenylpropanoid catabolic process	13/3837	40/35336	0.000202183	5	13	0.00567387	Capana00g000104, Capana00g004461, Capana02g002722, Capana05g001566, Capana05g002031, Capana05g002035, Capana05g002064, Capana05g002065, Capana06g000370, Capana09g001569, Capana09g001667, Capana10g001373, Capana10g001697
GO:0046274	BP	e	lignin catabolic process	13/3837	40/35336	0.000202183	6	13	0.00567387	Capana00g000104, Capana00g004461, Capana02g002722, Capana05g001566, Capana05g002031, Capana05g002035, Capana05g002064, Capana05g002065, Capana06g000370, Capana09g001569, Capana09g001667, Capana10g001373, Capana10g001697
GO:0033692	BP	e	cellular polysaccharide biosynthetic process	23/3837	96/35336	0.000213749	6	23	0.00594079	Capana01g000106, Capana01g000107, Capana01g000108, Capana01g001537, Capana01g002934, Capana02g000813, Capana02g003056, Capana03g001730, Capana03g002431, Capana03g003419, Capana03g003674, Capana04g001270, Capana04g001648, Capana06g000734, Capana07g001101, Capana07g001384, Capana08g001805, Capana08g002326, Capana08g002556, Capana09g002099, Capana10g001922, Capana12g001214, Capana12g002034
GO:0009628	BP	e	response to abiotic stimulus	51/3837	280/35336	0.00021885	2	51	0.00599607	Capana00g001177, Capana00g003114, Capana00g003773, Capana01g000397, Capana01g001154, Capana01g002355, Capana01g004230, Capana02g000008, Capana02g000737, Capana02g001584, Capana02g001650, Capana02g002913, Capana03g000438, Capana03g000656, Capana03g000662, Capana03g000772, Capana03g000865, Capana03g001084, Capana03g001085, Capana03g001126, Capana03g002431, Capana03g002611, Capana03g003212, Capana03…
GO:0006559	BP	e	L-phenylalanine catabolic process	5/3837	7/35336	0.00026177	10	5	0.00696477	Capana00g003499, Capana05g002560, Capana09g002190, Capana09g002199, Capana09g002200
GO:1902222	BP	e	erythrose 4-phosphate/phosphoenolpyruvate family amino acid catabolic process	5/3837	7/35336	0.00026177	9	5	0.00696477	Capana00g003499, Capana05g002560, Capana09g002190, Capana09g002199, Capana09g002200
GO:0042545	BP	e	cell wall modification	20/3837	78/35336	0.000317231	6	20	0.0080789	Capana00g003007, Capana00g003266, Capana00g004152, Capana01g000582, Capana01g002814, Capana01g003584, Capana02g002159, Capana02g002622, Capana03g000068, Capana03g000069, Capana03g002040, Capana03g003650, Capana03g003653, Capana05g000884, Capana05g001620, Capana08g001455, Capana08g001555, Capana09g000227, Capana11g001329, Capana12g002380
GO:0044283	BP	e	small molecule biosynthetic process	65/3837	385/35336	0.000362411	3	65	0.0091489	Capana00g001679, Capana00g003499, Capana00g003537, Capana00g004724, Capana00g004772, Capana00g005036, Capana00g005037, Capana01g001332, Capana01g001378, Capana01g001574, Capana01g001577, Capana01g001578, Capana01g003049, Capana01g003260, Capana02g000554, Capana02g002204, Capana02g002205, Capana02g002284, Capana02g002775, Capana02g003105, Capana03g000452, Capana03g000656, Capana03g001365, Capana03…
GO:0046394	BP	e	carboxylic acid biosynthetic process	50/3837	279/35336	0.000446667	6	50	0.0109792	Capana00g003499, Capana00g004724, Capana00g004772, Capana00g005036, Capana00g005037, Capana01g001378, Capana01g001574, Capana01g001577, Capana01g001578, Capana01g003049, Capana01g003260, Capana02g000554, Capana02g002204, Capana02g002205, Capana02g002775, Capana02g003105, Capana03g000452, Capana03g000656, Capana03g001365, Capana03g003732, Capana03g004592, Capana04g000454, Capana04g000998, Capana04…
GO:0018298	BP	e	protein-chromophore linkage	32/3837	158/35336	0.000462415	7	32	0.0109792	Capana00g000031, Capana00g001177, Capana00g002793, Capana00g002794, Capana00g002795, Capana00g002796, Capana00g002797, Capana00g002798, Capana00g002799, Capana00g002800, Capana00g002801, Capana00g002802, Capana01g000647, Capana01g002398, Capana01g002836, Capana02g001584, Capana03g000797, Capana03g003212, Capana04g002819, Capana04g002820, Capana05g002211, Capana05g002549, Capana05g002550, Capana07…
GO:0031577	BP	e	spindle checkpoint signaling	6/3837	11/35336	0.00046441	9	6	0.0109792	Capana04g000026, Capana06g002253, Capana07g001732, Capana08g001772, Capana08g001773, Capana11g001161
GO:2000816	BP	e	negative regulation of mitotic sister chromatid separation	6/3837	11/35336	0.00046441	10	6	0.0109792	Capana04g000026, Capana06g002253, Capana07g001732, Capana08g001772, Capana08g001773, Capana11g001161
GO:0071174	BP	e	mitotic spindle checkpoint signaling	6/3837	11/35336	0.00046441	10	6	0.0109792	Capana04g000026, Capana06g002253, Capana07g001732, Capana08g001772, Capana08g001773, Capana11g001161
GO:1902100	BP	e	negative regulation of metaphase/anaphase transition of cell cycle	6/3837	11/35336	0.00046441	9	6	0.0109792	Capana04g000026, Capana06g002253, Capana07g001732, Capana08g001772, Capana08g001773, Capana11g001161
GO:0033046	BP	e	negative regulation of sister chromatid segregation	6/3837	11/35336	0.00046441	8	6	0.0109792	Capana04g000026, Capana06g002253, Capana07g001732, Capana08g001772, Capana08g001773, Capana11g001161
GO:1905819	BP	e	negative regulation of chromosome separation	6/3837	11/35336	0.00046441	7	6	0.0109792	Capana04g000026, Capana06g002253, Capana07g001732, Capana08g001772, Capana08g001773, Capana11g001161
GO:0051985	BP	e	negative regulation of chromosome segregation	6/3837	11/35336	0.00046441	5	6	0.0109792	Capana04g000026, Capana06g002253, Capana07g001732, Capana08g001772, Capana08g001773, Capana11g001161
GO:0045841	BP	e	negative regulation of mitotic metaphase/anaphase transition	6/3837	11/35336	0.00046441	11	6	0.0109792	Capana04g000026, Capana06g002253, Capana07g001732, Capana08g001772, Capana08g001773, Capana11g001161
GO:0033048	BP	e	negative regulation of mitotic sister chromatid segregation	6/3837	11/35336	0.00046441	9	6	0.0109792	Capana04g000026, Capana06g002253, Capana07g001732, Capana08g001772, Capana08g001773, Capana11g001161
GO:0007094	BP	e	mitotic spindle assembly checkpoint signaling	6/3837	11/35336	0.00046441	12	6	0.0109792	Capana04g000026, Capana06g002253, Capana07g001732, Capana08g001772, Capana08g001773, Capana11g001161
GO:0071173	BP	e	spindle assembly checkpoint signaling	6/3837	11/35336	0.00046441	10	6	0.0109792	Capana04g000026, Capana06g002253, Capana07g001732, Capana08g001772, Capana08g001773, Capana11g001161
GO:0010639	BP	e	negative regulation of organelle organization	8/3837	19/35336	0.000480108	6	8	0.0112197	Capana00g004305, Capana04g000026, Capana06g002253, Capana07g001732, Capana08g001772, Capana08g001773, Capana11g001161, Capana11g001220
GO:0051129	BP	e	negative regulation of cellular component organization	8/3837	19/35336	0.000480108	5	8	0.0112197	Capana00g004305, Capana04g000026, Capana06g002253, Capana07g001732, Capana08g001772, Capana08g001773, Capana11g001161, Capana11g001220
GO:0044275	BP	e	cellular carbohydrate catabolic process	11/3837	33/35336	0.000483935	5	11	0.0112355	Capana00g003397, Capana01g000041, Capana01g000166, Capana03g002535, Capana03g003654, Capana04g000195, Capana07g001323, Capana07g002310, Capana08g002622, Capana12g001072, Capana12g002578
GO:0016043	BP	e	cellular component organization	151/3837	1062/35336	0.000540048	3	151	0.01234	Capana00g000742, Capana00g001854, Capana00g003007, Capana00g003266, Capana00g003368, Capana00g003407, Capana00g004152, Capana00g004214, Capana00g004305, Capana00g004571, Capana00g005079, Capana01g000106, Capana01g000107, Capana01g000108, Capana01g000187, Capana01g000582, Capana01g000957, Capana01g001131, Capana01g001343, Capana01g001402, Capana01g002355, Capana01g002552, Capana01g002631, Capana01…
GO:0032787	BP	e	monocarboxylic acid metabolic process	40/3837	214/35336	0.000574157	6	40	0.0129847	Capana00g000332, Capana00g003499, Capana00g004724, Capana01g001577, Capana01g001578, Capana01g003260, Capana01g004230, Capana02g000489, Capana02g000554, Capana02g002621, Capana02g002775, Capana02g002913, Capana02g003105, Capana03g000452, Capana03g000656, Capana03g001353, Capana03g001365, Capana03g004592, Capana04g000209, Capana04g000454, Capana04g002861, Capana05g002560, Capana06g000897, Capana06…
GO:0042445	BP	e	hormone metabolic process	12/3837	39/35336	0.000619705	4	12	0.0138321	Capana00g000659, Capana00g003773, Capana00g003808, Capana01g000129, Capana01g003019, Capana04g000295, Capana04g000690, Capana06g001405, Capana07g001945, Capana09g000355, Capana09g001075, Capana10g002091
GO:0010411	BP	e	xyloglucan metabolic process	10/3837	29/35336	0.000641527	8	10	0.0140865	Capana02g002154, Capana02g002921, Capana04g002527, Capana07g000061, Capana07g001548, Capana08g000111, Capana08g001512, Capana09g002242, Capana11g000143, Capana11g001329
GO:0072593	BP	e	reactive oxygen species metabolic process	25/3837	113/35336	0.000645217	3	25	0.0140865	Capana00g002127, Capana00g002177, Capana00g002831, Capana00g005039, Capana01g001553, Capana01g001554, Capana02g001841, Capana02g002192, Capana02g002452, Capana02g002504, Capana02g002505, Capana02g002745, Capana02g002746, Capana02g002990, Capana03g001838, Capana03g002206, Capana03g003406, Capana04g000971, Capana04g001246, Capana04g002491, Capana05g002095, Capana05g002485, Capana08g002014, Capana11…
GO:0030244	BP	e	cellulose biosynthetic process	11/3837	34/35336	0.000645724	9	11	0.0140865	Capana01g000106, Capana01g000107, Capana01g000108, Capana02g000813, Capana03g001730, Capana03g003419, Capana03g003674, Capana04g001270, Capana07g001101, Capana07g001384, Capana12g001214
GO:0008152	BP	e	metabolic process	715/3837	5893/35336	0.000684723	1	715	0.0148093	Capana00g000031, Capana00g000074, Capana00g000104, Capana00g000332, Capana00g000397, Capana00g000438, Capana00g000447, Capana00g000453, Capana00g000469, Capana00g000516, Capana00g000651, Capana00g000659, Capana00g000668, Capana00g000734, Capana00g000742, Capana00g001177, Capana00g001202, Capana00g001213, Capana00g001331, Capana00g001385, Capana00g001679, Capana00g001726, Capana00g001934, Capana00…
GO:0071840	BP	e	cellular component organization or biogenesis	156/3837	1106/35336	0.00068654	2	156	0.0148093	Capana00g000742, Capana00g001854, Capana00g003007, Capana00g003266, Capana00g003368, Capana00g003407, Capana00g004152, Capana00g004214, Capana00g004305, Capana00g004571, Capana00g005079, Capana01g000106, Capana01g000107, Capana01g000108, Capana01g000187, Capana01g000582, Capana01g000957, Capana01g001131, Capana01g001343, Capana01g001402, Capana01g002355, Capana01g002552, Capana01g002631, Capana01…
GO:0015995	BP	e	chlorophyll biosynthetic process	7/3837	16/35336	0.000831717	7	7	0.0176123	Capana03g000791, Capana03g001893, Capana05g000104, Capana05g000126, Capana07g002213, Capana10g000065, Capana10g002504
GO:0033044	BP	e	regulation of chromosome organization	7/3837	16/35336	0.000831717	6	7	0.0176123	Capana00g004305, Capana04g000026, Capana06g002253, Capana07g001732, Capana08g001772, Capana08g001773, Capana11g001161
GO:0045930	BP	e	negative regulation of mitotic cell cycle	7/3837	16/35336	0.000831717	6	7	0.0176123	Capana04g000026, Capana06g002253, Capana07g001732, Capana08g001772, Capana08g001773, Capana11g001161, Capana11g001220
GO:0033047	BP	e	regulation of mitotic sister chromatid segregation	6/3837	12/35336	0.000843437	8	6	0.0177953	Capana04g000026, Capana06g002253, Capana07g001732, Capana08g001772, Capana08g001773, Capana11g001161
GO:0051128	BP	e	regulation of cellular component organization	18/3837	74/35336	0.000974767	4	18	0.0201255	Capana00g004305, Capana02g000829, Capana02g000887, Capana02g003274, Capana02g003338, Capana03g000896, Capana04g000026, Capana04g000600, Capana06g002253, Capana07g001724, Capana07g001732, Capana08g001772, Capana08g001773, Capana08g002318, Capana09g000587, Capana10g002207, Capana11g001161, Capana11g001220
GO:0010948	BP	e	negative regulation of cell cycle process	8/3837	21/35336	0.00105925	6	8	0.0215616	Capana04g000026, Capana05g000733, Capana06g002253, Capana07g001732, Capana08g001772, Capana08g001773, Capana11g001161, Capana11g001220
GO:0045786	BP	e	negative regulation of cell cycle	8/3837	21/35336	0.00105925	5	8	0.0215616	Capana04g000026, Capana05g000733, Capana06g002253, Capana07g001732, Capana08g001772, Capana08g001773, Capana11g001161, Capana11g001220
GO:0022402	BP	e	cell cycle process	29/3837	145/35336	0.00112967	2	29	0.0228343	Capana00g001854, Capana00g005079, Capana01g002552, Capana01g003346, Capana02g001494, Capana02g003081, Capana03g000477, Capana03g003422, Capana03g003511, Capana03g003935, Capana04g000026, Capana04g001953, Capana04g002529, Capana05g000856, Capana06g002253, Capana07g001010, Capana07g001732, Capana07g002180, Capana08g000931, Capana08g001772, Capana08g001773, Capana08g002318, Capana08g002621, Capana10…
GO:0065008	BP	e	regulation of biological quality	48/3837	277/35336	0.00125649	2	48	0.0246548	Capana00g000659, Capana00g003189, Capana00g003773, Capana00g003808, Capana01g000035, Capana01g000129, Capana01g003019, Capana02g002755, Capana02g002913, Capana02g003382, Capana02g003400, Capana02g003518, Capana03g000765, Capana03g002110, Capana03g004090, Capana04g000209, Capana04g000295, Capana04g000690, Capana05g000007, Capana05g000311, Capana05g000780, Capana05g001819, Capana05g002227, Capana06…
GO:0016102	BP	e	diterpenoid biosynthetic process	3/3837	3/35336	0.00127944	8	3	0.0246548	Capana01g001332, Capana03g002435, Capana11g000564
GO:0009686	BP	e	gibberellin biosynthetic process	3/3837	3/35336	0.00127944	9	3	0.0246548	Capana01g001332, Capana03g002435, Capana11g000564
GO:0042549	BP	e	photosystem II stabilization	3/3837	3/35336	0.00127944	7	3	0.0246548	Capana02g000764, Capana02g003173, Capana10g001551
GO:0090391	BP	e	granum assembly	3/3837	3/35336	0.00127944	5	3	0.0246548	Capana03g000865, Capana03g001084, Capana03g001085
GO:0019464	BP	e	glycine decarboxylation via glycine cleavage system	3/3837	3/35336	0.00127944	11	3	0.0246548	Capana00g000453, Capana02g001195, Capana06g001561
GO:1901991	BP	e	negative regulation of mitotic cell cycle phase transition	6/3837	13/35336	0.00142273	8	6	0.0270553	Capana04g000026, Capana06g002253, Capana07g001732, Capana08g001772, Capana08g001773, Capana11g001161
GO:0042743	BP	e	hydrogen peroxide metabolic process	23/3837	108/35336	0.00156365	4	23	0.0294358	Capana00g002127, Capana00g002177, Capana00g002831, Capana00g005039, Capana01g001553, Capana01g001554, Capana02g001841, Capana02g002192, Capana02g002452, Capana02g002504, Capana02g002505, Capana02g002745, Capana02g002746, Capana02g002990, Capana03g001838, Capana03g002206, Capana03g003406, Capana04g000971, Capana04g001246, Capana05g002095, Capana05g002485, Capana08g002014, Capana12g000598
GO:0007049	BP	e	cell cycle	9/3837	27/35336	0.00156828	2	9	0.0294358	Capana00g002205, Capana01g002552, Capana01g002754, Capana04g000600, Capana05g000105, Capana08g000931, Capana08g002318, Capana09g000547, Capana12g000143
GO:0006633	BP	e	fatty acid biosynthetic process	20/3837	89/35336	0.0016107	8	20	0.030037	Capana00g004724, Capana01g003260, Capana02g000554, Capana02g002775, Capana03g000452, Capana03g000656, Capana03g004592, Capana04g002861, Capana06g000897, Capana06g002803, Capana06g002926, Capana08g000628, Capana09g000140, Capana09g000376, Capana10g000625, Capana11g000719, Capana11g000722, Capana11g000741, Capana11g001853, Capana11g002299
GO:0006338	BP	e	chromatin remodeling	20/3837	89/35336	0.0016107	5	20	0.030037	Capana02g000146, Capana03g000773, Capana03g003363, Capana03g004550, Capana04g000318, Capana05g000360, Capana05g000818, Capana06g000115, Capana06g000438, Capana06g000440, Capana06g000447, Capana06g000449, Capana06g000450, Capana06g001019, Capana06g002754, Capana06g002755, Capana06g002757, Capana06g002758, Capana11g000699, Capana12g002554
GO:0006950	BP	e	response to stress	113/3837	780/35336	0.0016282	2	113	0.0302657	Capana00g002120, Capana00g002127, Capana00g002177, Capana00g002760, Capana00g002831, Capana00g003114, Capana00g004684, Capana00g004834, Capana00g004882, Capana00g004955, Capana00g005039, Capana01g000397, Capana01g001154, Capana01g001553, Capana01g001554, Capana01g001732, Capana01g002355, Capana01g002506, Capana01g002507, Capana01g002836, Capana01g003032, Capana01g003206, Capana01g003561, Capana01…
GO:0045492	BP	e	xylan biosynthetic process	7/3837	18/35336	0.00190225	9	7	0.034473	Capana02g003056, Capana04g001648, Capana08g001805, Capana08g002326, Capana09g002099, Capana10g001922, Capana12g002034
GO:0000075	BP	e	cell cycle checkpoint signaling	7/3837	18/35336	0.00190225	8	7	0.034473	Capana04g000026, Capana05g000733, Capana06g002253, Capana07g001732, Capana08g001772, Capana08g001773, Capana11g001161
GO:1901988	BP	e	negative regulation of cell cycle phase transition	7/3837	18/35336	0.00190225	7	7	0.034473	Capana04g000026, Capana05g000733, Capana06g002253, Capana07g001732, Capana08g001772, Capana08g001773, Capana11g001161
GO:0006720	BP	e	isoprenoid metabolic process	20/3837	91/35336	0.00192703	5	20	0.0348129	Capana00g002452, Capana00g004199, Capana01g001332, Capana01g001964, Capana01g002623, Capana01g002809, Capana01g004230, Capana01g004441, Capana02g002284, Capana02g003105, Capana03g002170, Capana03g002435, Capana03g003135, Capana04g000039, Capana04g000412, Capana04g002519, Capana05g000800, Capana05g002224, Capana09g000177, Capana11g000564
GO:0009056	BP	e	catabolic process	120/3837	843/35336	0.00202547	2	120	0.0363642	Capana00g000104, Capana00g000332, Capana00g000453, Capana00g001202, Capana00g002127, Capana00g002177, Capana00g002831, Capana00g003007, Capana00g003222, Capana00g003266, Capana00g003397, Capana00g003499, Capana00g004152, Capana00g004461, Capana00g005039, Capana01g000041, Capana01g000166, Capana01g000582, Capana01g000793, Capana01g001553, Capana01g001554, Capana01g002623, Capana01g002814, Capana01…
GO:0045859	BP	e	regulation of protein kinase activity	8/3837	23/35336	0.00209294	9	8	0.0371144	Capana01g003550, Capana02g000829, Capana02g000887, Capana04g000600, Capana07g001724, Capana08g001455, Capana08g002318, Capana09g000587
GO:0001932	BP	e	regulation of protein phosphorylation	8/3837	23/35336	0.00209294	8	8	0.0371144	Capana01g003550, Capana02g000829, Capana02g000887, Capana04g000600, Capana07g001724, Capana08g001455, Capana08g002318, Capana09g000587
GO:0010965	BP	e	regulation of mitotic sister chromatid separation	6/3837	14/35336	0.00226198	7	6	0.0388028	Capana04g000026, Capana06g002253, Capana07g001732, Capana08g001772, Capana08g001773, Capana11g001161
GO:0030071	BP	e	regulation of mitotic metaphase/anaphase transition	6/3837	14/35336	0.00226198	9	6	0.0388028	Capana04g000026, Capana06g002253, Capana07g001732, Capana08g001772, Capana08g001773, Capana11g001161
GO:0033045	BP	e	regulation of sister chromatid segregation	6/3837	14/35336	0.00226198	7	6	0.0388028	Capana04g000026, Capana06g002253, Capana07g001732, Capana08g001772, Capana08g001773, Capana11g001161
GO:0051983	BP	e	regulation of chromosome segregation	6/3837	14/35336	0.00226198	4	6	0.0388028	Capana04g000026, Capana06g002253, Capana07g001732, Capana08g001772, Capana08g001773, Capana11g001161
GO:0007093	BP	e	mitotic cell cycle checkpoint signaling	6/3837	14/35336	0.00226198	9	6	0.0388028	Capana04g000026, Capana06g002253, Capana07g001732, Capana08g001772, Capana08g001773, Capana11g001161
GO:1905818	BP	e	regulation of chromosome separation	6/3837	14/35336	0.00226198	6	6	0.0388028	Capana04g000026, Capana06g002253, Capana07g001732, Capana08g001772, Capana08g001773, Capana11g001161
GO:1902099	BP	e	regulation of metaphase/anaphase transition of cell cycle	6/3837	14/35336	0.00226198	8	6	0.0388028	Capana04g000026, Capana06g002253, Capana07g001732, Capana08g001772, Capana08g001773, Capana11g001161
GO:0046148	BP	e	pigment biosynthetic process	16/3837	67/35336	0.00227265	3	16	0.0388704	Capana01g000535, Capana01g001179, Capana02g002284, Capana02g003208, Capana03g000791, Capana03g001893, Capana03g002170, Capana04g000412, Capana04g002519, Capana05g000104, Capana05g000126, Capana07g002213, Capana08g000413, Capana09g000177, Capana10g000065, Capana10g002504
GO:0042537	BP	e	benzene-containing compound metabolic process	5/3837	10/35336	0.00237025	4	5	0.0397171	Capana00g003499, Capana05g002560, Capana09g002190, Capana09g002199, Capana09g002200
GO:0006536	BP	e	glutamate metabolic process	5/3837	10/35336	0.00237025	9	5	0.0397171	Capana00g003785, Capana00g005036, Capana00g005037, Capana03g001534, Capana08g000129
GO:0009809	BP	e	lignin biosynthetic process	5/3837	10/35336	0.00237025	6	5	0.0397171	Capana02g003073, Capana02g003075, Capana03g001810, Capana03g001811, Capana10g001697
GO:0042744	BP	e	hydrogen peroxide catabolic process	22/3837	106/35336	0.00256763	5	22	0.0427766	Capana00g002127, Capana00g002177, Capana00g002831, Capana00g005039, Capana01g001553, Capana01g001554, Capana02g001841, Capana02g002192, Capana02g002452, Capana02g002504, Capana02g002505, Capana02g002745, Capana02g002746, Capana02g002990, Capana03g001838, Capana03g002206, Capana03g003406, Capana04g000971, Capana04g001246, Capana05g002095, Capana08g002014, Capana12g000598
GO:0015994	BP	e	chlorophyll metabolic process	7/3837	19/35336	0.00273183	6	7	0.0449934	Capana03g000791, Capana03g001893, Capana05g000104, Capana05g000126, Capana07g002213, Capana10g000065, Capana10g002504
GO:0044038	BP	e	cell wall macromolecule biosynthetic process	8/3837	24/35336	0.00284366	7	8	0.0460482	Capana02g000813, Capana02g003056, Capana04g001648, Capana08g001805, Capana08g002326, Capana09g002099, Capana10g001922, Capana12g002034
GO:0070592	BP	e	cell wall polysaccharide biosynthetic process	8/3837	24/35336	0.00284366	8	8	0.0460482	Capana02g000813, Capana02g003056, Capana04g001648, Capana08g001805, Capana08g002326, Capana09g002099, Capana10g001922, Capana12g002034
GO:0070589	BP	e	cellular component macromolecule biosynthetic process	8/3837	24/35336	0.00284366	6	8	0.0460482	Capana02g000813, Capana02g003056, Capana04g001648, Capana08g001805, Capana08g002326, Capana09g002099, Capana10g001922, Capana12g002034
GO:0009734	BP	e	auxin-activated signaling pathway	18/3837	81/35336	0.00330355	6	18	0.0530494	Capana00g000130, Capana00g002644, Capana01g002751, Capana02g003400, Capana03g000311, Capana03g000765, Capana03g003343, Capana04g000259, Capana05g001149, Capana06g000110, Capana06g001465, Capana06g001830, Capana07g000391, Capana07g000990, Capana09g002164, Capana10g002459, Capana11g002004, Capana12g000825
GO:0044249	BP	e	cellular biosynthetic process	248/3837	1923/35336	0.00369448	3	248	0.0585177	Capana00g000438, Capana00g000734, Capana00g000742, Capana00g001331, Capana00g001679, Capana00g001934, Capana00g001963, Capana00g002452, Capana00g003499, Capana00g003537, Capana00g003678, Capana00g004056, Capana00g004199, Capana00g004655, Capana00g004656, Capana00g004724, Capana00g004772, Capana00g004834, Capana00g004882, Capana00g004903, Capana00g005036, Capana00g005037, Capana01g000039, Capana01…
GO:0007142	BP	e	male meiosis II	4/3837	7/35336	0.0037048	9	4	0.0585177	Capana03g003422, Capana03g003935, Capana04g002529, Capana07g001010
GO:0061983	BP	e	meiosis II cell cycle process	4/3837	7/35336	0.0037048	4	4	0.0585177	Capana03g003422, Capana03g003935, Capana04g002529, Capana07g001010
GO:0007059	BP	e	chromosome segregation	4/3837	7/35336	0.0037048	2	4	0.0585177	Capana05g000105, Capana05g001008, Capana08g002621, Capana11g000162
GO:0007135	BP	e	meiosis II	4/3837	7/35336	0.0037048	8	4	0.0585177	Capana03g003422, Capana03g003935, Capana04g002529, Capana07g001010
GO:0009074	BP	e	aromatic amino acid family catabolic process	5/3837	11/35336	0.00395844	8	5	0.061848	Capana00g003499, Capana05g002560, Capana09g002190, Capana09g002199, Capana09g002200
GO:1903046	BP	e	meiotic cell cycle process	10/3837	36/35336	0.00401005	3	10	0.0624855	Capana02g001494, Capana03g003422, Capana03g003935, Capana04g002529, Capana07g001010, Capana08g000931, Capana08g002621, Capana11g000162, Capana11g002269, Capana12g000143
GO:0044085	BP	e	cellular component biogenesis	18/3837	84/35336	0.00425309	3	18	0.0660943	Capana02g000813, Capana02g002154, Capana02g002921, Capana04g001648, Capana04g002527, Capana06g000359, Capana07g000061, Capana07g001548, Capana08g000111, Capana08g000933, Capana08g001284, Capana08g001512, Capana09g002099, Capana09g002242, Capana11g000143, Capana11g001329, Capana11g001999, Capana12g002034
GO:0006972	BP	e	hyperosmotic response	3/3837	4/35336	0.00470127	4	3	0.0700465	Capana00g003114, Capana09g001938, Capana11g001659
GO:0042538	BP	e	hyperosmotic salinity response	3/3837	4/35336	0.00470127	5	3	0.0700465	Capana00g003114, Capana09g001938, Capana11g001659
GO:0010088	BP	e	phloem development	3/3837	4/35336	0.00470127	5	3	0.0700465	Capana03g001259, Capana11g000862, Capana11g000863
GO:0010315	BP	e	auxin efflux	3/3837	4/35336	0.00470127	7	3	0.0700465	Capana02g003400, Capana03g000765, Capana10g002459
GO:0042548	BP	e	regulation of photosynthesis, light reaction	3/3837	4/35336	0.00470127	6	3	0.0700465	Capana02g000764, Capana02g003173, Capana10g001551
GO:0010026	BP	e	trichome differentiation	3/3837	4/35336	0.00470127	4	3	0.0700465	Capana00g002415, Capana00g003240, Capana12g002554
GO:0006556	BP	e	S-adenosylmethionine biosynthetic process	3/3837	4/35336	0.00470127	5	3	0.0700465	Capana09g002238, Capana10g001856, Capana12g000190
GO:1990066	BP	e	energy quenching	3/3837	4/35336	0.00470127	5	3	0.0700465	Capana03g000865, Capana03g001084, Capana03g001085
GO:0010196	BP	e	nonphotochemical quenching	3/3837	4/35336	0.00470127	6	3	0.0700465	Capana03g000865, Capana03g001084, Capana03g001085
GO:0043467	BP	e	regulation of generation of precursor metabolites and energy	3/3837	4/35336	0.00470127	5	3	0.0700465	Capana02g000764, Capana02g003173, Capana10g001551
GO:0006721	BP	e	terpenoid metabolic process	14/3837	59/35336	0.00477741	6	14	0.070816	Capana01g001332, Capana01g002623, Capana01g002809, Capana01g004230, Capana02g002284, Capana02g003105, Capana03g002170, Capana03g002435, Capana03g003135, Capana04g000412, Capana04g002519, Capana05g002224, Capana09g000177, Capana11g000564
GO:0022414	BP	e	reproductive process	54/3837	342/35336	0.00501151	1	54	0.073907	Capana01g001332, Capana01g001621, Capana01g002754, Capana01g003247, Capana01g004230, Capana02g001494, Capana02g001917, Capana02g002123, Capana02g003249, Capana03g001536, Capana03g002435, Capana03g003422, Capana03g003724, Capana03g003725, Capana03g003935, Capana04g000725, Capana04g000727, Capana04g000739, Capana04g000740, Capana04g002529, Capana05g000654, Capana05g000656, Capana07g000478, Capana07…
GO:0006325	BP	e	chromatin organization	22/3837	111/35336	0.00522053	4	22	0.0767936	Capana02g000146, Capana03g000773, Capana03g003363, Capana03g004550, Capana04g000318, Capana05g000360, Capana05g000818, Capana06g000115, Capana06g000438, Capana06g000440, Capana06g000447, Capana06g000449, Capana06g000450, Capana06g001019, Capana06g002754, Capana06g002755, Capana06g002757, Capana06g002758, Capana08g001499, Capana11g000699, Capana11g002355, Capana12g002554
GO:0009058	BP	e	biosynthetic process	275/3837	2169/35336	0.00605689	2	275	0.0879771	Capana00g000438, Capana00g000734, Capana00g000742, Capana00g001331, Capana00g001679, Capana00g001934, Capana00g001963, Capana00g002452, Capana00g002881, Capana00g003499, Capana00g003537, Capana00g003678, Capana00g004056, Capana00g004199, Capana00g004214, Capana00g004655, Capana00g004656, Capana00g004724, Capana00g004772, Capana00g004834, Capana00g004882, Capana00g004903, Capana00g005036, Capana00…
GO:0009832	BP	e	plant-type cell wall biogenesis	5/3837	12/35336	0.00618345	5	5	0.0895903	Capana02g000813, Capana04g001648, Capana09g002099, Capana11g001999, Capana12g002034
GO:0043549	BP	e	regulation of kinase activity	8/3837	27/35336	0.00638617	8	8	0.0920659	Capana01g003550, Capana02g000829, Capana02g000887, Capana04g000600, Capana07g001724, Capana08g001455, Capana08g002318, Capana09g000587
GO:0042325	BP	e	regulation of phosphorylation	8/3837	27/35336	0.00638617	7	8	0.0920659	Capana01g003550, Capana02g000829, Capana02g000887, Capana04g000600, Capana07g001724, Capana08g001455, Capana08g002318, Capana09g000587
GO:0009262	BP	e	deoxyribonucleotide metabolic process	4/3837	8/35336	0.00677429	8	4	0.0962215	Capana01g003018, Capana02g003646, Capana08g001331, Capana08g001565
GO:1902223	BP	e	erythrose 4-phosphate/phosphoenolpyruvate family amino acid biosynthetic process	4/3837	8/35336	0.00677429	9	4	0.0962215	Capana02g002204, Capana02g002205, Capana06g000585, Capana11g000245
GO:0009094	BP	e	L-phenylalanine biosynthetic process	4/3837	8/35336	0.00677429	10	4	0.0962215	Capana02g002204, Capana02g002205, Capana06g000585, Capana11g000245
GO:0009773	BP	e	photosynthetic electron transport in photosystem I	4/3837	8/35336	0.00677429	6	4	0.0962215	Capana01g000364, Capana03g003930, Capana10g000690, Capana12g001382
GO:0042440	BP	e	pigment metabolic process	16/3837	73/35336	0.00680647	2	16	0.0964416	Capana01g000535, Capana01g001179, Capana02g002284, Capana02g003208, Capana03g000791, Capana03g001893, Capana03g002170, Capana04g000412, Capana04g002519, Capana05g000104, Capana05g000126, Capana07g002213, Capana08g000413, Capana09g000177, Capana10g000065, Capana10g002504
GO:1901987	BP	e	regulation of cell cycle phase transition	7/3837	22/35336	0.00690803	6	7	0.0976414	Capana04g000026, Capana05g000733, Capana06g002253, Capana07g001732, Capana08g001772, Capana08g001773, Capana11g001161
GO:0009225	BP	e	nucleotide-sugar metabolic process	6/3837	17/35336	0.00700085	6	6	0.0984718	Capana00g003785, Capana04g002217, Capana07g002059, Capana07g002126, Capana09g002402, Capana11g001999
GO:1901990	BP	e	regulation of mitotic cell cycle phase transition	6/3837	17/35336	0.00700085	7	6	0.0984718	Capana04g000026, Capana06g002253, Capana07g001732, Capana08g001772, Capana08g001773, Capana11g001161
GO:0016998	BP	e	cell wall macromolecule catabolic process	9/3837	33/35336	0.00708967	6	9	0.0994791	Capana00g003222, Capana01g003760, Capana02g002478, Capana02g002479, Capana04g001112, Capana04g001114, Capana08g002058, Capana09g002242, Capana11g000143
GO:0009072	BP	e	aromatic amino acid family metabolic process	11/3837	45/35336	0.00748276	7	11	0.104487	Capana00g003499, Capana01g001378, Capana02g002204, Capana02g002205, Capana04g000998, Capana05g002560, Capana06g000585, Capana09g002190, Capana09g002199, Capana09g002200, Capana11g000245
GO:0019439	BP	e	aromatic compound catabolic process	23/3837	121/35336	0.00760352	4	23	0.10541	Capana00g000104, Capana00g001202, Capana00g003499, Capana00g004461, Capana02g001271, Capana02g002722, Capana05g001566, Capana05g002031, Capana05g002035, Capana05g002064, Capana05g002065, Capana05g002560, Capana06g000370, Capana09g001569, Capana09g001667, Capana09g002190, Capana09g002199, Capana09g002200, Capana10g001373, Capana10g001697, Capana10g001910, Capana11g001845, Capana12g000261
GO:0009250	BP	e	glucan biosynthetic process	16/3837	75/35336	0.00784516	7	16	0.107983	Capana01g000106, Capana01g000107, Capana01g000108, Capana01g001537, Capana01g002934, Capana02g000813, Capana03g001730, Capana03g002431, Capana03g003419, Capana03g003674, Capana04g001270, Capana06g000734, Capana07g001101, Capana07g001384, Capana08g002556, Capana12g001214
GO:1901361	BP	e	organic cyclic compound catabolic process	23/3837	123/35336	0.00846164	4	23	0.114828	Capana00g000104, Capana00g001202, Capana00g003499, Capana00g004461, Capana02g001271, Capana02g002722, Capana05g001566, Capana05g002031, Capana05g002035, Capana05g002064, Capana05g002065, Capana05g002560, Capana06g000370, Capana09g001569, Capana09g001667, Capana09g002190, Capana09g002199, Capana09g002200, Capana10g001373, Capana10g001697, Capana10g001910, Capana11g001845, Capana12g000261
GO:0006730	BP	e	one-carbon metabolic process	7/3837	23/35336	0.00901464	3	7	0.121761	Capana05g002317, Capana05g002504, Capana09g002238, Capana10g001856, Capana12g000190, Capana12g000261, Capana12g002614
GO:0016128	BP	e	phytosteroid metabolic process	5/3837	13/35336	0.0091589	5	5	0.122281	Capana00g003773, Capana02g002284, Capana04g002519, Capana07g001945, Capana09g000355
GO:0006323	BP	e	DNA packaging	5/3837	13/35336	0.0091589	7	5	0.122281	Capana03g003511, Capana05g000818, Capana05g000856, Capana10g002275, Capana12g000143
GO:0030261	BP	e	chromosome condensation	5/3837	13/35336	0.0091589	8	5	0.122281	Capana03g003511, Capana05g000818, Capana05g000856, Capana10g002275, Capana12g000143
GO:0071704	BP	e	organic substance metabolic process	633/3837	5324/35336	0.0091844	2	633	0.122339	Capana00g000031, Capana00g000074, Capana00g000104, Capana00g000332, Capana00g000397, Capana00g000438, Capana00g000453, Capana00g000469, Capana00g000651, Capana00g000659, Capana00g000734, Capana00g000742, Capana00g001177, Capana00g001202, Capana00g001331, Capana00g001385, Capana00g001679, Capana00g001726, Capana00g001934, Capana00g001963, Capana00g002120, Capana00g002205, Capana00g002452, Capana00…
GO:0008202	BP	e	steroid metabolic process	12/3837	50/35336	0.00941027	4	12	0.125059	Capana00g002881, Capana00g003773, Capana01g002641, Capana01g004230, Capana01g004441, Capana02g002284, Capana04g000454, Capana04g002519, Capana07g000855, Capana07g000856, Capana07g001945, Capana09g000355
GO:0006275	BP	e	regulation of DNA replication	6/3837	18/35336	0.00955015	7	6	0.126627	Capana02g001001, Capana02g003547, Capana05g000733, Capana06g000377, Capana09g002000, Capana11g001220
GO:0010252	BP	e	auxin homeostasis	3/3837	5/35336	0.0108023	5	3	0.138159	Capana02g003400, Capana03g000765, Capana10g002459
GO:0046500	BP	e	S-adenosylmethionine metabolic process	3/3837	5/35336	0.0108023	4	3	0.138159	Capana09g002238, Capana10g001856, Capana12g000190
GO:1901576	BP	e	organic substance biosynthetic process	254/3837	2017/35336	0.0109781	3	254	0.138872	Capana00g000438, Capana00g000734, Capana00g000742, Capana00g001331, Capana00g001679, Capana00g001934, Capana00g001963, Capana00g002452, Capana00g002881, Capana00g003499, Capana00g003537, Capana00g003678, Capana00g004056, Capana00g004199, Capana00g004214, Capana00g004655, Capana00g004656, Capana00g004724, Capana00g004772, Capana00g004834, Capana00g004882, Capana00g004903, Capana00g005036, Capana00…
GO:0000280	BP	e	nuclear division	4/3837	9/35336	0.0111526	6	4	0.139077	Capana03g003422, Capana03g003935, Capana04g002529, Capana07g001010
GO:0009744	BP	e	response to sucrose	4/3837	9/35336	0.0111526	6	4	0.139077	Capana06g002727, Capana08g000939, Capana08g002318, Capana11g002361
GO:0007140	BP	e	male meiotic nuclear division	4/3837	9/35336	0.0111526	8	4	0.139077	Capana03g003422, Capana03g003935, Capana04g002529, Capana07g001010
GO:0140013	BP	e	meiotic nuclear division	4/3837	9/35336	0.0111526	7	4	0.139077	Capana03g003422, Capana03g003935, Capana04g002529, Capana07g001010
GO:0031222	BP	e	arabinan catabolic process	2/3837	2/35336	0.0117882	6	2	0.139077	Capana04g001112, Capana04g001114
GO:0034219	BP	e	carbohydrate transmembrane transport	2/3837	2/35336	0.0117882	6	2	0.139077	Capana00g000145, Capana10g002200
GO:0009835	BP	e	fruit ripening	2/3837	2/35336	0.0117882	4	2	0.139077	Capana01g004230, Capana08g000942
GO:1904659	BP	e	glucose transmembrane transport	2/3837	2/35336	0.0117882	9	2	0.139077	Capana00g000145, Capana10g002200
GO:0006272	BP	e	leading strand elongation	2/3837	2/35336	0.0117882	9	2	0.139077	Capana02g003081, Capana06g000377
GO:0008645	BP	e	hexose transmembrane transport	2/3837	2/35336	0.0117882	8	2	0.139077	Capana00g000145, Capana10g002200
GO:0006271	BP	e	DNA strand elongation involved in DNA replication	2/3837	2/35336	0.0117882	8	2	0.139077	Capana02g003081, Capana06g000377
GO:0022616	BP	e	DNA strand elongation	2/3837	2/35336	0.0117882	7	2	0.139077	Capana02g003081, Capana06g000377
GO:0090698	BP	e	post-embryonic plant morphogenesis	2/3837	2/35336	0.0117882	3	2	0.139077	Capana03g003841, Capana10g001138
GO:0015749	BP	e	monosaccharide transmembrane transport	2/3837	2/35336	0.0117882	7	2	0.139077	Capana00g000145, Capana10g002200
GO:0031221	BP	e	arabinan metabolic process	2/3837	2/35336	0.0117882	5	2	0.139077	Capana04g001112, Capana04g001114
GO:0006631	BP	e	fatty acid metabolic process	22/3837	120/35336	0.0121811	7	22	0.143419	Capana00g004724, Capana01g001577, Capana01g001578, Capana01g003260, Capana02g000554, Capana02g002775, Capana03g000452, Capana03g000656, Capana03g004592, Capana04g002861, Capana06g000897, Capana06g002803, Capana06g002926, Capana08g000628, Capana09g000140, Capana09g000376, Capana10g000625, Capana11g000719, Capana11g000722, Capana11g000741, Capana11g001853, Capana11g002299
GO:0009735	BP	e	response to cytokinin	6/3837	19/35336	0.0126971	5	6	0.147987	Capana03g000656, Capana08g001259, Capana08g002318, Capana09g001445, Capana11g002306, Capana12g001382
GO:0006952	BP	e	defense response	29/3837	171/35336	0.0135642	3	29	0.157776	Capana00g002760, Capana00g004955, Capana01g003206, Capana02g001800, Capana02g001846, Capana02g002479, Capana02g002568, Capana03g000143, Capana03g002206, Capana04g000454, Capana04g001205, Capana04g002784, Capana04g002798, Capana05g002233, Capana05g002485, Capana05g002551, Capana06g001935, Capana07g000107, Capana07g001714, Capana07g002334, Capana08g001259, Capana08g001713, Capana08g002174, Capana08…
GO:0051274	BP	e	beta-glucan biosynthetic process	12/3837	54/35336	0.0137343	8	12	0.158795	Capana01g000106, Capana01g000107, Capana01g000108, Capana01g001537, Capana02g000813, Capana03g001730, Capana03g003419, Capana03g003674, Capana04g001270, Capana07g001101, Capana07g001384, Capana12g001214
GO:0042592	BP	e	homeostatic process	35/3837	216/35336	0.0153827	3	35	0.176094	Capana00g003189, Capana01g000035, Capana02g002755, Capana02g002913, Capana02g003382, Capana02g003400, Capana02g003518, Capana03g000765, Capana03g002110, Capana03g004090, Capana04g000209, Capana05g000007, Capana05g000311, Capana05g000780, Capana05g001819, Capana05g002227, Capana06g000014, Capana06g001864, Capana07g000817, Capana07g001945, Capana07g002129, Capana08g000863, Capana09g000355, Capana09…
GO:0000079	BP	e	regulation of cyclin-dependent protein serine/threonine kinase activity	4/3837	10/35336	0.0170075	11	4	0.190544	Capana01g003550, Capana04g000600, Capana08g001455, Capana08g002318
GO:0051321	BP	e	meiotic cell cycle	4/3837	10/35336	0.0170075	3	4	0.190544	Capana01g002754, Capana08g000931, Capana09g000547, Capana12g000143
GO:1904029	BP	e	regulation of cyclin-dependent protein kinase activity	4/3837	10/35336	0.0170075	10	4	0.190544	Capana01g003550, Capana04g000600, Capana08g001455, Capana08g002318
GO:0071900	BP	e	regulation of protein serine/threonine kinase activity	4/3837	10/35336	0.0170075	10	4	0.190544	Capana01g003550, Capana04g000600, Capana08g001455, Capana08g002318
GO:0034285	BP	e	response to disaccharide	4/3837	10/35336	0.0170075	5	4	0.190544	Capana06g002727, Capana08g000939, Capana08g002318, Capana11g002361
GO:0006811	BP	e	ion transport	51/3837	339/35336	0.0174434	4	51	0.193923	Capana00g000839, Capana00g001963, Capana00g001990, Capana00g002248, Capana00g002500, Capana00g002501, Capana00g003769, Capana00g004071, Capana00g004073, Capana00g004904, Capana01g001535, Capana01g001876, Capana01g002003, Capana01g002986, Capana01g003632, Capana01g004359, Capana02g001777, Capana02g002193, Capana03g002299, Capana03g003193, Capana03g004090, Capana03g004482, Capana03g004483, Capana03…
GO:0008610	BP	e	lipid biosynthetic process	54/3837	364/35336	0.0175267	4	54	0.194475	Capana00g000734, Capana00g000742, Capana00g002452, Capana00g002881, Capana00g004199, Capana00g004655, Capana00g004656, Capana00g004724, Capana01g001121, Capana01g001332, Capana01g001964, Capana01g002641, Capana01g003260, Capana01g003374, Capana01g004441, Capana02g000554, Capana02g002284, Capana02g002775, Capana02g003105, Capana03g000452, Capana03g000656, Capana03g001365, Capana03g002170, Capana03…
GO:1901575	BP	e	organic substance catabolic process	98/3837	717/35336	0.0178449	3	98	0.197249	Capana00g000104, Capana00g000332, Capana00g000453, Capana00g001202, Capana00g003007, Capana00g003222, Capana00g003266, Capana00g003397, Capana00g003499, Capana00g004152, Capana00g004461, Capana01g000041, Capana01g000166, Capana01g000582, Capana01g000793, Capana01g002623, Capana01g002814, Capana01g003584, Capana01g003760, Capana01g004230, Capana02g000489, Capana02g001195, Capana02g001271, Capana02…
GO:0051338	BP	e	regulation of transferase activity	11/3837	49/35336	0.0179198	4	11	0.197323	Capana01g003550, Capana02g000829, Capana02g000887, Capana03g001765, Capana04g000600, Capana06g000769, Capana07g001724, Capana08g001455, Capana08g002318, Capana09g000587, Capana10g002207
GO:1903047	BP	e	mitotic cell cycle process	16/3837	81/35336	0.018027	3	16	0.198125	Capana00g005079, Capana01g003346, Capana02g003081, Capana03g000477, Capana03g003511, Capana04g000026, Capana05g000856, Capana06g002253, Capana07g001732, Capana08g001772, Capana08g001773, Capana08g002318, Capana08g002621, Capana10g002275, Capana11g001161, Capana12g000143
GO:0006812	BP	e	cation transport	45/3837	294/35336	0.0181981	5	45	0.199626	Capana00g000839, Capana00g001963, Capana00g001990, Capana00g002248, Capana00g002500, Capana00g002501, Capana00g003769, Capana00g004071, Capana00g004073, Capana00g004904, Capana01g001535, Capana01g001876, Capana01g002003, Capana01g002986, Capana02g001777, Capana02g002193, Capana03g002299, Capana03g003193, Capana03g004090, Capana03g004599, Capana04g000139, Capana04g002060, Capana05g000183, Capana05…
GO:0005984	BP	e	disaccharide metabolic process	9/3837	38/35336	0.0182741	5	9	0.20008	Capana00g001331, Capana01g000524, Capana03g002554, Capana03g004067, Capana05g002020, Capana06g001686, Capana07g000730, Capana09g000138, Capana12g001588
GO:0009690	BP	e	cytokinin metabolic process	8/3837	32/35336	0.0185529	6	8	0.201986	Capana00g000659, Capana00g003808, Capana01g000129, Capana01g003019, Capana04g000295, Capana04g000690, Capana09g001075, Capana10g002091
GO:0034754	BP	e	cellular hormone metabolic process	8/3837	32/35336	0.0185529	5	8	0.201986	Capana00g000659, Capana00g003808, Capana01g000129, Capana01g003019, Capana04g000295, Capana04g000690, Capana09g001075, Capana10g002091
GO:0008299	BP	e	isoprenoid biosynthetic process	16/3837	82/35336	0.019092	6	16	0.2063	Capana00g002452, Capana00g004199, Capana01g001332, Capana01g001964, Capana01g004441, Capana02g002284, Capana02g003105, Capana03g002170, Capana03g002435, Capana03g003135, Capana04g000039, Capana04g000412, Capana04g002519, Capana05g000800, Capana09g000177, Capana11g000564
GO:0009987	BP	e	cellular process	872/3837	7513/35336	0.0192782	1	872	0.207505	Capana00g000031, Capana00g000104, Capana00g000130, Capana00g000145, Capana00g000316, Capana00g000323, Capana00g000332, Capana00g000438, Capana00g000447, Capana00g000453, Capana00g000469, Capana00g000516, Capana00g000659, Capana00g000668, Capana00g000684, Capana00g000734, Capana00g000742, Capana00g001177, Capana00g001202, Capana00g001213, Capana00g001257, Capana00g001277, Capana00g001331, Capana00…
GO:0033014	BP	e	tetrapyrrole biosynthetic process	11/3837	50/35336	0.0198229	5	11	0.208823	Capana01g001797, Capana03g000791, Capana03g001893, Capana04g000804, Capana05g000104, Capana05g000126, Capana06g000742, Capana07g002213, Capana08g000413, Capana10g000065, Capana10g002504
GO:0016115	BP	e	terpenoid catabolic process	3/3837	6/35336	0.0198672	7	3	0.208823	Capana01g002623, Capana01g004230, Capana05g002224
GO:0009834	BP	e	plant-type secondary cell wall biogenesis	3/3837	6/35336	0.0198672	6	3	0.208823	Capana04g001648, Capana09g002099, Capana12g002034
GO:0009926	BP	e	auxin polar transport	3/3837	6/35336	0.0198672	6	3	0.208823	Capana02g003400, Capana03g000765, Capana10g002459
GO:0016131	BP	e	brassinosteroid metabolic process	3/3837	6/35336	0.0198672	6	3	0.208823	Capana00g003773, Capana07g001945, Capana09g000355
GO:0008300	BP	e	isoprenoid catabolic process	3/3837	6/35336	0.0198672	6	3	0.208823	Capana01g002623, Capana01g004230, Capana05g002224
GO:0016108	BP	e	tetraterpenoid metabolic process	6/3837	21/35336	0.0210306	7	6	0.22025	Capana01g002623, Capana02g002284, Capana03g002170, Capana04g000412, Capana04g002519, Capana09g000177
GO:0016116	BP	e	carotenoid metabolic process	6/3837	21/35336	0.0210306	8	6	0.22025	Capana01g002623, Capana02g002284, Capana03g002170, Capana04g000412, Capana04g002519, Capana09g000177
GO:0006270	BP	e	DNA replication initiation	10/3837	43/35336	0.0221168	7	10	0.229546	Capana00g002205, Capana00g004305, Capana02g001557, Capana02g002393, Capana02g003081, Capana06g000360, Capana07g000266, Capana08g002606, Capana08g002735, Capana10g002210
GO:0009606	BP	e	tropism	7/3837	27/35336	0.0222261	3	7	0.230267	Capana02g000008, Capana02g001650, Capana03g000772, Capana03g001126, Capana06g001020, Capana07g002089, Capana11g002336
GO:0006979	BP	e	response to oxidative stress	30/3837	184/35336	0.0232524	3	30	0.239186	Capana00g002120, Capana00g002127, Capana00g002177, Capana00g002831, Capana00g005039, Capana01g001553, Capana01g001554, Capana01g003980, Capana02g001841, Capana02g002192, Capana02g002452, Capana02g002504, Capana02g002505, Capana02g002558, Capana02g002745, Capana02g002746, Capana02g002913, Capana02g002990, Capana02g003468, Capana03g001380, Capana03g001838, Capana03g002206, Capana03g003406, Capana04…
GO:0009637	BP	e	response to blue light	5/3837	16/35336	0.0235867	5	5	0.241763	Capana02g000008, Capana03g000772, Capana06g001020, Capana11g000295, Capana11g000297
GO:0090329	BP	e	regulation of DNA-dependent DNA replication	5/3837	16/35336	0.0235867	8	5	0.241763	Capana02g001001, Capana02g003547, Capana05g000733, Capana09g002000, Capana11g001220
GO:0005985	BP	e	sucrose metabolic process	4/3837	11/35336	0.0244641	6	4	0.245533	Capana03g004067, Capana05g002020, Capana07g000730, Capana09g000138
GO:0007076	BP	e	mitotic chromosome condensation	4/3837	11/35336	0.0244641	9	4	0.245533	Capana03g003511, Capana05g000856, Capana10g002275, Capana12g000143
GO:0017006	BP	e	protein-tetrapyrrole linkage	4/3837	11/35336	0.0244641	7	4	0.245533	Capana00g001177, Capana02g001584, Capana05g002211, Capana09g001906
GO:0000278	BP	e	mitotic cell cycle	4/3837	11/35336	0.0244641	3	4	0.245533	Capana01g002552, Capana04g000600, Capana05g000105, Capana08g002318
GO:0045493	BP	e	xylan catabolic process	4/3837	11/35336	0.0244641	9	4	0.245533	Capana01g003760, Capana04g001112, Capana04g001114, Capana08g002058
GO:0009095	BP	e	aromatic amino acid family biosynthetic process, prephenate pathway	4/3837	11/35336	0.0244641	9	4	0.245533	Capana02g002204, Capana02g002205, Capana06g000585, Capana11g000245
GO:0006779	BP	e	porphyrin-containing compound biosynthetic process	10/3837	45/35336	0.0261113	6	10	0.261504	Capana03g000791, Capana03g001893, Capana04g000804, Capana05g000104, Capana05g000126, Capana06g000742, Capana07g002213, Capana08g000413, Capana10g000065, Capana10g002504
GO:0007264	BP	e	small GTPase mediated signal transduction	6/3837	22/35336	0.0263266	6	6	0.261504	Capana01g003422, Capana02g000559, Capana02g001855, Capana08g002735, Capana08g002736, Capana09g000287
GO:0019220	BP	e	regulation of phosphate metabolic process	8/3837	34/35336	0.026372	6	8	0.261504	Capana01g003550, Capana02g000829, Capana02g000887, Capana04g000600, Capana07g001724, Capana08g001455, Capana08g002318, Capana09g000587
GO:0051174	BP	e	regulation of phosphorus metabolic process	8/3837	34/35336	0.026372	5	8	0.261504	Capana01g003550, Capana02g000829, Capana02g000887, Capana04g000600, Capana07g001724, Capana08g001455, Capana08g002318, Capana09g000587
GO:0009908	BP	e	flower development	7/3837	28/35336	0.0269333	6	7	0.265828	Capana01g001332, Capana02g001917, Capana03g002435, Capana05g000654, Capana05g000656, Capana10g000507, Capana11g000564
GO:0009605	BP	e	response to external stimulus	27/3837	164/35336	0.0311613	2	27	0.289101	Capana00g001177, Capana01g003206, Capana01g003561, Capana02g000008, Capana02g001584, Capana02g001650, Capana02g001800, Capana03g000143, Capana03g000772, Capana03g001126, Capana03g002206, Capana03g002431, Capana03g003881, Capana04g001205, Capana05g002211, Capana05g002485, Capana05g002551, Capana06g001020, Capana07g002089, Capana07g002334, Capana08g001259, Capana08g002174, Capana08g002517, Capana09…
GO:0008356	BP	e	asymmetric cell division	3/3837	7/35336	0.031989	3	3	0.289101	Capana02g002967, Capana04g000563, Capana09g002090
GO:0009914	BP	e	hormone transport	3/3837	7/35336	0.031989	4	3	0.289101	Capana02g003400, Capana03g000765, Capana10g002459
GO:0080167	BP	e	response to karrikin	3/3837	7/35336	0.031989	3	3	0.289101	Capana02g000737, Capana03g000865, Capana08g000628
GO:0060918	BP	e	auxin transport	3/3837	7/35336	0.031989	5	3	0.289101	Capana02g003400, Capana03g000765, Capana10g002459
GO:0009638	BP	e	phototropism	3/3837	7/35336	0.031989	6	3	0.289101	Capana02g000008, Capana03g000772, Capana06g001020
GO:0006659	BP	e	phosphatidylserine biosynthetic process	2/3837	3/35336	0.0328058	8	2	0.289101	Capana00g000734, Capana11g002345
GO:0043288	BP	e	apocarotenoid metabolic process	2/3837	3/35336	0.0328058	6	2	0.289101	Capana01g004230, Capana02g003105
GO:0046209	BP	e	nitric oxide metabolic process	2/3837	3/35336	0.0328058	4	2	0.289101	Capana04g001896, Capana04g001897
GO:0010597	BP	e	green leaf volatile biosynthetic process	2/3837	3/35336	0.0328058	9	2	0.289101	Capana01g001577, Capana01g001578
GO:0071486	BP	e	cellular response to high light intensity	2/3837	3/35336	0.0328058	8	2	0.289101	Capana08g002312, Capana10g000115
GO:0006658	BP	e	phosphatidylserine metabolic process	2/3837	3/35336	0.0328058	7	2	0.289101	Capana00g000734, Capana11g002345
GO:0071484	BP	e	cellular response to light intensity	2/3837	3/35336	0.0328058	7	2	0.289101	Capana08g002312, Capana10g000115
GO:0042547	BP	e	cell wall modification involved in multidimensional cell growth	2/3837	3/35336	0.0328058	7	2	0.289101	Capana05g000884, Capana11g001329
GO:0006690	BP	e	icosanoid metabolic process	2/3837	3/35336	0.0328058	6	2	0.289101	Capana01g001577, Capana01g001578
GO:0070192	BP	e	chromosome organization involved in meiotic cell cycle	2/3837	3/35336	0.0328058	6	2	0.289101	Capana08g000931, Capana12g000143
GO:0033383	BP	e	geranyl diphosphate metabolic process	2/3837	3/35336	0.0328058	7	2	0.289101	Capana03g003135, Capana04g000412
GO:0043086	BP	e	negative regulation of catalytic activity	2/3837	3/35336	0.0328058	4	2	0.289101	Capana00g004305, Capana10g002207
GO:0006809	BP	e	nitric oxide biosynthetic process	2/3837	3/35336	0.0328058	5	2	0.289101	Capana04g001896, Capana04g001897
GO:0010268	BP	e	brassinosteroid homeostasis	2/3837	3/35336	0.0328058	6	2	0.289101	Capana07g001945, Capana09g000355
GO:0034644	BP	e	cellular response to UV	2/3837	3/35336	0.0328058	7	2	0.289101	Capana08g002312, Capana10g000115
GO:0009687	BP	e	abscisic acid metabolic process	2/3837	3/35336	0.0328058	8	2	0.289101	Capana01g004230, Capana02g003105
GO:1902644	BP	e	tertiary alcohol metabolic process	2/3837	3/35336	0.0328058	5	2	0.289101	Capana01g004230, Capana02g003105
GO:0009831	BP	e	plant-type cell wall modification involved in multidimensional cell growth	2/3837	3/35336	0.0328058	8	2	0.289101	Capana05g000884, Capana11g001329
GO:0009827	BP	e	plant-type cell wall modification	2/3837	3/35336	0.0328058	7	2	0.289101	Capana05g000884, Capana11g001329
GO:0009211	BP	e	pyrimidine deoxyribonucleoside triphosphate metabolic process	2/3837	3/35336	0.0328058	9	2	0.289101	Capana08g001331, Capana08g001565
GO:0046080	BP	e	dUTP metabolic process	2/3837	3/35336	0.0328058	11	2	0.289101	Capana08g001331, Capana08g001565
GO:0033384	BP	e	geranyl diphosphate biosynthetic process	2/3837	3/35336	0.0328058	8	2	0.289101	Capana03g003135, Capana04g000412
GO:0019372	BP	e	lipoxygenase pathway	2/3837	3/35336	0.0328058	8	2	0.289101	Capana01g001577, Capana01g001578
GO:0044255	BP	e	cellular lipid metabolic process	60/3837	423/35336	0.0333198	4	60	0.292739	Capana00g000734, Capana00g000742, Capana00g002452, Capana00g004199, Capana00g004655, Capana00g004656, Capana00g004724, Capana01g001121, Capana01g001332, Capana01g001577, Capana01g001578, Capana01g001964, Capana01g002623, Capana01g002809, Capana01g003260, Capana01g003748, Capana01g004230, Capana01g004369, Capana01g004441, Capana02g000554, Capana02g002284, Capana02g002775, Capana02g003105, Capana03…
GO:0019252	BP	e	starch biosynthetic process	4/3837	12/35336	0.0336045	8	4	0.293455	Capana01g002934, Capana03g002431, Capana06g000734, Capana08g002556
GO:0009311	BP	e	oligosaccharide metabolic process	10/3837	48/35336	0.0351663	4	10	0.306631	Capana00g001331, Capana01g000524, Capana03g002554, Capana03g004067, Capana04g002563, Capana05g002020, Capana06g001686, Capana07g000730, Capana09g000138, Capana12g001588
GO:0035556	BP	e	intracellular signal transduction	25/3837	154/35336	0.0373723	5	25	0.323427	Capana01g003131, Capana01g003422, Capana02g000559, Capana02g001216, Capana02g001579, Capana02g001855, Capana03g002795, Capana03g003881, Capana03g004090, Capana04g000026, Capana05g000733, Capana06g002131, Capana06g002253, Capana07g001714, Capana07g001732, Capana08g001772, Capana08g001773, Capana08g002735, Capana08g002736, Capana09g000287, Capana10g002278, Capana10g002303, Capana11g000632, Capana11…
GO:0006575	BP	e	cellular modified amino acid metabolic process	9/3837	41/35336	0.0382072	4	9	0.329665	Capana00g000734, Capana05g001829, Capana05g002317, Capana05g002504, Capana06g000209, Capana07g002083, Capana11g002345, Capana12g000261, Capana12g002614
GO:0090567	BP	e	reproductive shoot system development	7/3837	30/35336	0.0382785	5	7	0.329788	Capana01g001332, Capana02g001917, Capana03g002435, Capana05g000654, Capana05g000656, Capana10g000507, Capana11g000564
GO:0016117	BP	e	carotenoid biosynthetic process	5/3837	18/35336	0.0385541	9	5	0.331175	Capana02g002284, Capana03g002170, Capana04g000412, Capana04g002519, Capana09g000177
GO:0016109	BP	e	tetraterpenoid biosynthetic process	5/3837	18/35336	0.0385541	8	5	0.331175	Capana02g002284, Capana03g002170, Capana04g000412, Capana04g002519, Capana09g000177
GO:0006352	BP	e	DNA-templated transcription, initiation	10/3837	49/35336	0.039042	8	10	0.334869	Capana05g000360, Capana06g000438, Capana06g000440, Capana06g000447, Capana06g000449, Capana06g000450, Capana06g000781, Capana06g002757, Capana06g002758, Capana11g000699
GO:0042221	BP	e	response to chemical	47/3837	325/35336	0.0393531	2	47	0.337037	Capana00g003114, Capana01g000511, Capana01g001154, Capana01g002355, Capana01g002836, Capana01g003514, Capana01g004230, Capana02g002452, Capana02g002556, Capana02g002913, Capana03g000077, Capana03g000438, Capana03g000656, Capana03g000662, Capana03g001923, Capana03g002301, Capana04g000217, Capana04g000971, Capana06g000144, Capana06g002647, Capana06g002727, Capana07g001247, Capana07g001992, Capana08…
GO:0009607	BP	e	response to biotic stimulus	21/3837	123/35336	0.0401405	2	21	0.34226	Capana00g002760, Capana01g003206, Capana02g001800, Capana02g001846, Capana02g002479, Capana02g002568, Capana03g000143, Capana03g002206, Capana04g001205, Capana05g002485, Capana05g002551, Capana06g001935, Capana07g002334, Capana08g001259, Capana08g001713, Capana08g002174, Capana08g002517, Capana09g001303, Capana11g000102, Capana11g001628, Capana12g001382
GO:1901700	BP	e	response to oxygen-containing compound	29/3837	183/35336	0.0415582	3	29	0.353306	Capana00g003114, Capana01g001154, Capana01g002355, Capana01g003514, Capana01g004230, Capana02g002452, Capana02g002556, Capana02g002913, Capana03g000438, Capana03g000662, Capana03g002301, Capana04g000971, Capana06g002727, Capana07g001247, Capana07g001992, Capana08g000935, Capana08g000939, Capana08g001266, Capana08g002318, Capana08g002748, Capana08g002792, Capana09g000065, Capana09g000247, Capana09…
GO:0031399	BP	e	regulation of protein modification process	11/3837	54/35336	0.043806	7	11	0.367551	Capana01g003550, Capana02g000829, Capana02g000887, Capana03g001765, Capana04g000600, Capana06g000769, Capana07g001724, Capana08g001455, Capana08g002318, Capana09g000587, Capana10g002207
GO:0090224	BP	e	regulation of spindle organization	4/3837	13/35336	0.0444692	8	4	0.367777	Capana02g000829, Capana02g000887, Capana07g001724, Capana09g000587
GO:0060236	BP	e	regulation of mitotic spindle organization	4/3837	13/35336	0.0444692	9	4	0.367777	Capana02g000829, Capana02g000887, Capana07g001724, Capana09g000587
GO:0001934	BP	e	positive regulation of protein phosphorylation	4/3837	13/35336	0.0444692	9	4	0.367777	Capana02g000829, Capana02g000887, Capana07g001724, Capana09g000587
GO:0070507	BP	e	regulation of microtubule cytoskeleton organization	4/3837	13/35336	0.0444692	7	4	0.367777	Capana02g000829, Capana02g000887, Capana07g001724, Capana09g000587
GO:0009627	BP	e	systemic acquired resistance	4/3837	13/35336	0.0444692	6	4	0.367777	Capana01g003206, Capana03g000143, Capana07g002334, Capana08g002517
GO:0022412	BP	e	cellular process involved in reproduction in multicellular organism	4/3837	13/35336	0.0444692	2	4	0.367777	Capana03g003422, Capana03g003935, Capana04g002529, Capana07g001010
GO:0032147	BP	e	activation of protein kinase activity	4/3837	13/35336	0.0444692	11	4	0.367777	Capana02g000829, Capana02g000887, Capana07g001724, Capana09g000587
GO:0045860	BP	e	positive regulation of protein kinase activity	4/3837	13/35336	0.0444692	10	4	0.367777	Capana02g000829, Capana02g000887, Capana07g001724, Capana09g000587
GO:0009668	BP	e	plastid membrane organization	3/3837	8/35336	0.0471179	5	3	0.378844	Capana03g000865, Capana03g001084, Capana03g001085
GO:0010027	BP	e	thylakoid membrane organization	3/3837	8/35336	0.0471179	6	3	0.378844	Capana03g000865, Capana03g001084, Capana03g001085
GO:0010928	BP	e	regulation of auxin mediated signaling pathway	3/3837	8/35336	0.0471179	6	3	0.378844	Capana02g003400, Capana03g000765, Capana10g002459
GO:0010109	BP	e	regulation of photosynthesis	3/3837	8/35336	0.0471179	5	3	0.378844	Capana02g000764, Capana02g003173, Capana10g001551
GO:0048573	BP	e	photoperiodism, flowering	3/3837	8/35336	0.0471179	6	3	0.378844	Capana12g002497, Capana12g002498, Capana12g002553
GO:0009648	BP	e	photoperiodism	3/3837	8/35336	0.0471179	5	3	0.378844	Capana12g002497, Capana12g002498, Capana12g002553
GO:0006006	BP	e	glucose metabolic process	6/3837	25/35336	0.0472353	6	6	0.37926	Capana03g002431, Capana04g000059, Capana05g000599, Capana05g002020, Capana07g000319, Capana12g000555
GO:0051301	BP	e	cell division	17/3837	97/35336	0.0474738	2	17	0.380647	Capana02g002967, Capana02g003158, Capana02g003338, Capana03g001765, Capana03g003511, Capana04g000033, Capana04g000563, Capana05g001008, Capana06g000360, Capana06g000769, Capana09g002090, Capana10g000173, Capana10g000908, Capana10g002210, Capana10g002275, Capana11g001971, Capana12g000792
GO:0006760	BP	e	folic acid-containing compound metabolic process	5/3837	19/35336	0.0477887	5	5	0.382111	Capana05g002317, Capana05g002504, Capana06g000209, Capana07g002083, Capana12g002614
GO:0019725	BP	e	cellular homeostasis	30/3837	194/35336	0.0480834	4	30	0.383407	Capana00g003189, Capana01g000035, Capana02g002755, Capana02g002913, Capana02g003382, Capana02g003518, Capana03g002110, Capana03g004090, Capana04g000209, Capana05g000007, Capana05g000311, Capana05g000780, Capana05g001819, Capana05g002227, Capana06g000014, Capana06g001864, Capana07g000817, Capana07g002129, Capana08g000863, Capana09g002416, Capana10g000070, Capana10g000097, Capana10g002092, Capana10…
GO:0048608	BP	e	reproductive structure development	8/3837	36/35336	0.0521443	3	8	0.413786	Capana01g001332, Capana02g001917, Capana03g002435, Capana05g000654, Capana05g000656, Capana08g002318, Capana10g000507, Capana11g000564
GO:0033013	BP	e	tetrapyrrole metabolic process	11/3837	57/35336	0.0521796	4	11	0.413786	Capana01g001797, Capana03g000791, Capana03g001893, Capana04g000804, Capana05g000104, Capana05g000126, Capana06g000742, Capana07g002213, Capana08g000413, Capana10g000065, Capana10g002504
GO:0009073	BP	e	aromatic amino acid family biosynthetic process	6/3837	26/35336	0.05597	8	6	0.44263	Capana01g001378, Capana02g002204, Capana02g002205, Capana04g000998, Capana06g000585, Capana11g000245
GO:0033674	BP	e	positive regulation of kinase activity	4/3837	14/35336	0.0570606	9	4	0.44337	Capana02g000829, Capana02g000887, Capana07g001724, Capana09g000587
GO:0042327	BP	e	positive regulation of phosphorylation	4/3837	14/35336	0.0570606	8	4	0.44337	Capana02g000829, Capana02g000887, Capana07g001724, Capana09g000587
GO:0044347	BP	e	cell wall polysaccharide catabolic process	4/3837	14/35336	0.0570606	7	4	0.44337	Capana01g003760, Capana04g001112, Capana04g001114, Capana08g002058
GO:0032875	BP	e	regulation of DNA endoreduplication	4/3837	14/35336	0.0570606	9	4	0.44337	Capana02g001001, Capana02g003547, Capana09g002000, Capana11g001220
GO:0010087	BP	e	phloem or xylem histogenesis	4/3837	14/35336	0.0570606	4	4	0.44337	Capana02g002379, Capana03g001259, Capana11g000862, Capana11g000863
GO:0010207	BP	e	photosystem II assembly	4/3837	14/35336	0.0570606	7	4	0.44337	Capana00g003368, Capana00g004571, Capana02g000764, Capana02g003173
GO:0042446	BP	e	hormone biosynthetic process	5/3837	20/35336	0.0582167	5	5	0.449934	Capana01g003019, Capana06g001405, Capana07g001945, Capana09g001075, Capana10g002091
GO:0042558	BP	e	pteridine-containing compound metabolic process	5/3837	20/35336	0.0582167	4	5	0.449934	Capana05g002317, Capana05g002504, Capana06g000209, Capana07g002083, Capana12g002614
GO:0009755	BP	e	hormone-mediated signaling pathway	20/3837	123/35336	0.0589552	5	20	0.452018	Capana00g000130, Capana00g002644, Capana01g002751, Capana02g003400, Capana03g000311, Capana03g000765, Capana03g003343, Capana04g000259, Capana05g001149, Capana06g000110, Capana06g001465, Capana06g001830, Capana07g000391, Capana07g000990, Capana07g001714, Capana07g002082, Capana09g002164, Capana10g002459, Capana11g002004, Capana12g000825
GO:0045132	BP	e	meiotic chromosome segregation	2/3837	4/35336	0.0609102	4	2	0.452018	Capana08g002621, Capana11g000162
GO:0046349	BP	e	amino sugar biosynthetic process	2/3837	4/35336	0.0609102	5	2	0.452018	Capana07g002126, Capana09g002402
GO:0030522	BP	e	intracellular receptor signaling pathway	2/3837	4/35336	0.0609102	5	2	0.452018	Capana11g000295, Capana11g000297
GO:0051513	BP	e	regulation of monopolar cell growth	2/3837	4/35336	0.0609102	7	2	0.452018	Capana02g003274, Capana03g000896
GO:0009200	BP	e	deoxyribonucleoside triphosphate metabolic process	2/3837	4/35336	0.0609102	8	2	0.452018	Capana08g001331, Capana08g001565
GO:0071483	BP	e	cellular response to blue light	2/3837	4/35336	0.0609102	7	2	0.452018	Capana11g000295, Capana11g000297
GO:0006000	BP	e	fructose metabolic process	2/3837	4/35336	0.0609102	6	2	0.452018	Capana05g002020, Capana06g000734
GO:0098813	BP	e	nuclear chromosome segregation	2/3837	4/35336	0.0609102	3	2	0.452018	Capana08g002621, Capana11g000162
GO:0009785	BP	e	blue light signaling pathway	2/3837	4/35336	0.0609102	8	2	0.452018	Capana11g000295, Capana11g000297
GO:0009263	BP	e	deoxyribonucleotide biosynthetic process	2/3837	4/35336	0.0609102	9	2	0.452018	Capana01g003018, Capana02g003646
GO:0019430	BP	e	removal of superoxide radicals	2/3837	4/35336	0.0609102	5	2	0.452018	Capana04g002491, Capana11g000173
GO:0043934	BP	e	sporulation	2/3837	4/35336	0.0609102	2	2	0.452018	Capana08g000931, Capana12g000143
GO:0034293	BP	e	sexual sporulation	2/3837	4/35336	0.0609102	3	2	0.452018	Capana08g000931, Capana12g000143
GO:0048236	BP	e	plant-type sporogenesis	2/3837	4/35336	0.0609102	4	2	0.452018	Capana08g000931, Capana12g000143
GO:0045337	BP	e	farnesyl diphosphate biosynthetic process	2/3837	4/35336	0.0609102	8	2	0.452018	Capana03g003135, Capana04g000412
GO:0015976	BP	e	carbon utilization	2/3837	4/35336	0.0609102	1	2	0.452018	Capana02g003498, Capana09g001791
GO:0006714	BP	e	sesquiterpenoid metabolic process	2/3837	4/35336	0.0609102	7	2	0.452018	Capana01g004230, Capana02g003105
GO:0009584	BP	e	detection of visible light	3/3837	9/35336	0.0651005	6	3	0.471022	Capana00g001177, Capana02g001584, Capana05g002211
GO:0032890	BP	e	regulation of organic acid transport	3/3837	9/35336	0.0651005	5	3	0.471022	Capana01g004034, Capana03g000930, Capana12g000416
GO:0080143	BP	e	regulation of amino acid export	3/3837	9/35336	0.0651005	8	3	0.471022	Capana01g004034, Capana03g000930, Capana12g000416
GO:0051955	BP	e	regulation of amino acid transport	3/3837	9/35336	0.0651005	6	3	0.471022	Capana01g004034, Capana03g000930, Capana12g000416
GO:0051952	BP	e	regulation of amine transport	3/3837	9/35336	0.0651005	5	3	0.471022	Capana01g004034, Capana03g000930, Capana12g000416
GO:1903789	BP	e	regulation of amino acid transmembrane transport	3/3837	9/35336	0.0651005	7	3	0.471022	Capana01g004034, Capana03g000930, Capana12g000416
GO:0044281	BP	e	small molecule metabolic process	150/3837	1200/35336	0.0655722	2	150	0.47294	Capana00g000332, Capana00g000453, Capana00g000469, Capana00g001679, Capana00g001963, Capana00g003189, Capana00g003499, Capana00g003537, Capana00g003785, Capana00g004702, Capana00g004724, Capana00g004772, Capana00g004915, Capana00g005036, Capana00g005037, Capana01g000535, Capana01g001332, Capana01g001378, Capana01g001574, Capana01g001577, Capana01g001578, Capana01g001876, Capana01g002003, Capana01…
GO:0046351	BP	e	disaccharide biosynthetic process	6/3837	27/35336	0.0656111	6	6	0.47294	Capana00g001331, Capana01g000524, Capana03g002554, Capana05g002020, Capana06g001686, Capana12g001588
GO:0006302	BP	e	double-strand break repair	6/3837	27/35336	0.0656111	8	6	0.47294	Capana01g001732, Capana02g003081, Capana05g001941, Capana07g002155, Capana09g000547, Capana12g002554
GO:0016114	BP	e	terpenoid biosynthetic process	10/3837	51/35336	0.0657587	7	10	0.473413	Capana01g001332, Capana02g002284, Capana02g003105, Capana03g002170, Capana03g002435, Capana03g003135, Capana04g000412, Capana04g002519, Capana09g000177, Capana11g000564
GO:0006778	BP	e	porphyrin-containing compound metabolic process	10/3837	52/35336	0.0693841	5	10	0.495197	Capana03g000791, Capana03g001893, Capana04g000804, Capana05g000104, Capana05g000126, Capana06g000742, Capana07g002213, Capana08g000413, Capana10g000065, Capana10g002504
GO:0045454	BP	e	cell redox homeostasis	24/3837	156/35336	0.0713177	5	24	0.502997	Capana00g003189, Capana01g000035, Capana02g002755, Capana02g003382, Capana02g003518, Capana05g000007, Capana05g000311, Capana05g001819, Capana05g002227, Capana06g000014, Capana06g001864, Capana07g000817, Capana07g002129, Capana08g000863, Capana09g002416, Capana10g000070, Capana10g000097, Capana10g002092, Capana10g002175, Capana11g000163, Capana11g001553, Capana11g001557, Capana12g001616, Capana12…
GO:0043650	BP	e	dicarboxylic acid biosynthetic process	4/3837	15/35336	0.0713471	7	4	0.502997	Capana00g005036, Capana00g005037, Capana01g001378, Capana04g000998
GO:0071482	BP	e	cellular response to light stimulus	4/3837	15/35336	0.0713471	6	4	0.502997	Capana08g002312, Capana10g000115, Capana11g000295, Capana11g000297
GO:0010562	BP	e	positive regulation of phosphorus metabolic process	4/3837	15/35336	0.0713471	6	4	0.502997	Capana02g000829, Capana02g000887, Capana07g001724, Capana09g000587
GO:0045937	BP	e	positive regulation of phosphate metabolic process	4/3837	15/35336	0.0713471	7	4	0.502997	Capana02g000829, Capana02g000887, Capana07g001724, Capana09g000587
GO:0046653	BP	e	tetrahydrofolate metabolic process	4/3837	15/35336	0.0713471	6	4	0.502997	Capana05g002317, Capana05g002504, Capana06g000209, Capana12g002614
GO:0071478	BP	e	cellular response to radiation	4/3837	15/35336	0.0713471	5	4	0.502997	Capana08g002312, Capana10g000115, Capana11g000295, Capana11g000297
GO:0009725	BP	e	response to hormone	25/3837	164/35336	0.0774375	4	25	0.545269	Capana01g000511, Capana01g001154, Capana01g004230, Capana03g000077, Capana03g000656, Capana03g000662, Capana03g001923, Capana03g002301, Capana04g000217, Capana06g002727, Capana07g001992, Capana08g001259, Capana08g001266, Capana08g002318, Capana08g002647, Capana08g002648, Capana08g002649, Capana08g002650, Capana09g000355, Capana09g000445, Capana09g001445, Capana10g000690, Capana11g001659, Capana11…
GO:0009312	BP	e	oligosaccharide biosynthetic process	7/3837	32/35336	0.0775889	5	7	0.545671	Capana00g001331, Capana01g000524, Capana03g002554, Capana04g002563, Capana05g002020, Capana06g001686, Capana12g001588
GO:0009719	BP	e	response to endogenous stimulus	25/3837	165/35336	0.0791091	2	25	0.552331	Capana01g000511, Capana01g001154, Capana01g004230, Capana03g000077, Capana03g000656, Capana03g000662, Capana03g001923, Capana03g002301, Capana04g000217, Capana06g002727, Capana07g001992, Capana08g001259, Capana08g001266, Capana08g002318, Capana08g002647, Capana08g002648, Capana08g002649, Capana08g002650, Capana09g000355, Capana09g000445, Capana09g001445, Capana10g000690, Capana11g001659, Capana11…
GO:0010035	BP	e	response to inorganic substance	20/3837	125/35336	0.0816367	3	20	0.56929	Capana00g003114, Capana01g001154, Capana01g002355, Capana01g003514, Capana01g004230, Capana02g002452, Capana02g002556, Capana02g002913, Capana03g000438, Capana03g000662, Capana06g000144, Capana06g002647, Capana07g001247, Capana08g000935, Capana08g001266, Capana08g002748, Capana08g002792, Capana10g000115, Capana11g001659, Capana12g002257
GO:0009629	BP	e	response to gravity	5/3837	22/35336	0.0826346	3	5	0.572723	Capana02g001650, Capana03g001126, Capana03g002431, Capana07g002089, Capana11g002336
GO:0006040	BP	e	amino sugar metabolic process	5/3837	22/35336	0.0826346	4	5	0.572723	Capana00g003222, Capana02g002478, Capana02g002479, Capana07g002126, Capana09g002402
GO:0071103	BP	e	DNA conformation change	7/3837	33/35336	0.0829634	6	7	0.572723	Capana00g004305, Capana01g002631, Capana03g003511, Capana05g000818, Capana05g000856, Capana10g002275, Capana12g000143
GO:0009163	BP	e	nucleoside biosynthetic process	3/3837	10/35336	0.0857118	7	3	0.572723	Capana00g001679, Capana09g002205, Capana11g002156
GO:0045787	BP	e	positive regulation of cell cycle	3/3837	10/35336	0.0857118	5	3	0.572723	Capana04g000600, Capana08g002318, Capana12g002554
GO:0051225	BP	e	spindle assembly	3/3837	10/35336	0.0857118	8	3	0.572723	Capana00g001854, Capana04g001953, Capana10g002267
GO:0046129	BP	e	purine ribonucleoside biosynthetic process	3/3837	10/35336	0.0857118	9	3	0.572723	Capana00g001679, Capana09g002205, Capana11g002156
GO:0034404	BP	e	nucleobase-containing small molecule biosynthetic process	3/3837	10/35336	0.0857118	6	3	0.572723	Capana00g001679, Capana09g002205, Capana11g002156
GO:0042451	BP	e	purine nucleoside biosynthetic process	3/3837	10/35336	0.0857118	8	3	0.572723	Capana00g001679, Capana09g002205, Capana11g002156
GO:0006542	BP	e	glutamine biosynthetic process	3/3837	10/35336	0.0857118	10	3	0.572723	Capana01g003049, Capana05g000208, Capana05g001715
GO:0042455	BP	e	ribonucleoside biosynthetic process	3/3837	10/35336	0.0857118	8	3	0.572723	Capana00g001679, Capana09g002205, Capana11g002156
GO:0042127	BP	e	regulation of cell population proliferation	3/3837	10/35336	0.0857118	4	3	0.572723	Capana04g000600, Capana08g002318, Capana11g002001
GO:0009582	BP	e	detection of abiotic stimulus	4/3837	16/35336	0.0872673	3	4	0.572723	Capana00g001177, Capana02g001584, Capana03g002431, Capana05g002211
GO:0009581	BP	e	detection of external stimulus	4/3837	16/35336	0.0872673	3	4	0.572723	Capana00g001177, Capana02g001584, Capana03g002431, Capana05g002211
GO:0009119	BP	e	ribonucleoside metabolic process	4/3837	16/35336	0.0872673	7	4	0.572723	Capana00g001679, Capana09g002205, Capana11g002156, Capana12g000261
GO:0009411	BP	e	response to UV	4/3837	16/35336	0.0872673	5	4	0.572723	Capana01g000397, Capana02g002913, Capana08g002312, Capana10g000115
GO:0009743	BP	e	response to carbohydrate	4/3837	16/35336	0.0872673	4	4	0.572723	Capana06g002727, Capana08g000939, Capana08g002318, Capana11g002361
GO:0000302	BP	e	response to reactive oxygen species	4/3837	16/35336	0.0872673	4	4	0.572723	Capana02g002452, Capana04g000971, Capana09g000065, Capana10g000115
GO:0046128	BP	e	purine ribonucleoside metabolic process	4/3837	16/35336	0.0872673	8	4	0.572723	Capana00g001679, Capana09g002205, Capana11g002156, Capana12g000261
GO:0034622	BP	e	cellular protein-containing complex assembly	33/3837	229/35336	0.087849	6	33	0.572723	Capana00g003368, Capana00g004571, Capana01g000957, Capana01g002750, Capana02g000146, Capana02g000764, Capana02g002605, Capana02g003173, Capana03g000773, Capana03g003363, Capana03g004550, Capana04g000318, Capana05g000360, Capana05g000818, Capana05g002027, Capana05g002028, Capana06g000115, Capana06g000438, Capana06g000440, Capana06g000447, Capana06g000449, Capana06g000450, Capana06g001019, Capana06…
GO:0048522	BP	e	positive regulation of cellular process	30/3837	206/35336	0.091615	4	30	0.572723	Capana00g002415, Capana00g002784, Capana00g003240, Capana01g000318, Capana01g001334, Capana01g001335, Capana01g002600, Capana02g000829, Capana02g000887, Capana02g002884, Capana02g003248, Capana02g003249, Capana03g000865, Capana03g001247, Capana03g001536, Capana03g001765, Capana04g000600, Capana05g002485, Capana05g002555, Capana06g000769, Capana06g002224, Capana07g001724, Capana07g002213, Capana08…
GO:0043648	BP	e	dicarboxylic acid metabolic process	9/3837	47/35336	0.0936767	6	9	0.572723	Capana00g003785, Capana00g005036, Capana00g005037, Capana01g001378, Capana01g003447, Capana03g001534, Capana03g003831, Capana04g000998, Capana08g000129
GO:0048544	BP	e	recognition of pollen	21/3837	135/35336	0.0942275	3	21	0.572723	Capana01g001621, Capana01g003247, Capana02g002123, Capana03g003724, Capana03g003725, Capana04g000725, Capana04g000727, Capana04g000739, Capana04g000740, Capana07g000478, Capana07g001584, Capana07g001586, Capana07g001587, Capana07g001904, Capana07g002251, Capana07g002269, Capana08g000116, Capana08g000117, Capana09g001727, Capana09g002338, Capana12g001989
GO:0008037	BP	e	cell recognition	21/3837	135/35336	0.0942275	2	21	0.572723	Capana01g001621, Capana01g003247, Capana02g002123, Capana03g003724, Capana03g003725, Capana04g000725, Capana04g000727, Capana04g000739, Capana04g000740, Capana07g000478, Capana07g001584, Capana07g001586, Capana07g001587, Capana07g001904, Capana07g002251, Capana07g002269, Capana08g000116, Capana08g000117, Capana09g001727, Capana09g002338, Capana12g001989
GO:0044092	BP	e	negative regulation of molecular function	2/3837	5/35336	0.0943155	3	2	0.572723	Capana00g004305, Capana10g002207
GO:0019692	BP	e	deoxyribose phosphate metabolic process	2/3837	5/35336	0.0943155	5	2	0.572723	Capana08g001331, Capana08g001565
GO:0009219	BP	e	pyrimidine deoxyribonucleotide metabolic process	2/3837	5/35336	0.0943155	10	2	0.572723	Capana08g001331, Capana08g001565
GO:0008284	BP	e	positive regulation of cell population proliferation	2/3837	5/35336	0.0943155	5	2	0.572723	Capana04g000600, Capana08g002318
GO:0009394	BP	e	2'-deoxyribonucleotide metabolic process	2/3837	5/35336	0.0943155	9	2	0.572723	Capana08g001331, Capana08g001565
GO:0006537	BP	e	glutamate biosynthetic process	2/3837	5/35336	0.0943155	10	2	0.572723	Capana00g005036, Capana00g005037
GO:0006801	BP	e	superoxide metabolic process	2/3837	5/35336	0.0943155	4	2	0.572723	Capana04g002491, Capana11g000173
GO:0010091	BP	e	trichome branching	2/3837	5/35336	0.0943155	5	2	0.572723	Capana01g000040, Capana05g000387
GO:1903338	BP	e	regulation of cell wall organization or biogenesis	2/3837	5/35336	0.0943155	4	2	0.572723	Capana01g002600, Capana03g000270
GO:0010166	BP	e	wax metabolic process	2/3837	5/35336	0.0943155	4	2	0.572723	Capana03g000438, Capana05g000387
GO:0048878	BP	e	chemical homeostasis	11/3837	61/35336	0.0943396	4	11	0.572723	Capana02g002913, Capana02g003400, Capana03g000765, Capana03g002110, Capana03g004090, Capana04g000209, Capana05g000780, Capana07g001945, Capana09g000355, Capana10g002459, Capana12g002257
GO:0000226	BP	e	microtubule cytoskeleton organization	11/3837	61/35336	0.0943396	6	11	0.572723	Capana00g001854, Capana01g000187, Capana01g001402, Capana01g002355, Capana03g002451, Capana03g002452, Capana04g001953, Capana05g000105, Capana08g001160, Capana10g002267, Capana11g000870
GO:0031408	BP	e	oxylipin biosynthetic process	5/3837	23/35336	0.0965785	7	5	0.572723	Capana01g001574, Capana01g001577, Capana01g001578, Capana03g003732, Capana04g000454
GO:0031407	BP	e	oxylipin metabolic process	5/3837	23/35336	0.0965785	6	5	0.572723	Capana01g001574, Capana01g001577, Capana01g001578, Capana03g003732, Capana04g000454
GO:0048731	BP	e	system development	7/3837	35/35336	0.0967585	3	7	0.572723	Capana01g001332, Capana02g001917, Capana03g002435, Capana05g000654, Capana05g000656, Capana10g000507, Capana11g000564
GO:0048367	BP	e	shoot system development	7/3837	35/35336	0.0967585	4	7	0.572723	Capana01g001332, Capana02g001917, Capana03g002435, Capana05g000654, Capana05g000656, Capana10g000507, Capana11g000564
GO:0000724	BP	e	double-strand break repair via homologous recombination	4/3837	17/35336	0.104735	9	4	0.572723	Capana05g001941, Capana07g002155, Capana09g000547, Capana12g002554
GO:0042278	BP	e	purine nucleoside metabolic process	4/3837	17/35336	0.104735	7	4	0.572723	Capana00g001679, Capana09g002205, Capana11g002156, Capana12g000261
GO:0000725	BP	e	recombinational repair	4/3837	17/35336	0.104735	8	4	0.572723	Capana05g001941, Capana07g002155, Capana09g000547, Capana12g002554
GO:0046885	BP	e	regulation of hormone biosynthetic process	1/3837	1/35336	0.108586	6	1	0.572723	Capana00g003773
GO:0072488	BP	e	ammonium transmembrane transport	1/3837	1/35336	0.108586	8	1	0.572723	Capana04g002060
GO:0006799	BP	e	polyphosphate biosynthetic process	1/3837	1/35336	0.108586	6	1	0.572723	Capana03g003881
GO:0033386	BP	e	geranylgeranyl diphosphate biosynthetic process	1/3837	1/35336	0.108586	8	1	0.572723	Capana04g000412
GO:0015791	BP	e	polyol transport	1/3837	1/35336	0.108586	6	1	0.572723	Capana11g002311
GO:0030417	BP	e	nicotianamine metabolic process	1/3837	1/35336	0.108586	7	1	0.572723	Capana08g001616
GO:1905499	BP	e	trichome papilla formation	1/3837	1/35336	0.108586	6	1	0.572723	Capana05g000387
GO:0009688	BP	e	abscisic acid biosynthetic process	1/3837	1/35336	0.108586	9	1	0.572723	Capana02g003105
GO:0006290	BP	e	pyrimidine dimer repair	1/3837	1/35336	0.108586	8	1	0.572723	Capana01g000397
GO:0015793	BP	e	glycerol transport	1/3837	1/35336	0.108586	7	1	0.572723	Capana11g002311
GO:0030908	BP	e	protein splicing	1/3837	1/35336	0.108586	7	1	0.572723	Capana01g004450
GO:0006880	BP	e	intracellular sequestering of iron ion	1/3837	1/35336	0.108586	5	1	0.572723	Capana05g000906
GO:0016539	BP	e	intein-mediated protein splicing	1/3837	1/35336	0.108586	8	1	0.572723	Capana01g004450
GO:0015840	BP	e	urea transport	1/3837	1/35336	0.108586	6	1	0.572723	Capana11g002311
GO:0005997	BP	e	xylulose metabolic process	1/3837	1/35336	0.108586	6	1	0.572723	Capana04g000782
GO:0010143	BP	e	cutin biosynthetic process	1/3837	1/35336	0.108586	5	1	0.572723	Capana03g000438
GO:0019277	BP	e	UDP-N-acetylgalactosamine biosynthetic process	1/3837	1/35336	0.108586	8	1	0.572723	Capana07g002126
GO:0097577	BP	e	sequestering of iron ion	1/3837	1/35336	0.108586	4	1	0.572723	Capana05g000906
GO:0006882	BP	e	cellular zinc ion homeostasis	1/3837	1/35336	0.108586	10	1	0.572723	Capana05g000780
GO:0000719	BP	e	photoreactive repair	1/3837	1/35336	0.108586	9	1	0.572723	Capana01g000397
GO:0051066	BP	e	dihydrobiopterin metabolic process	1/3837	1/35336	0.108586	5	1	0.572723	Capana06g000209
GO:0016584	BP	e	nucleosome positioning	1/3837	1/35336	0.108586	7	1	0.572723	Capana05g000818
GO:0006269	BP	e	DNA replication, synthesis of RNA primer	1/3837	1/35336	0.108586	8	1	0.572723	Capana02g003081
GO:0010024	BP	e	phytochromobilin biosynthetic process	1/3837	1/35336	0.108586	6	1	0.572723	Capana01g001797
GO:0019218	BP	e	regulation of steroid metabolic process	1/3837	1/35336	0.108586	6	1	0.572723	Capana00g003773
GO:0033567	BP	e	DNA replication, Okazaki fragment processing	1/3837	1/35336	0.108586	7	1	0.572723	Capana01g003347
GO:0009819	BP	e	drought recovery	1/3837	1/35336	0.108586	6	1	0.572723	Capana01g002355
GO:1903428	BP	e	positive regulation of reactive oxygen species biosynthetic process	1/3837	1/35336	0.108586	7	1	0.572723	Capana05g002485
GO:1904667	BP	e	negative regulation of ubiquitin protein ligase activity	1/3837	1/35336	0.108586	12	1	0.572723	Capana10g002207
GO:0017003	BP	e	protein-heme linkage	1/3837	1/35336	0.108586	8	1	0.572723	Capana09g001906
GO:0019755	BP	e	one-carbon compound transport	1/3837	1/35336	0.108586	5	1	0.572723	Capana11g002311
GO:0071457	BP	e	cellular response to ozone	1/3837	1/35336	0.108586	7	1	0.572723	Capana10g000115
GO:0000070	BP	e	mitotic sister chromatid segregation	1/3837	1/35336	0.108586	7	1	0.572723	Capana08g002621
GO:0030031	BP	e	cell projection assembly	1/3837	1/35336	0.108586	5	1	0.572723	Capana05g000387
GO:0032350	BP	e	regulation of hormone metabolic process	1/3837	1/35336	0.108586	4	1	0.572723	Capana00g003773
GO:0072351	BP	e	tricarboxylic acid biosynthetic process	1/3837	1/35336	0.108586	7	1	0.572723	Capana08g001616
GO:1902292	BP	e	cell cycle DNA replication initiation	1/3837	1/35336	0.108586	8	1	0.572723	Capana02g003081
GO:0051202	BP	e	phytochromobilin metabolic process	1/3837	1/35336	0.108586	5	1	0.572723	Capana01g001797
GO:0019265	BP	e	glycine biosynthetic process, by transamination of glyoxylate	1/3837	1/35336	0.108586	11	1	0.572723	Capana12g000116
GO:0045487	BP	e	gibberellin catabolic process	1/3837	1/35336	0.108586	9	1	0.572723	Capana05g002224
GO:0030418	BP	e	nicotianamine biosynthetic process	1/3837	1/35336	0.108586	8	1	0.572723	Capana08g001616
GO:0010726	BP	e	positive regulation of hydrogen peroxide metabolic process	1/3837	1/35336	0.108586	7	1	0.572723	Capana05g002485
GO:1902318	BP	e	synthesis of RNA primer involved in nuclear cell cycle DNA replication	1/3837	1/35336	0.108586	10	1	0.572723	Capana02g003081
GO:0080110	BP	e	sporopollenin biosynthetic process	1/3837	1/35336	0.108586	5	1	0.572723	Capana05g000665
GO:0006797	BP	e	polyphosphate metabolic process	1/3837	1/35336	0.108586	5	1	0.572723	Capana03g003881
GO:0010019	BP	e	chloroplast-nucleus signaling pathway	1/3837	1/35336	0.108586	5	1	0.572723	Capana01g001797
GO:0045792	BP	e	negative regulation of cell size	1/3837	1/35336	0.108586	6	1	0.572723	Capana10g001138
GO:0051238	BP	e	sequestering of metal ion	1/3837	1/35336	0.108586	3	1	0.572723	Capana05g000906
GO:0010032	BP	e	meiotic chromosome condensation	1/3837	1/35336	0.108586	9	1	0.572723	Capana12g000143
GO:0010444	BP	e	guard mother cell differentiation	1/3837	1/35336	0.108586	5	1	0.572723	Capana08g002318
GO:1902981	BP	e	synthesis of RNA primer involved in mitotic DNA replication	1/3837	1/35336	0.108586	11	1	0.572723	Capana02g003081
GO:0090030	BP	e	regulation of steroid hormone biosynthetic process	1/3837	1/35336	0.108586	8	1	0.572723	Capana00g003773
GO:0042335	BP	e	cuticle development	1/3837	1/35336	0.108586	3	1	0.572723	Capana05g000387
GO:0030388	BP	e	fructose 1,6-bisphosphate metabolic process	1/3837	1/35336	0.108586	5	1	0.572723	Capana05g002020
GO:1902315	BP	e	nuclear cell cycle DNA replication initiation	1/3837	1/35336	0.108586	9	1	0.572723	Capana02g003081
GO:1902290	BP	e	positive regulation of defense response to oomycetes	1/3837	1/35336	0.108586	7	1	0.572723	Capana05g002485
GO:0050810	BP	e	regulation of steroid biosynthetic process	1/3837	1/35336	0.108586	7	1	0.572723	Capana00g003773
GO:1902975	BP	e	mitotic DNA replication initiation	1/3837	1/35336	0.108586	10	1	0.572723	Capana02g003081
GO:0016103	BP	e	diterpenoid catabolic process	1/3837	1/35336	0.108586	8	1	0.572723	Capana05g002224
GO:0048478	BP	e	replication fork protection	1/3837	1/35336	0.108586	10	1	0.572723	Capana05g000733
GO:0010016	BP	e	shoot system morphogenesis	1/3837	1/35336	0.108586	3	1	0.572723	Capana10g001138
GO:1902645	BP	e	tertiary alcohol biosynthetic process	1/3837	1/35336	0.108586	6	1	0.572723	Capana02g003105
GO:0043289	BP	e	apocarotenoid biosynthetic process	1/3837	1/35336	0.108586	7	1	0.572723	Capana02g003105
GO:0009590	BP	e	detection of gravity	1/3837	1/35336	0.108586	4	1	0.572723	Capana03g002431
GO:0048016	BP	e	inositol phosphate-mediated signaling	1/3837	1/35336	0.108586	7	1	0.572723	Capana03g003881
GO:0030030	BP	e	cell projection organization	1/3837	1/35336	0.108586	4	1	0.572723	Capana05g000387
GO:0010728	BP	e	regulation of hydrogen peroxide biosynthetic process	1/3837	1/35336	0.108586	7	1	0.572723	Capana05g002485
GO:0051090	BP	e	regulation of DNA-binding transcription factor activity	1/3837	1/35336	0.108586	10	1	0.572723	Capana10g002468
GO:0009650	BP	e	UV protection	1/3837	1/35336	0.108586	6	1	0.572723	Capana01g000397
GO:0046900	BP	e	tetrahydrofolylpolyglutamate metabolic process	1/3837	1/35336	0.108586	6	1	0.572723	Capana07g002083
GO:0071493	BP	e	cellular response to UV-B	1/3837	1/35336	0.108586	8	1	0.572723	Capana10g000115
GO:0009836	BP	e	fruit ripening, climacteric	1/3837	1/35336	0.108586	5	1	0.572723	Capana08g000942
GO:0035998	BP	e	7,8-dihydroneopterin 3'-triphosphate biosynthetic process	1/3837	1/35336	0.108586	6	1	0.572723	Capana06g000209
GO:0048281	BP	e	inflorescence morphogenesis	1/3837	1/35336	0.108586	4	1	0.572723	Capana10g001138
GO:0031397	BP	e	negative regulation of protein ubiquitination	1/3837	1/35336	0.108586	10	1	0.572723	Capana10g002207
GO:0019276	BP	e	UDP-N-acetylgalactosamine metabolic process	1/3837	1/35336	0.108586	7	1	0.572723	Capana07g002126
GO:0034614	BP	e	cellular response to reactive oxygen species	1/3837	1/35336	0.108586	6	1	0.572723	Capana10g000115
GO:0051091	BP	e	positive regulation of DNA-binding transcription factor activity	1/3837	1/35336	0.108586	11	1	0.572723	Capana10g002468
GO:0009850	BP	e	auxin metabolic process	1/3837	1/35336	0.108586	5	1	0.572723	Capana06g001405
GO:0051348	BP	e	negative regulation of transferase activity	1/3837	1/35336	0.108586	5	1	0.572723	Capana10g002207
GO:0006273	BP	e	lagging strand elongation	1/3837	1/35336	0.108586	9	1	0.572723	Capana02g003081
GO:0033385	BP	e	geranylgeranyl diphosphate metabolic process	1/3837	1/35336	0.108586	7	1	0.572723	Capana04g000412
GO:0010422	BP	e	regulation of brassinosteroid biosynthetic process	1/3837	1/35336	0.108586	9	1	0.572723	Capana00g003773
GO:0051444	BP	e	negative regulation of ubiquitin-protein transferase activity	1/3837	1/35336	0.108586	11	1	0.572723	Capana10g002207
GO:0010729	BP	e	positive regulation of hydrogen peroxide biosynthetic process	1/3837	1/35336	0.108586	8	1	0.572723	Capana05g002485
GO:0010338	BP	e	leaf formation	1/3837	1/35336	0.108586	4	1	0.572723	Capana09g001823
GO:0000819	BP	e	sister chromatid segregation	1/3837	1/35336	0.108586	6	1	0.572723	Capana08g002621
GO:1903426	BP	e	regulation of reactive oxygen species biosynthetic process	1/3837	1/35336	0.108586	6	1	0.572723	Capana05g002485
GO:0019499	BP	e	cyanide metabolic process	1/3837	1/35336	0.108586	4	1	0.572723	Capana08g000942
GO:1903321	BP	e	negative regulation of protein modification by small protein conjugation or removal	1/3837	1/35336	0.108586	9	1	0.572723	Capana10g002207
GO:2000379	BP	e	positive regulation of reactive oxygen species metabolic process	1/3837	1/35336	0.108586	6	1	0.572723	Capana05g002485
GO:2000123	BP	e	positive regulation of stomatal complex development	1/3837	1/35336	0.108586	7	1	0.572723	Capana07g001336
GO:1902295	BP	e	synthesis of RNA primer involved in cell cycle DNA replication	1/3837	1/35336	0.108586	9	1	0.572723	Capana02g003081
GO:0071577	BP	e	zinc ion transmembrane transport	1/3837	1/35336	0.108586	9	1	0.572723	Capana05g000780
GO:0009851	BP	e	auxin biosynthetic process	1/3837	1/35336	0.108586	6	1	0.572723	Capana06g001405
GO:1901659	BP	e	glycosyl compound biosynthetic process	3/3837	11/35336	0.10868	5	3	0.572723	Capana00g001679, Capana09g002205, Capana11g002156
GO:0035999	BP	e	tetrahydrofolate interconversion	3/3837	11/35336	0.10868	7	3	0.572723	Capana05g002317, Capana05g002504, Capana12g002614
GO:0016129	BP	e	phytosteroid biosynthetic process	3/3837	11/35336	0.10868	6	3	0.572723	Capana02g002284, Capana04g002519, Capana07g001945
GO:0009226	BP	e	nucleotide-sugar biosynthetic process	3/3837	11/35336	0.10868	7	3	0.572723	Capana04g002217, Capana07g002126, Capana09g002402
GO:0044248	BP	e	cellular catabolic process	77/3837	596/35336	0.110638	3	77	0.579871	Capana00g000104, Capana00g000453, Capana00g001202, Capana00g002127, Capana00g002177, Capana00g002831, Capana00g003222, Capana00g003397, Capana00g003499, Capana00g004461, Capana00g005039, Capana01g000041, Capana01g000166, Capana01g001553, Capana01g001554, Capana01g002623, Capana01g003760, Capana01g004230, Capana02g001195, Capana02g001271, Capana02g001841, Capana02g002192, Capana02g002219, Capana02…
GO:0098542	BP	e	defense response to other organism	14/3837	85/35336	0.112986	5	14	0.590039	Capana01g003206, Capana02g001800, Capana03g000143, Capana03g002206, Capana04g001205, Capana05g002485, Capana05g002551, Capana07g002334, Capana08g001259, Capana08g002174, Capana08g002517, Capana09g001303, Capana11g001628, Capana12g001382
GO:0006974	BP	e	cellular response to DNA damage stimulus	34/3837	242/35336	0.118974	4	34	0.617404	Capana00g004684, Capana00g004834, Capana00g004882, Capana01g000397, Capana01g001154, Capana01g001732, Capana01g002506, Capana01g002507, Capana01g003032, Capana01g003678, Capana02g001618, Capana02g002913, Capana02g003081, Capana03g000594, Capana03g000732, Capana03g000868, Capana04g000429, Capana04g000431, Capana05g000733, Capana05g000819, Capana05g001941, Capana05g002315, Capana05g002498, Capana06…
GO:0016125	BP	e	sterol metabolic process	6/3837	29/35336	0.123228	5	6	0.632553	Capana01g004230, Capana01g004441, Capana02g002284, Capana04g000454, Capana04g002519, Capana07g001945
GO:0104004	BP	e	cellular response to environmental stimulus	4/3837	18/35336	0.123644	3	4	0.632553	Capana08g002312, Capana10g000115, Capana11g000295, Capana11g000297
GO:0051493	BP	e	regulation of cytoskeleton organization	4/3837	18/35336	0.123644	6	4	0.632553	Capana02g000829, Capana02g000887, Capana07g001724, Capana09g000587
GO:0071214	BP	e	cellular response to abiotic stimulus	4/3837	18/35336	0.123644	4	4	0.632553	Capana08g002312, Capana10g000115, Capana11g000295, Capana11g000297
GO:0005982	BP	e	starch metabolic process	4/3837	18/35336	0.123644	7	4	0.632553	Capana01g002934, Capana03g002431, Capana06g000734, Capana08g002556
GO:0006310	BP	e	DNA recombination	14/3837	88/35336	0.123985	7	14	0.633739	Capana00g004834, Capana00g004882, Capana02g001494, Capana03g000868, Capana05g001941, Capana05g002498, Capana07g002155, Capana08g001592, Capana09g000547, Capana09g002423, Capana10g002120, Capana10g002383, Capana11g002269, Capana12g002554
GO:0044238	BP	e	primary metabolic process	552/3837	4802/35336	0.128054	2	552	0.649371	Capana00g000031, Capana00g000074, Capana00g000332, Capana00g000397, Capana00g000438, Capana00g000453, Capana00g000469, Capana00g000651, Capana00g000734, Capana00g000742, Capana00g001177, Capana00g001202, Capana00g001331, Capana00g001385, Capana00g001679, Capana00g001726, Capana00g001963, Capana00g002120, Capana00g002205, Capana00g002452, Capana00g002793, Capana00g002794, Capana00g002795, Capana00…
GO:0007010	BP	e	cytoskeleton organization	12/3837	73/35336	0.130488	5	12	0.656109	Capana00g001854, Capana01g000187, Capana01g001402, Capana01g002355, Capana03g002451, Capana03g002452, Capana04g001953, Capana05g000105, Capana05g000180, Capana08g001160, Capana10g002267, Capana11g000870
GO:0045338	BP	e	farnesyl diphosphate metabolic process	2/3837	6/35336	0.13154	7	2	0.656109	Capana03g003135, Capana04g000412
GO:0006333	BP	e	chromatin assembly or disassembly	2/3837	6/35336	0.13154	5	2	0.656109	Capana05g000818, Capana11g002355
GO:0055088	BP	e	lipid homeostasis	2/3837	6/35336	0.13154	5	2	0.656109	Capana07g001945, Capana09g000355
GO:0009695	BP	e	jasmonic acid biosynthetic process	2/3837	6/35336	0.13154	8	2	0.656109	Capana03g001365, Capana04g000454
GO:0010112	BP	e	regulation of systemic acquired resistance	2/3837	6/35336	0.13154	6	2	0.656109	Capana01g000533, Capana03g000381
GO:0009052	BP	e	pentose-phosphate shunt, non-oxidative branch	2/3837	6/35336	0.13154	4	2	0.656109	Capana08g001259, Capana11g002394
GO:0010200	BP	e	response to chitin	2/3837	6/35336	0.13154	5	2	0.656109	Capana09g000247, Capana10g001138
GO:0006353	BP	e	DNA-templated transcription, termination	2/3837	6/35336	0.13154	8	2	0.656109	Capana02g001734, Capana05g000080
GO:0006656	BP	e	phosphatidylcholine biosynthetic process	2/3837	6/35336	0.13154	8	2	0.656109	Capana00g004655, Capana00g004656
GO:0048869	BP	e	cellular developmental process	8/3837	43/35336	0.133277	2	8	0.659512	Capana00g002415, Capana00g003240, Capana05g000654, Capana05g000656, Capana08g000931, Capana08g002318, Capana12g000143, Capana12g002554
GO:0009057	BP	e	macromolecule catabolic process	55/3837	419/35336	0.133477	4	55	0.659512	Capana00g001202, Capana00g003007, Capana00g003222, Capana00g003266, Capana00g003397, Capana00g004152, Capana01g000041, Capana01g000166, Capana01g000582, Capana01g000793, Capana01g002814, Capana01g003584, Capana01g003760, Capana02g001271, Capana02g002159, Capana02g002478, Capana02g002479, Capana02g002622, Capana02g003577, Capana03g000068, Capana03g000069, Capana03g001297, Capana03g002040, Capana03…
GO:0071249	BP	e	cellular response to nitrate	3/3837	12/35336	0.133705	6	3	0.659512	Capana01g003514, Capana02g002556, Capana07g001247
GO:0002229	BP	e	defense response to oomycetes	3/3837	12/35336	0.133705	6	3	0.659512	Capana05g002485, Capana08g002174, Capana09g001303
GO:0046501	BP	e	protoporphyrinogen IX metabolic process	3/3837	12/35336	0.133705	6	3	0.659512	Capana03g001893, Capana04g000804, Capana06g000742
GO:0006814	BP	e	sodium ion transport	3/3837	12/35336	0.133705	7	3	0.659512	Capana08g002063, Capana11g000781, Capana12g002781
GO:0006782	BP	e	protoporphyrinogen IX biosynthetic process	3/3837	12/35336	0.133705	7	3	0.659512	Capana03g001893, Capana04g000804, Capana06g000742
GO:0009644	BP	e	response to high light intensity	3/3837	12/35336	0.133705	6	3	0.659512	Capana03g003930, Capana08g002312, Capana10g000115
GO:0009414	BP	e	response to water deprivation	10/3837	59/35336	0.140066	5	10	0.687372	Capana00g003114, Capana01g001154, Capana01g002355, Capana01g004230, Capana02g002913, Capana03g000438, Capana08g000935, Capana08g001266, Capana08g002748, Capana11g001659
GO:0031325	BP	e	positive regulation of cellular metabolic process	25/3837	176/35336	0.146137	5	25	0.714134	Capana00g002415, Capana00g002784, Capana00g003240, Capana01g001334, Capana01g001335, Capana01g002600, Capana02g000829, Capana02g000887, Capana02g002884, Capana02g003248, Capana02g003249, Capana03g000865, Capana03g001247, Capana03g001765, Capana05g002485, Capana05g002555, Capana06g000769, Capana06g002224, Capana07g001724, Capana07g002213, Capana08g000623, Capana09g000587, Capana09g001445, Capana11…
GO:0065003	BP	e	protein-containing complex assembly	34/3837	246/35336	0.148756	5	34	0.725701	Capana00g003368, Capana00g004571, Capana01g000957, Capana01g002750, Capana02g000146, Capana02g000764, Capana02g002605, Capana02g003173, Capana03g000773, Capana03g003363, Capana03g004550, Capana04g000318, Capana05g000360, Capana05g000818, Capana05g002027, Capana05g002028, Capana06g000115, Capana06g000377, Capana06g000438, Capana06g000440, Capana06g000447, Capana06g000449, Capana06g000450, Capana06…
GO:0065009	BP	e	regulation of molecular function	13/3837	81/35336	0.149292	2	13	0.727702	Capana00g004305, Capana01g003550, Capana02g000829, Capana02g000887, Capana03g001765, Capana04g000600, Capana06g000769, Capana07g001724, Capana08g001455, Capana08g002318, Capana09g000587, Capana10g002207, Capana10g002468
GO:0009308	BP	e	amine metabolic process	13/3837	83/35336	0.157479	4	13	0.749649	Capana00g000659, Capana00g001679, Capana00g003808, Capana01g000129, Capana01g003019, Capana03g003724, Capana03g003730, Capana04g000295, Capana04g000690, Capana08g001616, Capana09g001075, Capana10g002091, Capana11g002156
GO:0042398	BP	e	cellular modified amino acid biosynthetic process	3/3837	13/35336	0.160476	5	3	0.753011	Capana00g000734, Capana06g000209, Capana11g002345
GO:0007051	BP	e	spindle organization	3/3837	13/35336	0.160476	7	3	0.753011	Capana00g001854, Capana04g001953, Capana10g002267
GO:0002239	BP	e	response to oomycetes	3/3837	13/35336	0.160476	5	3	0.753011	Capana05g002485, Capana08g002174, Capana09g001303
GO:1902170	BP	e	cellular response to reactive nitrogen species	3/3837	13/35336	0.160476	5	3	0.753011	Capana01g003514, Capana02g002556, Capana07g001247
GO:0009415	BP	e	response to water	11/3837	66/35336	0.16061	4	11	0.753031	Capana00g003114, Capana01g001154, Capana01g002355, Capana01g004230, Capana02g002913, Capana03g000438, Capana08g000935, Capana08g001266, Capana08g002748, Capana08g002792, Capana11g001659
GO:0001101	BP	e	response to acid chemical	11/3837	67/35336	0.164413	3	11	0.76651	Capana00g003114, Capana01g001154, Capana01g002355, Capana01g004230, Capana02g002913, Capana03g000438, Capana08g000935, Capana08g001266, Capana08g002748, Capana08g002792, Capana11g001659
GO:0042128	BP	e	nitrate assimilation	2/3837	7/35336	0.17136	6	2	0.772121	Capana04g001896, Capana04g001897
GO:0006557	BP	e	S-adenosylmethioninamine biosynthetic process	2/3837	7/35336	0.17136	10	2	0.772121	Capana00g001679, Capana11g002156
GO:0042126	BP	e	nitrate metabolic process	2/3837	7/35336	0.17136	5	2	0.772121	Capana04g001896, Capana04g001897
GO:0044108	BP	e	cellular alcohol biosynthetic process	2/3837	7/35336	0.17136	6	2	0.772121	Capana02g002284, Capana04g002519
GO:0008204	BP	e	ergosterol metabolic process	2/3837	7/35336	0.17136	6	2	0.772121	Capana02g002284, Capana04g002519
GO:1901568	BP	e	fatty acid derivative metabolic process	2/3837	7/35336	0.17136	3	2	0.772121	Capana03g000438, Capana05g000387
GO:0006696	BP	e	ergosterol biosynthetic process	2/3837	7/35336	0.17136	7	2	0.772121	Capana02g002284, Capana04g002519
GO:1902653	BP	e	secondary alcohol biosynthetic process	2/3837	7/35336	0.17136	6	2	0.772121	Capana02g002284, Capana04g002519
GO:0009812	BP	e	flavonoid metabolic process	2/3837	7/35336	0.17136	3	2	0.772121	Capana07g002213, Capana09g002174
GO:0044107	BP	e	cellular alcohol metabolic process	2/3837	7/35336	0.17136	5	2	0.772121	Capana02g002284, Capana04g002519
GO:0009753	BP	e	response to jasmonic acid	2/3837	7/35336	0.17136	6	2	0.772121	Capana03g000662, Capana06g002727
GO:0046499	BP	e	S-adenosylmethioninamine metabolic process	2/3837	7/35336	0.17136	9	2	0.772121	Capana00g001679, Capana11g002156
GO:0097384	BP	e	cellular lipid biosynthetic process	2/3837	7/35336	0.17136	5	2	0.772121	Capana02g002284, Capana04g002519
GO:0070542	BP	e	response to fatty acid	2/3837	7/35336	0.17136	5	2	0.772121	Capana03g000662, Capana06g002727
GO:0009813	BP	e	flavonoid biosynthetic process	2/3837	7/35336	0.17136	4	2	0.772121	Capana07g002213, Capana09g002174
GO:2001057	BP	e	reactive nitrogen species metabolic process	2/3837	7/35336	0.17136	3	2	0.772121	Capana04g001896, Capana04g001897
GO:0016122	BP	e	xanthophyll metabolic process	2/3837	7/35336	0.17136	9	2	0.772121	Capana01g002623, Capana09g000177
GO:0006301	BP	e	postreplication repair	2/3837	7/35336	0.17136	8	2	0.772121	Capana01g003678, Capana06g000377
GO:0055085	BP	e	transmembrane transport	53/3837	407/35336	0.172389	4	53	0.773426	Capana00g000145, Capana00g000316, Capana00g000323, Capana00g001257, Capana00g001963, Capana00g002777, Capana00g003724, Capana00g004133, Capana00g004264, Capana00g004904, Capana01g001876, Capana01g002003, Capana01g002751, Capana01g004442, Capana01g004443, Capana02g000072, Capana02g001844, Capana02g002193, Capana02g003400, Capana03g000765, Capana03g001942, Capana03g003193, Capana03g003405, Capana03…
GO:0005992	BP	e	trehalose biosynthetic process	5/3837	24/35336	0.174939	7	5	0.777632	Capana00g001331, Capana01g000524, Capana03g002554, Capana06g001686, Capana12g001588
GO:0009888	BP	e	tissue development	5/3837	24/35336	0.174939	3	5	0.777632	Capana02g002379, Capana03g001259, Capana04g000758, Capana11g000862, Capana11g000863
GO:0009651	BP	e	response to salt stress	9/3837	53/35336	0.178893	4	9	0.793692	Capana00g003114, Capana02g002913, Capana03g000662, Capana06g002647, Capana08g001266, Capana09g001938, Capana10g000115, Capana11g001659, Capana12g002257
GO:0044237	BP	e	cellular metabolic process	535/3837	4680/35336	0.18126	2	535	0.803578	Capana00g000031, Capana00g000104, Capana00g000332, Capana00g000438, Capana00g000447, Capana00g000453, Capana00g000469, Capana00g000516, Capana00g000659, Capana00g000668, Capana00g000734, Capana00g000742, Capana00g001177, Capana00g001202, Capana00g001213, Capana00g001331, Capana00g001385, Capana00g001679, Capana00g001934, Capana00g001963, Capana00g002120, Capana00g002127, Capana00g002177, Capana00…
GO:0009893	BP	e	positive regulation of metabolic process	25/3837	178/35336	0.182572	4	25	0.808153	Capana00g002415, Capana00g002784, Capana00g003240, Capana01g001334, Capana01g001335, Capana01g002600, Capana02g000829, Capana02g000887, Capana02g002884, Capana02g003248, Capana02g003249, Capana03g000865, Capana03g001247, Capana03g001765, Capana05g002485, Capana05g002555, Capana06g000769, Capana06g002224, Capana07g001724, Capana07g002213, Capana08g000623, Capana09g000587, Capana09g001445, Capana11…
GO:0009653	BP	e	anatomical structure morphogenesis	9/3837	54/35336	0.184422	2	9	0.815093	Capana01g000040, Capana01g001332, Capana02g003081, Capana02g003358, Capana03g002435, Capana03g003841, Capana05g000387, Capana10g001138, Capana11g000564
GO:0051302	BP	e	regulation of cell division	3/3837	14/35336	0.18868	4	3	0.825348	Capana03g001536, Capana05g000105, Capana11g002067
GO:1901699	BP	e	cellular response to nitrogen compound	3/3837	14/35336	0.18868	4	3	0.825348	Capana01g003514, Capana02g002556, Capana07g001247
GO:0050790	BP	e	regulation of catalytic activity	12/3837	75/35336	0.189023	3	12	0.825348	Capana00g004305, Capana01g003550, Capana02g000829, Capana02g000887, Capana03g001765, Capana04g000600, Capana06g000769, Capana07g001724, Capana08g001455, Capana08g002318, Capana09g000587, Capana10g002207
GO:0006662	BP	e	glycerol ether metabolic process	5/3837	26/35336	0.195109	4	5	0.825348	Capana00g003189, Capana02g002755, Capana10g000070, Capana11g001553, Capana11g001557
GO:0018904	BP	e	ether metabolic process	5/3837	26/35336	0.195109	3	5	0.825348	Capana00g003189, Capana02g002755, Capana10g000070, Capana11g001553, Capana11g001557
GO:0005991	BP	e	trehalose metabolic process	5/3837	26/35336	0.195109	6	5	0.825348	Capana00g001331, Capana01g000524, Capana03g002554, Capana06g001686, Capana12g001588
GO:0006082	BP	e	organic acid metabolic process	86/3837	694/35336	0.195387	3	86	0.825348	Capana00g000332, Capana00g000453, Capana00g000469, Capana00g003499, Capana00g003785, Capana00g004724, Capana00g004772, Capana00g005036, Capana00g005037, Capana01g001332, Capana01g001378, Capana01g001574, Capana01g001577, Capana01g001578, Capana01g002809, Capana01g003049, Capana01g003260, Capana01g003447, Capana01g004230, Capana02g000489, Capana02g000554, Capana02g001195, Capana02g002204, Capana02…
GO:0009116	BP	e	nucleoside metabolic process	7/3837	41/35336	0.204881	6	7	0.825348	Capana00g001679, Capana01g000535, Capana06g001569, Capana06g001570, Capana09g002205, Capana11g002156, Capana12g000261
GO:0009409	BP	e	response to cold	7/3837	41/35336	0.204881	4	7	0.825348	Capana02g002913, Capana03g002431, Capana03g002611, Capana06g002727, Capana08g000628, Capana08g001266, Capana12g001382
GO:0055069	BP	e	zinc ion homeostasis	1/3837	2/35336	0.205384	9	1	0.825348	Capana05g000780
GO:0070207	BP	e	protein homotrimerization	1/3837	2/35336	0.205384	8	1	0.825348	Capana06g000377
GO:0032954	BP	e	regulation of cytokinetic process	1/3837	2/35336	0.205384	6	1	0.825348	Capana02g003338
GO:2000038	BP	e	regulation of stomatal complex development	1/3837	2/35336	0.205384	6	1	0.825348	Capana07g001336
GO:0000082	BP	e	G1/S transition of mitotic cell cycle	1/3837	2/35336	0.205384	5	1	0.825348	Capana08g002318
GO:0016124	BP	e	xanthophyll catabolic process	1/3837	2/35336	0.205384	10	1	0.825348	Capana01g002623
GO:0000076	BP	e	DNA replication checkpoint signaling	1/3837	2/35336	0.205384	10	1	0.825348	Capana05g000733
GO:0034406	BP	e	cell wall beta-glucan metabolic process	1/3837	2/35336	0.205384	8	1	0.825348	Capana02g000813
GO:0007155	BP	e	cell adhesion	1/3837	2/35336	0.205384	2	1	0.825348	Capana01g000831
GO:0051095	BP	e	regulation of helicase activity	1/3837	2/35336	0.205384	4	1	0.825348	Capana00g004305
GO:0000491	BP	e	small nucleolar ribonucleoprotein complex assembly	1/3837	2/35336	0.205384	8	1	0.825348	Capana08g000933
GO:0009556	BP	e	microsporogenesis	1/3837	2/35336	0.205384	5	1	0.825348	Capana12g000143
GO:0016118	BP	e	carotenoid catabolic process	1/3837	2/35336	0.205384	9	1	0.825348	Capana01g002623
GO:0050665	BP	e	hydrogen peroxide biosynthetic process	1/3837	2/35336	0.205384	5	1	0.825348	Capana05g002485
GO:0034410	BP	e	cell wall beta-glucan biosynthetic process	1/3837	2/35336	0.205384	9	1	0.825348	Capana02g000813
GO:0080022	BP	e	primary root development	1/3837	2/35336	0.205384	5	1	0.825348	Capana02g003358
GO:1902288	BP	e	regulation of defense response to oomycetes	1/3837	2/35336	0.205384	6	1	0.825348	Capana05g002485
GO:0010413	BP	e	glucuronoxylan metabolic process	1/3837	2/35336	0.205384	9	1	0.825348	Capana09g002099
GO:0043069	BP	e	negative regulation of programmed cell death	1/3837	2/35336	0.205384	6	1	0.825348	Capana01g003516
GO:0009718	BP	e	anthocyanin-containing compound biosynthetic process	1/3837	2/35336	0.205384	5	1	0.825348	Capana07g002213
GO:0006829	BP	e	zinc ion transport	1/3837	2/35336	0.205384	8	1	0.825348	Capana05g000780
GO:0046283	BP	e	anthocyanin-containing compound metabolic process	1/3837	2/35336	0.205384	4	1	0.825348	Capana07g002213
GO:0006268	BP	e	DNA unwinding involved in DNA replication	1/3837	2/35336	0.205384	9	1	0.825348	Capana00g004305
GO:0070966	BP	e	nuclear-transcribed mRNA catabolic process, no-go decay	1/3837	2/35336	0.205384	10	1	0.825348	Capana10g001910
GO:1903409	BP	e	reactive oxygen species biosynthetic process	1/3837	2/35336	0.205384	4	1	0.825348	Capana05g002485
GO:0032955	BP	e	regulation of division septum assembly	1/3837	2/35336	0.205384	8	1	0.825348	Capana02g003338
GO:0016121	BP	e	carotene catabolic process	1/3837	2/35336	0.205384	8	1	0.825348	Capana01g002623
GO:0006833	BP	e	water transport	1/3837	2/35336	0.205384	5	1	0.825348	Capana11g002311
GO:1905462	BP	e	regulation of DNA duplex unwinding	1/3837	2/35336	0.205384	7	1	0.825348	Capana00g004305
GO:0043096	BP	e	purine nucleobase salvage	1/3837	2/35336	0.205384	9	1	0.825348	Capana01g000535
GO:0033356	BP	e	UDP-L-arabinose metabolic process	1/3837	2/35336	0.205384	7	1	0.825348	Capana11g001999
GO:1905463	BP	e	negative regulation of DNA duplex unwinding	1/3837	2/35336	0.205384	8	1	0.825348	Capana00g004305
GO:0071492	BP	e	cellular response to UV-A	1/3837	2/35336	0.205384	8	1	0.825348	Capana08g002312
GO:0051176	BP	e	positive regulation of sulfur metabolic process	1/3837	2/35336	0.205384	6	1	0.825348	Capana03g001247
GO:0010022	BP	e	meristem determinacy	1/3837	2/35336	0.205384	2	1	0.825348	Capana11g002006
GO:0061635	BP	e	regulation of protein complex stability	1/3837	2/35336	0.205384	3	1	0.825348	Capana08g001158
GO:0032508	BP	e	DNA duplex unwinding	1/3837	2/35336	0.205384	8	1	0.825348	Capana00g004305
GO:1905775	BP	e	negative regulation of DNA helicase activity	1/3837	2/35336	0.205384	9	1	0.825348	Capana00g004305
GO:0016110	BP	e	tetraterpenoid catabolic process	1/3837	2/35336	0.205384	8	1	0.825348	Capana01g002623
GO:0022610	BP	e	biological adhesion	1/3837	2/35336	0.205384	1	1	0.825348	Capana01g000831
GO:0051097	BP	e	negative regulation of helicase activity	1/3837	2/35336	0.205384	5	1	0.825348	Capana00g004305
GO:0043290	BP	e	apocarotenoid catabolic process	1/3837	2/35336	0.205384	7	1	0.825348	Capana01g004230
GO:0071025	BP	e	RNA surveillance	1/3837	2/35336	0.205384	8	1	0.825348	Capana10g001910
GO:0044772	BP	e	mitotic cell cycle phase transition	1/3837	2/35336	0.205384	4	1	0.825348	Capana08g002318
GO:0046083	BP	e	adenine metabolic process	1/3837	2/35336	0.205384	8	1	0.825348	Capana01g000535
GO:0042044	BP	e	fluid transport	1/3837	2/35336	0.205384	4	1	0.825348	Capana11g002311
GO:0010417	BP	e	glucuronoxylan biosynthetic process	1/3837	2/35336	0.205384	10	1	0.825348	Capana09g002099
GO:0046084	BP	e	adenine biosynthetic process	1/3837	2/35336	0.205384	9	1	0.825348	Capana01g000535
GO:0052324	BP	e	plant-type cell wall cellulose biosynthetic process	1/3837	2/35336	0.205384	10	1	0.825348	Capana02g000813
GO:0045005	BP	e	DNA-dependent DNA replication maintenance of fidelity	1/3837	2/35336	0.205384	7	1	0.825348	Capana05g000733
GO:0016106	BP	e	sesquiterpenoid biosynthetic process	1/3837	2/35336	0.205384	8	1	0.825348	Capana02g003105
GO:0120253	BP	e	hydrocarbon catabolic process	1/3837	2/35336	0.205384	4	1	0.825348	Capana01g002623
GO:0045037	BP	e	protein import into chloroplast stroma	1/3837	2/35336	0.205384	9	1	0.825348	Capana06g002727
GO:0046247	BP	e	terpene catabolic process	1/3837	2/35336	0.205384	7	1	0.825348	Capana01g002623
GO:0070141	BP	e	response to UV-A	1/3837	2/35336	0.205384	6	1	0.825348	Capana08g002312
GO:0009956	BP	e	radial pattern formation	1/3837	2/35336	0.205384	4	1	0.825348	Capana02g002967
GO:0070919	BP	e	production of siRNA involved in gene silencing by small RNA	1/3837	2/35336	0.205384	10	1	0.825348	Capana11g000080
GO:0006168	BP	e	adenine salvage	1/3837	2/35336	0.205384	10	1	0.825348	Capana01g000535
GO:1905774	BP	e	regulation of DNA helicase activity	1/3837	2/35336	0.205384	8	1	0.825348	Capana00g004305
GO:0046345	BP	e	abscisic acid catabolic process	1/3837	2/35336	0.205384	9	1	0.825348	Capana01g004230
GO:0052541	BP	e	plant-type cell wall cellulose metabolic process	1/3837	2/35336	0.205384	9	1	0.825348	Capana02g000813
GO:0032392	BP	e	DNA geometric change	1/3837	2/35336	0.205384	7	1	0.825348	Capana00g004305
GO:0006420	BP	e	arginyl-tRNA aminoacylation	1/3837	2/35336	0.205384	11	1	0.825348	Capana09g000020
GO:0010582	BP	e	floral meristem determinacy	1/3837	2/35336	0.205384	3	1	0.825348	Capana11g002006
GO:0010310	BP	e	regulation of hydrogen peroxide metabolic process	1/3837	2/35336	0.205384	6	1	0.825348	Capana05g002485
GO:1901891	BP	e	regulation of cell septum assembly	1/3837	2/35336	0.205384	7	1	0.825348	Capana02g003338
GO:0006097	BP	e	glyoxylate cycle	1/3837	2/35336	0.205384	8	1	0.825348	Capana03g001353
GO:0016107	BP	e	sesquiterpenoid catabolic process	1/3837	2/35336	0.205384	8	1	0.825348	Capana01g004230
GO:0120256	BP	e	olefinic compound catabolic process	1/3837	2/35336	0.205384	4	1	0.825348	Capana01g004230
GO:0000493	BP	e	box H/ACA snoRNP assembly	1/3837	2/35336	0.205384	9	1	0.825348	Capana08g000933
GO:0070481	BP	e	nuclear-transcribed mRNA catabolic process, non-stop decay	1/3837	2/35336	0.205384	10	1	0.825348	Capana10g001910
GO:0022607	BP	e	cellular component assembly	42/3837	320/35336	0.205445	4	42	0.825348	Capana00g001854, Capana00g003368, Capana00g004571, Capana01g000957, Capana01g002750, Capana02g000146, Capana02g000764, Capana02g002605, Capana02g003173, Capana03g000773, Capana03g000865, Capana03g001084, Capana03g001085, Capana03g003363, Capana03g004550, Capana04g000318, Capana04g001953, Capana05g000360, Capana05g000387, Capana05g000818, Capana05g002027, Capana05g002028, Capana06g000115, Capana06…
GO:0016310	BP	e	phosphorylation	12/3837	80/35336	0.211294	5	12	0.843897	Capana00g000332, Capana01g000696, Capana01g003516, Capana02g000489, Capana02g002621, Capana02g002913, Capana04g000209, Capana04g000600, Capana06g000920, Capana07g002456, Capana08g002318, Capana08g002624
GO:0006813	BP	e	potassium ion transport	2/3837	8/35336	0.212774	7	2	0.843897	Capana00g004071, Capana00g004073
GO:0009965	BP	e	leaf morphogenesis	2/3837	8/35336	0.212774	4	2	0.843897	Capana02g003081, Capana10g001138
GO:0071695	BP	e	anatomical structure maturation	2/3837	8/35336	0.212774	3	2	0.843897	Capana01g004230, Capana08g000942
GO:0009423	BP	e	chorismate biosynthetic process	2/3837	8/35336	0.212774	8	2	0.843897	Capana01g001378, Capana04g000998
GO:0042593	BP	e	glucose homeostasis	2/3837	8/35336	0.212774	6	2	0.843897	Capana02g002913, Capana04g000209
GO:0006597	BP	e	spermine biosynthetic process	2/3837	8/35336	0.212774	9	2	0.843897	Capana00g001679, Capana11g002156
GO:0019321	BP	e	pentose metabolic process	2/3837	8/35336	0.212774	5	2	0.843897	Capana04g000782, Capana12g000052
GO:0008215	BP	e	spermine metabolic process	2/3837	8/35336	0.212774	8	2	0.843897	Capana00g001679, Capana11g002156
GO:0034599	BP	e	cellular response to oxidative stress	2/3837	8/35336	0.212774	5	2	0.843897	Capana04g000971, Capana10g000115
GO:0000103	BP	e	sulfate assimilation	2/3837	8/35336	0.212774	4	2	0.843897	Capana04g002873, Capana11g002199
GO:0033500	BP	e	carbohydrate homeostasis	2/3837	8/35336	0.212774	5	2	0.843897	Capana02g002913, Capana04g000209
GO:0001678	BP	e	cellular glucose homeostasis	2/3837	8/35336	0.212774	7	2	0.843897	Capana02g002913, Capana04g000209
GO:1901606	BP	e	alpha-amino acid catabolic process	10/3837	62/35336	0.214978	8	10	0.851806	Capana00g000453, Capana00g003499, Capana02g001195, Capana02g002219, Capana05g002560, Capana06g001561, Capana09g002190, Capana09g002199, Capana09g002200, Capana12g000261
GO:0009691	BP	e	cytokinin biosynthetic process	3/3837	15/35336	0.218013	7	3	0.860294	Capana01g003019, Capana09g001075, Capana10g002091
GO:0009585	BP	e	red, far-red light phototransduction	3/3837	15/35336	0.218013	7	3	0.860294	Capana00g001177, Capana02g001584, Capana05g002211
GO:0007602	BP	e	phototransduction	3/3837	15/35336	0.218013	6	3	0.860294	Capana00g001177, Capana02g001584, Capana05g002211
GO:0009583	BP	e	detection of light stimulus	3/3837	15/35336	0.218013	5	3	0.860294	Capana00g001177, Capana02g001584, Capana05g002211
GO:0010167	BP	e	response to nitrate	3/3837	15/35336	0.218013	4	3	0.860294	Capana01g003514, Capana02g002556, Capana07g001247
GO:0009179	BP	e	purine ribonucleoside diphosphate metabolic process	7/3837	43/35336	0.224793	9	7	0.882232	Capana00g000332, Capana02g000489, Capana02g002621, Capana02g002913, Capana04g000209, Capana07g002456, Capana08g002624
GO:0046031	BP	e	ADP metabolic process	7/3837	43/35336	0.224793	10	7	0.882232	Capana00g000332, Capana02g000489, Capana02g002621, Capana02g002913, Capana04g000209, Capana07g002456, Capana08g002624
GO:0009185	BP	e	ribonucleoside diphosphate metabolic process	7/3837	43/35336	0.224793	8	7	0.882232	Capana00g000332, Capana02g000489, Capana02g002621, Capana02g002913, Capana04g000209, Capana07g002456, Capana08g002624
GO:0006757	BP	e	ATP generation from ADP	7/3837	43/35336	0.224793	11	7	0.882232	Capana00g000332, Capana02g000489, Capana02g002621, Capana02g002913, Capana04g000209, Capana07g002456, Capana08g002624
GO:0006165	BP	e	nucleoside diphosphate phosphorylation	7/3837	43/35336	0.224793	8	7	0.882232	Capana00g000332, Capana02g000489, Capana02g002621, Capana02g002913, Capana04g000209, Capana07g002456, Capana08g002624
GO:0006096	BP	e	glycolytic process	7/3837	43/35336	0.224793	12	7	0.882232	Capana00g000332, Capana02g000489, Capana02g002621, Capana02g002913, Capana04g000209, Capana07g002456, Capana08g002624
GO:0046939	BP	e	nucleotide phosphorylation	7/3837	43/35336	0.224793	6	7	0.882232	Capana00g000332, Capana02g000489, Capana02g002621, Capana02g002913, Capana04g000209, Capana07g002456, Capana08g002624
GO:0009135	BP	e	purine nucleoside diphosphate metabolic process	7/3837	43/35336	0.224793	8	7	0.882232	Capana00g000332, Capana02g000489, Capana02g002621, Capana02g002913, Capana04g000209, Capana07g002456, Capana08g002624
GO:0010033	BP	e	response to organic substance	29/3837	216/35336	0.226855	3	29	0.889721	Capana01g000511, Capana01g001154, Capana01g004230, Capana03g000077, Capana03g000656, Capana03g000662, Capana03g001923, Capana03g002301, Capana04g000217, Capana06g002727, Capana07g001992, Capana08g000939, Capana08g001259, Capana08g001266, Capana08g002318, Capana08g002647, Capana08g002648, Capana08g002649, Capana08g002650, Capana09g000247, Capana09g000355, Capana09g000445, Capana09g001445, Capana10…
GO:1901615	BP	e	organic hydroxy compound metabolic process	13/3837	88/35336	0.229548	3	13	0.894217	Capana00g003773, Capana01g004230, Capana01g004441, Capana02g002284, Capana02g003105, Capana03g001689, Capana03g003879, Capana03g004090, Capana04g000454, Capana04g002519, Capana06g000494, Capana07g001945, Capana09g000355
GO:0044272	BP	e	sulfur compound biosynthetic process	10/3837	65/35336	0.230814	4	10	0.896101	Capana00g001679, Capana00g004772, Capana08g000942, Capana09g000016, Capana09g002238, Capana10g000169, Capana10g001856, Capana11g002156, Capana11g002199, Capana12g000190
GO:1903508	BP	e	positive regulation of nucleic acid-templated transcription	17/3837	117/35336	0.231049	9	17	0.896101	Capana00g002415, Capana00g002784, Capana00g003240, Capana01g001334, Capana01g001335, Capana01g002600, Capana02g002884, Capana02g003248, Capana02g003249, Capana03g000865, Capana05g002555, Capana06g002224, Capana07g002213, Capana08g000623, Capana09g001445, Capana11g001628, Capana11g002006
GO:0045893	BP	e	positive regulation of transcription, DNA-templated	17/3837	117/35336	0.231049	10	17	0.896101	Capana00g002415, Capana00g002784, Capana00g003240, Capana01g001334, Capana01g001335, Capana01g002600, Capana02g002884, Capana02g003248, Capana02g003249, Capana03g000865, Capana05g002555, Capana06g002224, Capana07g002213, Capana08g000623, Capana09g001445, Capana11g001628, Capana11g002006
GO:1902680	BP	e	positive regulation of RNA biosynthetic process	17/3837	117/35336	0.231049	8	17	0.896101	Capana00g002415, Capana00g002784, Capana00g003240, Capana01g001334, Capana01g001335, Capana01g002600, Capana02g002884, Capana02g003248, Capana02g003249, Capana03g000865, Capana05g002555, Capana06g002224, Capana07g002213, Capana08g000623, Capana09g001445, Capana11g001628, Capana11g002006
GO:0051246	BP	e	regulation of protein metabolic process	13/3837	89/35336	0.234568	5	13	0.908263	Capana01g003550, Capana02g000829, Capana02g000887, Capana03g001765, Capana04g000600, Capana05g002292, Capana06g000769, Capana07g001724, Capana08g001455, Capana08g002318, Capana09g000587, Capana09g001445, Capana10g002207
GO:0051254	BP	e	positive regulation of RNA metabolic process	17/3837	119/35336	0.235978	7	17	0.911889	Capana00g002415, Capana00g002784, Capana00g003240, Capana01g001334, Capana01g001335, Capana01g002600, Capana02g002884, Capana02g003248, Capana02g003249, Capana03g000865, Capana05g002555, Capana06g002224, Capana07g002213, Capana08g000623, Capana09g001445, Capana11g001628, Capana11g002006
GO:0007165	BP	e	signal transduction	61/3837	489/35336	0.241765	4	61	0.931142	Capana00g000130, Capana00g001177, Capana00g002644, Capana00g002765, Capana00g004856, Capana01g001797, Capana01g002598, Capana01g002751, Capana01g003131, Capana01g003422, Capana02g000559, Capana02g001216, Capana02g001579, Capana02g001584, Capana02g001704, Capana02g001705, Capana02g001855, Capana02g003278, Capana02g003400, Capana03g000311, Capana03g000765, Capana03g002795, Capana03g003343, Capana03…
GO:0045935	BP	e	positive regulation of nucleobase-containing compound metabolic process	17/3837	121/35336	0.242704	6	17	0.934135	Capana00g002415, Capana00g002784, Capana00g003240, Capana01g001334, Capana01g001335, Capana01g002600, Capana02g002884, Capana02g003248, Capana02g003249, Capana03g000865, Capana05g002555, Capana06g002224, Capana07g002213, Capana08g000623, Capana09g001445, Capana11g001628, Capana11g002006
GO:0006281	BP	e	DNA repair	31/3837	233/35336	0.243972	7	31	0.93822	Capana00g004684, Capana00g004834, Capana00g004882, Capana01g000397, Capana01g001732, Capana01g002506, Capana01g002507, Capana01g003032, Capana01g003678, Capana02g001618, Capana02g003081, Capana03g000594, Capana03g000732, Capana03g000868, Capana04g000429, Capana04g000431, Capana05g000819, Capana05g001941, Capana05g002315, Capana05g002498, Capana06g000377, Capana06g002994, Capana07g002155, Capana09…
GO:0051707	BP	e	response to other organism	14/3837	97/35336	0.251862	4	14	0.94243	Capana01g003206, Capana02g001800, Capana03g000143, Capana03g002206, Capana04g001205, Capana05g002485, Capana05g002551, Capana07g002334, Capana08g001259, Capana08g002174, Capana08g002517, Capana09g001303, Capana11g001628, Capana12g001382
GO:0043207	BP	e	response to external biotic stimulus	14/3837	97/35336	0.251862	3	14	0.94243	Capana01g003206, Capana02g001800, Capana03g000143, Capana03g002206, Capana04g001205, Capana05g002485, Capana05g002551, Capana07g002334, Capana08g001259, Capana08g002174, Capana08g002517, Capana09g001303, Capana11g001628, Capana12g001382
GO:0006545	BP	e	glycine biosynthetic process	2/3837	9/35336	0.254966	10	2	0.94243	Capana05g002317, Capana12g000116
GO:0051510	BP	e	regulation of unidimensional cell growth	2/3837	9/35336	0.254966	6	2	0.94243	Capana02g003274, Capana03g000896
GO:0009435	BP	e	NAD biosynthetic process	2/3837	9/35336	0.254966	11	2	0.94243	Capana03g001247, Capana05g000552
GO:0044703	BP	e	multi-organism reproductive process	2/3837	9/35336	0.254966	2	2	0.94243	Capana07g001680, Capana10g000380
GO:0071941	BP	e	nitrogen cycle metabolic process	2/3837	9/35336	0.254966	3	2	0.94243	Capana04g001896, Capana04g001897
GO:0019953	BP	e	sexual reproduction	2/3837	9/35336	0.254966	3	2	0.94243	Capana07g001680, Capana10g000380
GO:0098869	BP	e	cellular oxidant detoxification	2/3837	9/35336	0.254966	3	2	0.94243	Capana04g002491, Capana11g000173
GO:0046890	BP	e	regulation of lipid biosynthetic process	2/3837	9/35336	0.254966	6	2	0.94243	Capana00g003773, Capana04g000645
GO:0043101	BP	e	purine-containing compound salvage	2/3837	9/35336	0.254966	6	2	0.94243	Capana01g000535, Capana09g002205
GO:0071897	BP	e	DNA biosynthetic process	2/3837	9/35336	0.254966	7	2	0.94243	Capana00g004056, Capana06g000377
GO:1905392	BP	e	plant organ morphogenesis	2/3837	9/35336	0.254966	3	2	0.94243	Capana02g003081, Capana10g001138
GO:0009959	BP	e	negative gravitropism	2/3837	9/35336	0.254966	5	2	0.94243	Capana02g001650, Capana07g002089
GO:0012501	BP	e	programmed cell death	2/3837	9/35336	0.254966	3	2	0.94243	Capana02g003646, Capana09g001671
GO:0033554	BP	e	cellular response to stress	38/3837	296/35336	0.260738	3	38	0.955715	Capana00g004684, Capana00g004834, Capana00g004882, Capana01g000397, Capana01g001154, Capana01g001732, Capana01g002506, Capana01g002507, Capana01g003032, Capana01g003561, Capana01g003678, Capana02g001618, Capana02g002913, Capana02g003081, Capana03g000594, Capana03g000732, Capana03g000868, Capana03g003881, Capana04g000429, Capana04g000431, Capana04g000971, Capana05g000733, Capana05g000819, Capana05…
GO:0051173	BP	e	positive regulation of nitrogen compound metabolic process	23/3837	170/35336	0.26507	5	23	0.969901	Capana00g002415, Capana00g002784, Capana00g003240, Capana01g001334, Capana01g001335, Capana01g002600, Capana02g000829, Capana02g000887, Capana02g002884, Capana02g003248, Capana02g003249, Capana03g000865, Capana03g001765, Capana05g002555, Capana06g000769, Capana06g002224, Capana07g001724, Capana07g002213, Capana08g000623, Capana09g000587, Capana09g001445, Capana11g001628, Capana11g002006
GO:0051606	BP	e	detection of stimulus	4/3837	20/35336	0.265586	2	4	0.969901	Capana00g001177, Capana02g001584, Capana03g002431, Capana05g002211
GO:0140694	BP	e	non-membrane-bounded organelle assembly	4/3837	20/35336	0.265586	6	4	0.969901	Capana00g001854, Capana04g001953, Capana08g001344, Capana10g002267
GO:0009826	BP	e	unidimensional cell growth	4/3837	20/35336	0.265586	4	4	0.969901	Capana01g001332, Capana02g003358, Capana03g002435, Capana11g000564
GO:0051347	BP	e	positive regulation of transferase activity	6/3837	35/35336	0.267901	5	6	0.974046	Capana02g000829, Capana02g000887, Capana03g001765, Capana06g000769, Capana07g001724, Capana09g000587
GO:0042742	BP	e	defense response to bacterium	6/3837	35/35336	0.267901	6	6	0.974046	Capana03g002206, Capana05g002551, Capana08g001259, Capana08g002174, Capana09g001303, Capana12g001382
GO:0009617	BP	e	response to bacterium	6/3837	35/35336	0.267901	5	6	0.974046	Capana03g002206, Capana05g002551, Capana08g001259, Capana08g002174, Capana09g001303, Capana12g001382
GO:0030154	BP	e	cell differentiation	6/3837	35/35336	0.267901	3	6	0.974046	Capana00g002415, Capana00g003240, Capana05g000654, Capana05g000656, Capana08g002318, Capana12g002554
GO:0031401	BP	e	positive regulation of protein modification process	6/3837	35/35336	0.267901	8	6	0.974046	Capana02g000829, Capana02g000887, Capana03g001765, Capana06g000769, Capana07g001724, Capana09g000587
GO:0010604	BP	e	positive regulation of macromolecule metabolic process	23/3837	172/35336	0.26999	5	23	0.981025	Capana00g002415, Capana00g002784, Capana00g003240, Capana01g001334, Capana01g001335, Capana01g002600, Capana02g000829, Capana02g000887, Capana02g002884, Capana02g003248, Capana02g003249, Capana03g000865, Capana03g001765, Capana05g002555, Capana06g000769, Capana06g002224, Capana07g001724, Capana07g002213, Capana08g000623, Capana09g000587, Capana09g001445, Capana11g001628, Capana11g002006
GO:0043933	BP	e	protein-containing complex subunit organization	34/3837	263/35336	0.273726	4	34	0.989532	Capana00g003368, Capana00g004571, Capana01g000957, Capana01g002750, Capana02g000146, Capana02g000764, Capana02g002605, Capana02g003173, Capana03g000773, Capana03g003363, Capana03g004550, Capana04g000318, Capana05g000360, Capana05g000818, Capana05g002027, Capana05g002028, Capana06g000115, Capana06g000377, Capana06g000438, Capana06g000440, Capana06g000447, Capana06g000449, Capana06g000450, Capana06…
GO:0000387	BP	e	spliceosomal snRNP assembly	4/3837	21/35336	0.277147	8	4	0.989532	Capana01g000957, Capana02g002605, Capana05g002027, Capana05g002028
GO:0009630	BP	e	gravitropism	4/3837	21/35336	0.277147	4	4	0.989532	Capana02g001650, Capana03g001126, Capana07g002089, Capana11g002336
GO:0032268	BP	e	regulation of cellular protein metabolic process	12/3837	82/35336	0.283342	6	12	0.989532	Capana01g003550, Capana02g000829, Capana02g000887, Capana03g001765, Capana04g000600, Capana06g000769, Capana07g001724, Capana08g001455, Capana08g002318, Capana09g000587, Capana09g001445, Capana10g002207
GO:1901605	BP	e	alpha-amino acid metabolic process	30/3837	228/35336	0.284288	7	30	0.989532	Capana00g000453, Capana00g003499, Capana00g003785, Capana00g004772, Capana00g005036, Capana00g005037, Capana01g003049, Capana02g001195, Capana02g002204, Capana02g002205, Capana02g002219, Capana03g001534, Capana05g000208, Capana05g001715, Capana05g002317, Capana05g002504, Capana05g002560, Capana06g000585, Capana06g001561, Capana08g000129, Capana08g000942, Capana09g002190, Capana09g002199, Capana09…
GO:0048285	BP	e	organelle fission	6/3837	37/35336	0.286464	5	6	0.989532	Capana03g003422, Capana03g003935, Capana04g002529, Capana07g001010, Capana10g001756, Capana12g002735
GO:0060560	BP	e	developmental growth involved in morphogenesis	4/3837	22/35336	0.290791	3	4	0.989532	Capana01g001332, Capana02g003358, Capana03g002435, Capana11g000564
GO:0045489	BP	e	pectin biosynthetic process	4/3837	22/35336	0.290791	7	4	0.989532	Capana00g004214, Capana02g003211, Capana06g000201, Capana10g000025
GO:0008285	BP	e	negative regulation of cell population proliferation	1/3837	3/35336	0.291673	5	1	0.989532	Capana11g002001
GO:0032959	BP	e	inositol trisphosphate biosynthetic process	1/3837	3/35336	0.291673	8	1	0.989532	Capana03g004090
GO:0044770	BP	e	cell cycle phase transition	1/3837	3/35336	0.291673	3	1	0.989532	Capana08g002318
GO:0042374	BP	e	phylloquinone metabolic process	1/3837	3/35336	0.291673	6	1	0.989532	Capana06g001004
GO:0071470	BP	e	cellular response to osmotic stress	1/3837	3/35336	0.291673	5	1	0.989532	Capana10g000115
GO:0070534	BP	e	protein K63-linked ubiquitination	1/3837	3/35336	0.291673	11	1	0.989532	Capana01g003678
GO:0070813	BP	e	hydrogen sulfide metabolic process	1/3837	3/35336	0.291673	4	1	0.989532	Capana11g002199
GO:0008361	BP	e	regulation of cell size	1/3837	3/35336	0.291673	5	1	0.989532	Capana10g001138
GO:0042373	BP	e	vitamin K metabolic process	1/3837	3/35336	0.291673	5	1	0.989532	Capana06g001004
GO:0015909	BP	e	long-chain fatty acid transport	1/3837	3/35336	0.291673	7	1	0.989532	Capana07g000976
GO:0051282	BP	e	regulation of sequestering of calcium ion	1/3837	3/35336	0.291673	4	1	0.989532	Capana03g004090
GO:0007204	BP	e	positive regulation of cytosolic calcium ion concentration	1/3837	3/35336	0.291673	11	1	0.989532	Capana03g004090
GO:0006047	BP	e	UDP-N-acetylglucosamine metabolic process	1/3837	3/35336	0.291673	7	1	0.989532	Capana09g002402
GO:0042371	BP	e	vitamin K biosynthetic process	1/3837	3/35336	0.291673	6	1	0.989532	Capana06g001004
GO:0006528	BP	e	asparagine metabolic process	1/3837	3/35336	0.291673	9	1	0.989532	Capana11g001972
GO:0006529	BP	e	asparagine biosynthetic process	1/3837	3/35336	0.291673	10	1	0.989532	Capana11g001972
GO:0006166	BP	e	purine ribonucleoside salvage	1/3837	3/35336	0.291673	10	1	0.989532	Capana09g002205
GO:0008156	BP	e	negative regulation of DNA replication	1/3837	3/35336	0.291673	8	1	0.989532	Capana05g000733
GO:0044843	BP	e	cell cycle G1/S phase transition	1/3837	3/35336	0.291673	4	1	0.989532	Capana08g002318
GO:0071715	BP	e	icosanoid transport	1/3837	3/35336	0.291673	8	1	0.989532	Capana07g000976
GO:0006428	BP	e	isoleucyl-tRNA aminoacylation	1/3837	3/35336	0.291673	11	1	0.989532	Capana12g002798
GO:0000056	BP	e	ribosomal small subunit export from nucleus	1/3837	3/35336	0.291673	11	1	0.989532	Capana11g001485
GO:0051480	BP	e	regulation of cytosolic calcium ion concentration	1/3837	3/35336	0.291673	10	1	0.989532	Capana03g004090
GO:0032465	BP	e	regulation of cytokinesis	1/3837	3/35336	0.291673	6	1	0.989532	Capana05g000105
GO:0007224	BP	e	smoothened signaling pathway	1/3837	3/35336	0.291673	6	1	0.989532	Capana09g001401
GO:0046487	BP	e	glyoxylate metabolic process	1/3837	3/35336	0.291673	7	1	0.989532	Capana03g001353
GO:0097553	BP	e	calcium ion transmembrane import into cytosol	1/3837	3/35336	0.291673	13	1	0.989532	Capana03g004090
GO:0006892	BP	e	post-Golgi vesicle-mediated transport	1/3837	3/35336	0.291673	6	1	0.989532	Capana12g001223
GO:0031145	BP	e	anaphase-promoting complex-dependent catabolic process	1/3837	3/35336	0.291673	10	1	0.989532	Capana11g000905
GO:0060401	BP	e	cytosolic calcium ion transport	1/3837	3/35336	0.291673	8	1	0.989532	Capana03g004090
GO:0051283	BP	e	negative regulation of sequestering of calcium ion	1/3837	3/35336	0.291673	5	1	0.989532	Capana03g004090
GO:0031497	BP	e	chromatin assembly	1/3837	3/35336	0.291673	6	1	0.989532	Capana05g000818
GO:0000453	BP	e	enzyme-directed rRNA 2'-O-methylation	1/3837	3/35336	0.291673	13	1	0.989532	Capana04g001909
GO:0032309	BP	e	icosanoid secretion	1/3837	3/35336	0.291673	9	1	0.989532	Capana07g000976
GO:0070814	BP	e	hydrogen sulfide biosynthetic process	1/3837	3/35336	0.291673	5	1	0.989532	Capana11g002199
GO:0060402	BP	e	calcium ion transport into cytosol	1/3837	3/35336	0.291673	12	1	0.989532	Capana03g004090
GO:0005986	BP	e	sucrose biosynthetic process	1/3837	3/35336	0.291673	7	1	0.989532	Capana05g002020
GO:2000104	BP	e	negative regulation of DNA-dependent DNA replication	1/3837	3/35336	0.291673	9	1	0.989532	Capana05g000733
GO:0006893	BP	e	Golgi to plasma membrane transport	1/3837	3/35336	0.291673	7	1	0.989532	Capana12g001223
GO:0042542	BP	e	response to hydrogen peroxide	1/3837	3/35336	0.291673	5	1	0.989532	Capana02g002452
GO:0071472	BP	e	cellular response to salt stress	1/3837	3/35336	0.291673	6	1	0.989532	Capana10g000115
GO:0015908	BP	e	fatty acid transport	1/3837	3/35336	0.291673	6	1	0.989532	Capana07g000976
GO:0051209	BP	e	release of sequestered calcium ion into cytosol	1/3837	3/35336	0.291673	14	1	0.989532	Capana03g004090
GO:0032544	BP	e	plastid translation	1/3837	3/35336	0.291673	8	1	0.989532	Capana09g001445
GO:0050482	BP	e	arachidonic acid secretion	1/3837	3/35336	0.291673	10	1	0.989532	Capana07g000976
GO:0043174	BP	e	nucleoside salvage	1/3837	3/35336	0.291673	8	1	0.989532	Capana09g002205
GO:1900459	BP	e	positive regulation of brassinosteroid mediated signaling pathway	1/3837	3/35336	0.291673	7	1	0.989532	Capana01g000318
GO:0006048	BP	e	UDP-N-acetylglucosamine biosynthetic process	1/3837	3/35336	0.291673	8	1	0.989532	Capana09g002402
GO:0042362	BP	e	fat-soluble vitamin biosynthetic process	1/3837	3/35336	0.291673	5	1	0.989532	Capana06g001004
GO:0000741	BP	e	karyogamy	1/3837	3/35336	0.291673	6	1	0.989532	Capana02g001886
GO:0006011	BP	e	UDP-glucose metabolic process	1/3837	3/35336	0.291673	7	1	0.989532	Capana00g003785
GO:0000451	BP	e	rRNA 2'-O-methylation	1/3837	3/35336	0.291673	12	1	0.989532	Capana04g001909
GO:0006775	BP	e	fat-soluble vitamin metabolic process	1/3837	3/35336	0.291673	4	1	0.989532	Capana06g001004
GO:1903963	BP	e	arachidonate transport	1/3837	3/35336	0.291673	9	1	0.989532	Capana07g000976
GO:0042372	BP	e	phylloquinone biosynthetic process	1/3837	3/35336	0.291673	7	1	0.989532	Capana06g001004
GO:0070206	BP	e	protein trimerization	1/3837	3/35336	0.291673	7	1	0.989532	Capana06g000377
GO:0010224	BP	e	response to UV-B	2/3837	10/35336	0.29728	6	2	1	Capana02g002913, Capana10g000115
GO:0008219	BP	e	cell death	2/3837	10/35336	0.29728	2	2	1	Capana02g003646, Capana09g001671
GO:0022604	BP	e	regulation of cell morphogenesis	2/3837	10/35336	0.29728	5	2	1	Capana02g003274, Capana03g000896
GO:0062197	BP	e	cellular response to chemical stress	2/3837	10/35336	0.29728	4	2	1	Capana04g000971, Capana10g000115
GO:0046916	BP	e	cellular transition metal ion homeostasis	2/3837	10/35336	0.29728	9	2	1	Capana05g000780, Capana12g002257
GO:0046417	BP	e	chorismate metabolic process	2/3837	10/35336	0.29728	7	2	1	Capana01g001378, Capana04g000998
GO:1990748	BP	e	cellular detoxification	2/3837	10/35336	0.29728	2	2	1	Capana04g002491, Capana11g000173
GO:0016036	BP	e	cellular response to phosphate starvation	2/3837	10/35336	0.29728	7	2	1	Capana01g003561, Capana03g003881
GO:0000244	BP	e	spliceosomal tri-snRNP complex assembly	2/3837	10/35336	0.29728	9	2	1	Capana05g002027, Capana05g002028
GO:0032502	BP	e	developmental process	44/3837	349/35336	0.298839	1	44	1	Capana00g002415, Capana00g003240, Capana01g000039, Capana01g000040, Capana01g000456, Capana01g001332, Capana01g002552, Capana01g003066, Capana01g004230, Capana02g001917, Capana02g002379, Capana02g002967, Capana02g003081, Capana02g003249, Capana02g003358, Capana02g003646, Capana03g001188, Capana03g001259, Capana03g001536, Capana03g002435, Capana03g003841, Capana04g000709, Capana04g000758, Capana05…
GO:0006694	BP	e	steroid biosynthetic process	6/3837	39/35336	0.309734	5	6	1	Capana00g002881, Capana01g002641, Capana01g004441, Capana02g002284, Capana04g002519, Capana07g001945
GO:0055082	BP	e	cellular chemical homeostasis	6/3837	39/35336	0.309734	5	6	1	Capana02g002913, Capana03g002110, Capana03g004090, Capana04g000209, Capana05g000780, Capana12g002257
GO:0016049	BP	e	cell growth	4/3837	24/35336	0.323242	2	4	1	Capana01g001332, Capana02g003358, Capana03g002435, Capana11g000564
GO:0005996	BP	e	monosaccharide metabolic process	18/3837	132/35336	0.32445	4	18	1	Capana00g004702, Capana00g004915, Capana02g001709, Capana02g002564, Capana03g000027, Capana03g000058, Capana03g002431, Capana04g000059, Capana04g000782, Capana05g000599, Capana05g002020, Capana06g000734, Capana07g000319, Capana08g002810, Capana09g001610, Capana12g000052, Capana12g000555, Capana12g001066
GO:1901657	BP	e	glycosyl compound metabolic process	7/3837	44/35336	0.325383	4	7	1	Capana00g001679, Capana01g000535, Capana06g001569, Capana06g001570, Capana09g002205, Capana11g002156, Capana12g000261
GO:0044093	BP	e	positive regulation of molecular function	7/3837	44/35336	0.325383	3	7	1	Capana02g000829, Capana02g000887, Capana03g001765, Capana06g000769, Capana07g001724, Capana09g000587, Capana10g002468
GO:0009132	BP	e	nucleoside diphosphate metabolic process	7/3837	44/35336	0.325383	7	7	1	Capana00g000332, Capana02g000489, Capana02g002621, Capana02g002913, Capana04g000209, Capana07g002456, Capana08g002624
GO:0044419	BP	e	biological process involved in interspecies interaction between organisms	14/3837	99/35336	0.328853	1	14	1	Capana01g003206, Capana02g001800, Capana03g000143, Capana03g002206, Capana04g001205, Capana05g002485, Capana05g002551, Capana07g002334, Capana08g001259, Capana08g002174, Capana08g002517, Capana09g001303, Capana11g001628, Capana12g001382
GO:0009891	BP	e	positive regulation of biosynthetic process	18/3837	134/35336	0.329529	5	18	1	Capana00g002415, Capana00g002784, Capana00g003240, Capana01g001334, Capana01g001335, Capana01g002600, Capana02g002884, Capana02g003248, Capana02g003249, Capana03g000865, Capana05g002485, Capana05g002555, Capana06g002224, Capana07g002213, Capana08g000623, Capana09g001445, Capana11g001628, Capana11g002006
GO:0031328	BP	e	positive regulation of cellular biosynthetic process	18/3837	134/35336	0.329529	6	18	1	Capana00g002415, Capana00g002784, Capana00g003240, Capana01g001334, Capana01g001335, Capana01g002600, Capana02g002884, Capana02g003248, Capana02g003249, Capana03g000865, Capana05g002485, Capana05g002555, Capana06g002224, Capana07g002213, Capana08g000623, Capana09g001445, Capana11g001628, Capana11g002006
GO:0006869	BP	e	lipid transport	10/3837	69/35336	0.330346	5	10	1	Capana00g000198, Capana03g003539, Capana06g000094, Capana07g000976, Capana08g000630, Capana08g001084, Capana08g002006, Capana10g001268, Capana10g001556, Capana10g001664
GO:0009063	BP	e	cellular amino acid catabolic process	10/3837	70/35336	0.335985	7	10	1	Capana00g000453, Capana00g003499, Capana02g001195, Capana02g002219, Capana05g002560, Capana06g001561, Capana09g002190, Capana09g002199, Capana09g002200, Capana12g000261
GO:0008216	BP	e	spermidine metabolic process	2/3837	11/35336	0.339191	8	2	1	Capana00g001679, Capana11g002156
GO:1902652	BP	e	secondary alcohol metabolic process	2/3837	11/35336	0.339191	5	2	1	Capana02g002284, Capana04g002519
GO:0008295	BP	e	spermidine biosynthetic process	2/3837	11/35336	0.339191	9	2	1	Capana00g001679, Capana11g002156
GO:0006488	BP	e	dolichol-linked oligosaccharide biosynthetic process	2/3837	11/35336	0.339191	6	2	1	Capana04g001880, Capana08g002636
GO:0006535	BP	e	cysteine biosynthetic process from serine	2/3837	11/35336	0.339191	11	2	1	Capana08g000942, Capana10g000169
GO:0000003	BP	e	reproduction	2/3837	11/35336	0.339191	1	2	1	Capana07g001680, Capana10g000380
GO:0009642	BP	e	response to light intensity	4/3837	25/35336	0.341544	5	4	1	Capana00g003773, Capana03g003930, Capana08g002312, Capana10g000115
GO:0046165	BP	e	alcohol biosynthetic process	4/3837	25/35336	0.341544	5	4	1	Capana02g002284, Capana02g003105, Capana03g004090, Capana04g002519
GO:0032886	BP	e	regulation of microtubule-based process	4/3837	25/35336	0.341544	4	4	1	Capana02g000829, Capana02g000887, Capana07g001724, Capana09g000587
GO:0032270	BP	e	positive regulation of cellular protein metabolic process	7/3837	47/35336	0.347342	7	7	1	Capana02g000829, Capana02g000887, Capana03g001765, Capana06g000769, Capana07g001724, Capana09g000587, Capana09g001445
GO:0051247	BP	e	positive regulation of protein metabolic process	7/3837	47/35336	0.347342	6	7	1	Capana02g000829, Capana02g000887, Capana03g001765, Capana06g000769, Capana07g001724, Capana09g000587, Capana09g001445
GO:0006099	BP	e	tricarboxylic acid cycle	7/3837	47/35336	0.347342	3	7	1	Capana01g003447, Capana03g001353, Capana03g003831, Capana05g001337, Capana06g000144, Capana07g001847, Capana08g000050
GO:0019438	BP	e	aromatic compound biosynthetic process	80/3837	670/35336	0.347572	4	80	1	Capana00g001679, Capana00g001963, Capana00g003499, Capana00g004056, Capana01g000039, Capana01g000456, Capana01g000525, Capana01g000535, Capana01g000920, Capana01g001378, Capana01g001797, Capana01g001876, Capana01g002003, Capana01g003018, Capana02g001734, Capana02g002193, Capana02g002204, Capana02g002205, Capana02g002664, Capana02g002667, Capana02g003073, Capana02g003075, Capana02g003081, Capana02…
GO:0048518	BP	e	positive regulation of biological process	31/3837	242/35336	0.349672	3	31	1	Capana00g002415, Capana00g002784, Capana00g003240, Capana01g000318, Capana01g001334, Capana01g001335, Capana01g002600, Capana02g000829, Capana02g000887, Capana02g002884, Capana02g003248, Capana02g003249, Capana03g000865, Capana03g001247, Capana03g001536, Capana03g001765, Capana04g000600, Capana05g002485, Capana05g002555, Capana06g000769, Capana06g002224, Capana07g001336, Capana07g001724, Capana07…
GO:0006878	BP	e	cellular copper ion homeostasis	1/3837	4/35336	0.368594	10	1	1	Capana12g002257
GO:0000466	BP	e	maturation of 5.8S rRNA from tricistronic rRNA transcript (SSU-rRNA, 5.8S rRNA, LSU-rRNA)	1/3837	4/35336	0.368594	11	1	1	Capana08g002672
GO:0098876	BP	e	vesicle-mediated transport to the plasma membrane	1/3837	4/35336	0.368594	5	1	1	Capana12g001223
GO:0019932	BP	e	second-messenger-mediated signaling	1/3837	4/35336	0.368594	6	1	1	Capana03g003881
GO:0046373	BP	e	L-arabinose metabolic process	1/3837	4/35336	0.368594	7	1	1	Capana12g000052
GO:0045036	BP	e	protein targeting to chloroplast	1/3837	4/35336	0.368594	8	1	1	Capana06g002727
GO:0009298	BP	e	GDP-mannose biosynthetic process	1/3837	4/35336	0.368594	8	1	1	Capana04g002217
GO:0000731	BP	e	DNA synthesis involved in DNA repair	1/3837	4/35336	0.368594	8	1	1	Capana06g000377
GO:0009567	BP	e	double fertilization forming a zygote and endosperm	1/3837	4/35336	0.368594	3	1	1	Capana12g002500
GO:0009306	BP	e	protein secretion	1/3837	4/35336	0.368594	6	1	1	Capana03g002199
GO:0035592	BP	e	establishment of protein localization to extracellular region	1/3837	4/35336	0.368594	5	1	1	Capana03g002199
GO:0010025	BP	e	wax biosynthetic process	1/3837	4/35336	0.368594	5	1	1	Capana05g000387
GO:0072596	BP	e	establishment of protein localization to chloroplast	1/3837	4/35336	0.368594	7	1	1	Capana06g002727
GO:0051053	BP	e	negative regulation of DNA metabolic process	1/3837	4/35336	0.368594	7	1	1	Capana05g000818
GO:0009566	BP	e	fertilization	1/3837	4/35336	0.368594	2	1	1	Capana12g002500
GO:0000054	BP	e	ribosomal subunit export from nucleus	1/3837	4/35336	0.368594	10	1	1	Capana11g001485
GO:0000463	BP	e	maturation of LSU-rRNA from tricistronic rRNA transcript (SSU-rRNA, 5.8S rRNA, LSU-rRNA)	1/3837	4/35336	0.368594	11	1	1	Capana08g002672
GO:0001927	BP	e	exocyst assembly	1/3837	4/35336	0.368594	7	1	1	Capana12g001223
GO:0045910	BP	e	negative regulation of DNA recombination	1/3837	4/35336	0.368594	8	1	1	Capana05g000818
GO:0048481	BP	e	plant ovule development	1/3837	4/35336	0.368594	4	1	1	Capana02g003249
GO:0046493	BP	e	lipid A metabolic process	1/3837	4/35336	0.368594	7	1	1	Capana04g002563
GO:0071428	BP	e	rRNA-containing ribonucleoprotein complex export from nucleus	1/3837	4/35336	0.368594	9	1	1	Capana11g001485
GO:0019566	BP	e	arabinose metabolic process	1/3837	4/35336	0.368594	6	1	1	Capana12g000052
GO:0000460	BP	e	maturation of 5.8S rRNA	1/3837	4/35336	0.368594	10	1	1	Capana08g002672
GO:0033750	BP	e	ribosome localization	1/3837	4/35336	0.368594	4	1	1	Capana11g001485
GO:0016132	BP	e	brassinosteroid biosynthetic process	1/3837	4/35336	0.368594	7	1	1	Capana07g001945
GO:0090627	BP	e	plant epidermal cell differentiation	1/3837	4/35336	0.368594	4	1	1	Capana08g002318
GO:0009245	BP	e	lipid A biosynthetic process	1/3837	4/35336	0.368594	8	1	1	Capana04g002563
GO:1901271	BP	e	lipooligosaccharide biosynthetic process	1/3837	4/35336	0.368594	6	1	1	Capana04g002563
GO:2000012	BP	e	regulation of auxin polar transport	1/3837	4/35336	0.368594	5	1	1	Capana11g002336
GO:0071426	BP	e	ribonucleoprotein complex export from nucleus	1/3837	4/35336	0.368594	8	1	1	Capana11g001485
GO:0016123	BP	e	xanthophyll biosynthetic process	1/3837	4/35336	0.368594	10	1	1	Capana09g000177
GO:0009561	BP	e	megagametogenesis	1/3837	4/35336	0.368594	2	1	1	Capana01g002552
GO:0046654	BP	e	tetrahydrofolate biosynthetic process	1/3837	4/35336	0.368594	7	1	1	Capana06g000209
GO:0018199	BP	e	peptidyl-glutamine modification	1/3837	4/35336	0.368594	8	1	1	Capana03g002145
GO:0050826	BP	e	response to freezing	1/3837	4/35336	0.368594	5	1	1	Capana03g002611
GO:0031400	BP	e	negative regulation of protein modification process	1/3837	4/35336	0.368594	8	1	1	Capana10g002207
GO:0072583	BP	e	clathrin-dependent endocytosis	1/3837	4/35336	0.368594	7	1	1	Capana07g001679
GO:1901269	BP	e	lipooligosaccharide metabolic process	1/3837	4/35336	0.368594	5	1	1	Capana04g002563
GO:0000018	BP	e	regulation of DNA recombination	1/3837	4/35336	0.368594	7	1	1	Capana05g000818
GO:0120178	BP	e	steroid hormone biosynthetic process	1/3837	4/35336	0.368594	6	1	1	Capana07g001945
GO:0017186	BP	e	peptidyl-pyroglutamic acid biosynthetic process, using glutaminyl-peptide cyclotransferase	1/3837	4/35336	0.368594	9	1	1	Capana03g002145
GO:1900457	BP	e	regulation of brassinosteroid mediated signaling pathway	1/3837	4/35336	0.368594	6	1	1	Capana01g000318
GO:0071692	BP	e	protein localization to extracellular region	1/3837	4/35336	0.368594	4	1	1	Capana03g002199
GO:0072598	BP	e	protein localization to chloroplast	1/3837	4/35336	0.368594	6	1	1	Capana06g002727
GO:0000055	BP	e	ribosomal large subunit export from nucleus	1/3837	4/35336	0.368594	11	1	1	Capana11g001485
GO:2000652	BP	e	regulation of secondary cell wall biogenesis	1/3837	4/35336	0.368594	5	1	1	Capana01g002600
GO:0019985	BP	e	translesion synthesis	1/3837	4/35336	0.368594	9	1	1	Capana06g000377
GO:0070588	BP	e	calcium ion transmembrane transport	1/3837	4/35336	0.368594	8	1	1	Capana03g004090
GO:0007021	BP	e	tubulin complex assembly	1/3837	4/35336	0.368594	7	1	1	Capana01g002750
GO:0010115	BP	e	regulation of abscisic acid biosynthetic process	1/3837	4/35336	0.368594	7	1	1	Capana04g000645
GO:0051781	BP	e	positive regulation of cell division	1/3837	4/35336	0.368594	5	1	1	Capana03g001536
GO:1901698	BP	e	response to nitrogen compound	5/3837	31/35336	0.377594	3	5	1	Capana01g003514, Capana02g002556, Capana07g001247, Capana09g000247, Capana10g001138
GO:0006091	BP	e	generation of precursor metabolites and energy	50/3837	408/35336	0.378052	3	50	1	Capana00g000031, Capana00g000332, Capana00g000516, Capana00g002793, Capana00g002794, Capana00g002795, Capana00g002796, Capana00g002797, Capana00g002798, Capana00g002799, Capana00g002800, Capana00g002801, Capana00g002802, Capana01g000364, Capana01g000647, Capana01g002398, Capana01g002836, Capana01g002934, Capana02g000489, Capana02g002133, Capana02g002621, Capana02g002913, Capana03g000797, Capana03…
GO:0140527	BP	e	reciprocal homologous recombination	2/3837	12/35336	0.380288	9	2	1	Capana02g001494, Capana11g002269
GO:0098754	BP	e	detoxification	2/3837	12/35336	0.380288	1	2	1	Capana04g002491, Capana11g000173
GO:0021700	BP	e	developmental maturation	2/3837	12/35336	0.380288	2	2	1	Capana01g004230, Capana08g000942
GO:0007131	BP	e	reciprocal meiotic recombination	2/3837	12/35336	0.380288	10	2	1	Capana02g001494, Capana11g002269
GO:0019216	BP	e	regulation of lipid metabolic process	2/3837	12/35336	0.380288	5	2	1	Capana00g003773, Capana04g000645
GO:0055076	BP	e	transition metal ion homeostasis	2/3837	12/35336	0.380288	8	2	1	Capana05g000780, Capana12g002257
GO:0019344	BP	e	cysteine biosynthetic process	2/3837	12/35336	0.380288	10	2	1	Capana08g000942, Capana10g000169
GO:0035825	BP	e	homologous recombination	2/3837	12/35336	0.380288	8	2	1	Capana02g001494, Capana11g002269
GO:0032957	BP	e	inositol trisphosphate metabolic process	2/3837	12/35336	0.380288	7	2	1	Capana03g001689, Capana03g004090
GO:0042219	BP	e	cellular modified amino acid catabolic process	2/3837	12/35336	0.380288	5	2	1	Capana05g001829, Capana12g000261
GO:0006090	BP	e	pyruvate metabolic process	8/3837	55/35336	0.381991	7	8	1	Capana00g000332, Capana02g000489, Capana02g002621, Capana02g002913, Capana04g000209, Capana07g002456, Capana08g002624, Capana09g000016
GO:0006259	BP	e	DNA metabolic process	51/3837	420/35336	0.385495	6	51	1	Capana00g001202, Capana00g002205, Capana00g004056, Capana00g004305, Capana00g004684, Capana00g004834, Capana00g004882, Capana01g000397, Capana01g001732, Capana01g002506, Capana01g002507, Capana01g002631, Capana01g003032, Capana01g003347, Capana01g003678, Capana02g001494, Capana02g001517, Capana02g001557, Capana02g001618, Capana02g002393, Capana02g003081, Capana03g000594, Capana03g000732, Capana03…
GO:0051276	BP	e	chromosome organization	17/3837	127/35336	0.389229	5	17	1	Capana00g004305, Capana00g005079, Capana01g002552, Capana01g002631, Capana01g003346, Capana02g003367, Capana03g000477, Capana03g002693, Capana03g003511, Capana05g000818, Capana05g000856, Capana05g001941, Capana05g002315, Capana08g000931, Capana08g002621, Capana10g002275, Capana12g000143
GO:0048856	BP	e	anatomical structure development	29/3837	230/35336	0.394232	2	29	1	Capana01g001332, Capana01g002552, Capana02g001917, Capana02g002379, Capana02g002967, Capana02g003249, Capana02g003358, Capana02g003646, Capana03g001188, Capana03g001259, Capana03g001536, Capana03g002435, Capana04g000758, Capana05g000387, Capana05g000654, Capana05g000656, Capana06g000658, Capana07g001945, Capana08g002318, Capana09g000030, Capana09g001823, Capana10g000507, Capana10g002389, Capana11…
GO:0051716	BP	e	cellular response to stimulus	44/3837	361/35336	0.395632	2	44	1	Capana00g004684, Capana00g004834, Capana00g004882, Capana01g000397, Capana01g001154, Capana01g001732, Capana01g002506, Capana01g002507, Capana01g003032, Capana01g003514, Capana01g003561, Capana01g003678, Capana02g001618, Capana02g002556, Capana02g002913, Capana02g003081, Capana03g000594, Capana03g000732, Capana03g000868, Capana03g003881, Capana04g000429, Capana04g000431, Capana04g000971, Capana05…
GO:0010557	BP	e	positive regulation of macromolecule biosynthetic process	17/3837	130/35336	0.3967	6	17	1	Capana00g002415, Capana00g002784, Capana00g003240, Capana01g001334, Capana01g001335, Capana01g002600, Capana02g002884, Capana02g003248, Capana02g003249, Capana03g000865, Capana05g002555, Capana06g002224, Capana07g002213, Capana08g000623, Capana09g001445, Capana11g001628, Capana11g002006
GO:1901362	BP	e	organic cyclic compound biosynthetic process	88/3837	745/35336	0.404472	4	88	1	Capana00g001679, Capana00g001963, Capana00g002881, Capana00g003499, Capana00g003537, Capana00g004056, Capana01g000039, Capana01g000456, Capana01g000525, Capana01g000535, Capana01g000920, Capana01g001378, Capana01g001797, Capana01g001876, Capana01g002003, Capana01g002641, Capana01g003018, Capana01g004441, Capana02g001734, Capana02g002193, Capana02g002204, Capana02g002205, Capana02g002284, Capana02…
GO:0009147	BP	e	pyrimidine nucleoside triphosphate metabolic process	3/3837	16/35336	0.407072	8	3	1	Capana06g000891, Capana08g001331, Capana08g001565
GO:0006970	BP	e	response to osmotic stress	9/3837	64/35336	0.417883	3	9	1	Capana00g003114, Capana02g002913, Capana03g000662, Capana06g002647, Capana08g001266, Capana09g001938, Capana10g000115, Capana11g001659, Capana12g002257
GO:0006022	BP	e	aminoglycan metabolic process	3/3837	17/35336	0.420551	4	3	1	Capana00g003222, Capana02g002478, Capana02g002479
GO:0071241	BP	e	cellular response to inorganic substance	3/3837	17/35336	0.420551	4	3	1	Capana01g003514, Capana02g002556, Capana07g001247
GO:0006032	BP	e	chitin catabolic process	3/3837	17/35336	0.420551	7	3	1	Capana00g003222, Capana02g002478, Capana02g002479
GO:0046348	BP	e	amino sugar catabolic process	3/3837	17/35336	0.420551	5	3	1	Capana00g003222, Capana02g002478, Capana02g002479
GO:1901072	BP	e	glucosamine-containing compound catabolic process	3/3837	17/35336	0.420551	6	3	1	Capana00g003222, Capana02g002478, Capana02g002479
GO:1901071	BP	e	glucosamine-containing compound metabolic process	3/3837	17/35336	0.420551	5	3	1	Capana00g003222, Capana02g002478, Capana02g002479
GO:0006026	BP	e	aminoglycan catabolic process	3/3837	17/35336	0.420551	5	3	1	Capana00g003222, Capana02g002478, Capana02g002479
GO:0006030	BP	e	chitin metabolic process	3/3837	17/35336	0.420551	6	3	1	Capana00g003222, Capana02g002478, Capana02g002479
GO:0043436	BP	e	oxoacid metabolic process	81/3837	687/35336	0.420822	4	81	1	Capana00g000332, Capana00g000453, Capana00g000469, Capana00g003499, Capana00g003785, Capana00g004724, Capana00g004772, Capana00g005036, Capana00g005037, Capana01g001378, Capana01g001574, Capana01g001577, Capana01g001578, Capana01g003049, Capana01g003260, Capana01g003447, Capana01g004230, Capana02g000489, Capana02g000554, Capana02g001195, Capana02g002204, Capana02g002205, Capana02g002219, Capana02…
GO:0009791	BP	e	post-embryonic development	9/3837	66/35336	0.428987	2	9	1	Capana01g001332, Capana02g001917, Capana03g002435, Capana04g000758, Capana05g000654, Capana05g000656, Capana08g002318, Capana10g000507, Capana11g000564
GO:0046470	BP	e	phosphatidylcholine metabolic process	3/3837	18/35336	0.436221	7	3	1	Capana00g004655, Capana00g004656, Capana03g000192
GO:1902930	BP	e	regulation of alcohol biosynthetic process	1/3837	5/35336	0.437164	5	1	1	Capana04g000645
GO:0000470	BP	e	maturation of LSU-rRNA	1/3837	5/35336	0.437164	10	1	1	Capana08g002672
GO:0019510	BP	e	S-adenosylhomocysteine catabolic process	1/3837	5/35336	0.437164	10	1	1	Capana12g000261
GO:0006167	BP	e	AMP biosynthetic process	1/3837	5/35336	0.437164	11	1	1	Capana02g002667
GO:0006898	BP	e	receptor-mediated endocytosis	1/3837	5/35336	0.437164	6	1	1	Capana07g001679
GO:0006816	BP	e	calcium ion transport	1/3837	5/35336	0.437164	7	1	1	Capana03g004090
GO:0006303	BP	e	double-strand break repair via nonhomologous end joining	1/3837	5/35336	0.437164	9	1	1	Capana02g003081
GO:0015850	BP	e	organic hydroxy compound transport	1/3837	5/35336	0.437164	5	1	1	Capana11g002311
GO:0009786	BP	e	regulation of asymmetric cell division	1/3837	5/35336	0.437164	5	1	1	Capana11g002067
GO:0009934	BP	e	regulation of meristem structural organization	1/3837	5/35336	0.437164	4	1	1	Capana12g002554
GO:0042454	BP	e	ribonucleoside catabolic process	1/3837	5/35336	0.437164	8	1	1	Capana12g000261
GO:0006308	BP	e	DNA catabolic process	1/3837	5/35336	0.437164	7	1	1	Capana00g001202
GO:0055070	BP	e	copper ion homeostasis	1/3837	5/35336	0.437164	9	1	1	Capana12g002257
GO:0046033	BP	e	AMP metabolic process	1/3837	5/35336	0.437164	10	1	1	Capana02g002667
GO:0008283	BP	e	cell population proliferation	1/3837	5/35336	0.437164	2	1	1	Capana12g002554
GO:0010089	BP	e	xylem development	1/3837	5/35336	0.437164	5	1	1	Capana02g002379
GO:0009741	BP	e	response to brassinosteroid	1/3837	5/35336	0.437164	5	1	1	Capana09g000355
GO:2000280	BP	e	regulation of root development	1/3837	5/35336	0.437164	4	1	1	Capana06g001405
GO:1901401	BP	e	regulation of tetrapyrrole metabolic process	1/3837	5/35336	0.437164	5	1	1	Capana10g002504
GO:0072350	BP	e	tricarboxylic acid metabolic process	1/3837	5/35336	0.437164	6	1	1	Capana08g001616
GO:0046130	BP	e	purine ribonucleoside catabolic process	1/3837	5/35336	0.437164	9	1	1	Capana12g000261
GO:0009646	BP	e	response to absence of light	1/3837	5/35336	0.437164	6	1	1	Capana00g003773
GO:0048316	BP	e	seed development	1/3837	5/35336	0.437164	4	1	1	Capana08g002318
GO:0031503	BP	e	protein-containing complex localization	1/3837	5/35336	0.437164	2	1	1	Capana11g001485
GO:0007023	BP	e	post-chaperonin tubulin folding pathway	1/3837	5/35336	0.437164	3	1	1	Capana01g002750
GO:0009739	BP	e	response to gibberellin	1/3837	5/35336	0.437164	5	1	1	Capana03g000662
GO:0042762	BP	e	regulation of sulfur metabolic process	1/3837	5/35336	0.437164	5	1	1	Capana03g001247
GO:0044208	BP	e	'de novo' AMP biosynthetic process	1/3837	5/35336	0.437164	12	1	1	Capana02g002667
GO:0046498	BP	e	S-adenosylhomocysteine metabolic process	1/3837	5/35336	0.437164	9	1	1	Capana12g000261
GO:0000902	BP	e	cell morphogenesis	6/3837	40/35336	0.439393	3	6	1	Capana01g000040, Capana01g001332, Capana02g003358, Capana03g002435, Capana05g000387, Capana11g000564
GO:0033993	BP	e	response to lipid	10/3837	72/35336	0.444811	4	10	1	Capana01g001154, Capana01g004230, Capana03g000662, Capana03g002301, Capana06g002727, Capana07g001992, Capana08g001266, Capana09g000355, Capana10g000690, Capana11g001659
GO:0008213	BP	e	protein alkylation	3/3837	19/35336	0.453651	7	3	1	Capana05g000651, Capana08g001132, Capana09g000217
GO:0006479	BP	e	protein methylation	3/3837	19/35336	0.453651	8	3	1	Capana05g000651, Capana08g001132, Capana09g000217
GO:0043085	BP	e	positive regulation of catalytic activity	6/3837	42/35336	0.453787	4	6	1	Capana02g000829, Capana02g000887, Capana03g001765, Capana06g000769, Capana07g001724, Capana09g000587
GO:0009733	BP	e	response to auxin	10/3837	76/35336	0.462869	5	10	1	Capana01g000511, Capana03g000077, Capana03g000662, Capana03g001923, Capana04g000217, Capana08g002647, Capana08g002648, Capana08g002649, Capana08g002650, Capana09g000445
GO:0048523	BP	e	negative regulation of cellular process	22/3837	175/35336	0.464036	4	22	1	Capana00g004305, Capana01g003516, Capana01g003669, Capana01g003670, Capana02g002672, Capana03g003702, Capana03g004090, Capana04g000026, Capana05g000733, Capana05g000818, Capana05g002442, Capana06g002253, Capana07g001732, Capana08g001772, Capana08g001773, Capana09g000310, Capana10g002207, Capana11g000348, Capana11g001161, Capana11g001220, Capana11g002001, Capana12g002165
GO:0019318	BP	e	hexose metabolic process	16/3837	123/35336	0.466062	5	16	1	Capana00g004702, Capana00g004915, Capana02g001709, Capana02g002564, Capana03g000027, Capana03g000058, Capana03g002431, Capana04g000059, Capana05g000599, Capana05g002020, Capana06g000734, Capana07g000319, Capana08g002810, Capana09g001610, Capana12g000555, Capana12g001066
GO:0009611	BP	e	response to wounding	3/3837	20/35336	0.472456	3	3	1	Capana06g002727, Capana08g000942, Capana08g002312
GO:0006066	BP	e	alcohol metabolic process	7/3837	49/35336	0.486042	4	7	1	Capana01g004230, Capana02g002284, Capana02g003105, Capana03g001689, Capana03g003879, Capana03g004090, Capana04g002519
GO:0009909	BP	e	regulation of flower development	3/3837	21/35336	0.492294	6	3	1	Capana12g002497, Capana12g002498, Capana12g002553
GO:0016126	BP	e	sterol biosynthetic process	3/3837	21/35336	0.492294	6	3	1	Capana01g004441, Capana02g002284, Capana04g002519
GO:0016119	BP	e	carotene metabolic process	1/3837	6/35336	0.498289	7	1	1	Capana01g002623
GO:0018393	BP	e	internal peptidyl-lysine acetylation	1/3837	6/35336	0.498289	10	1	1	Capana03g003303
GO:1901570	BP	e	fatty acid derivative biosynthetic process	1/3837	6/35336	0.498289	4	1	1	Capana05g000387
GO:0015718	BP	e	monocarboxylic acid transport	1/3837	6/35336	0.498289	8	1	1	Capana07g000976
GO:0072659	BP	e	protein localization to plasma membrane	1/3837	6/35336	0.498289	6	1	1	Capana01g002614
GO:0031204	BP	e	posttranslational protein targeting to membrane, translocation	1/3837	6/35336	0.498289	8	1	1	Capana00g000323
GO:0018394	BP	e	peptidyl-lysine acetylation	1/3837	6/35336	0.498289	9	1	1	Capana03g003303
GO:0031570	BP	e	DNA integrity checkpoint signaling	1/3837	6/35336	0.498289	9	1	1	Capana05g000733
GO:0043171	BP	e	peptide catabolic process	1/3837	6/35336	0.498289	6	1	1	Capana05g001829
GO:0019673	BP	e	GDP-mannose metabolic process	1/3837	6/35336	0.498289	7	1	1	Capana04g002217
GO:1990778	BP	e	protein localization to cell periphery	1/3837	6/35336	0.498289	5	1	1	Capana01g002614
GO:0019747	BP	e	regulation of isoprenoid metabolic process	1/3837	6/35336	0.498289	6	1	1	Capana04g000645
GO:0019319	BP	e	hexose biosynthetic process	1/3837	6/35336	0.498289	6	1	1	Capana05g002020
GO:0009749	BP	e	response to glucose	1/3837	6/35336	0.498289	7	1	1	Capana06g002727
GO:0006997	BP	e	nucleus organization	1/3837	6/35336	0.498289	5	1	1	Capana02g001886
GO:0009746	BP	e	response to hexose	1/3837	6/35336	0.498289	6	1	1	Capana06g002727
GO:1901658	BP	e	glycosyl compound catabolic process	1/3837	6/35336	0.498289	5	1	1	Capana12g000261
GO:0009164	BP	e	nucleoside catabolic process	1/3837	6/35336	0.498289	7	1	1	Capana12g000261
GO:0009396	BP	e	folic acid-containing compound biosynthetic process	1/3837	6/35336	0.498289	6	1	1	Capana06g000209
GO:0006152	BP	e	purine nucleoside catabolic process	1/3837	6/35336	0.498289	8	1	1	Capana12g000261
GO:0034656	BP	e	nucleobase-containing small molecule catabolic process	1/3837	6/35336	0.498289	6	1	1	Capana12g000261
GO:0009838	BP	e	abscission	1/3837	6/35336	0.498289	2	1	1	Capana01g003066
GO:0034284	BP	e	response to monosaccharide	1/3837	6/35336	0.498289	5	1	1	Capana06g002727
GO:0036092	BP	e	phosphatidylinositol-3-phosphate biosynthetic process	1/3837	6/35336	0.498289	10	1	1	Capana00g000742
GO:0006094	BP	e	gluconeogenesis	1/3837	6/35336	0.498289	7	1	1	Capana05g002020
GO:0006475	BP	e	internal protein amino acid acetylation	1/3837	6/35336	0.498289	9	1	1	Capana03g003303
GO:0010029	BP	e	regulation of seed germination	1/3837	6/35336	0.498289	7	1	1	Capana00g003077
GO:0006751	BP	e	glutathione catabolic process	1/3837	6/35336	0.498289	7	1	1	Capana05g001829
GO:0046364	BP	e	monosaccharide biosynthetic process	1/3837	6/35336	0.498289	5	1	1	Capana05g002020
GO:0016573	BP	e	histone acetylation	1/3837	6/35336	0.498289	11	1	1	Capana03g003303
GO:0032958	BP	e	inositol phosphate biosynthetic process	1/3837	6/35336	0.498289	7	1	1	Capana03g004090
GO:0016042	BP	e	lipid catabolic process	12/3837	92/35336	0.500326	4	12	1	Capana01g002623, Capana01g004230, Capana02g003128, Capana03g000192, Capana03g002795, Capana03g004090, Capana04g000523, Capana05g002224, Capana06g000075, Capana06g002131, Capana07g000976, Capana09g001451
GO:0006004	BP	e	fucose metabolic process	7/3837	52/35336	0.503143	6	7	1	Capana00g004702, Capana00g004915, Capana02g001709, Capana03g000027, Capana03g000058, Capana08g002810, Capana09g001610
GO:0016054	BP	e	organic acid catabolic process	12/3837	95/35336	0.511995	4	12	1	Capana00g000453, Capana00g003499, Capana01g004230, Capana02g001195, Capana02g002219, Capana05g002224, Capana05g002560, Capana06g001561, Capana09g002190, Capana09g002199, Capana09g002200, Capana12g000261
GO:0070925	BP	e	organelle assembly	4/3837	26/35336	0.520359	5	4	1	Capana00g001854, Capana04g001953, Capana08g001344, Capana10g002267
GO:0046686	BP	e	response to cadmium ion	4/3837	26/35336	0.520359	5	4	1	Capana03g000662, Capana06g000144, Capana06g002647, Capana12g002257
GO:0009070	BP	e	serine family amino acid biosynthetic process	4/3837	27/35336	0.528744	9	4	1	Capana05g002317, Capana08g000942, Capana10g000169, Capana12g000116
GO:0019752	BP	e	carboxylic acid metabolic process	78/3837	675/35336	0.532666	5	78	1	Capana00g000332, Capana00g000453, Capana00g000469, Capana00g003499, Capana00g003785, Capana00g004724, Capana00g004772, Capana00g005036, Capana00g005037, Capana01g001378, Capana01g001574, Capana01g001577, Capana01g001578, Capana01g003049, Capana01g003260, Capana01g003447, Capana01g004230, Capana02g000489, Capana02g000554, Capana02g001195, Capana02g002204, Capana02g002205, Capana02g002219, Capana02…
GO:0048229	BP	e	gametophyte development	4/3837	28/35336	0.538491	4	4	1	Capana01g002552, Capana03g001188, Capana11g001693, Capana12g002554
GO:0030198	BP	e	extracellular matrix organization	4/3837	28/35336	0.538491	5	4	1	Capana02g000813, Capana02g003258, Capana10g000704, Capana10g000705
GO:0043062	BP	e	extracellular structure organization	4/3837	28/35336	0.538491	4	4	1	Capana02g000813, Capana02g003258, Capana10g000704, Capana10g000705
GO:0010215	BP	e	cellulose microfibril organization	4/3837	28/35336	0.538491	6	4	1	Capana02g000813, Capana02g003258, Capana10g000704, Capana10g000705
GO:0048589	BP	e	developmental growth	4/3837	29/35336	0.549409	2	4	1	Capana01g001332, Capana02g003358, Capana03g002435, Capana11g000564
GO:0040008	BP	e	regulation of growth	4/3837	29/35336	0.549409	3	4	1	Capana00g003077, Capana01g002355, Capana02g003274, Capana03g000896
GO:0042401	BP	e	cellular biogenic amine biosynthetic process	4/3837	29/35336	0.549409	7	4	1	Capana00g001679, Capana03g003730, Capana08g001616, Capana11g002156
GO:0009309	BP	e	amine biosynthetic process	4/3837	29/35336	0.549409	5	4	1	Capana00g001679, Capana03g003730, Capana08g001616, Capana11g002156
GO:0042559	BP	e	pteridine-containing compound biosynthetic process	1/3837	7/35336	0.552777	5	1	1	Capana06g000209
GO:0016024	BP	e	CDP-diacylglycerol biosynthetic process	1/3837	7/35336	0.552777	8	1	1	Capana01g001121
GO:0120252	BP	e	hydrocarbon metabolic process	1/3837	7/35336	0.552777	3	1	1	Capana01g002623
GO:0045926	BP	e	negative regulation of growth	1/3837	7/35336	0.552777	4	1	1	Capana01g002355
GO:0046341	BP	e	CDP-diacylglycerol metabolic process	1/3837	7/35336	0.552777	7	1	1	Capana01g001121
GO:1900140	BP	e	regulation of seedling development	1/3837	7/35336	0.552777	6	1	1	Capana00g003077
GO:0030091	BP	e	protein repair	1/3837	7/35336	0.552777	6	1	1	Capana00g002120
GO:0010193	BP	e	response to ozone	1/3837	7/35336	0.552777	5	1	1	Capana10g000115
GO:0009873	BP	e	ethylene-activated signaling pathway	1/3837	7/35336	0.552777	7	1	1	Capana07g001714
GO:0042176	BP	e	regulation of protein catabolic process	1/3837	7/35336	0.552777	6	1	1	Capana05g002292
GO:0006305	BP	e	DNA alkylation	1/3837	7/35336	0.552777	8	1	1	Capana10g002486
GO:0006306	BP	e	DNA methylation	1/3837	7/35336	0.552777	9	1	1	Capana10g002486
GO:0042214	BP	e	terpene metabolic process	1/3837	7/35336	0.552777	6	1	1	Capana01g002623
GO:0003006	BP	e	developmental process involved in reproduction	17/3837	137/35336	0.580787	2	17	1	Capana01g001332, Capana01g004230, Capana02g001917, Capana02g003249, Capana03g001536, Capana03g002435, Capana05g000654, Capana05g000656, Capana08g000931, Capana08g000942, Capana08g002318, Capana10g000507, Capana10g001138, Capana10g002389, Capana11g000564, Capana11g002006, Capana12g000143
GO:0006364	BP	e	rRNA processing	10/3837	79/35336	0.585967	9	10	1	Capana00g004633, Capana01g002672, Capana02g002078, Capana02g002506, Capana03g001139, Capana03g002188, Capana04g001909, Capana08g002672, Capana09g001445, Capana10g002444
GO:0006468	BP	e	protein phosphorylation	5/3837	36/35336	0.587027	7	5	1	Capana01g000696, Capana01g003516, Capana04g000600, Capana06g000920, Capana08g002318
GO:0000096	BP	e	sulfur amino acid metabolic process	5/3837	36/35336	0.587027	4	5	1	Capana00g004772, Capana05g002504, Capana08g000942, Capana10g000169, Capana12g002614
GO:0050794	BP	e	regulation of cellular process	208/3837	1852/35336	0.59122	3	208	1	Capana00g000130, Capana00g001177, Capana00g002415, Capana00g002644, Capana00g002765, Capana00g002784, Capana00g003189, Capana00g003240, Capana00g003618, Capana00g003773, Capana00g004305, Capana00g004703, Capana00g004742, Capana00g004856, Capana01g000033, Capana01g000035, Capana01g000039, Capana01g000318, Capana01g000456, Capana01g000877, Capana01g001334, Capana01g001335, Capana01g001797, Capana01…
GO:0016072	BP	e	rRNA metabolic process	10/3837	81/35336	0.594058	8	10	1	Capana00g004633, Capana01g002672, Capana02g002078, Capana02g002506, Capana03g001139, Capana03g002188, Capana04g001909, Capana08g002672, Capana09g001445, Capana10g002444
GO:0000911	BP	e	cytokinesis by cell plate formation	1/3837	8/35336	0.601349	4	1	1	Capana07g002180
GO:0010374	BP	e	stomatal complex development	1/3837	8/35336	0.601349	5	1	1	Capana04g000758
GO:0044728	BP	e	DNA methylation or demethylation	1/3837	8/35336	0.601349	8	1	1	Capana10g002486
GO:0009452	BP	e	7-methylguanosine RNA capping	1/3837	8/35336	0.601349	9	1	1	Capana04g000583
GO:0046051	BP	e	UTP metabolic process	1/3837	8/35336	0.601349	10	1	1	Capana06g000891
GO:0019264	BP	e	glycine biosynthetic process from serine	1/3837	8/35336	0.601349	11	1	1	Capana05g002317
GO:2000377	BP	e	regulation of reactive oxygen species metabolic process	1/3837	8/35336	0.601349	5	1	1	Capana05g002485
GO:0006228	BP	e	UTP biosynthetic process	1/3837	8/35336	0.601349	11	1	1	Capana06g000891
GO:0006304	BP	e	DNA modification	1/3837	8/35336	0.601349	7	1	1	Capana10g002486
GO:0030865	BP	e	cortical cytoskeleton organization	1/3837	8/35336	0.601349	6	1	1	Capana01g000187
GO:1901616	BP	e	organic hydroxy compound catabolic process	1/3837	8/35336	0.601349	4	1	1	Capana01g004230
GO:0043622	BP	e	cortical microtubule organization	1/3837	8/35336	0.601349	8	1	1	Capana01g000187
GO:0009553	BP	e	embryo sac development	1/3837	8/35336	0.601349	5	1	1	Capana03g001188
GO:0036260	BP	e	RNA capping	1/3837	8/35336	0.601349	8	1	1	Capana04g000583
GO:0006183	BP	e	GTP biosynthetic process	1/3837	8/35336	0.601349	11	1	1	Capana06g000891
GO:0006473	BP	e	protein acetylation	1/3837	8/35336	0.601349	8	1	1	Capana03g003303
GO:0010927	BP	e	cellular component assembly involved in morphogenesis	1/3837	8/35336	0.601349	5	1	1	Capana05g000387
GO:0048582	BP	e	positive regulation of post-embryonic development	1/3837	8/35336	0.601349	6	1	1	Capana07g001336
GO:0009113	BP	e	purine nucleobase biosynthetic process	1/3837	8/35336	0.601349	8	1	1	Capana01g000535
GO:0046039	BP	e	GTP metabolic process	1/3837	8/35336	0.601349	10	1	1	Capana06g000891
GO:0090558	BP	e	plant epidermis development	1/3837	8/35336	0.601349	4	1	1	Capana04g000758
GO:0046164	BP	e	alcohol catabolic process	1/3837	8/35336	0.601349	5	1	1	Capana01g004230
GO:0035196	BP	e	production of miRNAs involved in gene silencing by miRNA	1/3837	8/35336	0.601349	10	1	1	Capana11g000080
GO:0051049	BP	e	regulation of transport	5/3837	40/35336	0.617276	4	5	1	Capana01g004034, Capana03g000930, Capana03g001723, Capana11g002336, Capana12g000416
GO:0009084	BP	e	glutamine family amino acid biosynthetic process	5/3837	40/35336	0.617276	9	5	1	Capana00g005036, Capana00g005037, Capana01g003049, Capana05g000208, Capana05g001715
GO:0032879	BP	e	regulation of localization	6/3837	45/35336	0.628002	3	6	1	Capana01g004034, Capana03g000930, Capana03g001723, Capana03g004090, Capana11g002336, Capana12g000416
GO:0006544	BP	e	glycine metabolic process	6/3837	47/35336	0.637518	9	6	1	Capana00g000453, Capana02g001195, Capana02g002219, Capana05g002317, Capana06g001561, Capana12g000116
GO:0051704	BP	e	multi-organism process	2/3837	13/35336	0.644599	1	2	1	Capana07g001680, Capana10g000380
GO:0009694	BP	e	jasmonic acid metabolic process	2/3837	13/35336	0.644599	7	2	1	Capana03g001365, Capana04g000454
GO:0006261	BP	e	DNA-dependent DNA replication	2/3837	13/35336	0.644599	7	2	1	Capana03g001536, Capana08g000709
GO:0007568	BP	e	aging	2/3837	13/35336	0.644599	2	2	1	Capana01g004230, Capana08g000942
GO:0048366	BP	e	leaf development	2/3837	13/35336	0.644599	5	2	1	Capana02g002967, Capana12g002554
GO:0055086	BP	e	nucleobase-containing small molecule metabolic process	39/3837	335/35336	0.658688	5	39	1	Capana00g000332, Capana00g001679, Capana00g001963, Capana00g003785, Capana01g000535, Capana01g001876, Capana01g002003, Capana01g003018, Capana02g000489, Capana02g002193, Capana02g002621, Capana02g002667, Capana02g002913, Capana02g003646, Capana03g001247, Capana03g003193, Capana04g000039, Capana04g000209, Capana04g002217, Capana05g000552, Capana06g000891, Capana06g001462, Capana06g001463, Capana06…
GO:0043414	BP	e	macromolecule methylation	7/3837	54/35336	0.658819	5	7	1	Capana04g000204, Capana04g000583, Capana04g001909, Capana05g000651, Capana08g001132, Capana09g000217, Capana10g002486
GO:0032259	BP	e	methylation	7/3837	54/35336	0.658819	2	7	1	Capana04g000204, Capana04g000583, Capana04g001909, Capana05g000651, Capana08g001132, Capana09g000217, Capana10g002486
GO:0044273	BP	e	sulfur compound catabolic process	2/3837	14/35336	0.658825	4	2	1	Capana05g001829, Capana12g000261
GO:0072503	BP	e	cellular divalent inorganic cation homeostasis	2/3837	14/35336	0.658825	8	2	1	Capana03g004090, Capana05g000780
GO:0005978	BP	e	glycogen biosynthetic process	2/3837	14/35336	0.658825	8	2	1	Capana01g002934, Capana08g002556
GO:0010243	BP	e	response to organonitrogen compound	2/3837	14/35336	0.658825	4	2	1	Capana09g000247, Capana10g001138
GO:0005977	BP	e	glycogen metabolic process	2/3837	14/35336	0.658825	7	2	1	Capana01g002934, Capana08g002556
GO:0006112	BP	e	energy reserve metabolic process	2/3837	14/35336	0.658825	5	2	1	Capana01g002934, Capana08g002556
GO:0006108	BP	e	malate metabolic process	2/3837	14/35336	0.658825	7	2	1	Capana01g003447, Capana03g003831
GO:0022603	BP	e	regulation of anatomical structure morphogenesis	2/3837	14/35336	0.658825	4	2	1	Capana02g003274, Capana03g000896
GO:0006534	BP	e	cysteine metabolic process	2/3837	14/35336	0.658825	9	2	1	Capana08g000942, Capana10g000169
GO:1901617	BP	e	organic hydroxy compound biosynthetic process	7/3837	55/35336	0.662052	4	7	1	Capana01g004441, Capana02g002284, Capana02g003105, Capana03g004090, Capana04g002519, Capana06g000494, Capana07g001945
GO:0015743	BP	e	malate transport	2/3837	15/35336	0.674154	10	2	1	Capana01g003632, Capana01g004359
GO:0072507	BP	e	divalent inorganic cation homeostasis	2/3837	15/35336	0.674154	7	2	1	Capana03g004090, Capana05g000780
GO:0044087	BP	e	regulation of cellular component biogenesis	2/3837	15/35336	0.674154	4	2	1	Capana01g002600, Capana02g003338
GO:0019359	BP	e	nicotinamide nucleotide biosynthetic process	2/3837	15/35336	0.674154	10	2	1	Capana03g001247, Capana05g000552
GO:0006490	BP	e	oligosaccharide-lipid intermediate biosynthetic process	2/3837	15/35336	0.674154	5	2	1	Capana04g001880, Capana08g002636
GO:0043572	BP	e	plastid fission	2/3837	15/35336	0.674154	6	2	1	Capana10g001756, Capana12g002735
GO:0010020	BP	e	chloroplast fission	2/3837	15/35336	0.674154	7	2	1	Capana10g001756, Capana12g002735
GO:0015740	BP	e	C4-dicarboxylate transport	2/3837	16/35336	0.690178	9	2	1	Capana01g003632, Capana01g004359
GO:0006817	BP	e	phosphate ion transport	2/3837	16/35336	0.690178	7	2	1	Capana03g004482, Capana03g004483
GO:0001558	BP	e	regulation of cell growth	2/3837	16/35336	0.690178	5	2	1	Capana02g003274, Capana03g000896
GO:0019363	BP	e	pyridine nucleotide biosynthetic process	2/3837	16/35336	0.690178	9	2	1	Capana03g001247, Capana05g000552
GO:0006119	BP	e	oxidative phosphorylation	2/3837	16/35336	0.690178	7	2	1	Capana00g000516, Capana12g002196
GO:0006835	BP	e	dicarboxylic acid transport	2/3837	16/35336	0.690178	8	2	1	Capana01g003632, Capana01g004359
GO:0009069	BP	e	serine family amino acid metabolic process	8/3837	67/35336	0.695835	8	8	1	Capana00g000453, Capana02g001195, Capana02g002219, Capana05g002317, Capana06g001561, Capana08g000942, Capana10g000169, Capana12g000116
GO:0008643	BP	e	carbohydrate transport	9/3837	73/35336	0.704757	5	9	1	Capana00g000145, Capana00g002538, Capana00g002540, Capana03g001945, Capana06g000792, Capana08g001393, Capana08g001547, Capana10g002200, Capana11g002311
GO:0043647	BP	e	inositol phosphate metabolic process	2/3837	17/35336	0.706566	6	2	1	Capana03g001689, Capana03g004090
GO:0046496	BP	e	nicotinamide nucleotide metabolic process	2/3837	17/35336	0.706566	9	2	1	Capana03g001247, Capana05g000552
GO:0048638	BP	e	regulation of developmental growth	2/3837	17/35336	0.706566	4	2	1	Capana02g003274, Capana03g000896
GO:0051438	BP	e	regulation of ubiquitin-protein transferase activity	3/3837	22/35336	0.726565	5	3	1	Capana03g001765, Capana06g000769, Capana10g002207
GO:0006555	BP	e	methionine metabolic process	3/3837	22/35336	0.726565	9	3	1	Capana00g004772, Capana05g002504, Capana12g002614
GO:0031396	BP	e	regulation of protein ubiquitination	3/3837	22/35336	0.726565	9	3	1	Capana03g001765, Capana06g000769, Capana10g002207
GO:0006298	BP	e	mismatch repair	3/3837	22/35336	0.726565	8	3	1	Capana00g004684, Capana06g000377, Capana10g001026
GO:1904666	BP	e	regulation of ubiquitin protein ligase activity	3/3837	22/35336	0.726565	6	3	1	Capana03g001765, Capana06g000769, Capana10g002207
GO:1903320	BP	e	regulation of protein modification by small protein conjugation or removal	3/3837	22/35336	0.726565	8	3	1	Capana03g001765, Capana06g000769, Capana10g002207
GO:0048831	BP	e	regulation of shoot system development	3/3837	23/35336	0.733045	4	3	1	Capana12g002497, Capana12g002498, Capana12g002553
GO:0046942	BP	e	carboxylic acid transport	3/3837	23/35336	0.733045	7	3	1	Capana01g003632, Capana01g004359, Capana07g000976
GO:0006875	BP	e	cellular metal ion homeostasis	3/3837	23/35336	0.733045	8	3	1	Capana03g004090, Capana05g000780, Capana12g002257
GO:0046395	BP	e	carboxylic acid catabolic process	11/3837	94/35336	0.740178	6	11	1	Capana00g000453, Capana00g003499, Capana01g004230, Capana02g001195, Capana02g002219, Capana05g002560, Capana06g001561, Capana09g002190, Capana09g002199, Capana09g002200, Capana12g000261
GO:0006596	BP	e	polyamine biosynthetic process	3/3837	24/35336	0.740404	8	3	1	Capana00g001679, Capana03g003730, Capana11g002156
GO:0015711	BP	e	organic anion transport	3/3837	24/35336	0.740404	6	3	1	Capana01g003632, Capana01g004359, Capana07g000976
GO:0006595	BP	e	polyamine metabolic process	3/3837	24/35336	0.740404	7	3	1	Capana00g001679, Capana03g003730, Capana11g002156
GO:0009555	BP	e	pollen development	3/3837	24/35336	0.740404	5	3	1	Capana01g002552, Capana11g001693, Capana12g002554
GO:0006563	BP	e	L-serine metabolic process	3/3837	25/35336	0.748475	9	3	1	Capana05g002317, Capana08g000942, Capana10g000169
GO:0015977	BP	e	carbon fixation	3/3837	26/35336	0.757108	3	3	1	Capana02g000541, Capana05g001337, Capana07g001847
GO:0030003	BP	e	cellular cation homeostasis	3/3837	26/35336	0.757108	7	3	1	Capana03g004090, Capana05g000780, Capana12g002257
GO:0040007	BP	e	growth	4/3837	31/35336	0.769623	1	4	1	Capana01g001332, Capana02g003358, Capana03g002435, Capana11g000564
GO:0001522	BP	e	pseudouridine synthesis	4/3837	31/35336	0.769623	8	4	1	Capana02g002167, Capana02g002345, Capana08g000933, Capana10g002444
GO:0006873	BP	e	cellular ion homeostasis	4/3837	31/35336	0.769623	6	4	1	Capana03g002110, Capana03g004090, Capana05g000780, Capana12g002257
GO:1901607	BP	e	alpha-amino acid biosynthetic process	15/3837	129/35336	0.776163	8	15	1	Capana00g004772, Capana00g005036, Capana00g005037, Capana01g003049, Capana02g002204, Capana02g002205, Capana05g000208, Capana05g001715, Capana05g002317, Capana06g000585, Capana08g000942, Capana10g000169, Capana11g000245, Capana11g001972, Capana12g000116
GO:0048580	BP	e	regulation of post-embryonic development	5/3837	45/35336	0.813917	5	5	1	Capana00g003077, Capana07g001336, Capana12g002497, Capana12g002498, Capana12g002553
GO:0009737	BP	e	response to abscisic acid	7/3837	60/35336	0.834505	5	7	1	Capana01g001154, Capana01g004230, Capana03g002301, Capana07g001992, Capana08g001266, Capana10g000690, Capana11g001659
GO:0097305	BP	e	response to alcohol	7/3837	61/35336	0.836385	4	7	1	Capana01g001154, Capana01g004230, Capana03g002301, Capana07g001992, Capana08g001266, Capana10g000690, Capana11g001659
GO:0050793	BP	e	regulation of developmental process	9/3837	81/35336	0.858817	3	9	1	Capana00g003077, Capana02g003274, Capana03g000896, Capana06g001405, Capana07g001336, Capana12g002497, Capana12g002498, Capana12g002553, Capana12g002554
GO:0006996	BP	e	organelle organization	43/3837	386/35336	0.869197	4	43	1	Capana00g000742, Capana00g001854, Capana00g004305, Capana00g005079, Capana01g000187, Capana01g001343, Capana01g001402, Capana01g002355, Capana01g002552, Capana01g002631, Capana01g003346, Capana02g001886, Capana02g003367, Capana03g000477, Capana03g001735, Capana03g002451, Capana03g002452, Capana03g002693, Capana03g003422, Capana03g003511, Capana03g003935, Capana04g001953, Capana04g002529, Capana05…
GO:0006790	BP	e	sulfur compound metabolic process	15/3837	135/35336	0.88973	3	15	1	Capana00g001679, Capana00g004772, Capana04g002873, Capana05g001829, Capana05g002504, Capana08g000942, Capana09g000016, Capana09g002238, Capana10g000169, Capana10g001856, Capana11g002156, Capana11g002199, Capana12g000190, Capana12g000261, Capana12g002614
GO:0009059	BP	e	macromolecule biosynthetic process	110/3837	1011/35336	0.959121	4	110	1	Capana00g000438, Capana00g001934, Capana00g003678, Capana00g004056, Capana00g004214, Capana00g004834, Capana00g004882, Capana00g004903, Capana01g000039, Capana01g000106, Capana01g000107, Capana01g000108, Capana01g000169, Capana01g000304, Capana01g000456, Capana01g000525, Capana01g000694, Capana01g000920, Capana01g001537, Capana01g002678, Capana01g002934, Capana02g000813, Capana02g001588, Capana02…
GO:0042822	BP	e	pyridoxal phosphate metabolic process	1/3837	9/35336	1	6	1	1	Capana06g000494
GO:0042823	BP	e	pyridoxal phosphate biosynthetic process	1/3837	9/35336	1	7	1	1	Capana06g000494
GO:0045292	BP	e	mRNA cis splicing, via spliceosome	1/3837	9/35336	1	12	1	1	Capana00g001385
GO:0009066	BP	e	aspartate family amino acid metabolic process	4/3837	36/35336	1	8	4	1	Capana00g004772, Capana05g002504, Capana11g001972, Capana12g002614
GO:0044106	BP	e	cellular amine metabolic process	4/3837	36/35336	1	5	4	1	Capana00g001679, Capana03g003730, Capana08g001616, Capana11g002156
GO:0031507	BP	e	heterochromatin assembly	1/3837	9/35336	1	8	1	1	Capana12g002554
GO:1901663	BP	e	quinone biosynthetic process	2/3837	18/35336	1	5	2	1	Capana06g001004, Capana07g001922
GO:0048827	BP	e	phyllome development	2/3837	18/35336	1	4	2	1	Capana02g002967, Capana12g002554
GO:0009267	BP	e	cellular response to starvation	2/3837	18/35336	1	6	2	1	Capana01g003561, Capana03g003881
GO:0051052	BP	e	regulation of DNA metabolic process	1/3837	9/35336	1	6	1	1	Capana05g000818
GO:0006777	BP	e	Mo-molybdopterin cofactor biosynthetic process	1/3837	9/35336	1	7	1	1	Capana07g002470
GO:0006013	BP	e	mannose metabolic process	1/3837	9/35336	1	6	1	1	Capana02g002564
GO:0090066	BP	e	regulation of anatomical structure size	1/3837	9/35336	1	3	1	1	Capana10g001138
GO:0045814	BP	e	negative regulation of gene expression, epigenetic	1/3837	9/35336	1	7	1	1	Capana12g002554
GO:0032535	BP	e	regulation of cellular component size	1/3837	9/35336	1	4	1	1	Capana10g001138
GO:1901136	BP	e	carbohydrate derivative catabolic process	4/3837	36/35336	1	4	4	1	Capana00g003222, Capana02g002478, Capana02g002479, Capana12g000261
GO:0000910	BP	e	cytokinesis	1/3837	9/35336	1	3	1	1	Capana07g002180
GO:0032269	BP	e	negative regulation of cellular protein metabolic process	1/3837	9/35336	1	7	1	1	Capana10g002207
GO:0051248	BP	e	negative regulation of protein metabolic process	1/3837	9/35336	1	6	1	1	Capana10g002207
GO:0010038	BP	e	response to metal ion	4/3837	36/35336	1	4	4	1	Capana03g000662, Capana06g000144, Capana06g002647, Capana12g002257
GO:0051651	BP	e	maintenance of location in cell	1/3837	9/35336	1	3	1	1	Capana05g000906
GO:0051189	BP	e	prosthetic group metabolic process	1/3837	9/35336	1	2	1	1	Capana07g002470
GO:0042181	BP	e	ketone biosynthetic process	2/3837	18/35336	1	4	2	1	Capana06g001004, Capana07g001922
GO:0006086	BP	e	acetyl-CoA biosynthetic process from pyruvate	1/3837	9/35336	1	13	1	1	Capana09g000016
GO:0031122	BP	e	cytoplasmic microtubule organization	1/3837	9/35336	1	7	1	1	Capana01g000187
GO:0042255	BP	e	ribosome assembly	1/3837	9/35336	1	7	1	1	Capana08g001344
GO:0019362	BP	e	pyridine nucleotide metabolic process	2/3837	18/35336	1	8	2	1	Capana03g001247, Capana05g000552
GO:0070828	BP	e	heterochromatin organization	1/3837	9/35336	1	5	1	1	Capana12g002554
GO:0006576	BP	e	cellular biogenic amine metabolic process	4/3837	36/35336	1	6	4	1	Capana00g001679, Capana03g003730, Capana08g001616, Capana11g002156
GO:0140115	BP	e	export across plasma membrane	1/3837	9/35336	1	5	1	1	Capana07g000909
GO:0006897	BP	e	endocytosis	1/3837	9/35336	1	5	1	1	Capana07g001679
GO:1901661	BP	e	quinone metabolic process	2/3837	18/35336	1	4	2	1	Capana06g001004, Capana07g001922
GO:0046184	BP	e	aldehyde biosynthetic process	1/3837	9/35336	1	4	1	1	Capana06g000494
GO:0000041	BP	e	transition metal ion transport	1/3837	9/35336	1	7	1	1	Capana05g000780
GO:0051240	BP	e	positive regulation of multicellular organismal process	1/3837	9/35336	1	4	1	1	Capana07g001336
GO:0019720	BP	e	Mo-molybdopterin cofactor metabolic process	1/3837	9/35336	1	6	1	1	Capana07g002470
GO:0030488	BP	e	tRNA methylation	1/3837	9/35336	1	11	1	1	Capana04g000204
GO:0000209	BP	e	protein polyubiquitination	1/3837	9/35336	1	10	1	1	Capana01g003678
GO:0043545	BP	e	molybdopterin cofactor metabolic process	1/3837	9/35336	1	5	1	1	Capana07g002470
GO:0006749	BP	e	glutathione metabolic process	1/3837	9/35336	1	6	1	1	Capana05g001829
GO:0006820	BP	e	anion transport	5/3837	46/35336	1	5	5	1	Capana01g003632, Capana01g004359, Capana03g004482, Capana03g004483, Capana07g000976
GO:0015849	BP	e	organic acid transport	3/3837	27/35336	1	5	3	1	Capana01g003632, Capana01g004359, Capana07g000976
GO:0120029	BP	e	proton export across plasma membrane	1/3837	9/35336	1	9	1	1	Capana07g000909
GO:0009523	CC	e	photosystem II	37/3837	83/35336	5.80956e-15	4	37	4.57605e-12	Capana00g000031, Capana00g002793, Capana00g002794, Capana00g002795, Capana00g002796, Capana00g002797, Capana00g002798, Capana00g002799, Capana00g002800, Capana00g002801, Capana00g002802, Capana01g000647, Capana01g002398, Capana01g002836, Capana03g000797, Capana03g003212, Capana04g002819, Capana04g002820, Capana05g001233, Capana05g002549, Capana05g002550, Capana06g000112, Capana06g001714, Capana07…
GO:0110165	CC	e	cellular anatomical entity	1705/3837	13753/35336	1.69155e-13	1	1705	1.08654e-10	Capana00g000031, Capana00g000104, Capana00g000130, Capana00g000246, Capana00g000316, Capana00g000323, Capana00g000395, Capana00g000428, Capana00g000438, Capana00g000447, Capana00g000453, Capana00g000462, Capana00g000472, Capana00g000505, Capana00g000516, Capana00g000520, Capana00g000667, Capana00g000668, Capana00g000684, Capana00g000734, Capana00g000742, Capana00g000867, Capana00g001027, Capana00…
GO:0044815	CC	e	DNA packaging complex	39/3837	109/35336	5.36112e-12	2	39	3.06171e-09	Capana00g000428, Capana00g001065, Capana00g001549, Capana00g001558, Capana00g001830, Capana00g002161, Capana01g002758, Capana01g003084, Capana02g001868, Capana03g002848, Capana03g003213, Capana03g003217, Capana03g003363, Capana03g003511, Capana03g003525, Capana03g004550, Capana04g000318, Capana05g000360, Capana05g000818, Capana05g000856, Capana05g002474, Capana06g000045, Capana06g000115, Capana06…
GO:0000786	CC	e	nucleosome	37/3837	100/35336	5.8486e-12	3	37	3.06171e-09	Capana00g000428, Capana00g001065, Capana00g001549, Capana00g001558, Capana00g001830, Capana00g002161, Capana01g002758, Capana01g003084, Capana02g001868, Capana03g002848, Capana03g003213, Capana03g003217, Capana03g003363, Capana03g003525, Capana03g004550, Capana04g000318, Capana05g000360, Capana05g000818, Capana05g002474, Capana06g000045, Capana06g000115, Capana06g000438, Capana06g000440, Capana06…
GO:0005576	CC	e	extracellular region	94/3837	418/35336	6.35539e-12	2	94	3.06171e-09	Capana00g000104, Capana00g000472, Capana00g002127, Capana00g002177, Capana00g002831, Capana00g003189, Capana00g003407, Capana00g004152, Capana00g004461, Capana00g005039, Capana01g001131, Capana01g001553, Capana01g001554, Capana01g001794, Capana02g001841, Capana02g002154, Capana02g002159, Capana02g002192, Capana02g002211, Capana02g002450, Capana02g002479, Capana02g002504, Capana02g002505, Capana02…
GO:0032993	CC	e	protein-DNA complex	37/3837	103/35336	1.62407e-11	2	37	5.52279e-09	Capana00g000428, Capana00g001065, Capana00g001549, Capana00g001558, Capana00g001830, Capana00g002161, Capana01g002758, Capana01g003084, Capana02g001868, Capana03g002848, Capana03g003213, Capana03g003217, Capana03g003363, Capana03g003525, Capana03g004550, Capana04g000318, Capana05g000360, Capana05g000818, Capana05g002474, Capana06g000045, Capana06g000115, Capana06g000438, Capana06g000440, Capana06…
GO:0009522	CC	e	photosystem I	33/3837	85/35336	1.74847e-11	4	33	5.61551e-09	Capana00g000031, Capana00g002793, Capana00g002794, Capana00g002795, Capana00g002796, Capana00g002797, Capana00g002798, Capana00g002799, Capana00g002800, Capana00g002801, Capana00g002802, Capana01g000647, Capana01g002398, Capana01g003910, Capana01g004493, Capana03g000797, Capana03g003212, Capana04g002819, Capana04g002820, Capana05g002549, Capana05g002550, Capana06g000621, Capana07g001245, Capana07…
GO:0009535	CC	e	chloroplast thylakoid membrane	65/3837	264/35336	2.1088e-10	6	65	3.80967e-08	Capana00g000031, Capana00g000447, Capana00g001963, Capana00g002793, Capana00g002794, Capana00g002795, Capana00g002796, Capana00g002797, Capana00g002798, Capana00g002799, Capana00g002800, Capana00g002801, Capana00g002802, Capana00g003114, Capana00g005003, Capana01g000364, Capana01g000647, Capana01g001876, Capana01g002003, Capana01g002398, Capana01g002678, Capana01g002836, Capana01g003910, Capana02…
GO:0055035	CC	e	plastid thylakoid membrane	65/3837	265/35336	2.40624e-10	5	65	4.11628e-08	Capana00g000031, Capana00g000447, Capana00g001963, Capana00g002793, Capana00g002794, Capana00g002795, Capana00g002796, Capana00g002797, Capana00g002798, Capana00g002799, Capana00g002800, Capana00g002801, Capana00g002802, Capana00g003114, Capana00g005003, Capana01g000364, Capana01g000647, Capana01g001876, Capana01g002003, Capana01g002398, Capana01g002678, Capana01g002836, Capana01g003910, Capana02…
GO:0042651	CC	e	thylakoid membrane	65/3837	270/35336	6.79668e-10	4	65	1.00748e-07	Capana00g000031, Capana00g000447, Capana00g001963, Capana00g002793, Capana00g002794, Capana00g002795, Capana00g002796, Capana00g002797, Capana00g002798, Capana00g002799, Capana00g002800, Capana00g002801, Capana00g002802, Capana00g003114, Capana00g005003, Capana01g000364, Capana01g000647, Capana01g001876, Capana01g002003, Capana01g002398, Capana01g002678, Capana01g002836, Capana01g003910, Capana02…
GO:0034357	CC	e	photosynthetic membrane	65/3837	270/35336	6.79668e-10	3	65	1.00748e-07	Capana00g000031, Capana00g000447, Capana00g001963, Capana00g002793, Capana00g002794, Capana00g002795, Capana00g002796, Capana00g002797, Capana00g002798, Capana00g002799, Capana00g002800, Capana00g002801, Capana00g002802, Capana00g003114, Capana00g005003, Capana01g000364, Capana01g000647, Capana01g001876, Capana01g002003, Capana01g002398, Capana01g002678, Capana01g002836, Capana01g003910, Capana02…
GO:0042170	CC	e	plastid membrane	69/3837	306/35336	4.84754e-09	4	69	6.22747e-07	Capana00g000031, Capana00g000447, Capana00g001963, Capana00g002793, Capana00g002794, Capana00g002795, Capana00g002796, Capana00g002797, Capana00g002798, Capana00g002799, Capana00g002800, Capana00g002801, Capana00g002802, Capana00g003114, Capana00g003368, Capana00g005003, Capana01g000364, Capana01g000647, Capana01g001876, Capana01g002003, Capana01g002398, Capana01g002678, Capana01g002836, Capana01…
GO:0005634	CC	e	nucleus	333/3837	2338/35336	1.61077e-07	5	333	1.52653e-05	Capana00g000130, Capana00g000428, Capana00g000667, Capana00g001065, Capana00g001549, Capana00g001558, Capana00g001830, Capana00g002161, Capana00g002205, Capana00g002230, Capana00g002415, Capana00g002529, Capana00g002644, Capana00g002784, Capana00g003083, Capana00g003240, Capana00g003420, Capana00g003434, Capana00g003618, Capana00g003671, Capana00g003781, Capana00g003885, Capana00g004112, Capana00…
GO:0048046	CC	e	apoplast	32/3837	113/35336	2.47401e-07	3	32	2.16701e-05	Capana00g000104, Capana00g003189, Capana00g004461, Capana02g002154, Capana02g002450, Capana02g002722, Capana02g002921, Capana03g002431, Capana04g002527, Capana05g001566, Capana05g002031, Capana05g002035, Capana05g002064, Capana05g002065, Capana06g000370, Capana06g001905, Capana07g000061, Capana07g001548, Capana08g000111, Capana08g001512, Capana09g001445, Capana09g001569, Capana09g001667, Capana09…
GO:0005575	CC	e	cellular_component	1754/3837	14784/35336	2.8665e-07	0	1754	2.47332e-05	Capana00g000031, Capana00g000104, Capana00g000130, Capana00g000246, Capana00g000316, Capana00g000323, Capana00g000395, Capana00g000428, Capana00g000438, Capana00g000447, Capana00g000453, Capana00g000462, Capana00g000472, Capana00g000505, Capana00g000516, Capana00g000520, Capana00g000667, Capana00g000668, Capana00g000684, Capana00g000734, Capana00g000742, Capana00g000867, Capana00g001027, Capana00…
GO:0030312	CC	e	external encapsulating structure	37/3837	141/35336	3.40655e-07	2	37	2.85409e-05	Capana00g004152, Capana01g001131, Capana01g002926, Capana02g000737, Capana02g002154, Capana02g002159, Capana02g002211, Capana02g002921, Capana02g003358, Capana03g000068, Capana03g000798, Capana03g002206, Capana04g000153, Capana04g001112, Capana04g001114, Capana04g002527, Capana05g000657, Capana05g000884, Capana05g001620, Capana06g000414, Capana06g002308, Capana06g002647, Capana06g002707, Capana07…
GO:0005618	CC	e	cell wall	35/3837	136/35336	1.02237e-06	3	35	7.77676e-05	Capana00g004152, Capana01g001131, Capana01g002926, Capana02g000737, Capana02g002154, Capana02g002159, Capana02g002211, Capana02g002921, Capana02g003358, Capana03g000068, Capana03g000798, Capana03g002206, Capana04g000153, Capana04g001112, Capana04g001114, Capana04g002527, Capana05g000657, Capana05g000884, Capana05g001620, Capana06g000414, Capana06g002308, Capana06g002647, Capana06g002707, Capana07…
GO:0009521	CC	e	photosystem	42/3837	179/35336	1.38333e-06	3	42	0.000102526	Capana00g000031, Capana00g002793, Capana00g002794, Capana00g002795, Capana00g002796, Capana00g002797, Capana00g002798, Capana00g002799, Capana00g002800, Capana00g002801, Capana00g002802, Capana01g000647, Capana01g002398, Capana01g002836, Capana01g003910, Capana01g004493, Capana03g000797, Capana03g003212, Capana04g002819, Capana04g002820, Capana05g001233, Capana05g002549, Capana05g002550, Capana06…
GO:0016020	CC	e	membrane	208/3837	1415/35336	5.4531e-06	2	208	0.000298978	Capana00g000031, Capana00g000447, Capana00g000516, Capana00g001528, Capana00g001963, Capana00g002538, Capana00g002540, Capana00g002793, Capana00g002794, Capana00g002795, Capana00g002796, Capana00g002797, Capana00g002798, Capana00g002799, Capana00g002800, Capana00g002801, Capana00g002802, Capana00g002983, Capana00g003102, Capana00g003114, Capana00g003352, Capana00g003368, Capana00g003510, Capana00…
GO:0009654	CC	e	photosystem II oxygen evolving complex	11/3837	22/35336	5.48204e-06	4	11	0.000298978	Capana00g001213, Capana01g003260, Capana02g000764, Capana02g002133, Capana02g003173, Capana03g000895, Capana03g000905, Capana06g001397, Capana07g002488, Capana09g001087, Capana12g000538
GO:0010287	CC	e	plastoglobule	8/3837	12/35336	6.34392e-06	2	8	0.000333402	Capana02g001322, Capana03g002086, Capana03g003212, Capana05g002550, Capana07g001245, Capana08g000250, Capana09g001445, Capana12g001382
GO:0010369	CC	e	chromocenter	5/3837	5/35336	1.50613e-05	5	5	0.000674957	Capana00g001065, Capana00g001549, Capana00g001558, Capana01g003084, Capana02g001868
GO:0043231	CC	e	intracellular membrane-bounded organelle	454/3837	3497/35336	3.25128e-05	4	454	0.0013522	Capana00g000130, Capana00g000428, Capana00g000438, Capana00g000447, Capana00g000453, Capana00g000462, Capana00g000520, Capana00g000667, Capana00g000668, Capana00g001065, Capana00g001083, Capana00g001549, Capana00g001558, Capana00g001823, Capana00g001830, Capana00g001963, Capana00g002161, Capana00g002205, Capana00g002230, Capana00g002415, Capana00g002529, Capana00g002644, Capana00g002784, Capana00…
GO:0043227	CC	e	membrane-bounded organelle	454/3837	3502/35336	3.72794e-05	3	454	0.00147026	Capana00g000130, Capana00g000428, Capana00g000438, Capana00g000447, Capana00g000453, Capana00g000462, Capana00g000520, Capana00g000667, Capana00g000668, Capana00g001065, Capana00g001083, Capana00g001549, Capana00g001558, Capana00g001823, Capana00g001830, Capana00g001963, Capana00g002161, Capana00g002205, Capana00g002230, Capana00g002415, Capana00g002529, Capana00g002644, Capana00g002784, Capana00…
GO:0005622	CC	e	intracellular anatomical structure	13/3837	35/35336	4.17694e-05	2	13	0.00157823	Capana01g001578, Capana03g000865, Capana03g001084, Capana03g001085, Capana03g002086, Capana05g000298, Capana06g001272, Capana06g001397, Capana08g000983, Capana09g001445, Capana10g000690, Capana10g000781, Capana10g001551
GO:0009579	CC	e	thylakoid	13/3837	35/35336	4.17694e-05	3	13	0.00157823	Capana01g001578, Capana03g000865, Capana03g001084, Capana03g001085, Capana03g002086, Capana05g000298, Capana06g001272, Capana06g001397, Capana08g000983, Capana09g001445, Capana10g000690, Capana10g000781, Capana10g001551
GO:0009538	CC	e	photosystem I reaction center	6/3837	9/35336	0.00010247	3	6	0.00336579	Capana02g001322, Capana03g000290, Capana04g000192, Capana06g000231, Capana06g000232, Capana06g001274
GO:0042555	CC	e	MCM complex	6/3837	9/35336	0.00010247	2	6	0.00336579	Capana00g002205, Capana00g004305, Capana02g001557, Capana02g002393, Capana07g000266, Capana08g002606
GO:0005886	CC	e	plasma membrane	63/3837	362/35336	0.00016791	3	63	0.00492734	Capana00g002538, Capana00g002540, Capana00g002983, Capana00g003102, Capana01g000141, Capana01g000794, Capana01g000831, Capana01g002623, Capana01g003166, Capana01g003516, Capana02g000835, Capana02g002169, Capana02g003400, Capana02g003628, Capana03g000265, Capana03g000270, Capana03g000542, Capana03g000543, Capana03g000765, Capana03g002117, Capana03g002145, Capana03g002199, Capana03g003419, Capana03…
GO:0016021	CC	e	integral component of membrane	1060/3837	8882/35336	0.000194525	3	1060	0.00553966	Capana00g000031, Capana00g000246, Capana00g000316, Capana00g000323, Capana00g000395, Capana00g000447, Capana00g000505, Capana00g000516, Capana00g000668, Capana00g000684, Capana00g000734, Capana00g000742, Capana00g000867, Capana00g001027, Capana00g001217, Capana00g001227, Capana00g001228, Capana00g001257, Capana00g001365, Capana00g001405, Capana00g001422, Capana00g001427, Capana00g001637, Capana00…
GO:0031224	CC	e	intrinsic component of membrane	1061/3837	8896/35336	0.000211937	2	1061	0.00591887	Capana00g000031, Capana00g000246, Capana00g000316, Capana00g000323, Capana00g000395, Capana00g000447, Capana00g000505, Capana00g000516, Capana00g000668, Capana00g000684, Capana00g000734, Capana00g000742, Capana00g000867, Capana00g001027, Capana00g001217, Capana00g001227, Capana00g001228, Capana00g001257, Capana00g001365, Capana00g001405, Capana00g001422, Capana00g001427, Capana00g001637, Capana00…
GO:0099512	CC	e	supramolecular fiber	24/3837	102/35336	0.000302487	4	24	0.00773751	Capana00g004217, Capana00g004468, Capana00g004674, Capana01g002750, Capana01g003718, Capana02g000829, Capana02g000887, Capana02g003038, Capana02g003379, Capana03g000270, Capana03g000414, Capana03g000720, Capana03g000959, Capana04g000701, Capana06g000379, Capana06g002647, Capana07g000821, Capana07g001724, Capana07g002193, Capana08g001460, Capana09g000587, Capana09g000699, Capana09g001989, Capana12…
GO:0005874	CC	e	microtubule	24/3837	102/35336	0.000302487	6	24	0.00773751	Capana00g004217, Capana00g004468, Capana00g004674, Capana01g002750, Capana01g003718, Capana02g000829, Capana02g000887, Capana02g003038, Capana02g003379, Capana03g000270, Capana03g000414, Capana03g000720, Capana03g000959, Capana04g000701, Capana06g000379, Capana06g002647, Capana07g000821, Capana07g001724, Capana07g002193, Capana08g001460, Capana09g000587, Capana09g000699, Capana09g001989, Capana12…
GO:0099081	CC	e	supramolecular polymer	24/3837	102/35336	0.000302487	3	24	0.00773751	Capana00g004217, Capana00g004468, Capana00g004674, Capana01g002750, Capana01g003718, Capana02g000829, Capana02g000887, Capana02g003038, Capana02g003379, Capana03g000270, Capana03g000414, Capana03g000720, Capana03g000959, Capana04g000701, Capana06g000379, Capana06g002647, Capana07g000821, Capana07g001724, Capana07g002193, Capana08g001460, Capana09g000587, Capana09g000699, Capana09g001989, Capana12…
GO:0099513	CC	e	polymeric cytoskeletal fiber	24/3837	102/35336	0.000302487	5	24	0.00773751	Capana00g004217, Capana00g004468, Capana00g004674, Capana01g002750, Capana01g003718, Capana02g000829, Capana02g000887, Capana02g003038, Capana02g003379, Capana03g000270, Capana03g000414, Capana03g000720, Capana03g000959, Capana04g000701, Capana06g000379, Capana06g002647, Capana07g000821, Capana07g001724, Capana07g002193, Capana08g001460, Capana09g000587, Capana09g000699, Capana09g001989, Capana12…
GO:0009526	CC	e	plastid envelope	19/3837	75/35336	0.000501552	4	19	0.0115059	Capana01g002678, Capana02g001322, Capana03g000656, Capana03g001308, Capana03g001767, Capana03g002086, Capana03g002431, Capana03g003212, Capana04g000454, Capana05g002550, Capana07g001245, Capana08g000250, Capana08g000356, Capana08g001259, Capana09g001445, Capana10g000690, Capana11g002306, Capana12g001382, Capana12g002735
GO:0009532	CC	e	plastid stroma	23/3837	101/35336	0.000553842	2	23	0.0126054	Capana00g003114, Capana00g003368, Capana01g001121, Capana01g001578, Capana01g002623, Capana01g002678, Capana02g002204, Capana02g002205, Capana03g000656, Capana03g001308, Capana03g002431, Capana04g002519, Capana05g000184, Capana05g000185, Capana06g000585, Capana06g001397, Capana08g000356, Capana08g000516, Capana08g001259, Capana09g001785, Capana11g000245, Capana11g002306, Capana12g000116
GO:0009941	CC	e	chloroplast envelope	18/3837	72/35336	0.000797606	5	18	0.0170776	Capana01g002678, Capana02g001322, Capana03g000656, Capana03g001308, Capana03g001767, Capana03g002086, Capana03g002431, Capana03g003212, Capana04g000454, Capana05g002550, Capana07g001245, Capana08g000250, Capana08g000356, Capana08g001259, Capana09g001445, Capana10g000690, Capana11g002306, Capana12g001382
GO:0031975	CC	e	envelope	19/3837	80/35336	0.000868847	2	19	0.0181986	Capana01g002678, Capana02g001322, Capana03g000656, Capana03g001308, Capana03g001767, Capana03g002086, Capana03g002431, Capana03g003212, Capana04g000454, Capana05g002550, Capana07g001245, Capana08g000250, Capana08g000356, Capana08g001259, Capana09g001445, Capana10g000690, Capana11g002306, Capana12g001382, Capana12g002735
GO:0031967	CC	e	organelle envelope	19/3837	80/35336	0.000868847	3	19	0.0181986	Capana01g002678, Capana02g001322, Capana03g000656, Capana03g001308, Capana03g001767, Capana03g002086, Capana03g002431, Capana03g003212, Capana04g000454, Capana05g002550, Capana07g001245, Capana08g000250, Capana08g000356, Capana08g001259, Capana09g001445, Capana10g000690, Capana11g002306, Capana12g001382, Capana12g002735
GO:0099080	CC	e	supramolecular complex	24/3837	111/35336	0.00103217	2	24	0.0212348	Capana00g004217, Capana00g004468, Capana00g004674, Capana01g002750, Capana01g003718, Capana02g000829, Capana02g000887, Capana02g003038, Capana02g003379, Capana03g000270, Capana03g000414, Capana03g000720, Capana03g000959, Capana04g000701, Capana06g000379, Capana06g002647, Capana07g000821, Capana07g001724, Capana07g002193, Capana08g001460, Capana09g000587, Capana09g000699, Capana09g001989, Capana12…
GO:0009570	CC	e	chloroplast stroma	22/3837	100/35336	0.0010706	3	22	0.0217164	Capana00g003114, Capana00g003368, Capana01g001121, Capana01g001578, Capana01g002623, Capana01g002678, Capana02g002204, Capana02g002205, Capana03g000656, Capana03g001308, Capana03g002431, Capana05g000184, Capana05g000185, Capana06g000585, Capana06g001397, Capana08g000356, Capana08g000516, Capana08g001259, Capana09g001785, Capana11g000245, Capana11g002306, Capana12g000116
GO:0009515	CC	e	granal stacked thylakoid	3/3837	3/35336	0.00127944	6	3	0.0246548	Capana03g000865, Capana03g001084, Capana03g001085
GO:0005960	CC	e	glycine cleavage complex	3/3837	3/35336	0.00127944	4	3	0.0246548	Capana00g000453, Capana02g001195, Capana06g001561
GO:0000808	CC	e	origin recognition complex	5/3837	9/35336	0.00130138	2	5	0.0249943	Capana06g000704, Capana08g000939, Capana09g002317, Capana11g001693, Capana11g002361
GO:0031976	CC	e	plastid thylakoid	7/3837	18/35336	0.00190225	4	7	0.034473	Capana01g001578, Capana03g000865, Capana03g001084, Capana03g001085, Capana05g000298, Capana06g001397, Capana09g001445
GO:0009534	CC	e	chloroplast thylakoid	7/3837	18/35336	0.00190225	5	7	0.034473	Capana01g001578, Capana03g000865, Capana03g001084, Capana03g001085, Capana05g000298, Capana06g001397, Capana09g001445
GO:0043229	CC	e	intracellular organelle	495/3837	4029/35336	0.00235825	3	495	0.0397171	Capana00g000130, Capana00g000428, Capana00g000438, Capana00g000447, Capana00g000453, Capana00g000462, Capana00g000520, Capana00g000667, Capana00g000668, Capana00g001065, Capana00g001083, Capana00g001549, Capana00g001558, Capana00g001823, Capana00g001830, Capana00g001963, Capana00g002161, Capana00g002205, Capana00g002230, Capana00g002415, Capana00g002529, Capana00g002644, Capana00g002784, Capana00…
GO:0043226	CC	e	organelle	495/3837	4036/35336	0.00260193	2	495	0.0429764	Capana00g000130, Capana00g000428, Capana00g000438, Capana00g000447, Capana00g000453, Capana00g000462, Capana00g000520, Capana00g000667, Capana00g000668, Capana00g001065, Capana00g001083, Capana00g001549, Capana00g001558, Capana00g001823, Capana00g001830, Capana00g001963, Capana00g002161, Capana00g002205, Capana00g002230, Capana00g002415, Capana00g002529, Capana00g002644, Capana00g002784, Capana00…
GO:0031977	CC	e	thylakoid lumen	6/3837	15/35336	0.0034259	2	6	0.0548618	Capana03g000905, Capana04g000971, Capana05g000184, Capana05g000185, Capana06g001397, Capana12g000538
GO:0009543	CC	e	chloroplast thylakoid lumen	3/3837	5/35336	0.0108023	4	3	0.138159	Capana04g000971, Capana05g000184, Capana05g000185
GO:0031978	CC	e	plastid thylakoid lumen	3/3837	5/35336	0.0108023	3	3	0.138159	Capana04g000971, Capana05g000184, Capana05g000185
GO:0019898	CC	e	extrinsic component of membrane	7/3837	25/35336	0.0145761	2	7	0.167192	Capana00g001213, Capana02g002133, Capana03g000895, Capana03g000905, Capana06g001397, Capana07g001922, Capana12g000538
GO:0030915	CC	e	Smc5-Smc6 complex	4/3837	10/35336	0.0170075	5	4	0.190544	Capana01g001732, Capana05g001941, Capana07g002155, Capana10g002383
GO:0106068	CC	e	SUMO ligase complex	4/3837	10/35336	0.0170075	4	4	0.190544	Capana01g001732, Capana05g001941, Capana07g002155, Capana10g002383
GO:0031012	CC	e	extracellular matrix	3/3837	6/35336	0.0198672	3	3	0.208823	Capana03g002206, Capana10g001030, Capana11g001706
GO:0005773	CC	e	vacuole	10/3837	43/35336	0.0221168	5	10	0.229546	Capana00g001823, Capana03g001723, Capana06g002647, Capana06g002727, Capana07g002083, Capana08g000935, Capana08g002748, Capana09g000247, Capana10g000115, Capana12g002781
GO:0045263	CC	e	proton-transporting ATP synthase complex, coupling factor F(o)	6/3837	22/35336	0.0263266	4	6	0.261504	Capana00g001963, Capana01g001876, Capana03g003193, Capana06g001462, Capana06g001463, Capana09g000212
GO:0009505	CC	e	plant-type cell wall	7/3837	29/35336	0.0322745	4	7	0.289101	Capana01g002926, Capana02g000737, Capana03g002206, Capana04g001112, Capana04g001114, Capana07g000074, Capana08g001251
GO:0009504	CC	e	cell plate	2/3837	3/35336	0.0328058	2	2	0.289101	Capana01g000794, Capana07g002180
GO:0000221	CC	e	vacuolar proton-transporting V-type ATPase, V1 domain	2/3837	3/35336	0.0328058	5	2	0.289101	Capana07g001334, Capana09g000053
GO:0010319	CC	e	stromule	2/3837	3/35336	0.0328058	2	2	0.289101	Capana03g002431, Capana12g001382
GO:0005819	CC	e	spindle	4/3837	12/35336	0.0336045	5	4	0.293455	Capana02g000829, Capana02g000887, Capana07g001724, Capana09g000587
GO:0042575	CC	e	DNA polymerase complex	4/3837	12/35336	0.0336045	5	4	0.293455	Capana02g003081, Capana03g001298, Capana03g001536, Capana08g001732
GO:0005732	CC	e	sno(s)RNA-containing ribonucleoprotein complex	3/3837	8/35336	0.0471179	3	3	0.378844	Capana03g001139, Capana08g000933, Capana10g002444
GO:0070652	CC	e	HAUS complex	3/3837	8/35336	0.0471179	3	3	0.378844	Capana00g001854, Capana04g001953, Capana10g002267
GO:0005887	CC	e	integral component of plasma membrane	6/3837	26/35336	0.05597	4	6	0.44263	Capana04g002060, Capana05g002400, Capana08g002522, Capana10g002472, Capana11g001329, Capana11g001637
GO:0005875	CC	e	microtubule associated complex	5/3837	20/35336	0.0582167	2	5	0.449934	Capana00g001854, Capana01g003718, Capana04g001953, Capana07g002193, Capana10g002267
GO:0000325	CC	e	plant-type vacuole	2/3837	4/35336	0.0609102	6	2	0.452018	Capana00g001823, Capana03g001723
GO:0009360	CC	e	DNA polymerase III complex	2/3837	4/35336	0.0609102	6	2	0.452018	Capana03g001298, Capana08g001732
GO:0031226	CC	e	intrinsic component of plasma membrane	8/3837	39/35336	0.0664706	3	8	0.477943	Capana00g004053, Capana02g000813, Capana04g002060, Capana05g002400, Capana08g002522, Capana10g002472, Capana11g001329, Capana11g001637
GO:0033186	CC	e	CAF-1 complex	1/3837	1/35336	0.108586	2	1	0.572723	Capana12g002554
GO:0005658	CC	e	alpha DNA polymerase:primase complex	1/3837	1/35336	0.108586	8	1	0.572723	Capana02g003081
GO:0030093	CC	e	chloroplast photosystem I	1/3837	1/35336	0.108586	5	1	0.572723	Capana10g000690
GO:0034457	CC	e	Mpp10 complex	1/3837	1/35336	0.108586	3	1	0.572723	Capana03g001139
GO:0031422	CC	e	RecQ family helicase-topoisomerase III complex	1/3837	1/35336	0.108586	2	1	0.572723	Capana09g000547
GO:0150005	CC	e	enzyme activator complex	1/3837	1/35336	0.108586	2	1	0.572723	Capana06g000377
GO:0009519	CC	e	middle lamella	1/3837	1/35336	0.108586	4	1	0.572723	Capana03g002206
GO:0009575	CC	e	chromoplast stroma	1/3837	1/35336	0.108586	3	1	0.572723	Capana04g002519
GO:0044796	CC	e	DNA polymerase processivity factor complex	1/3837	1/35336	0.108586	3	1	0.572723	Capana06g000377
GO:0071821	CC	e	FANCM-MHF complex	1/3837	1/35336	0.108586	3	1	0.572723	Capana12g001359
GO:0043626	CC	e	PCNA complex	1/3837	1/35336	0.108586	4	1	0.572723	Capana06g000377
GO:0033180	CC	e	proton-transporting V-type ATPase, V1 domain	3/3837	11/35336	0.10868	4	3	0.572723	Capana00g004904, Capana07g001334, Capana09g000053
GO:0005664	CC	e	nuclear origin of replication recognition complex	2/3837	6/35336	0.13154	3	2	0.656109	Capana09g002317, Capana11g001693
GO:0031390	CC	e	Ctf18 RFC-like complex	2/3837	6/35336	0.13154	2	2	0.656109	Capana00g005079, Capana01g003346
GO:0000307	CC	e	cyclin-dependent protein kinase holoenzyme complex	2/3837	6/35336	0.13154	7	2	0.656109	Capana04g000600, Capana08g002318
GO:0031090	CC	e	organelle membrane	95/3837	763/35336	0.157785	3	95	0.749649	Capana00g000031, Capana00g000447, Capana00g000516, Capana00g001528, Capana00g001963, Capana00g002793, Capana00g002794, Capana00g002795, Capana00g002796, Capana00g002797, Capana00g002798, Capana00g002799, Capana00g002800, Capana00g002801, Capana00g002802, Capana00g003114, Capana00g003352, Capana00g003368, Capana00g004214, Capana00g004514, Capana00g005003, Capana01g000015, Capana01g000364, Capana01…
GO:0009527	CC	e	plastid outer membrane	2/3837	7/35336	0.17136	6	2	0.772121	Capana00g003368, Capana06g002727
GO:0030008	CC	e	TRAPP complex	2/3837	7/35336	0.17136	3	2	0.772121	Capana08g001130, Capana10g000024
GO:0009707	CC	e	chloroplast outer membrane	2/3837	7/35336	0.17136	7	2	0.772121	Capana00g003368, Capana06g002727
GO:0034719	CC	e	SMN-Sm protein complex	1/3837	2/35336	0.205384	3	1	0.825348	Capana02g002605
GO:1902555	CC	e	endoribonuclease complex	1/3837	2/35336	0.205384	3	1	0.825348	Capana09g002105
GO:0009531	CC	e	secondary cell wall	1/3837	2/35336	0.205384	5	1	0.825348	Capana03g002206
GO:0032299	CC	e	ribonuclease H2 complex	1/3837	2/35336	0.205384	3	1	0.825348	Capana02g001271
GO:0098807	CC	e	chloroplast thylakoid membrane protein complex	1/3837	2/35336	0.205384	3	1	0.825348	Capana10g000690
GO:0005687	CC	e	U4 snRNP	1/3837	2/35336	0.205384	5	1	0.825348	Capana02g002605
GO:0030677	CC	e	ribonuclease P complex	1/3837	2/35336	0.205384	4	1	0.825348	Capana09g002105
GO:0012505	CC	e	endomembrane system	1/3837	2/35336	0.205384	2	1	0.825348	Capana05g002551
GO:0030286	CC	e	dynein complex	2/3837	8/35336	0.212774	3	2	0.843897	Capana01g003718, Capana07g002193
GO:0009507	CC	e	chloroplast	53/3837	419/35336	0.235886	6	53	0.911889	Capana00g000447, Capana00g001963, Capana00g003677, Capana00g004724, Capana01g000505, Capana01g001378, Capana01g001797, Capana01g001876, Capana01g002623, Capana01g002934, Capana02g000541, Capana02g001322, Capana02g001383, Capana02g002133, Capana02g002577, Capana02g002667, Capana02g003105, Capana03g000905, Capana03g001247, Capana03g001893, Capana03g002431, Capana03g003151, Capana03g003225, Capana03…
GO:0000796	CC	e	condensin complex	2/3837	9/35336	0.254966	3	2	0.94243	Capana03g003511, Capana05g000856
GO:0033177	CC	e	proton-transporting two-sector ATPase complex, proton-transporting domain	6/3837	36/35336	0.27654	3	6	0.989532	Capana00g001963, Capana01g001876, Capana03g003193, Capana06g001462, Capana06g001463, Capana09g000212
GO:0034715	CC	e	pICln-Sm protein complex	1/3837	3/35336	0.291673	3	1	0.989532	Capana02g002605
GO:0031515	CC	e	tRNA (m1A) methyltransferase complex	1/3837	3/35336	0.291673	6	1	0.989532	Capana04g000204
GO:0072588	CC	e	box H/ACA RNP complex	1/3837	3/35336	0.291673	4	1	0.989532	Capana10g002444
GO:0043527	CC	e	tRNA methyltransferase complex	1/3837	3/35336	0.291673	5	1	0.989532	Capana04g000204
GO:0031429	CC	e	box H/ACA snoRNP complex	1/3837	3/35336	0.291673	5	1	0.989532	Capana10g002444
GO:0009506	CC	e	plasmodesma	11/3837	77/35336	0.355767	5	11	1	Capana01g002623, Capana05g000657, Capana06g002647, Capana07g000074, Capana07g002466, Capana08g000935, Capana08g001251, Capana08g001266, Capana08g002672, Capana08g002748, Capana11g001659
GO:0005911	CC	e	cell-cell junction	11/3837	77/35336	0.355767	4	11	1	Capana01g002623, Capana05g000657, Capana06g002647, Capana07g000074, Capana07g002466, Capana08g000935, Capana08g001251, Capana08g001266, Capana08g002672, Capana08g002748, Capana11g001659
GO:0030054	CC	e	cell junction	11/3837	77/35336	0.355767	2	11	1	Capana01g002623, Capana05g000657, Capana06g002647, Capana07g000074, Capana07g002466, Capana08g000935, Capana08g001251, Capana08g001266, Capana08g002672, Capana08g002748, Capana11g001659
GO:0070161	CC	e	anchoring junction	11/3837	77/35336	0.355767	3	11	1	Capana01g002623, Capana05g000657, Capana06g002647, Capana07g000074, Capana07g002466, Capana08g000935, Capana08g001251, Capana08g001266, Capana08g002672, Capana08g002748, Capana11g001659
GO:0009512	CC	e	cytochrome b6f complex	1/3837	4/35336	0.368594	3	1	1	Capana08g002481
GO:0030870	CC	e	Mre11 complex	1/3837	4/35336	0.368594	3	1	1	Capana05g002315
GO:0010598	CC	e	NAD(P)H dehydrogenase complex (plastoquinone)	1/3837	4/35336	0.368594	2	1	1	Capana06g002203
GO:0030687	CC	e	preribosome, large subunit precursor	1/3837	4/35336	0.368594	4	1	1	Capana08g002672
GO:0035101	CC	e	FACT complex	1/3837	4/35336	0.368594	4	1	1	Capana05g002176
GO:0031361	CC	e	integral component of thylakoid membrane	3/3837	16/35336	0.407072	4	3	1	Capana00g000447, Capana00g000668, Capana10g000317
GO:0031360	CC	e	intrinsic component of thylakoid membrane	3/3837	16/35336	0.407072	3	3	1	Capana00g000447, Capana00g000668, Capana10g000317
GO:0031984	CC	e	organelle subcompartment	9/3837	63/35336	0.413475	2	9	1	Capana01g001578, Capana03g000865, Capana03g001084, Capana03g001085, Capana03g003881, Capana05g000298, Capana06g001397, Capana09g001445, Capana09g002338
GO:0005689	CC	e	U12-type spliceosomal complex	1/3837	5/35336	0.437164	4	1	1	Capana06g001464
GO:0009508	CC	e	plastid chromosome	1/3837	5/35336	0.437164	6	1	1	Capana10g000690
GO:0008622	CC	e	epsilon DNA polymerase complex	1/3837	5/35336	0.437164	6	1	1	Capana03g001536
GO:0009317	CC	e	acetyl-CoA carboxylase complex	1/3837	5/35336	0.437164	3	1	1	Capana00g004724
GO:1990391	CC	e	DNA repair complex	1/3837	5/35336	0.437164	2	1	1	Capana00g004684
GO:0032300	CC	e	mismatch repair complex	1/3837	5/35336	0.437164	3	1	1	Capana00g004684
GO:0005615	CC	e	extracellular space	3/3837	19/35336	0.453651	2	3	1	Capana02g002479, Capana04g000490, Capana11g000173
GO:0005730	CC	e	nucleolus	10/3837	76/35336	0.462869	5	10	1	Capana01g002552, Capana02g002698, Capana02g002699, Capana02g002702, Capana03g001188, Capana04g001865, Capana04g001909, Capana05g000818, Capana08g002672, Capana09g002105
GO:0016602	CC	e	CCAAT-binding factor complex	1/3837	6/35336	0.498289	4	1	1	Capana02g001381
GO:0000276	CC	e	mitochondrial proton-transporting ATP synthase complex, coupling factor F(o)	1/3837	6/35336	0.498289	5	1	1	Capana09g000212
GO:0005654	CC	e	nucleoplasm	1/3837	6/35336	0.498289	2	1	1	Capana08g002672
GO:0030658	CC	e	transport vesicle membrane	1/3837	6/35336	0.498289	6	1	1	Capana07g001670
GO:0000775	CC	e	chromosome, centromeric region	1/3837	6/35336	0.498289	3	1	1	Capana11g000162
GO:0005778	CC	e	peroxisomal membrane	1/3837	7/35336	0.552777	7	1	1	Capana01g001343
GO:0031903	CC	e	microbody membrane	1/3837	7/35336	0.552777	6	1	1	Capana01g001343
GO:0031314	CC	e	extrinsic component of mitochondrial inner membrane	1/3837	7/35336	0.552777	4	1	1	Capana07g001922
GO:0008540	CC	e	proteasome regulatory particle, base subcomplex	1/3837	7/35336	0.552777	2	1	1	Capana05g002292
GO:0009536	CC	e	plastid	56/3837	478/35336	0.553423	5	56	1	Capana00g000447, Capana00g001963, Capana00g003677, Capana00g004724, Capana01g000505, Capana01g001378, Capana01g001797, Capana01g001876, Capana01g002623, Capana01g002934, Capana02g000541, Capana02g001322, Capana02g001383, Capana02g002133, Capana02g002577, Capana02g002667, Capana02g003105, Capana03g000905, Capana03g001247, Capana03g001893, Capana03g002431, Capana03g003151, Capana03g003225, Capana03…
GO:0031225	CC	e	anchored component of membrane	5/3837	38/35336	0.600512	3	5	1	Capana00g004053, Capana02g000813, Capana02g003258, Capana10g000704, Capana10g000705
GO:0031080	CC	e	nuclear pore outer ring	1/3837	8/35336	0.601349	3	1	1	Capana00g003677
GO:0031312	CC	e	extrinsic component of organelle membrane	1/3837	8/35336	0.601349	3	1	1	Capana07g001922
GO:0005685	CC	e	U1 snRNP	1/3837	8/35336	0.601349	5	1	1	Capana02g002605
GO:1902911	CC	e	protein kinase complex	2/3837	13/35336	0.644599	5	2	1	Capana04g000600, Capana08g002318
GO:1902554	CC	e	serine/threonine protein kinase complex	2/3837	13/35336	0.644599	6	2	1	Capana04g000600, Capana08g002318
GO:0046658	CC	e	anchored component of plasma membrane	2/3837	13/35336	0.644599	4	2	1	Capana00g004053, Capana02g000813
GO:0048500	CC	e	signal recognition particle	2/3837	14/35336	0.658825	3	2	1	Capana04g000121, Capana10g001247
GO:0030684	CC	e	preribosome	2/3837	17/35336	0.706566	3	2	1	Capana01g002672, Capana08g002672
GO:0031969	CC	e	chloroplast membrane	5/3837	43/35336	0.806025	5	5	1	Capana00g003368, Capana03g002170, Capana06g002727, Capana10g000527, Capana10g002504
GO:0061695	CC	e	transferase complex, transferring phosphorus-containing groups	6/3837	54/35336	0.828985	4	6	1	Capana02g003081, Capana03g001298, Capana03g001536, Capana04g000600, Capana08g001732, Capana08g002318
GO:0046982	MF	e	protein heterodimerization activity	39/3837	118/35336	8.63237e-11	4	39	1.84829e-08	Capana00g000428, Capana00g001065, Capana00g001549, Capana00g001558, Capana00g001830, Capana00g002161, Capana01g002758, Capana01g003084, Capana02g001868, Capana02g003081, Capana03g002848, Capana03g003213, Capana03g003217, Capana03g003525, Capana05g000360, Capana05g002474, Capana06g000045, Capana06g000438, Capana06g000440, Capana06g000447, Capana06g000449, Capana06g000450, Capana06g000494, Capana06…
GO:0008017	MF	e	microtubule binding	47/3837	176/35336	5.09368e-09	5	47	6.40143e-07	Capana00g001277, Capana00g001340, Capana00g003271, Capana00g004217, Capana00g004601, Capana00g004674, Capana01g001402, Capana01g002391, Capana01g002392, Capana02g003038, Capana03g000270, Capana03g000414, Capana03g000720, Capana03g000959, Capana03g002234, Capana03g002451, Capana03g002452, Capana03g003667, Capana03g003875, Capana03g004183, Capana04g000573, Capana04g000701, Capana04g000862, Capana04…
GO:0005507	MF	e	copper ion binding	33/3837	115/35336	1.14695e-07	6	33	1.10508e-05	Capana00g000104, Capana00g001990, Capana00g002500, Capana00g002501, Capana00g004461, Capana01g000521, Capana01g001794, Capana01g004493, Capana02g000737, Capana02g002209, Capana02g002210, Capana02g002722, Capana02g003138, Capana03g002544, Capana03g003724, Capana04g000123, Capana04g000129, Capana05g001566, Capana05g002031, Capana05g002035, Capana05g002064, Capana05g002065, Capana06g000144, Capana06…
GO:0015631	MF	e	tubulin binding	48/3837	203/35336	1.75209e-07	4	48	1.62651e-05	Capana00g001277, Capana00g001340, Capana00g003271, Capana00g004217, Capana00g004601, Capana00g004674, Capana01g001402, Capana01g002391, Capana01g002392, Capana01g002750, Capana02g003038, Capana03g000270, Capana03g000414, Capana03g000720, Capana03g000959, Capana03g002234, Capana03g002451, Capana03g002452, Capana03g003667, Capana03g003875, Capana03g004183, Capana04g000573, Capana04g000701, Capana04…
GO:0016758	MF	e	hexosyltransferase activity	100/3837	547/35336	2.28993e-07	4	100	2.06845e-05	Capana00g003486, Capana00g004214, Capana00g004283, Capana01g000015, Capana01g000106, Capana01g000107, Capana01g000108, Capana01g001537, Capana02g000866, Capana02g000867, Capana02g000964, Capana02g002154, Capana02g002330, Capana02g002921, Capana02g003211, Capana02g003323, Capana02g003324, Capana02g003558, Capana03g000135, Capana03g000713, Capana03g000917, Capana03g001056, Capana03g001730, Capana03…
GO:0016491	MF	e	oxidoreductase activity	347/3837	2472/35336	3.95224e-07	2	347	3.26398e-05	Capana00g000104, Capana00g000397, Capana00g000447, Capana00g000469, Capana00g000516, Capana00g000659, Capana00g000668, Capana00g000688, Capana00g001027, Capana00g001637, Capana00g001732, Capana00g001934, Capana00g002008, Capana00g002120, Capana00g002127, Capana00g002177, Capana00g002500, Capana00g002501, Capana00g002753, Capana00g002831, Capana00g002845, Capana00g002881, Capana00g003014, Capana00…
GO:0046906	MF	e	tetrapyrrole binding	146/3837	891/35336	4.54162e-07	3	146	3.6979e-05	Capana00g000031, Capana00g000447, Capana00g000516, Capana00g000668, Capana00g001027, Capana00g001637, Capana00g002127, Capana00g002177, Capana00g002793, Capana00g002794, Capana00g002795, Capana00g002796, Capana00g002797, Capana00g002798, Capana00g002799, Capana00g002800, Capana00g002801, Capana00g002802, Capana00g002831, Capana00g004777, Capana00g005039, Capana01g000647, Capana01g000837, Capana01…
GO:0031492	MF	e	nucleosomal DNA binding	6/3837	6/35336	1.63355e-06	6	6	0.000115165	Capana00g001065, Capana00g001549, Capana00g001558, Capana01g003084, Capana02g001868, Capana05g000818
GO:0003777	MF	e	microtubule motor activity	35/3837	142/35336	3.98743e-06	2	35	0.000228231	Capana00g001277, Capana00g001340, Capana00g003271, Capana00g004217, Capana00g004601, Capana00g004674, Capana01g002391, Capana01g002392, Capana03g000270, Capana03g000720, Capana03g000959, Capana03g002234, Capana03g003667, Capana03g003875, Capana03g004183, Capana04g000573, Capana04g000701, Capana04g000862, Capana04g000863, Capana04g002830, Capana04g002831, Capana06g000474, Capana07g002346, Capana07…
GO:0008810	MF	e	cellulase activity	10/3837	19/35336	8.22414e-06	5	10	0.000417012	Capana00g003397, Capana01g000041, Capana01g000166, Capana03g002535, Capana03g003654, Capana04g000195, Capana07g001323, Capana07g002310, Capana08g002622, Capana12g001072
GO:0004553	MF	e	hydrolase activity, hydrolyzing O-glycosyl compounds	84/3837	483/35336	1.68021e-05	4	84	0.000735856	Capana00g000074, Capana00g000651, Capana00g002906, Capana00g003222, Capana00g003397, Capana00g003407, Capana00g003603, Capana00g003957, Capana00g004913, Capana01g000009, Capana01g000041, Capana01g000166, Capana01g000186, Capana01g000522, Capana01g000530, Capana01g000793, Capana01g001495, Capana01g001764, Capana01g002564, Capana01g002926, Capana01g003760, Capana02g002018, Capana02g002154, Capana02…
GO:0016757	MF	e	glycosyltransferase activity	123/3837	776/35336	1.88935e-05	3	123	0.000815101	Capana00g003486, Capana00g004214, Capana00g004283, Capana00g004702, Capana00g004915, Capana01g000015, Capana01g000106, Capana01g000107, Capana01g000108, Capana01g000535, Capana01g001537, Capana02g000785, Capana02g000866, Capana02g000867, Capana02g000964, Capana02g001709, Capana02g002154, Capana02g002330, Capana02g002921, Capana02g002954, Capana02g003024, Capana02g003211, Capana02g003323, Capana02…
GO:0020037	MF	e	heme binding	117/3837	742/35336	3.62918e-05	4	117	0.00146715	Capana00g000447, Capana00g000516, Capana00g000668, Capana00g001027, Capana00g001637, Capana00g002127, Capana00g002177, Capana00g002831, Capana00g004777, Capana00g005039, Capana01g000837, Capana01g001035, Capana01g001318, Capana01g001553, Capana01g001554, Capana01g001608, Capana01g004230, Capana02g001090, Capana02g001337, Capana02g001375, Capana02g001841, Capana02g002169, Capana02g002192, Capana02…
GO:0003774	MF	e	cytoskeletal motor activity	37/3837	171/35336	3.68054e-05	1	37	0.00147026	Capana00g001277, Capana00g001340, Capana00g003271, Capana00g004217, Capana00g004601, Capana00g004674, Capana01g002391, Capana01g002392, Capana01g003718, Capana03g000270, Capana03g000720, Capana03g000959, Capana03g002234, Capana03g003667, Capana03g003875, Capana03g004183, Capana04g000573, Capana04g000701, Capana04g000862, Capana04g000863, Capana04g002830, Capana04g002831, Capana06g000474, Capana07…
GO:0031491	MF	e	nucleosome binding	6/3837	8/35336	3.76402e-05	3	6	0.00147026	Capana00g001065, Capana00g001549, Capana00g001558, Capana01g003084, Capana02g001868, Capana05g000818
GO:0031490	MF	e	chromatin DNA binding	6/3837	8/35336	3.76402e-05	5	6	0.00147026	Capana00g001065, Capana00g001549, Capana00g001558, Capana01g003084, Capana02g001868, Capana05g000818
GO:0046527	MF	e	glucosyltransferase activity	26/3837	104/35336	4.25312e-05	5	26	0.00159658	Capana01g000106, Capana01g000107, Capana01g000108, Capana01g001537, Capana02g002154, Capana02g002921, Capana03g001730, Capana03g003419, Capana03g003674, Capana03g004067, Capana04g001270, Capana04g002527, Capana07g000061, Capana07g000730, Capana07g001101, Capana07g001384, Capana07g001548, Capana08g000111, Capana08g001512, Capana09g000138, Capana09g002242, Capana11g000143, Capana11g001329, Capana12…
GO:0016798	MF	e	hydrolase activity, acting on glycosyl bonds	87/3837	518/35336	4.47734e-05	3	87	0.0016699	Capana00g000074, Capana00g000651, Capana00g002906, Capana00g003222, Capana00g003397, Capana00g003407, Capana00g003603, Capana00g003957, Capana00g004913, Capana01g000009, Capana01g000041, Capana01g000166, Capana01g000186, Capana01g000522, Capana01g000530, Capana01g000793, Capana01g001495, Capana01g001764, Capana01g002564, Capana01g002926, Capana01g003032, Capana01g003760, Capana02g002018, Capana02…
GO:0045548	MF	e	phenylalanine ammonia-lyase activity	5/3837	6/35336	8.22001e-05	5	5	0.00281183	Capana00g003499, Capana05g002560, Capana09g002190, Capana09g002199, Capana09g002200
GO:0016706	MF	e	2-oxoglutarate-dependent dioxygenase activity	6/3837	9/35336	0.00010247	4	6	0.00336579	Capana01g001332, Capana01g002809, Capana03g002435, Capana05g002224, Capana09g002174, Capana11g000564
GO:0003700	MF	e	DNA-binding transcription factor activity	100/3837	634/35336	0.000136245	2	100	0.00418954	Capana00g002230, Capana00g002529, Capana00g002726, Capana00g002784, Capana00g003083, Capana00g003434, Capana00g004112, Capana00g004995, Capana01g000591, Capana01g000658, Capana01g000661, Capana01g001334, Capana01g001335, Capana01g001415, Capana01g003441, Capana01g003464, Capana01g003482, Capana01g003665, Capana01g004446, Capana01g004464, Capana01g004472, Capana01g004474, Capana02g000212, Capana02…
GO:0008092	MF	e	cytoskeletal protein binding	54/3837	294/35336	0.000142536	3	54	0.00431413	Capana00g001277, Capana00g001340, Capana00g003271, Capana00g004217, Capana00g004601, Capana00g004674, Capana01g001402, Capana01g002391, Capana01g002392, Capana01g002750, Capana02g003038, Capana03g000270, Capana03g000414, Capana03g000720, Capana03g000959, Capana03g001045, Capana03g002234, Capana03g002451, Capana03g002452, Capana03g003551, Capana03g003667, Capana03g003875, Capana03g004183, Capana03…
GO:0016705	MF	e	oxidoreductase activity, acting on paired donors, with incorporation or reduction of molecular oxygen	97/3837	618/35336	0.000193686	3	97	0.00553966	Capana00g001027, Capana00g001637, Capana00g003014, Capana00g004777, Capana01g000837, Capana01g001035, Capana01g001318, Capana01g001332, Capana01g001608, Capana01g002809, Capana01g004230, Capana02g001090, Capana02g001337, Capana02g001375, Capana02g002169, Capana02g002632, Capana02g002751, Capana02g002776, Capana02g003105, Capana02g003140, Capana02g003144, Capana02g003149, Capana02g003150, Capana02…
GO:0052716	MF	e	hydroquinone:oxygen oxidoreductase activity	13/3837	40/35336	0.000202183	5	13	0.00567387	Capana00g000104, Capana00g004461, Capana02g002722, Capana05g001566, Capana05g002031, Capana05g002035, Capana05g002064, Capana05g002065, Capana06g000370, Capana09g001569, Capana09g001667, Capana10g001373, Capana10g001697
GO:0004497	MF	e	monooxygenase activity	86/3837	539/35336	0.000270616	3	86	0.00714352	Capana00g001027, Capana00g001637, Capana00g003014, Capana00g004777, Capana01g000837, Capana01g001035, Capana01g001179, Capana01g001608, Capana01g004230, Capana02g000541, Capana02g001090, Capana02g001337, Capana02g002169, Capana02g002632, Capana02g002751, Capana02g003105, Capana02g003140, Capana02g003144, Capana02g003149, Capana02g003150, Capana02g003208, Capana02g003640, Capana03g000892, Capana03…
GO:0046983	MF	e	protein dimerization activity	95/3837	607/35336	0.000279113	3	95	0.00730113	Capana00g000428, Capana00g001065, Capana00g001177, Capana00g001549, Capana00g001558, Capana00g001830, Capana00g002161, Capana00g002784, Capana00g004216, Capana00g004742, Capana01g000256, Capana01g000418, Capana01g000441, Capana01g001076, Capana01g001334, Capana01g001335, Capana01g002758, Capana01g003084, Capana01g003665, Capana01g003955, Capana01g004352, Capana02g001584, Capana02g001868, Capana02…
GO:0030599	MF	e	pectinesterase activity	18/3837	70/35336	0.000377169	5	18	0.00943903	Capana00g003007, Capana00g003266, Capana00g004152, Capana01g000582, Capana01g002814, Capana01g003584, Capana02g002159, Capana02g002622, Capana03g000068, Capana03g000069, Capana03g002040, Capana03g003650, Capana03g003653, Capana05g001620, Capana08g001455, Capana08g001555, Capana09g000227, Capana12g002380
GO:0045330	MF	e	aspartyl esterase activity	18/3837	70/35336	0.000377169	4	18	0.00943903	Capana00g003007, Capana00g003266, Capana00g004152, Capana01g000582, Capana01g002814, Capana01g003584, Capana02g002159, Capana02g002622, Capana03g000068, Capana03g000069, Capana03g002040, Capana03g003650, Capana03g003653, Capana05g001620, Capana08g001455, Capana08g001555, Capana09g000227, Capana12g002380
GO:0016762	MF	e	xyloglucan:xyloglucosyl transferase activity	10/3837	28/35336	0.0004653	6	10	0.0109792	Capana02g002154, Capana02g002921, Capana04g002527, Capana07g000061, Capana07g001548, Capana08g000111, Capana08g001512, Capana09g002242, Capana11g000143, Capana11g001329
GO:0016747	MF	e	acyltransferase activity, transferring groups other than amino-acyl groups	66/3837	399/35336	0.000626964	4	66	0.0139403	Capana00g000321, Capana00g002091, Capana00g002178, Capana01g000406, Capana01g001121, Capana01g002757, Capana01g002855, Capana01g003233, Capana01g003260, Capana01g003807, Capana01g004141, Capana01g004161, Capana01g004217, Capana01g004373, Capana02g000554, Capana02g002775, Capana02g002834, Capana03g000549, Capana03g000730, Capana03g001365, Capana03g002198, Capana03g003603, Capana03g004091, Capana03…
GO:0047769	MF	e	arogenate dehydratase activity	4/3837	5/35336	0.000633919	5	4	0.0139873	Capana02g002204, Capana02g002205, Capana06g000585, Capana11g000245
GO:0004337	MF	e	geranyltranstransferase activity	4/3837	5/35336	0.000633919	5	4	0.0139873	Capana02g002284, Capana03g003135, Capana04g000412, Capana04g002519
GO:0016765	MF	e	transferase activity, transferring alkyl or aryl (other than methyl) groups	19/3837	78/35336	0.000676346	3	19	0.0146991	Capana01g001378, Capana01g001964, Capana01g003019, Capana02g002284, Capana03g001247, Capana03g002899, Capana03g003135, Capana04g000412, Capana04g000998, Capana04g002519, Capana07g002126, Capana08g000942, Capana08g001616, Capana09g001075, Capana09g002238, Capana10g001856, Capana11g000619, Capana12g000190, Capana12g000612
GO:0008271	MF	e	secondary active sulfate transmembrane transporter activity	8/3837	21/35336	0.00105925	7	8	0.0215616	Capana03g003225, Capana03g003794, Capana04g001130, Capana05g002400, Capana06g000100, Capana11g001637, Capana11g002371, Capana12g001297
GO:0016760	MF	e	cellulose synthase (UDP-forming) activity	10/3837	31/35336	0.00115955	7	10	0.023195	Capana01g000106, Capana01g000107, Capana01g000108, Capana03g001730, Capana03g003419, Capana03g003674, Capana04g001270, Capana07g001101, Capana07g001384, Capana12g001214
GO:0016759	MF	e	cellulose synthase activity	10/3837	31/35336	0.00115955	6	10	0.023195	Capana01g000106, Capana01g000107, Capana01g000108, Capana03g001730, Capana03g003419, Capana03g003674, Capana04g001270, Capana07g001101, Capana07g001384, Capana12g001214
GO:0045544	MF	e	gibberellin 20-oxidase activity	3/3837	3/35336	0.00127944	5	3	0.0246548	Capana01g001332, Capana03g002435, Capana11g000564
GO:0043565	MF	e	sequence-specific DNA binding	58/3837	353/35336	0.00138496	5	58	0.026424	Capana00g002784, Capana00g003083, Capana00g004112, Capana01g000525, Capana01g000658, Capana01g001334, Capana01g001335, Capana01g002600, Capana01g003441, Capana01g003482, Capana01g004472, Capana02g000212, Capana02g000457, Capana02g000632, Capana02g002230, Capana02g002256, Capana02g002708, Capana02g002714, Capana02g002884, Capana02g002967, Capana02g003081, Capana02g003248, Capana02g003249, Capana03…
GO:0019203	MF	e	carbohydrate phosphatase activity	8/3837	22/35336	0.00150719	6	8	0.0284741	Capana00g001331, Capana01g000524, Capana03g002554, Capana04g001331, Capana05g002020, Capana06g001686, Capana08g002120, Capana12g001588
GO:0004664	MF	e	prephenate dehydratase activity	4/3837	6/35336	0.00173736	5	4	0.0320884	Capana02g002204, Capana02g002205, Capana06g000585, Capana11g000245
GO:0015116	MF	e	sulfate transmembrane transporter activity	8/3837	23/35336	0.00209294	6	8	0.0371144	Capana03g003225, Capana03g003794, Capana04g001130, Capana05g002400, Capana06g000100, Capana11g001637, Capana11g002371, Capana12g001297
GO:1901682	MF	e	sulfur compound transmembrane transporter activity	8/3837	23/35336	0.00209294	3	8	0.0371144	Capana03g003225, Capana03g003794, Capana04g001130, Capana05g002400, Capana06g000100, Capana11g001637, Capana11g002371, Capana12g001297
GO:0005215	MF	e	transporter activity	203/3837	1524/35336	0.00210104	1	203	0.0371441	Capana00g000246, Capana00g000516, Capana00g001227, Capana00g001228, Capana00g001528, Capana00g001649, Capana00g001670, Capana00g001823, Capana00g001963, Capana00g001990, Capana00g002165, Capana00g002786, Capana00g002787, Capana00g002788, Capana00g003510, Capana00g003980, Capana00g004071, Capana00g004073, Capana00g004086, Capana00g004111, Capana00g004312, Capana00g004514, Capana00g004904, Capana00…
GO:0016168	MF	e	chlorophyll binding	29/3837	150/35336	0.00216152	4	29	0.0380968	Capana00g000031, Capana00g002793, Capana00g002794, Capana00g002795, Capana00g002796, Capana00g002797, Capana00g002798, Capana00g002799, Capana00g002800, Capana00g002801, Capana00g002802, Capana01g000647, Capana01g002398, Capana01g002836, Capana03g000797, Capana03g003212, Capana04g002819, Capana04g002820, Capana05g002549, Capana05g002550, Capana07g001245, Capana07g002240, Capana08g000250, Capana08…
GO:0005515	MF	e	protein binding	179/3837	1328/35336	0.00222281	2	179	0.0388028	Capana00g000428, Capana00g001065, Capana00g001177, Capana00g001277, Capana00g001340, Capana00g001549, Capana00g001558, Capana00g001830, Capana00g002161, Capana00g002784, Capana00g003271, Capana00g003536, Capana00g004216, Capana00g004217, Capana00g004601, Capana00g004674, Capana00g004742, Capana01g000256, Capana01g000326, Capana01g000418, Capana01g000441, Capana01g001076, Capana01g001334, Capana01…
GO:0016841	MF	e	ammonia-lyase activity	5/3837	10/35336	0.00237025	4	5	0.0397171	Capana00g003499, Capana05g002560, Capana09g002190, Capana09g002199, Capana09g002200
GO:0005385	MF	e	zinc ion transmembrane transporter activity	5/3837	10/35336	0.00237025	8	5	0.0397171	Capana02g000402, Capana02g002321, Capana05g000780, Capana08g000152, Capana10g002221
GO:0016746	MF	e	acyltransferase activity	74/3837	483/35336	0.0024474	3	74	0.0408914	Capana00g000321, Capana00g000679, Capana00g002091, Capana00g002178, Capana01g000406, Capana01g001121, Capana01g002757, Capana01g002855, Capana01g003233, Capana01g003260, Capana01g003807, Capana01g004141, Capana01g004161, Capana01g004217, Capana01g004373, Capana01g004441, Capana02g000554, Capana02g002775, Capana02g002834, Capana03g000549, Capana03g000730, Capana03g001353, Capana03g001365, Capana03…
GO:0052689	MF	e	carboxylic ester hydrolase activity	26/3837	132/35336	0.00279887	4	26	0.0458365	Capana00g003007, Capana00g003266, Capana00g004152, Capana01g000582, Capana01g002814, Capana01g003584, Capana02g001796, Capana02g001804, Capana02g001833, Capana02g001859, Capana02g001861, Capana02g002159, Capana02g002622, Capana03g000068, Capana03g000069, Capana03g002040, Capana03g003650, Capana03g003653, Capana05g001620, Capana07g000976, Capana08g001455, Capana08g001555, Capana09g000227, Capana11…
GO:0022857	MF	e	transmembrane transporter activity	193/3837	1450/35336	0.00290638	2	193	0.0469323	Capana00g000246, Capana00g000516, Capana00g001227, Capana00g001228, Capana00g001528, Capana00g001649, Capana00g001670, Capana00g001823, Capana00g001963, Capana00g001990, Capana00g002165, Capana00g003510, Capana00g003980, Capana00g004071, Capana00g004073, Capana00g004086, Capana00g004111, Capana00g004312, Capana00g004514, Capana00g004904, Capana00g004929, Capana01g000154, Capana01g000428, Capana01…
GO:0019904	MF	e	protein domain specific binding	7/3837	20/35336	0.0038128	3	7	0.0600595	Capana00g003536, Capana02g001322, Capana04g000995, Capana05g000289, Capana06g002727, Capana10g000690, Capana12g002257
GO:0004805	MF	e	trehalose-phosphatase activity	5/3837	11/35336	0.00395844	7	5	0.061848	Capana00g001331, Capana01g000524, Capana03g002554, Capana06g001686, Capana12g001588
GO:0005504	MF	e	fatty acid binding	5/3837	11/35336	0.00395844	6	5	0.061848	Capana01g003206, Capana03g000143, Capana07g002334, Capana08g000516, Capana08g002517
GO:0004802	MF	e	transketolase activity	3/3837	4/35336	0.00470127	4	3	0.0700465	Capana01g002020, Capana02g000066, Capana02g000067
GO:0004478	MF	e	methionine adenosyltransferase activity	3/3837	4/35336	0.00470127	4	3	0.0700465	Capana09g002238, Capana10g001856, Capana12g000190
GO:0008429	MF	e	phosphatidylethanolamine binding	3/3837	4/35336	0.00470127	4	3	0.0700465	Capana12g002497, Capana12g002498, Capana12g002553
GO:0004161	MF	e	dimethylallyltranstransferase activity	3/3837	4/35336	0.00470127	5	3	0.0700465	Capana01g001964, Capana03g003135, Capana04g000412
GO:0016682	MF	e	oxidoreductase activity, acting on diphenols and related substances as donors, oxygen as acceptor	17/3837	77/35336	0.00473946	4	17	0.070434	Capana00g000104, Capana00g004461, Capana01g001179, Capana01g002836, Capana02g002722, Capana02g003208, Capana05g001566, Capana05g002031, Capana05g002035, Capana05g002064, Capana05g002065, Capana06g000370, Capana07g001411, Capana09g001569, Capana09g001667, Capana10g001373, Capana10g001697
GO:0035251	MF	e	UDP-glucosyltransferase activity	16/3837	72/35336	0.00643624	6	16	0.0925569	Capana01g000106, Capana01g000107, Capana01g000108, Capana01g001537, Capana03g001730, Capana03g003419, Capana03g003674, Capana03g004067, Capana04g001270, Capana07g000730, Capana07g001101, Capana07g001384, Capana09g000138, Capana12g000375, Capana12g001214, Capana12g002128
GO:0016209	MF	e	antioxidant activity	32/3837	184/35336	0.00835096	1	32	0.113861	Capana00g002127, Capana00g002177, Capana00g002831, Capana00g005039, Capana01g001553, Capana01g001554, Capana01g003980, Capana02g001841, Capana02g002192, Capana02g002452, Capana02g002504, Capana02g002505, Capana02g002558, Capana02g002745, Capana02g002746, Capana02g002990, Capana02g003468, Capana03g001838, Capana03g002206, Capana03g003406, Capana04g000971, Capana04g001246, Capana04g002491, Capana05…
GO:0016829	MF	e	lyase activity	70/3837	475/35336	0.0091306	2	70	0.122281	Capana00g000219, Capana00g000332, Capana00g001679, Capana00g001726, Capana00g003499, Capana00g003785, Capana01g000397, Capana02g000489, Capana02g000541, Capana02g002204, Capana02g002205, Capana02g002618, Capana02g002621, Capana02g003498, Capana02g003577, Capana03g001194, Capana03g001297, Capana03g001534, Capana03g001639, Capana03g001755, Capana03g002278, Capana03g003513, Capana03g004106, Capana03…
GO:0015103	MF	e	inorganic anion transmembrane transporter activity	18/3837	90/35336	0.00980649	5	18	0.129728	Capana00g000246, Capana00g001528, Capana01g002821, Capana03g000352, Capana03g001088, Capana03g001945, Capana03g002110, Capana03g003225, Capana03g003794, Capana03g003881, Capana04g001130, Capana05g002400, Capana06g000100, Capana08g002706, Capana10g001717, Capana11g001637, Capana11g002371, Capana12g001297
GO:0140110	MF	e	transcription regulator activity	102/3837	737/35336	0.0100637	1	102	0.132525	Capana00g002230, Capana00g002529, Capana00g002726, Capana00g002784, Capana00g003083, Capana00g003434, Capana00g004112, Capana00g004995, Capana01g000591, Capana01g000658, Capana01g000661, Capana01g001334, Capana01g001335, Capana01g001415, Capana01g003441, Capana01g003464, Capana01g003482, Capana01g003665, Capana01g004446, Capana01g004464, Capana01g004472, Capana01g004474, Capana02g000212, Capana02…
GO:0016837	MF	e	carbon-oxygen lyase activity, acting on polysaccharides	8/3837	29/35336	0.0101468	4	8	0.133013	Capana02g003577, Capana03g001297, Capana03g004371, Capana06g000165, Capana06g000917, Capana09g001107, Capana09g002252, Capana11g001379
GO:0030570	MF	e	pectate lyase activity	8/3837	29/35336	0.0101468	5	8	0.133013	Capana02g003577, Capana03g001297, Capana03g004371, Capana06g000165, Capana06g000917, Capana09g001107, Capana09g002252, Capana11g001379
GO:0080161	MF	e	auxin transmembrane transporter activity	3/3837	5/35336	0.0108023	3	3	0.138159	Capana02g003400, Capana03g000765, Capana10g002459
GO:0033765	MF	e	steroid dehydrogenase activity, acting on the CH-CH group of donors	3/3837	5/35336	0.0108023	4	3	0.138159	Capana07g000855, Capana07g000856, Capana08g002636
GO:0003865	MF	e	3-oxo-5-alpha-steroid 4-dehydrogenase activity	3/3837	5/35336	0.0108023	5	3	0.138159	Capana07g000855, Capana07g000856, Capana08g002636
GO:0004351	MF	e	glutamate decarboxylase activity	3/3837	5/35336	0.0108023	5	3	0.138159	Capana00g003785, Capana03g001534, Capana08g000129
GO:0010329	MF	e	auxin efflux transmembrane transporter activity	3/3837	5/35336	0.0108023	4	3	0.138159	Capana02g003400, Capana03g000765, Capana10g002459
GO:0016872	MF	e	intramolecular lyase activity	4/3837	9/35336	0.0111526	3	4	0.139077	Capana00g002736, Capana05g002107, Capana07g002048, Capana08g000516
GO:0008937	MF	e	ferredoxin-NAD(P) reductase activity	2/3837	2/35336	0.0117882	5	2	0.139077	Capana02g001383, Capana02g002577
GO:0102084	MF	e	L-dopa O-methyltransferase activity	2/3837	2/35336	0.0117882	5	2	0.139077	Capana03g001811, Capana10g000692
GO:0016767	MF	e	geranylgeranyl-diphosphate geranylgeranyltransferase activity	2/3837	2/35336	0.0117882	6	2	0.139077	Capana02g002284, Capana04g002519
GO:0005345	MF	e	purine nucleobase transmembrane transporter activity	2/3837	2/35336	0.0117882	4	2	0.139077	Capana03g001329, Capana06g002331
GO:0003688	MF	e	DNA replication origin binding	2/3837	2/35336	0.0117882	7	2	0.139077	Capana02g003081, Capana07g000266
GO:0102938	MF	e	orcinol O-methyltransferase activity	2/3837	2/35336	0.0117882	5	2	0.139077	Capana03g001811, Capana10g000692
GO:0045543	MF	e	gibberellin 2-beta-dioxygenase activity	2/3837	2/35336	0.0117882	5	2	0.139077	Capana01g002809, Capana05g002224
GO:0010242	MF	e	oxygen evolving activity	2/3837	2/35336	0.0117882	3	2	0.139077	Capana02g000764, Capana02g003173
GO:0009044	MF	e	xylan 1,4-beta-xylosidase activity	2/3837	2/35336	0.0117882	6	2	0.139077	Capana04g001112, Capana04g001114
GO:0015205	MF	e	nucleobase transmembrane transporter activity	2/3837	2/35336	0.0117882	3	2	0.139077	Capana03g001329, Capana06g002331
GO:0016206	MF	e	catechol O-methyltransferase activity	2/3837	2/35336	0.0117882	6	2	0.139077	Capana03g001811, Capana10g000692
GO:0009824	MF	e	AMP dimethylallyltransferase activity	2/3837	2/35336	0.0117882	4	2	0.139077	Capana01g003019, Capana09g001075
GO:0097599	MF	e	xylanase activity	2/3837	2/35336	0.0117882	5	2	0.139077	Capana04g001112, Capana04g001114
GO:0004324	MF	e	ferredoxin-NADP+ reductase activity	2/3837	2/35336	0.0117882	6	2	0.139077	Capana02g001383, Capana02g002577
GO:0008970	MF	e	phospholipase A1 activity	6/3837	19/35336	0.0126971	6	6	0.147987	Capana02g001796, Capana02g001804, Capana02g001833, Capana02g001859, Capana02g001861, Capana11g002128
GO:0008509	MF	e	anion transmembrane transporter activity	19/3837	100/35336	0.0145375	4	19	0.16708	Capana00g000246, Capana00g001528, Capana01g002821, Capana03g000352, Capana03g001088, Capana03g001945, Capana03g002110, Capana03g003225, Capana03g003794, Capana03g003881, Capana04g001130, Capana05g002400, Capana06g000100, Capana08g002706, Capana10g001717, Capana11g001637, Capana11g002371, Capana12g001297, Capana12g002781
GO:0004857	MF	e	enzyme inhibitor activity	36/3837	222/35336	0.0165722	3	36	0.18859	Capana00g000036, Capana00g002983, Capana00g003007, Capana00g003266, Capana00g003888, Capana00g004152, Capana01g003584, Capana01g004270, Capana02g002159, Capana03g000068, Capana03g000069, Capana03g001464, Capana03g001482, Capana03g001489, Capana03g002040, Capana03g002516, Capana03g002526, Capana03g002527, Capana03g003650, Capana03g003653, Capana04g000534, Capana05g001620, Capana05g002409, Capana06…
GO:0004332	MF	e	fructose-bisphosphate aldolase activity	4/3837	10/35336	0.0170075	5	4	0.190544	Capana00g000332, Capana02g000489, Capana02g002621, Capana08g002624
GO:0015291	MF	e	secondary active transmembrane transporter activity	39/3837	246/35336	0.0173751	4	39	0.193537	Capana00g000246, Capana00g001227, Capana00g001228, Capana00g001649, Capana00g004071, Capana00g004073, Capana00g004514, Capana01g000428, Capana01g002604, Capana01g002821, Capana02g002188, Capana03g000352, Capana03g002381, Capana03g003225, Capana03g003794, Capana03g004482, Capana03g004483, Capana04g000929, Capana04g001130, Capana04g001715, Capana04g002393, Capana05g001133, Capana05g002400, Capana06…
GO:0033293	MF	e	monocarboxylic acid binding	5/3837	15/35336	0.0177728	5	5	0.196829	Capana01g003206, Capana03g000143, Capana07g002334, Capana08g000516, Capana08g002517
GO:0004620	MF	e	phospholipase activity	11/3837	49/35336	0.0179198	5	11	0.197323	Capana02g001796, Capana02g001804, Capana02g001833, Capana02g001859, Capana02g001861, Capana03g000192, Capana03g002795, Capana03g004090, Capana06g002131, Capana07g000976, Capana11g002128
GO:0005506	MF	e	iron ion binding	91/3837	661/35336	0.0193112	6	91	0.207505	Capana00g000447, Capana00g000668, Capana00g001027, Capana00g001637, Capana00g004777, Capana01g000837, Capana01g001035, Capana01g001318, Capana01g001608, Capana01g002836, Capana01g003374, Capana01g003523, Capana01g004230, Capana02g001090, Capana02g001337, Capana02g001375, Capana02g002169, Capana02g002632, Capana02g002751, Capana02g002776, Capana02g003140, Capana02g003144, Capana02g003149, Capana02…
GO:0016730	MF	e	oxidoreductase activity, acting on iron-sulfur proteins as donors	3/3837	6/35336	0.0198672	3	3	0.208823	Capana01g000364, Capana02g001383, Capana02g002577
GO:0016878	MF	e	acid-thiol ligase activity	3/3837	6/35336	0.0198672	4	3	0.208823	Capana03g000578, Capana06g000144, Capana08g000050
GO:0016684	MF	e	oxidoreductase activity, acting on peroxide as acceptor	28/3837	168/35336	0.0241171	3	28	0.245459	Capana00g002127, Capana00g002177, Capana00g002831, Capana00g005039, Capana01g001553, Capana01g001554, Capana01g003980, Capana02g001841, Capana02g002192, Capana02g002452, Capana02g002504, Capana02g002505, Capana02g002558, Capana02g002745, Capana02g002746, Capana02g002990, Capana02g003468, Capana03g001838, Capana03g002206, Capana03g003406, Capana04g000971, Capana04g001246, Capana05g002095, Capana08…
GO:0015035	MF	e	protein-disulfide reductase activity	17/3837	89/35336	0.0243281	5	17	0.245533	Capana00g003189, Capana01g000035, Capana02g002755, Capana02g003382, Capana02g003518, Capana04g002491, Capana05g000007, Capana05g000311, Capana05g001819, Capana06g000014, Capana06g001864, Capana09g002416, Capana10g000070, Capana11g001553, Capana11g001557, Capana12g001616, Capana12g002145
GO:0016899	MF	e	oxidoreductase activity, acting on the CH-OH group of donors, oxygen as acceptor	4/3837	11/35336	0.0244641	4	4	0.245533	Capana01g003205, Capana03g003398, Capana03g003879, Capana08g000836
GO:0015036	MF	e	disulfide oxidoreductase activity	17/3837	91/35336	0.026157	4	17	0.261504	Capana00g003189, Capana01g000035, Capana02g002755, Capana02g003382, Capana02g003518, Capana04g002491, Capana05g000007, Capana05g000311, Capana05g001819, Capana06g000014, Capana06g001864, Capana09g002416, Capana10g000070, Capana11g001553, Capana11g001557, Capana12g001616, Capana12g002145
GO:0046915	MF	e	transition metal ion transmembrane transporter activity	6/3837	22/35336	0.0263266	7	6	0.261504	Capana02g000402, Capana02g002321, Capana05g000780, Capana06g002664, Capana08g000152, Capana10g002221
GO:0033897	MF	e	ribonuclease T2 activity	5/3837	17/35336	0.0304974	7	5	0.289101	Capana07g000073, Capana07g000075, Capana07g000079, Capana07g000080, Capana11g001845
GO:0046556	MF	e	alpha-L-arabinofuranosidase activity	3/3837	7/35336	0.031989	5	3	0.289101	Capana04g001112, Capana04g001114, Capana12g000052
GO:0016157	MF	e	sucrose synthase activity	3/3837	7/35336	0.031989	7	3	0.289101	Capana03g004067, Capana07g000730, Capana09g000138
GO:0015098	MF	e	molybdate ion transmembrane transporter activity	3/3837	7/35336	0.031989	6	3	0.289101	Capana03g001945, Capana08g002706, Capana10g001717
GO:0030151	MF	e	molybdenum ion binding	3/3837	7/35336	0.031989	6	3	0.289101	Capana04g001896, Capana04g001897, Capana07g002470
GO:0042132	MF	e	fructose 1,6-bisphosphate 1-phosphatase activity	3/3837	7/35336	0.031989	8	3	0.289101	Capana04g001331, Capana05g002020, Capana08g002120
GO:0003896	MF	e	DNA primase activity	2/3837	3/35336	0.0328058	8	2	0.289101	Capana02g003081, Capana09g001977
GO:0010436	MF	e	carotenoid dioxygenase activity	2/3837	3/35336	0.0328058	5	2	0.289101	Capana00g003114, Capana01g002623
GO:0051003	MF	e	ligase activity, forming nitrogen-metal bonds, forming coordination complexes	2/3837	3/35336	0.0328058	4	2	0.289101	Capana05g000104, Capana05g000126
GO:0004775	MF	e	succinate-CoA ligase (ADP-forming) activity	2/3837	3/35336	0.0328058	6	2	0.289101	Capana06g000144, Capana08g000050
GO:0045549	MF	e	9-cis-epoxycarotenoid dioxygenase activity	2/3837	3/35336	0.0328058	6	2	0.289101	Capana00g003114, Capana01g002623
GO:0004489	MF	e	methylenetetrahydrofolate reductase (NAD(P)H) activity	2/3837	3/35336	0.0328058	5	2	0.289101	Capana05g002504, Capana12g002614
GO:0050464	MF	e	nitrate reductase (NADPH) activity	2/3837	3/35336	0.0328058	6	2	0.289101	Capana04g001896, Capana04g001897
GO:0004170	MF	e	dUTP diphosphatase activity	2/3837	3/35336	0.0328058	7	2	0.289101	Capana08g001331, Capana08g001565
GO:0008940	MF	e	nitrate reductase activity	2/3837	3/35336	0.0328058	4	2	0.289101	Capana04g001896, Capana04g001897
GO:0016851	MF	e	magnesium chelatase activity	2/3837	3/35336	0.0328058	5	2	0.289101	Capana05g000104, Capana05g000126
GO:0080043	MF	e	quercetin 3-O-glucosyltransferase activity	2/3837	3/35336	0.0328058	7	2	0.289101	Capana12g000375, Capana12g002128
GO:0050463	MF	e	nitrate reductase [NAD(P)H] activity	2/3837	3/35336	0.0328058	5	2	0.289101	Capana04g001896, Capana04g001897
GO:0043546	MF	e	molybdopterin cofactor binding	2/3837	3/35336	0.0328058	3	2	0.289101	Capana04g001896, Capana04g001897
GO:0051920	MF	e	peroxiredoxin activity	2/3837	3/35336	0.0328058	4	2	0.289101	Capana10g002092, Capana11g000163
GO:0080044	MF	e	quercetin 7-O-glucosyltransferase activity	2/3837	3/35336	0.0328058	7	2	0.289101	Capana12g000375, Capana12g002128
GO:0016731	MF	e	oxidoreductase activity, acting on iron-sulfur proteins as donors, NAD or NADP as acceptor	2/3837	3/35336	0.0328058	4	2	0.289101	Capana02g001383, Capana02g002577
GO:0004774	MF	e	succinate-CoA ligase activity	2/3837	3/35336	0.0328058	5	2	0.289101	Capana06g000144, Capana08g000050
GO:0051002	MF	e	ligase activity, forming nitrogen-metal bonds	2/3837	3/35336	0.0328058	3	2	0.289101	Capana05g000104, Capana05g000126
GO:0051213	MF	e	dioxygenase activity	27/3837	167/35336	0.0333762	3	27	0.292789	Capana00g003114, Capana01g000948, Capana01g001332, Capana01g001558, Capana01g001574, Capana01g001577, Capana01g001578, Capana01g002623, Capana01g002809, Capana01g003523, Capana02g001472, Capana02g001632, Capana02g002150, Capana02g003468, Capana03g000254, Capana03g000366, Capana03g002435, Capana03g003732, Capana05g002224, Capana06g001291, Capana07g001120, Capana09g002174, Capana10g001356, Capana10…
GO:0016679	MF	e	oxidoreductase activity, acting on diphenols and related substances as donors	17/3837	95/35336	0.0448695	3	17	0.369503	Capana00g000104, Capana00g004461, Capana01g001179, Capana01g002836, Capana02g002722, Capana02g003208, Capana05g001566, Capana05g002031, Capana05g002035, Capana05g002064, Capana05g002065, Capana06g000370, Capana07g001411, Capana09g001569, Capana09g001667, Capana10g001373, Capana10g001697
GO:0042910	MF	e	xenobiotic transmembrane transporter activity	19/3837	111/35336	0.0450675	3	19	0.370605	Capana00g001227, Capana00g001228, Capana00g001649, Capana00g004514, Capana01g000428, Capana01g002604, Capana02g002188, Capana03g002381, Capana04g000929, Capana04g001715, Capana05g001133, Capana07g000037, Capana08g002509, Capana08g002510, Capana08g002616, Capana10g000081, Capana10g002115, Capana11g002358, Capana12g002622
GO:0004252	MF	e	serine-type endopeptidase activity	36/3837	238/35336	0.045993	5	36	0.377143	Capana00g001653, Capana00g001734, Capana00g002203, Capana00g002334, Capana01g000461, Capana01g000463, Capana01g000466, Capana01g000467, Capana01g000468, Capana01g001340, Capana01g001341, Capana01g002649, Capana01g002653, Capana01g004427, Capana01g004437, Capana01g004438, Capana02g001610, Capana02g001615, Capana02g002996, Capana03g000086, Capana03g001820, Capana03g001821, Capana03g002474, Capana04…
GO:0003886	MF	e	DNA (cytosine-5-)-methyltransferase activity	3/3837	8/35336	0.0471179	6	3	0.378844	Capana04g000012, Capana12g000016, Capana12g001109
GO:0009008	MF	e	DNA-methyltransferase activity	3/3837	8/35336	0.0471179	5	3	0.378844	Capana04g000012, Capana12g000016, Capana12g001109
GO:0016849	MF	e	phosphorus-oxygen lyase activity	5/3837	19/35336	0.0477887	3	5	0.382111	Capana07g000073, Capana07g000075, Capana07g000079, Capana07g000080, Capana11g001845
GO:0030234	MF	e	enzyme regulator activity	54/3837	385/35336	0.0479975	2	54	0.383251	Capana00g000036, Capana00g002983, Capana00g003007, Capana00g003189, Capana00g003266, Capana00g003779, Capana00g003888, Capana00g004152, Capana01g002598, Capana01g003584, Capana01g004270, Capana02g002159, Capana03g000068, Capana03g000069, Capana03g000636, Capana03g001247, Capana03g001464, Capana03g001482, Capana03g001489, Capana03g001765, Capana03g002040, Capana03g002516, Capana03g002526, Capana03…
GO:0003682	MF	e	chromatin binding	13/3837	70/35336	0.0513142	2	13	0.408043	Capana00g001065, Capana00g001549, Capana00g001558, Capana01g003084, Capana01g003831, Capana01g004297, Capana02g001868, Capana04g000012, Capana04g002625, Capana05g000818, Capana11g000008, Capana12g000016, Capana12g001109
GO:0015926	MF	e	glucosidase activity	4/3837	14/35336	0.0570606	5	4	0.44337	Capana01g000522, Capana01g000530, Capana02g002209, Capana12g002578
GO:0016832	MF	e	aldehyde-lyase activity	4/3837	14/35336	0.0570606	4	4	0.44337	Capana00g000332, Capana02g000489, Capana02g002621, Capana08g002624
GO:0019139	MF	e	cytokinin dehydrogenase activity	4/3837	14/35336	0.0570606	4	4	0.44337	Capana00g000659, Capana00g003808, Capana01g000129, Capana04g000295
GO:0004601	MF	e	peroxidase activity	26/3837	165/35336	0.0583027	4	26	0.449997	Capana00g002127, Capana00g002177, Capana00g002831, Capana00g005039, Capana01g001553, Capana01g001554, Capana01g003980, Capana02g001841, Capana02g002192, Capana02g002452, Capana02g002504, Capana02g002505, Capana02g002558, Capana02g002745, Capana02g002746, Capana02g002990, Capana02g003468, Capana03g001838, Capana03g002206, Capana03g003406, Capana04g000971, Capana04g001246, Capana05g002095, Capana08…
GO:0008194	MF	e	UDP-glycosyltransferase activity	26/3837	166/35336	0.0591529	4	26	0.452018	Capana00g004214, Capana01g000106, Capana01g000107, Capana01g000108, Capana01g001537, Capana02g003211, Capana02g003558, Capana03g000713, Capana03g001730, Capana03g003419, Capana03g003674, Capana03g004067, Capana04g001270, Capana04g001648, Capana06g000201, Capana07g000730, Capana07g001101, Capana07g001384, Capana09g000138, Capana09g002099, Capana10g000025, Capana11g000396, Capana12g000375, Capana12…
GO:0008865	MF	e	fructokinase activity	2/3837	4/35336	0.0609102	7	2	0.452018	Capana04g000209, Capana06g000734
GO:0042409	MF	e	caffeoyl-CoA O-methyltransferase activity	2/3837	4/35336	0.0609102	6	2	0.452018	Capana02g003073, Capana02g003075
GO:0046857	MF	e	oxidoreductase activity, acting on other nitrogenous compounds as donors, with NAD or NADP as acceptor	2/3837	4/35336	0.0609102	4	2	0.452018	Capana04g001896, Capana04g001897
GO:0047763	MF	e	caffeate O-methyltransferase activity	2/3837	4/35336	0.0609102	6	2	0.452018	Capana03g001810, Capana03g001811
GO:0005094	MF	e	Rho GDP-dissociation inhibitor activity	2/3837	4/35336	0.0609102	6	2	0.452018	Capana00g003779, Capana12g002790
GO:0090599	MF	e	alpha-glucosidase activity	2/3837	4/35336	0.0609102	6	2	0.452018	Capana01g000522, Capana01g000530
GO:0004784	MF	e	superoxide dismutase activity	3/3837	9/35336	0.0651005	4	3	0.471022	Capana06g002288, Capana10g000115, Capana11g000173
GO:0044769	MF	e	ATPase activity, coupled to transmembrane movement of ions, rotational mechanism	3/3837	9/35336	0.0651005	7	3	0.471022	Capana00g004904, Capana07g001334, Capana09g000053
GO:0046961	MF	e	proton-transporting ATPase activity, rotational mechanism	3/3837	9/35336	0.0651005	8	3	0.471022	Capana00g004904, Capana07g001334, Capana09g000053
GO:0016721	MF	e	oxidoreductase activity, acting on superoxide radicals as acceptor	3/3837	9/35336	0.0651005	3	3	0.471022	Capana06g002288, Capana10g000115, Capana11g000173
GO:0008519	MF	e	ammonium transmembrane transporter activity	3/3837	9/35336	0.0651005	6	3	0.471022	Capana04g002060, Capana12g001643, Capana12g001647
GO:0004396	MF	e	hexokinase activity	3/3837	9/35336	0.0651005	6	3	0.471022	Capana02g002913, Capana04g000209, Capana06g000734
GO:0042625	MF	e	ATPase-coupled ion transmembrane transporter activity	3/3837	9/35336	0.0651005	6	3	0.471022	Capana00g004904, Capana07g001334, Capana09g000053
GO:0010277	MF	e	chlorophyllide a oxygenase [overall] activity	3/3837	9/35336	0.0651005	5	3	0.471022	Capana05g000006, Capana06g001723, Capana06g001725
GO:0050308	MF	e	sugar-phosphatase activity	3/3837	9/35336	0.0651005	7	3	0.471022	Capana04g001331, Capana05g002020, Capana08g002120
GO:0003677	MF	e	DNA binding	276/3837	2298/35336	0.0712942	4	276	0.502997	Capana00g000130, Capana00g000428, Capana00g000667, Capana00g001065, Capana00g001549, Capana00g001558, Capana00g001830, Capana00g002161, Capana00g002205, Capana00g002230, Capana00g002415, Capana00g002529, Capana00g002784, Capana00g003083, Capana00g003240, Capana00g003420, Capana00g003434, Capana00g003618, Capana00g003885, Capana00g004112, Capana00g004305, Capana00g004377, Capana00g004684, Capana00…
GO:0016229	MF	e	steroid dehydrogenase activity	4/3837	15/35336	0.0713471	3	4	0.502997	Capana00g002881, Capana07g000855, Capana07g000856, Capana08g002636
GO:0019901	MF	e	protein kinase binding	4/3837	15/35336	0.0713471	5	4	0.502997	Capana01g003550, Capana04g000600, Capana08g001455, Capana08g002318
GO:0015020	MF	e	glucuronosyltransferase activity	3/3837	10/35336	0.0857118	5	3	0.572723	Capana04g001648, Capana09g002099, Capana12g002034
GO:0004435	MF	e	phosphatidylinositol phospholipase C activity	3/3837	10/35336	0.0857118	7	3	0.572723	Capana03g002795, Capana03g004090, Capana06g002131
GO:0005452	MF	e	inorganic anion exchanger activity	3/3837	10/35336	0.0857118	6	3	0.572723	Capana00g000246, Capana01g002821, Capana03g000352
GO:0016211	MF	e	ammonia ligase activity	3/3837	10/35336	0.0857118	5	3	0.572723	Capana01g003049, Capana05g000208, Capana05g001715
GO:0004629	MF	e	phospholipase C activity	3/3837	10/35336	0.0857118	6	3	0.572723	Capana03g002795, Capana03g004090, Capana06g002131
GO:0047429	MF	e	nucleoside-triphosphate diphosphatase activity	3/3837	10/35336	0.0857118	6	3	0.572723	Capana02g002690, Capana08g001331, Capana08g001565
GO:0004356	MF	e	glutamate-ammonia ligase activity	3/3837	10/35336	0.0857118	6	3	0.572723	Capana01g003049, Capana05g000208, Capana05g001715
GO:0004311	MF	e	farnesyltranstransferase activity	3/3837	10/35336	0.0857118	5	3	0.572723	Capana02g002284, Capana04g000412, Capana04g002519
GO:0016880	MF	e	acid-ammonia (or amide) ligase activity	3/3837	10/35336	0.0857118	4	3	0.572723	Capana01g003049, Capana05g000208, Capana05g001715
GO:0016667	MF	e	oxidoreductase activity, acting on a sulfur group of donors	20/3837	128/35336	0.0872909	3	20	0.572723	Capana00g002120, Capana00g003189, Capana01g000035, Capana02g002755, Capana02g003382, Capana02g003518, Capana04g002491, Capana05g000007, Capana05g000311, Capana05g001819, Capana05g002227, Capana06g000014, Capana06g001864, Capana08g000863, Capana09g002416, Capana10g000070, Capana11g001553, Capana11g001557, Capana12g001616, Capana12g002145
GO:0098772	MF	e	molecular function regulator	54/3837	397/35336	0.0877827	1	54	0.572723	Capana00g000036, Capana00g002983, Capana00g003007, Capana00g003189, Capana00g003266, Capana00g003779, Capana00g003888, Capana00g004152, Capana01g002598, Capana01g003584, Capana01g004270, Capana02g002159, Capana03g000068, Capana03g000069, Capana03g000636, Capana03g001247, Capana03g001464, Capana03g001482, Capana03g001489, Capana03g001765, Capana03g002040, Capana03g002516, Capana03g002526, Capana03…
GO:0016836	MF	e	hydro-lyase activity	13/3837	76/35336	0.0936958	4	13	0.572723	Capana02g002204, Capana02g002205, Capana02g003498, Capana04g000454, Capana05g002275, Capana06g000006, Capana06g000585, Capana07g002059, Capana09g001791, Capana09g002413, Capana10g000588, Capana11g000062, Capana11g000245
GO:0003885	MF	e	D-arabinono-1,4-lactone oxidase activity	2/3837	5/35336	0.0943155	5	2	0.572723	Capana01g003205, Capana08g000836
GO:0016661	MF	e	oxidoreductase activity, acting on other nitrogenous compounds as donors	2/3837	5/35336	0.0943155	3	2	0.572723	Capana04g001896, Capana04g001897
GO:0004564	MF	e	beta-fructofuranosidase activity	2/3837	5/35336	0.0943155	5	2	0.572723	Capana01g000522, Capana10g002007
GO:0000234	MF	e	phosphoethanolamine N-methyltransferase activity	2/3837	5/35336	0.0943155	6	2	0.572723	Capana00g004655, Capana00g004656
GO:0015930	MF	e	glutamate synthase activity	2/3837	5/35336	0.0943155	4	2	0.572723	Capana00g005036, Capana00g005037
GO:0016298	MF	e	lipase activity	11/3837	61/35336	0.0943396	4	11	0.572723	Capana02g001796, Capana02g001804, Capana02g001833, Capana02g001859, Capana02g001861, Capana03g000192, Capana03g002795, Capana03g004090, Capana06g002131, Capana07g000976, Capana11g002128
GO:0015297	MF	e	antiporter activity	27/3837	183/35336	0.0948514	5	27	0.572723	Capana00g001227, Capana00g001228, Capana00g001649, Capana00g004071, Capana00g004073, Capana00g004514, Capana01g000428, Capana01g002604, Capana02g002188, Capana03g002381, Capana04g000929, Capana04g001715, Capana04g002393, Capana05g001133, Capana05g002400, Capana06g002611, Capana07g000037, Capana08g002509, Capana08g002510, Capana08g002616, Capana09g001388, Capana09g001983, Capana10g000081, Capana10…
GO:0004089	MF	e	carbonate dehydratase activity	4/3837	17/35336	0.104735	5	4	0.572723	Capana02g003498, Capana09g001791, Capana09g002413, Capana11g000062
GO:0015140	MF	e	malate transmembrane transporter activity	1/3837	1/35336	0.108586	7	1	0.572723	Capana12g002781
GO:0102867	MF	e	molybdenum cofactor sulfurtransferase activity	1/3837	1/35336	0.108586	5	1	0.572723	Capana07g002470
GO:0016869	MF	e	intramolecular transferase activity, transferring amino groups	1/3837	1/35336	0.108586	4	1	0.572723	Capana03g001893
GO:0035299	MF	e	inositol pentakisphosphate 2-kinase activity	1/3837	1/35336	0.108586	5	1	0.572723	Capana04g000319
GO:0050619	MF	e	phytochromobilin:ferredoxin oxidoreductase activity	1/3837	1/35336	0.108586	5	1	0.572723	Capana01g001797
GO:0045431	MF	e	flavonol synthase activity	1/3837	1/35336	0.108586	5	1	0.572723	Capana09g002174
GO:0003959	MF	e	NADPH dehydrogenase activity	1/3837	1/35336	0.108586	4	1	0.572723	Capana06g002518
GO:0008395	MF	e	steroid hydroxylase activity	1/3837	1/35336	0.108586	4	1	0.572723	Capana09g000355
GO:0050486	MF	e	intramolecular transferase activity, transferring hydroxy groups	1/3837	1/35336	0.108586	4	1	0.572723	Capana06g001004
GO:0005310	MF	e	dicarboxylic acid transmembrane transporter activity	1/3837	1/35336	0.108586	5	1	0.572723	Capana12g002781
GO:0004395	MF	e	hexaprenyldihydroxybenzoate methyltransferase activity	1/3837	1/35336	0.108586	7	1	0.572723	Capana07g001922
GO:0010420	MF	e	3,4-dihydroxy-5-polyprenylbenzoic acid O-methyltransferase activity	1/3837	1/35336	0.108586	6	1	0.572723	Capana07g001922
GO:0070182	MF	e	DNA polymerase binding	1/3837	1/35336	0.108586	4	1	0.572723	Capana03g001536
GO:0102924	MF	e	gibberellin A44,2-oxoglutarate:oxygen oxidoreductase activity	1/3837	1/35336	0.108586	5	1	0.572723	Capana01g002809
GO:0016713	MF	e	oxidoreductase activity, acting on paired donors, with incorporation or reduction of molecular oxygen, reduced iron-sulfur protein as one donor, and incorporation of one atom of oxygen	1/3837	1/35336	0.108586	4	1	0.572723	Capana02g003105
GO:0015114	MF	e	phosphate ion transmembrane transporter activity	1/3837	1/35336	0.108586	6	1	0.572723	Capana03g003881
GO:0003866	MF	e	3-phosphoshikimate 1-carboxyvinyltransferase activity	1/3837	1/35336	0.108586	4	1	0.572723	Capana01g001378
GO:0008187	MF	e	poly-pyrimidine tract binding	1/3837	1/35336	0.108586	6	1	0.572723	Capana09g001445
GO:0003904	MF	e	deoxyribodipyrimidine photo-lyase activity	1/3837	1/35336	0.108586	5	1	0.572723	Capana01g000397
GO:0004558	MF	e	alpha-1,4-glucosidase activity	1/3837	1/35336	0.108586	7	1	0.572723	Capana01g000530
GO:0017116	MF	e	single-stranded DNA helicase activity	1/3837	1/35336	0.108586	6	1	0.572723	Capana01g003347
GO:0030337	MF	e	DNA polymerase processivity factor activity	1/3837	1/35336	0.108586	4	1	0.572723	Capana06g000377
GO:0033946	MF	e	xyloglucan-specific endo-beta-1,4-glucanase activity	1/3837	1/35336	0.108586	6	1	0.572723	Capana11g000143
GO:0052381	MF	e	tRNA dimethylallyltransferase activity	1/3837	1/35336	0.108586	5	1	0.572723	Capana01g003019
GO:0102652	MF	e	gibberellin A9,2-oxoglutarate:oxygen oxidoreductase activity	1/3837	1/35336	0.108586	5	1	0.572723	Capana01g002809
GO:0004047	MF	e	aminomethyltransferase activity	1/3837	1/35336	0.108586	5	1	0.572723	Capana02g002219
GO:0008410	MF	e	CoA-transferase activity	1/3837	1/35336	0.108586	4	1	0.572723	Capana10g000843
GO:0016207	MF	e	4-coumarate-CoA ligase activity	1/3837	1/35336	0.108586	5	1	0.572723	Capana03g000578
GO:0032450	MF	e	maltose alpha-glucosidase activity	1/3837	1/35336	0.108586	8	1	0.572723	Capana01g000530
GO:0008909	MF	e	isochorismate synthase activity	1/3837	1/35336	0.108586	5	1	0.572723	Capana06g001004
GO:0009703	MF	e	nitrate reductase (NADH) activity	1/3837	1/35336	0.108586	6	1	0.572723	Capana04g001897
GO:0015556	MF	e	C4-dicarboxylate transmembrane transporter activity	1/3837	1/35336	0.108586	6	1	0.572723	Capana12g002781
GO:0003934	MF	e	GTP cyclohydrolase I activity	1/3837	1/35336	0.108586	7	1	0.572723	Capana06g000209
GO:0008974	MF	e	phosphoribulokinase activity	1/3837	1/35336	0.108586	5	1	0.572723	Capana01g000893
GO:0048529	MF	e	magnesium-protoporphyrin IX monomethyl ester (oxidative) cyclase activity	1/3837	1/35336	0.108586	5	1	0.572723	Capana10g002504
GO:0008265	MF	e	Mo-molybdopterin cofactor sulfurase activity	1/3837	1/35336	0.108586	5	1	0.572723	Capana07g002470
GO:0050281	MF	e	serine-glyoxylate transaminase activity	1/3837	1/35336	0.108586	5	1	0.572723	Capana12g000116
GO:0008987	MF	e	quinolinate synthetase A activity	1/3837	1/35336	0.108586	4	1	0.572723	Capana03g001247
GO:0004760	MF	e	serine-pyruvate transaminase activity	1/3837	1/35336	0.108586	5	1	0.572723	Capana12g000116
GO:0008689	MF	e	3-demethylubiquinone-9 3-O-methyltransferase activity	1/3837	1/35336	0.108586	7	1	0.572723	Capana07g001922
GO:0008460	MF	e	dTDP-glucose 4,6-dehydratase activity	1/3837	1/35336	0.108586	5	1	0.572723	Capana07g002059
GO:0030410	MF	e	nicotianamine synthase activity	1/3837	1/35336	0.108586	4	1	0.572723	Capana08g001616
GO:0050017	MF	e	L-3-cyanoalanine synthase activity	1/3837	1/35336	0.108586	4	1	0.572723	Capana08g000942
GO:0008676	MF	e	3-deoxy-8-phosphooctulonate synthase activity	1/3837	1/35336	0.108586	4	1	0.572723	Capana11g000619
GO:0102111	MF	e	gibberellin A20,2-oxoglutarate:oxygen oxidoreductase activity	1/3837	1/35336	0.108586	5	1	0.572723	Capana01g002809
GO:0042285	MF	e	xylosyltransferase activity	1/3837	1/35336	0.108586	5	1	0.572723	Capana09g002099
GO:0008760	MF	e	UDP-N-acetylglucosamine 1-carboxyvinyltransferase activity	1/3837	1/35336	0.108586	4	1	0.572723	Capana07g002126
GO:0008266	MF	e	poly(U) RNA binding	1/3837	1/35336	0.108586	7	1	0.572723	Capana09g001445
GO:0042286	MF	e	glutamate-1-semialdehyde 2,1-aminomutase activity	1/3837	1/35336	0.108586	5	1	0.572723	Capana03g001893
GO:0052662	MF	e	zeaxanthin epoxidase activity	1/3837	1/35336	0.108586	5	1	0.572723	Capana02g003105
GO:0009922	MF	e	fatty acid elongase activity	1/3837	1/35336	0.108586	6	1	0.572723	Capana05g000387
GO:0052634	MF	e	C-19 gibberellin 2-beta-dioxygenase activity	1/3837	1/35336	0.108586	6	1	0.572723	Capana05g002224
GO:0061542	MF	e	3-demethylubiquinol-n 3-O-methyltransferase activity	1/3837	1/35336	0.108586	6	1	0.572723	Capana07g001922
GO:0103075	MF	e	indole-3-pyruvate monooxygenase activity	1/3837	1/35336	0.108586	5	1	0.572723	Capana06g001405
GO:0016703	MF	e	oxidoreductase activity, acting on single donors with incorporation of molecular oxygen, incorporation of one atom of oxygen (internal monooxygenases or internal mixed function oxidases)	3/3837	11/35336	0.10868	4	3	0.572723	Capana05g000006, Capana06g001723, Capana06g001725
GO:0004185	MF	e	serine-type carboxypeptidase activity	11/3837	65/35336	0.112692	6	11	0.589567	Capana01g002698, Capana02g001991, Capana04g000698, Capana05g001636, Capana05g001865, Capana06g000224, Capana06g000554, Capana07g000176, Capana08g002409, Capana08g002410, Capana11g000199
GO:0030246	MF	e	carbohydrate binding	57/3837	433/35336	0.120299	2	57	0.622048	Capana00g001726, Capana00g003390, Capana00g003397, Capana01g000530, Capana01g000880, Capana01g001621, Capana01g003247, Capana01g003383, Capana02g002018, Capana02g002123, Capana02g002303, Capana02g002306, Capana02g002307, Capana02g002479, Capana02g002564, Capana02g002754, Capana02g002913, Capana03g000212, Capana03g000774, Capana03g000776, Capana03g000778, Capana03g000779, Capana03g000780, Capana03…
GO:0008146	MF	e	sulfotransferase activity	6/3837	29/35336	0.123228	4	6	0.632553	Capana01g000836, Capana01g001469, Capana08g001156, Capana11g002027, Capana11g002029, Capana11g002032
GO:0016645	MF	e	oxidoreductase activity, acting on the CH-NH group of donors	6/3837	29/35336	0.123228	3	6	0.632553	Capana00g000659, Capana00g003808, Capana01g000129, Capana04g000295, Capana05g002504, Capana12g002614
GO:0008236	MF	e	serine-type peptidase activity	49/3837	366/35336	0.127783	4	49	0.648562	Capana00g001653, Capana00g001734, Capana00g002203, Capana00g002334, Capana01g000461, Capana01g000463, Capana01g000466, Capana01g000467, Capana01g000468, Capana01g001340, Capana01g001341, Capana01g002649, Capana01g002653, Capana01g002698, Capana01g004427, Capana01g004437, Capana01g004438, Capana02g001610, Capana02g001615, Capana02g001991, Capana02g002996, Capana03g000086, Capana03g001820, Capana03…
GO:0017171	MF	e	serine hydrolase activity	49/3837	366/35336	0.127783	3	49	0.648562	Capana00g001653, Capana00g001734, Capana00g002203, Capana00g002334, Capana01g000461, Capana01g000463, Capana01g000466, Capana01g000467, Capana01g000468, Capana01g001340, Capana01g001341, Capana01g002649, Capana01g002653, Capana01g002698, Capana01g004427, Capana01g004437, Capana01g004438, Capana02g001610, Capana02g001615, Capana02g001991, Capana02g002996, Capana03g000086, Capana03g001820, Capana03…
GO:0016888	MF	e	endodeoxyribonuclease activity, producing 5'-phosphomonoesters	2/3837	6/35336	0.13154	7	2	0.656109	Capana01g003347, Capana03g000732
GO:0046577	MF	e	long-chain-alcohol oxidase activity	2/3837	6/35336	0.13154	5	2	0.656109	Capana03g003398, Capana03g003879
GO:0017108	MF	e	5'-flap endonuclease activity	2/3837	6/35336	0.13154	8	2	0.656109	Capana01g003347, Capana03g000732
GO:0008422	MF	e	beta-glucosidase activity	2/3837	6/35336	0.13154	6	2	0.656109	Capana02g002209, Capana12g002578
GO:0004751	MF	e	ribose-5-phosphate isomerase activity	2/3837	6/35336	0.13154	5	2	0.656109	Capana08g001259, Capana11g002394
GO:0048256	MF	e	flap endonuclease activity	2/3837	6/35336	0.13154	7	2	0.656109	Capana01g003347, Capana03g000732
GO:0016668	MF	e	oxidoreductase activity, acting on a sulfur group of donors, NAD(P) as acceptor	3/3837	12/35336	0.133705	4	3	0.659512	Capana04g002491, Capana05g002227, Capana08g000863
GO:0019199	MF	e	transmembrane receptor protein kinase activity	3/3837	12/35336	0.133705	6	3	0.659512	Capana08g002174, Capana09g001303, Capana12g002105
GO:0051119	MF	e	sugar transmembrane transporter activity	3/3837	12/35336	0.133705	4	3	0.659512	Capana04g001408, Capana04g001457, Capana04g001460
GO:0004675	MF	e	transmembrane receptor protein serine/threonine kinase activity	3/3837	12/35336	0.133705	7	3	0.659512	Capana08g002174, Capana09g001303, Capana12g002105
GO:0004536	MF	e	deoxyribonuclease activity	3/3837	12/35336	0.133705	5	3	0.659512	Capana01g003347, Capana02g001618, Capana03g000732
GO:0015144	MF	e	carbohydrate transmembrane transporter activity	4/3837	19/35336	0.143872	3	4	0.703657	Capana04g001408, Capana04g001457, Capana04g001460, Capana08g002522
GO:0016782	MF	e	transferase activity, transferring sulphur-containing groups	8/3837	46/35336	0.153728	3	8	0.748066	Capana01g000836, Capana01g001469, Capana07g002470, Capana08g001156, Capana10g000843, Capana11g002027, Capana11g002029, Capana11g002032
GO:0016709	MF	e	oxidoreductase activity, acting on paired donors, with incorporation or reduction of molecular oxygen, NAD(P)H as one donor, and incorporation of one atom of oxygen	8/3837	46/35336	0.153728	4	8	0.748066	Capana00g003014, Capana03g000892, Capana03g003547, Capana06g001405, Capana08g000749, Capana08g002818, Capana10g002504, Capana11g000602
GO:0004749	MF	e	ribose phosphate diphosphokinase activity	2/3837	7/35336	0.17136	5	2	0.772121	Capana06g001569, Capana06g001570
GO:0140323	MF	e	solute:anion antiporter activity	2/3837	7/35336	0.17136	6	2	0.772121	Capana05g002400, Capana11g001637
GO:0008878	MF	e	glucose-1-phosphate adenylyltransferase activity	2/3837	7/35336	0.17136	6	2	0.772121	Capana01g002934, Capana08g002556
GO:0004014	MF	e	adenosylmethionine decarboxylase activity	2/3837	7/35336	0.17136	5	2	0.772121	Capana00g001679, Capana11g002156
GO:0015368	MF	e	calcium:cation antiporter activity	2/3837	7/35336	0.17136	8	2	0.772121	Capana06g002611, Capana09g001388
GO:0051996	MF	e	squalene synthase activity	2/3837	7/35336	0.17136	6	2	0.772121	Capana02g002284, Capana04g002519
GO:0015301	MF	e	anion:anion antiporter activity	2/3837	7/35336	0.17136	7	2	0.772121	Capana05g002400, Capana11g001637
GO:0004310	MF	e	farnesyl-diphosphate farnesyltransferase activity	2/3837	7/35336	0.17136	6	2	0.772121	Capana02g002284, Capana04g002519
GO:0017022	MF	e	myosin binding	2/3837	7/35336	0.17136	4	2	0.772121	Capana03g001045, Capana05g001487
GO:0005536	MF	e	glucose binding	2/3837	7/35336	0.17136	4	2	0.772121	Capana02g002913, Capana04g000209
GO:0015369	MF	e	calcium:proton antiporter activity	2/3837	7/35336	0.17136	9	2	0.772121	Capana06g002611, Capana09g001388
GO:0004659	MF	e	prenyltransferase activity	5/3837	24/35336	0.174939	4	5	0.777632	Capana01g001964, Capana02g002284, Capana03g003135, Capana04g000412, Capana04g002519
GO:0009881	MF	e	photoreceptor activity	3/3837	14/35336	0.18868	3	3	0.825348	Capana00g001177, Capana02g001584, Capana05g002211
GO:0003979	MF	e	UDP-glucose 6-dehydrogenase activity	3/3837	14/35336	0.18868	5	3	0.825348	Capana00g004727, Capana02g003305, Capana03g000846
GO:0008061	MF	e	chitin binding	7/3837	39/35336	0.18924	3	7	0.825348	Capana00g003222, Capana03g000774, Capana03g000776, Capana03g000778, Capana03g000779, Capana03g000780, Capana07g001181
GO:0008198	MF	e	ferrous iron binding	1/3837	2/35336	0.205384	7	1	0.825348	Capana01g003523
GO:0008453	MF	e	alanine-glyoxylate transaminase activity	1/3837	2/35336	0.205384	5	1	0.825348	Capana12g000116
GO:0003913	MF	e	DNA photolyase activity	1/3837	2/35336	0.205384	4	1	0.825348	Capana01g000397
GO:0008531	MF	e	riboflavin kinase activity	1/3837	2/35336	0.205384	5	1	0.825348	Capana00g003537
GO:0102003	MF	e	Delta8-sphingolipid desaturase activity	1/3837	2/35336	0.205384	5	1	0.825348	Capana10g000661
GO:0004340	MF	e	glucokinase activity	1/3837	2/35336	0.205384	7	1	0.825348	Capana04g000209
GO:0004366	MF	e	glycerol-3-phosphate O-acyltransferase activity	1/3837	2/35336	0.205384	6	1	0.825348	Capana01g001121
GO:0102420	MF	e	sn-1-glycerol-3-phosphate C16:0-DCA-CoA acyl transferase activity	1/3837	2/35336	0.205384	5	1	0.825348	Capana01g001121
GO:0052691	MF	e	UDP-arabinopyranose mutase activity	1/3837	2/35336	0.205384	4	1	0.825348	Capana11g001999
GO:0034722	MF	e	gamma-glutamyl-peptidase activity	1/3837	2/35336	0.205384	5	1	0.825348	Capana07g002083
GO:0030580	MF	e	quinone cofactor methyltransferase activity	1/3837	2/35336	0.205384	6	1	0.825348	Capana07g001922
GO:0016711	MF	e	flavonoid 3'-monooxygenase activity	1/3837	2/35336	0.205384	5	1	0.825348	Capana03g000892
GO:0004001	MF	e	adenosine kinase activity	1/3837	2/35336	0.205384	7	1	0.825348	Capana09g002205
GO:0004321	MF	e	fatty-acyl-CoA synthase activity	1/3837	2/35336	0.205384	6	1	0.825348	Capana03g001365
GO:0048040	MF	e	UDP-glucuronate decarboxylase activity	1/3837	2/35336	0.205384	5	1	0.825348	Capana10g001514
GO:0016728	MF	e	oxidoreductase activity, acting on CH or CH2 groups, disulfide as acceptor	1/3837	2/35336	0.205384	4	1	0.825348	Capana00g001934
GO:0004814	MF	e	arginine-tRNA ligase activity	1/3837	2/35336	0.205384	6	1	0.825348	Capana09g000020
GO:0004748	MF	e	ribonucleoside-diphosphate reductase activity, thioredoxin disulfide as acceptor	1/3837	2/35336	0.205384	6	1	0.825348	Capana00g001934
GO:0102483	MF	e	scopolin beta-glucosidase activity	1/3837	2/35336	0.205384	5	1	0.825348	Capana12g002578
GO:0061731	MF	e	ribonucleoside-diphosphate reductase activity	1/3837	2/35336	0.205384	5	1	0.825348	Capana00g001934
GO:0004343	MF	e	glucosamine 6-phosphate N-acetyltransferase activity	1/3837	2/35336	0.205384	7	1	0.825348	Capana09g002402
GO:0008425	MF	e	2-polyprenyl-6-methoxy-1,4-benzoquinone methyltransferase activity	1/3837	2/35336	0.205384	7	1	0.825348	Capana07g001922
GO:0019905	MF	e	syntaxin binding	1/3837	2/35336	0.205384	4	1	0.825348	Capana12g001456
GO:0004856	MF	e	xylulokinase activity	1/3837	2/35336	0.205384	6	1	0.825348	Capana04g000782
GO:0045486	MF	e	naringenin 3-dioxygenase activity	1/3837	2/35336	0.205384	5	1	0.825348	Capana09g002174
GO:0003999	MF	e	adenine phosphoribosyltransferase activity	1/3837	2/35336	0.205384	6	1	0.825348	Capana01g000535
GO:0052631	MF	e	sphingolipid delta-8 desaturase activity	1/3837	2/35336	0.205384	4	1	0.825348	Capana10g000661
GO:0036361	MF	e	racemase activity, acting on amino acids and derivatives	1/3837	2/35336	0.205384	5	1	0.825348	Capana03g000421
GO:0016636	MF	e	oxidoreductase activity, acting on the CH-CH group of donors, iron-sulfur protein as acceptor	1/3837	2/35336	0.205384	4	1	0.825348	Capana01g001797
GO:0019158	MF	e	mannokinase activity	1/3837	2/35336	0.205384	7	1	0.825348	Capana04g000209
GO:0004526	MF	e	ribonuclease P activity	1/3837	2/35336	0.205384	8	1	0.825348	Capana09g002105
GO:0008447	MF	e	L-ascorbate oxidase activity	1/3837	2/35336	0.205384	5	1	0.825348	Capana07g001411
GO:0004474	MF	e	malate synthase activity	1/3837	2/35336	0.205384	5	1	0.825348	Capana03g001353
GO:0016532	MF	e	superoxide dismutase copper chaperone activity	1/3837	2/35336	0.205384	4	1	0.825348	Capana11g000173
GO:0046524	MF	e	sucrose-phosphate synthase activity	1/3837	2/35336	0.205384	7	1	0.825348	Capana03g004067
GO:0080048	MF	e	GDP-D-glucose phosphorylase activity	1/3837	2/35336	0.205384	6	1	0.825348	Capana06g000722
GO:0016717	MF	e	oxidoreductase activity, acting on paired donors, with oxidation of a pair of donors resulting in the reduction of molecular oxygen to two molecules of water	3/3837	15/35336	0.218013	4	3	0.860294	Capana03g000452, Capana06g002292, Capana06g002522
GO:0008171	MF	e	O-methyltransferase activity	13/3837	88/35336	0.229548	5	13	0.894217	Capana01g003955, Capana02g003073, Capana02g003075, Capana03g001641, Capana03g001810, Capana03g001811, Capana04g000354, Capana06g002632, Capana07g001922, Capana08g002351, Capana09g000652, Capana10g000326, Capana10g000692
GO:0004650	MF	e	polygalacturonase activity	10/3837	65/35336	0.230814	5	10	0.896101	Capana00g003407, Capana01g000186, Capana05g000884, Capana05g001033, Capana05g002171, Capana06g001141, Capana08g000965, Capana09g000012, Capana11g001239, Capana11g001285
GO:0005509	MF	e	calcium ion binding	40/3837	308/35336	0.231263	5	40	0.896101	Capana00g000271, Capana00g001213, Capana00g001257, Capana00g001878, Capana00g002126, Capana00g004657, Capana00g004807, Capana00g004913, Capana01g000646, Capana01g003230, Capana02g000597, Capana02g001844, Capana02g002133, Capana03g000192, Capana03g000795, Capana03g000895, Capana03g000905, Capana03g001723, Capana03g004330, Capana04g000148, Capana04g000537, Capana04g002689, Capana05g001632, Capana06…
GO:0016830	MF	e	carbon-carbon lyase activity	17/3837	119/35336	0.235978	3	17	0.911889	Capana00g000332, Capana00g001679, Capana00g003785, Capana01g000397, Capana02g000489, Capana02g000541, Capana02g002621, Capana03g001534, Capana03g001639, Capana05g001337, Capana06g000742, Capana07g001847, Capana08g000129, Capana08g002624, Capana10g000206, Capana10g001514, Capana11g002156
GO:0019210	MF	e	kinase inhibitor activity	5/3837	29/35336	0.236855	4	5	0.914668	Capana00g002983, Capana04g000534, Capana05g002409, Capana08g002395, Capana09g001905
GO:0016835	MF	e	carbon-oxygen lyase activity	30/3837	226/35336	0.237907	3	30	0.918118	Capana00g000219, Capana02g002204, Capana02g002205, Capana02g003498, Capana02g003577, Capana03g001297, Capana03g002278, Capana03g004106, Capana03g004275, Capana03g004371, Capana04g000454, Capana04g002602, Capana05g002275, Capana06g000006, Capana06g000078, Capana06g000165, Capana06g000585, Capana06g000917, Capana07g002059, Capana08g002113, Capana09g001107, Capana09g001791, Capana09g002252, Capana09…
GO:0019206	MF	e	nucleoside kinase activity	2/3837	9/35336	0.254966	6	2	0.94243	Capana00g004056, Capana09g002205
GO:0015250	MF	e	water channel activity	2/3837	9/35336	0.254966	5	2	0.94243	Capana08g000935, Capana08g002748
GO:0005372	MF	e	water transmembrane transporter activity	2/3837	9/35336	0.254966	4	2	0.94243	Capana08g000935, Capana08g002748
GO:0030060	MF	e	L-malate dehydrogenase activity	2/3837	9/35336	0.254966	5	2	0.94243	Capana01g003447, Capana03g003831
GO:0004520	MF	e	endodeoxyribonuclease activity	2/3837	9/35336	0.254966	6	2	0.94243	Capana01g003347, Capana03g000732
GO:0005092	MF	e	GDP-dissociation inhibitor activity	2/3837	9/35336	0.254966	5	2	0.94243	Capana00g003779, Capana12g002790
GO:0016778	MF	e	diphosphotransferase activity	2/3837	9/35336	0.254966	4	2	0.94243	Capana06g001569, Capana06g001570
GO:0004180	MF	e	carboxypeptidase activity	11/3837	74/35336	0.260628	5	11	0.955715	Capana01g002698, Capana02g001991, Capana04g000698, Capana05g001636, Capana05g001865, Capana06g000224, Capana06g000554, Capana07g000176, Capana08g002409, Capana08g002410, Capana11g000199
GO:0016840	MF	e	carbon-nitrogen lyase activity	6/3837	34/35336	0.260657	3	6	0.955715	Capana00g003499, Capana05g002560, Capana07g001893, Capana09g002190, Capana09g002199, Capana09g002200
GO:0019900	MF	e	kinase binding	4/3837	20/35336	0.265586	4	4	0.969901	Capana01g003550, Capana04g000600, Capana08g001455, Capana08g002318
GO:0016620	MF	e	oxidoreductase activity, acting on the aldehyde or oxo group of donors, NAD or NADP as acceptor	11/3837	75/35336	0.26642	4	11	0.972333	Capana00g000397, Capana03g001380, Capana04g000059, Capana04g000804, Capana05g000599, Capana06g000595, Capana07g000220, Capana07g000319, Capana09g000320, Capana09g000321, Capana12g000555
GO:0005199	MF	e	structural constituent of cell wall	6/3837	35/35336	0.267901	2	6	0.974046	Capana00g002078, Capana01g001532, Capana01g001628, Capana05g000920, Capana07g000074, Capana11g002192
GO:0031406	MF	e	carboxylic acid binding	6/3837	36/35336	0.27654	4	6	0.989532	Capana01g003206, Capana03g000143, Capana07g002334, Capana08g000516, Capana08g002517, Capana09g002174
GO:0050661	MF	e	NADP binding	12/3837	83/35336	0.287683	5	12	0.989532	Capana00g003014, Capana03g000163, Capana03g003547, Capana04g000039, Capana04g000059, Capana04g000804, Capana05g000599, Capana06g001405, Capana07g000319, Capana08g000749, Capana08g002818, Capana12g000555
GO:0047262	MF	e	polygalacturonate 4-alpha-galacturonosyltransferase activity	4/3837	22/35336	0.290791	5	4	0.989532	Capana00g004214, Capana02g003211, Capana06g000201, Capana10g000025
GO:0004106	MF	e	chorismate mutase activity	1/3837	3/35336	0.291673	4	1	0.989532	Capana11g000245
GO:0004822	MF	e	isoleucine-tRNA ligase activity	1/3837	3/35336	0.291673	6	1	0.989532	Capana12g002798
GO:0008967	MF	e	phosphoglycolate phosphatase activity	1/3837	3/35336	0.291673	6	1	0.989532	Capana12g002501
GO:0004020	MF	e	adenylylsulfate kinase activity	1/3837	3/35336	0.291673	5	1	0.989532	Capana11g002199
GO:0004791	MF	e	thioredoxin-disulfide reductase activity	1/3837	3/35336	0.291673	7	1	0.989532	Capana04g002491
GO:0004575	MF	e	sucrose alpha-glucosidase activity	1/3837	3/35336	0.291673	7	1	0.989532	Capana01g000522
GO:0004515	MF	e	nicotinate-nucleotide adenylyltransferase activity	1/3837	3/35336	0.291673	6	1	0.989532	Capana05g000552
GO:0018423	MF	e	protein C-terminal leucine carboxyl O-methyltransferase activity	1/3837	3/35336	0.291673	9	1	0.989532	Capana04g000354
GO:0004614	MF	e	phosphoglucomutase activity	1/3837	3/35336	0.291673	5	1	0.989532	Capana03g002431
GO:0016408	MF	e	C-acyltransferase activity	1/3837	3/35336	0.291673	5	1	0.989532	Capana03g001365
GO:0016405	MF	e	CoA-ligase activity	1/3837	3/35336	0.291673	4	1	0.989532	Capana03g000578
GO:0051748	MF	e	UTP-monosaccharide-1-phosphate uridylyltransferase activity	1/3837	3/35336	0.291673	6	1	0.989532	Capana00g003785
GO:0035312	MF	e	5'-3' exodeoxyribonuclease activity	1/3837	3/35336	0.291673	8	1	0.989532	Capana02g001618
GO:0000822	MF	e	inositol hexakisphosphate binding	1/3837	3/35336	0.291673	4	1	0.989532	Capana03g003881
GO:0036374	MF	e	glutathione hydrolase activity	1/3837	3/35336	0.291673	5	1	0.989532	Capana05g001829
GO:0003983	MF	e	UTP:glucose-1-phosphate uridylyltransferase activity	1/3837	3/35336	0.291673	7	1	0.989532	Capana00g003785
GO:0000309	MF	e	nicotinamide-nucleotide adenylyltransferase activity	1/3837	3/35336	0.291673	6	1	0.989532	Capana05g000552
GO:0070300	MF	e	phosphatidic acid binding	1/3837	3/35336	0.291673	4	1	0.989532	Capana02g002099
GO:0000149	MF	e	SNARE binding	1/3837	3/35336	0.291673	3	1	0.989532	Capana12g001456
GO:0106130	MF	e	purine phosphoribosyltransferase activity	1/3837	3/35336	0.291673	5	1	0.989532	Capana01g000535
GO:0004160	MF	e	dihydroxy-acid dehydratase activity	1/3837	3/35336	0.291673	5	1	0.989532	Capana05g002275
GO:0004066	MF	e	asparagine synthase (glutamine-hydrolyzing) activity	1/3837	3/35336	0.291673	5	1	0.989532	Capana11g001972
GO:0009978	MF	e	allene oxide synthase activity	1/3837	3/35336	0.291673	5	1	0.989532	Capana04g000454
GO:0016165	MF	e	linoleate 13S-lipoxygenase activity	1/3837	3/35336	0.291673	5	1	0.989532	Capana01g001578
GO:0004529	MF	e	exodeoxyribonuclease activity	1/3837	3/35336	0.291673	6	1	0.989532	Capana02g001618
GO:0004476	MF	e	mannose-6-phosphate isomerase activity	1/3837	3/35336	0.291673	5	1	0.989532	Capana04g002217
GO:0016531	MF	e	copper chaperone activity	1/3837	3/35336	0.291673	3	1	0.989532	Capana11g000173
GO:0016895	MF	e	exodeoxyribonuclease activity, producing 5'-phosphomonoesters	1/3837	3/35336	0.291673	7	1	0.989532	Capana02g001618
GO:0004853	MF	e	uroporphyrinogen decarboxylase activity	1/3837	3/35336	0.291673	5	1	0.989532	Capana06g000742
GO:0008964	MF	e	phosphoenolpyruvate carboxylase activity	2/3837	10/35336	0.29728	6	2	1	Capana05g001337, Capana07g001847
GO:0016646	MF	e	oxidoreductase activity, acting on the CH-NH group of donors, NAD or NADP as acceptor	2/3837	10/35336	0.29728	4	2	1	Capana05g002504, Capana12g002614
GO:0008725	MF	e	DNA-3-methyladenine glycosylase activity	2/3837	10/35336	0.29728	8	2	1	Capana10g000607, Capana11g002071
GO:0043733	MF	e	DNA-3-methylbase glycosylase activity	2/3837	10/35336	0.29728	7	2	1	Capana10g000607, Capana11g002071
GO:0016846	MF	e	carbon-sulfur lyase activity	4/3837	23/35336	0.306242	3	4	1	Capana02g002618, Capana03g001194, Capana08g000942, Capana12g000220
GO:0008081	MF	e	phosphoric diester hydrolase activity	7/3837	44/35336	0.325383	5	7	1	Capana03g000192, Capana03g000594, Capana03g002795, Capana03g004090, Capana06g002131, Capana07g002335, Capana08g002358
GO:0019207	MF	e	kinase regulator activity	7/3837	44/35336	0.325383	3	7	1	Capana00g002983, Capana04g000534, Capana04g000600, Capana05g002409, Capana08g002318, Capana08g002395, Capana09g001905
GO:0003905	MF	e	alkylbase DNA N-glycosylase activity	2/3837	11/35336	0.339191	6	2	1	Capana10g000607, Capana11g002071
GO:0070569	MF	e	uridylyltransferase activity	2/3837	11/35336	0.339191	5	2	1	Capana00g003785, Capana02g001150
GO:0004017	MF	e	adenylate kinase activity	2/3837	11/35336	0.339191	7	2	1	Capana06g001357, Capana09g000061
GO:0016701	MF	e	oxidoreductase activity, acting on single donors with incorporation of molecular oxygen	11/3837	76/35336	0.352427	3	11	1	Capana00g003114, Capana01g000948, Capana01g001574, Capana01g001577, Capana01g001578, Capana01g002623, Capana01g003523, Capana03g003732, Capana05g000006, Capana06g001723, Capana06g001725
GO:0070008	MF	e	serine-type exopeptidase activity	11/3837	78/35336	0.359806	5	11	1	Capana01g002698, Capana02g001991, Capana04g000698, Capana05g001636, Capana05g001865, Capana06g000224, Capana06g000554, Capana07g000176, Capana08g002409, Capana08g002410, Capana11g000199
GO:0009001	MF	e	serine O-acetyltransferase activity	1/3837	4/35336	0.368594	7	1	1	Capana10g000169
GO:0045550	MF	e	geranylgeranyl reductase activity	1/3837	4/35336	0.368594	3	1	1	Capana03g000791
GO:0003830	MF	e	beta-1,4-mannosylglycoprotein 4-beta-N-acetylglucosaminyltransferase activity	1/3837	4/35336	0.368594	6	1	1	Capana02g003558
GO:0004316	MF	e	3-oxoacyl-[acyl-carrier-protein] reductase (NADPH) activity	1/3837	4/35336	0.368594	6	1	1	Capana06g000897
GO:0003880	MF	e	protein C-terminal carboxyl O-methyltransferase activity	1/3837	4/35336	0.368594	8	1	1	Capana04g000354
GO:0102148	MF	e	N-acetyl-beta-D-galactosaminidase activity	1/3837	4/35336	0.368594	5	1	1	Capana12g002599
GO:0003855	MF	e	3-dehydroquinate dehydratase activity	1/3837	4/35336	0.368594	5	1	1	Capana06g000006
GO:0004764	MF	e	shikimate 3-dehydrogenase (NADP+) activity	1/3837	4/35336	0.368594	5	1	1	Capana06g000006
GO:0019136	MF	e	deoxynucleoside kinase activity	1/3837	4/35336	0.368594	7	1	1	Capana00g004056
GO:0042973	MF	e	glucan endo-1,3-beta-D-glucosidase activity	1/3837	4/35336	0.368594	7	1	1	Capana02g002209
GO:0003871	MF	e	5-methyltetrahydropteroyltriglutamate-homocysteine S-methyltransferase activity	1/3837	4/35336	0.368594	6	1	1	Capana00g004772
GO:0016412	MF	e	serine O-acyltransferase activity	1/3837	4/35336	0.368594	6	1	1	Capana10g000169
GO:0004359	MF	e	glutaminase activity	1/3837	4/35336	0.368594	5	1	1	Capana06g000494
GO:0004148	MF	e	dihydrolipoyl dehydrogenase activity	1/3837	4/35336	0.368594	5	1	1	Capana05g002227
GO:0016603	MF	e	glutaminyl-peptide cyclotransferase activity	1/3837	4/35336	0.368594	5	1	1	Capana03g002145
GO:0016630	MF	e	protochlorophyllide reductase activity	1/3837	4/35336	0.368594	5	1	1	Capana10g000065
GO:0004623	MF	e	phospholipase A2 activity	1/3837	4/35336	0.368594	6	1	1	Capana07g000976
GO:0004618	MF	e	phosphoglycerate kinase activity	1/3837	4/35336	0.368594	5	1	1	Capana07g002456
GO:0047134	MF	e	protein-disulfide reductase (NAD(P)) activity	1/3837	4/35336	0.368594	6	1	1	Capana04g002491
GO:0003933	MF	e	GTP cyclohydrolase activity	1/3837	4/35336	0.368594	6	1	1	Capana06g000209
GO:0004549	MF	e	tRNA-specific ribonuclease activity	1/3837	4/35336	0.368594	6	1	1	Capana09g002105
GO:0047443	MF	e	4-hydroxy-4-methyl-2-oxoglutarate aldolase activity	1/3837	4/35336	0.368594	5	1	1	Capana10g000206
GO:0004563	MF	e	beta-N-acetylhexosaminidase activity	1/3837	4/35336	0.368594	6	1	1	Capana12g002599
GO:0048487	MF	e	beta-tubulin binding	1/3837	4/35336	0.368594	5	1	1	Capana01g002750
GO:0008428	MF	e	ribonuclease inhibitor activity	1/3837	4/35336	0.368594	4	1	1	Capana10g000206
GO:0003849	MF	e	3-deoxy-7-phosphoheptulonate synthase activity	1/3837	4/35336	0.368594	4	1	1	Capana04g000998
GO:0016530	MF	e	metallochaperone activity	1/3837	4/35336	0.368594	2	1	1	Capana11g000173
GO:0004797	MF	e	thymidine kinase activity	1/3837	4/35336	0.368594	8	1	1	Capana00g004056
GO:0015929	MF	e	hexosaminidase activity	1/3837	4/35336	0.368594	5	1	1	Capana12g002599
GO:0005337	MF	e	nucleoside transmembrane transporter activity	1/3837	4/35336	0.368594	4	1	1	Capana07g000416
GO:0042085	MF	e	5-methyltetrahydropteroyltri-L-glutamate-dependent methyltransferase activity	1/3837	4/35336	0.368594	5	1	1	Capana00g004772
GO:0033743	MF	e	peptide-methionine (R)-S-oxide reductase activity	1/3837	4/35336	0.368594	5	1	1	Capana00g002120
GO:0004019	MF	e	adenylosuccinate synthase activity	1/3837	4/35336	0.368594	4	1	1	Capana02g002667
GO:0033612	MF	e	receptor serine/threonine kinase binding	1/3837	4/35336	0.368594	4	1	1	Capana02g002379
GO:0008169	MF	e	C-methyltransferase activity	1/3837	4/35336	0.368594	5	1	1	Capana07g001922
GO:0004312	MF	e	fatty acid synthase activity	2/3837	12/35336	0.380288	5	2	1	Capana05g000387, Capana06g000897
GO:0005451	MF	e	monovalent cation:proton antiporter activity	2/3837	12/35336	0.380288	8	2	1	Capana06g002611, Capana09g001388
GO:0003747	MF	e	translation release factor activity	2/3837	12/35336	0.380288	7	2	1	Capana04g001862, Capana08g001608
GO:0102229	MF	e	amylopectin maltohydrolase activity	2/3837	12/35336	0.380288	5	2	1	Capana01g000793, Capana12g001284
GO:0016161	MF	e	beta-amylase activity	2/3837	12/35336	0.380288	6	2	1	Capana01g000793, Capana12g001284
GO:0051139	MF	e	metal ion:proton antiporter activity	2/3837	12/35336	0.380288	8	2	1	Capana06g002611, Capana09g001388
GO:0015491	MF	e	cation:cation antiporter activity	2/3837	12/35336	0.380288	7	2	1	Capana06g002611, Capana09g001388
GO:0008079	MF	e	translation termination factor activity	2/3837	12/35336	0.380288	6	2	1	Capana04g001862, Capana08g001608
GO:0004499	MF	e	N,N-dimethylaniline monooxygenase activity	5/3837	32/35336	0.387301	5	5	1	Capana00g003014, Capana03g003547, Capana06g001405, Capana08g000749, Capana08g002818
GO:0000977	MF	e	RNA polymerase II transcription regulatory region sequence-specific DNA binding	8/3837	57/35336	0.395849	8	8	1	Capana00g002784, Capana01g001334, Capana01g001335, Capana02g002884, Capana02g003248, Capana02g003249, Capana08g000623, Capana11g002006
GO:0009678	MF	e	pyrophosphate hydrolysis-driven proton transmembrane transporter activity	5/3837	33/35336	0.398338	7	5	1	Capana00g004904, Capana06g001128, Capana07g000909, Capana07g001334, Capana09g000053
GO:0046943	MF	e	carboxylic acid transmembrane transporter activity	3/3837	16/35336	0.407072	4	3	1	Capana06g002727, Capana10g002472, Capana12g002781
GO:0005342	MF	e	organic acid transmembrane transporter activity	3/3837	16/35336	0.407072	3	3	1	Capana06g002727, Capana10g002472, Capana12g002781
GO:0004568	MF	e	chitinase activity	3/3837	17/35336	0.420551	5	3	1	Capana00g003222, Capana02g002478, Capana02g002479
GO:0003887	MF	e	DNA-directed DNA polymerase activity	5/3837	35/35336	0.423794	6	5	1	Capana02g003081, Capana03g001298, Capana03g001536, Capana08g000709, Capana08g001732
GO:0050660	MF	e	flavin adenine dinucleotide binding	26/3837	206/35336	0.430641	5	26	1	Capana00g000659, Capana00g003014, Capana00g003808, Capana00g005082, Capana01g000129, Capana01g000349, Capana01g000397, Capana01g003205, Capana02g001352, Capana02g001353, Capana02g001415, Capana02g003105, Capana03g000176, Capana03g000791, Capana03g001970, Capana03g003398, Capana03g003547, Capana03g003879, Capana04g000295, Capana04g001897, Capana05g002227, Capana06g001405, Capana08g000749, Capana08…
GO:0004421	MF	e	hydroxymethylglutaryl-CoA synthase activity	1/3837	5/35336	0.437164	5	1	1	Capana01g004441
GO:0016801	MF	e	hydrolase activity, acting on ether bonds	1/3837	5/35336	0.437164	3	1	1	Capana12g000261
GO:0003727	MF	e	single-stranded RNA binding	1/3837	5/35336	0.437164	5	1	1	Capana09g001445
GO:0052866	MF	e	phosphatidylinositol phosphate phosphatase activity	1/3837	5/35336	0.437164	6	1	1	Capana02g002451
GO:0015018	MF	e	galactosylgalactosylxylosylprotein 3-beta-glucuronosyltransferase activity	1/3837	5/35336	0.437164	6	1	1	Capana09g002099
GO:0016855	MF	e	racemase and epimerase activity, acting on amino acids and derivatives	1/3837	5/35336	0.437164	4	1	1	Capana03g000421
GO:0010340	MF	e	carboxyl-O-methyltransferase activity	1/3837	5/35336	0.437164	6	1	1	Capana04g000354
GO:0004834	MF	e	tryptophan synthase activity	1/3837	5/35336	0.437164	5	1	1	Capana10g000588
GO:0016802	MF	e	trialkylsulfonium hydrolase activity	1/3837	5/35336	0.437164	4	1	1	Capana12g000261
GO:0051998	MF	e	protein carboxyl O-methyltransferase activity	1/3837	5/35336	0.437164	7	1	1	Capana04g000354
GO:0004013	MF	e	adenosylhomocysteinase activity	1/3837	5/35336	0.437164	5	1	1	Capana12g000261
GO:0005085	MF	e	guanyl-nucleotide exchange factor activity	6/3837	40/35336	0.439393	5	6	1	Capana06g002333, Capana08g000926, Capana09g000092, Capana09g002326, Capana12g000456, Capana12g001205
GO:0051287	MF	e	NAD binding	15/3837	115/35336	0.451391	5	15	1	Capana00g001732, Capana00g004727, Capana02g003305, Capana03g000163, Capana03g000286, Capana03g000846, Capana04g000059, Capana05g000599, Capana06g000897, Capana07g000319, Capana08g002743, Capana08g002744, Capana12g000261, Capana12g000555, Capana12g001239
GO:0016861	MF	e	intramolecular oxidoreductase activity, interconverting aldoses and ketoses	3/3837	19/35336	0.453651	4	3	1	Capana04g002217, Capana08g001259, Capana11g002394
GO:0016866	MF	e	intramolecular transferase activity	11/3837	82/35336	0.474563	3	11	1	Capana02g002167, Capana02g002345, Capana03g001459, Capana03g001893, Capana03g002431, Capana06g001004, Capana09g000401, Capana09g000407, Capana10g000708, Capana11g000245, Capana11g001999
GO:0019104	MF	e	DNA N-glycosylase activity	3/3837	21/35336	0.492294	5	3	1	Capana01g003032, Capana10g000607, Capana11g002071
GO:0016755	MF	e	aminoacyltransferase activity	1/3837	6/35336	0.498289	4	1	1	Capana03g002145
GO:0004779	MF	e	sulfate adenylyltransferase activity	1/3837	6/35336	0.498289	6	1	1	Capana04g002873
GO:0015924	MF	e	mannosyl-oligosaccharide mannosidase activity	1/3837	6/35336	0.498289	7	1	1	Capana00g004913
GO:0004571	MF	e	mannosyl-oligosaccharide 1,2-alpha-mannosidase activity	1/3837	6/35336	0.498289	8	1	1	Capana00g004913
GO:0004124	MF	e	cysteine synthase activity	1/3837	6/35336	0.498289	4	1	1	Capana08g000942
GO:0050897	MF	e	cobalt ion binding	1/3837	6/35336	0.498289	6	1	1	Capana01g001797
GO:0004781	MF	e	sulfate adenylyltransferase (ATP) activity	1/3837	6/35336	0.498289	7	1	1	Capana04g002873
GO:0043178	MF	e	alcohol binding	1/3837	6/35336	0.498289	3	1	1	Capana03g003881
GO:0005375	MF	e	copper ion transmembrane transporter activity	1/3837	6/35336	0.498289	8	1	1	Capana06g002664
GO:0019238	MF	e	cyclohydrolase activity	1/3837	6/35336	0.498289	5	1	1	Capana06g000209
GO:0022804	MF	e	active transmembrane transporter activity	60/3837	514/35336	0.521045	3	60	1	Capana00g000246, Capana00g000516, Capana00g001227, Capana00g001228, Capana00g001649, Capana00g001990, Capana00g004071, Capana00g004073, Capana00g004514, Capana00g004904, Capana01g000154, Capana01g000428, Capana01g002604, Capana01g002821, Capana01g003233, Capana02g002188, Capana02g002978, Capana02g003380, Capana02g003433, Capana03g000352, Capana03g001105, Capana03g002381, Capana03g003225, Capana03…
GO:0016903	MF	e	oxidoreductase activity, acting on the aldehyde or oxo group of donors	13/3837	102/35336	0.522934	3	13	1	Capana00g000397, Capana03g001380, Capana04g000059, Capana04g000804, Capana05g000599, Capana06g000595, Capana06g001782, Capana07g000220, Capana07g000319, Capana09g000016, Capana09g000320, Capana09g000321, Capana12g000555
GO:0005200	MF	e	structural constituent of cytoskeleton	4/3837	28/35336	0.538491	2	4	1	Capana00g004468, Capana02g003379, Capana06g000379, Capana06g002647
GO:0071949	MF	e	FAD binding	14/3837	113/35336	0.546269	6	14	1	Capana00g000659, Capana00g003808, Capana01g000129, Capana01g000397, Capana01g003205, Capana02g001352, Capana02g001353, Capana02g001415, Capana02g003105, Capana03g000791, Capana03g001970, Capana04g000295, Capana04g001897, Capana08g000836
GO:0008172	MF	e	S-methyltransferase activity	1/3837	7/35336	0.552777	5	1	1	Capana00g004772
GO:0004462	MF	e	lactoylglutathione lyase activity	1/3837	7/35336	0.552777	4	1	1	Capana02g002618
GO:0004602	MF	e	glutathione peroxidase activity	1/3837	7/35336	0.552777	5	1	1	Capana01g003980
GO:0003989	MF	e	acetyl-CoA carboxylase activity	1/3837	7/35336	0.552777	5	1	1	Capana00g004724
GO:0016421	MF	e	CoA carboxylase activity	1/3837	7/35336	0.552777	4	1	1	Capana00g004724
GO:0008883	MF	e	glutamyl-tRNA reductase activity	1/3837	7/35336	0.552777	5	1	1	Capana04g000804
GO:0016149	MF	e	translation release factor activity, codon specific	1/3837	7/35336	0.552777	8	1	1	Capana08g001608
GO:0004645	MF	e	1,4-alpha-oligoglucan phosphorylase activity	1/3837	7/35336	0.552777	5	1	1	Capana06g000722
GO:0004420	MF	e	hydroxymethylglutaryl-CoA reductase (NADPH) activity	1/3837	7/35336	0.552777	5	1	1	Capana04g000039
GO:0016885	MF	e	ligase activity, forming carbon-carbon bonds	1/3837	7/35336	0.552777	3	1	1	Capana00g004724
GO:0052736	MF	e	beta-glucanase activity	1/3837	7/35336	0.552777	5	1	1	Capana11g000143
GO:0034061	MF	e	DNA polymerase activity	5/3837	37/35336	0.593308	5	5	1	Capana02g003081, Capana03g001298, Capana03g001536, Capana08g000709, Capana08g001732
GO:0022853	MF	e	active ion transmembrane transporter activity	28/3837	237/35336	0.600906	4	28	1	Capana00g000246, Capana00g000516, Capana00g001990, Capana00g004071, Capana00g004073, Capana00g004904, Capana01g002821, Capana02g002978, Capana03g000352, Capana03g003225, Capana03g003794, Capana04g001130, Capana04g002393, Capana05g002400, Capana06g000100, Capana06g001128, Capana06g002611, Capana07g000754, Capana07g000909, Capana07g001334, Capana08g002522, Capana09g000053, Capana09g001388, Capana09…
GO:0015173	MF	e	aromatic amino acid transmembrane transporter activity	1/3837	8/35336	0.601349	6	1	1	Capana10g002472
GO:0004325	MF	e	ferrochelatase activity	1/3837	8/35336	0.601349	3	1	1	Capana08g000413
GO:0004372	MF	e	glycine hydroxymethyltransferase activity	1/3837	8/35336	0.601349	5	1	1	Capana05g002317
GO:0016413	MF	e	O-acetyltransferase activity	1/3837	8/35336	0.601349	6	1	1	Capana10g000169
GO:0003918	MF	e	DNA topoisomerase type II (double strand cut, ATP-hydrolyzing) activity	1/3837	8/35336	0.601349	5	1	1	Capana01g002631
GO:0016831	MF	e	carboxy-lyase activity	11/3837	89/35336	0.608831	4	11	1	Capana00g001679, Capana00g003785, Capana02g000541, Capana03g001534, Capana03g001639, Capana05g001337, Capana06g000742, Capana07g001847, Capana08g000129, Capana10g001514, Capana11g002156
GO:0016740	MF	e	transferase activity	605/3837	5480/35336	0.63669	2	605	1	Capana00g000271, Capana00g000321, Capana00g000395, Capana00g000452, Capana00g000679, Capana00g000734, Capana00g001177, Capana00g002030, Capana00g002091, Capana00g002178, Capana00g002452, Capana00g002634, Capana00g002844, Capana00g002894, Capana00g002983, Capana00g003133, Capana00g003376, Capana00g003436, Capana00g003486, Capana00g003537, Capana00g003671, Capana00g003785, Capana00g003959, Capana00…
GO:0008312	MF	e	7S RNA binding	2/3837	13/35336	0.644599	5	2	1	Capana04g000121, Capana10g001247
GO:0004611	MF	e	phosphoenolpyruvate carboxykinase activity	2/3837	13/35336	0.644599	5	2	1	Capana05g001337, Capana07g001847
GO:0008374	MF	e	O-acyltransferase activity	6/3837	49/35336	0.649721	5	6	1	Capana01g001121, Capana06g002600, Capana07g002331, Capana08g001071, Capana09g000580, Capana10g000169
GO:0008289	MF	e	lipid binding	25/3837	213/35336	0.658482	2	25	1	Capana00g000198, Capana01g003206, Capana02g002099, Capana02g002164, Capana03g000143, Capana03g001526, Capana03g003539, Capana04g000931, Capana06g000094, Capana06g000568, Capana07g001327, Capana07g002334, Capana08g000516, Capana08g000630, Capana08g001084, Capana08g001266, Capana08g001725, Capana08g002006, Capana08g002517, Capana10g001268, Capana10g001556, Capana10g001664, Capana12g002497, Capana12…
GO:0015171	MF	e	amino acid transmembrane transporter activity	2/3837	14/35336	0.658825	5	2	1	Capana06g002727, Capana10g002472
GO:0004040	MF	e	amidase activity	2/3837	14/35336	0.658825	5	2	1	Capana08g002154, Capana08g002155
GO:0031420	MF	e	alkali metal ion binding	2/3837	15/35336	0.674154	5	2	1	Capana08g002208, Capana09g002320
GO:0030955	MF	e	potassium ion binding	2/3837	15/35336	0.674154	6	2	1	Capana08g002208, Capana09g002320
GO:0004559	MF	e	alpha-mannosidase activity	2/3837	15/35336	0.674154	6	2	1	Capana00g004913, Capana02g002564
GO:0004097	MF	e	catechol oxidase activity	2/3837	15/35336	0.674154	5	2	1	Capana01g001179, Capana02g003208
GO:0004743	MF	e	pyruvate kinase activity	2/3837	15/35336	0.674154	5	2	1	Capana08g002208, Capana09g002320
GO:0061650	MF	e	ubiquitin-like protein conjugating enzyme activity	2/3837	16/35336	0.690178	4	2	1	Capana01g003678, Capana11g000905
GO:0061631	MF	e	ubiquitin conjugating enzyme activity	2/3837	16/35336	0.690178	5	2	1	Capana01g003678, Capana11g000905
GO:0140103	MF	e	catalytic activity, acting on a glycoprotein	2/3837	16/35336	0.690178	3	2	1	Capana02g003558, Capana08g002679
GO:0008134	MF	e	transcription factor binding	2/3837	17/35336	0.706566	3	2	1	Capana02g003249, Capana11g002006
GO:0005315	MF	e	inorganic phosphate transmembrane transporter activity	2/3837	17/35336	0.706566	5	2	1	Capana03g004482, Capana03g004483
GO:0016627	MF	e	oxidoreductase activity, acting on the CH-CH group of donors	9/3837	76/35336	0.713018	3	9	1	Capana01g001797, Capana02g000610, Capana03g000791, Capana05g000387, Capana07g000855, Capana07g000856, Capana08g000082, Capana08g002636, Capana10g000065
GO:0016744	MF	e	transketolase or transaldolase activity	3/3837	22/35336	0.726565	3	3	1	Capana01g002020, Capana02g000066, Capana02g000067
GO:0005484	MF	e	SNAP receptor activity	3/3837	22/35336	0.726565	3	3	1	Capana06g000776, Capana06g002232, Capana08g002552
GO:0003697	MF	e	single-stranded DNA binding	3/3837	23/35336	0.733045	5	3	1	Capana05g002498, Capana08g002735, Capana11g001628
GO:0046912	MF	e	acyltransferase, acyl groups converted into alkyl on transfer	3/3837	24/35336	0.740404	4	3	1	Capana00g000679, Capana01g004441, Capana03g001353
GO:0016799	MF	e	hydrolase activity, hydrolyzing N-glycosyl compounds	3/3837	24/35336	0.740404	4	3	1	Capana01g003032, Capana10g000607, Capana11g002071
GO:0016615	MF	e	malate dehydrogenase activity	3/3837	25/35336	0.748475	4	3	1	Capana01g003447, Capana03g003831, Capana12g001239
GO:0140657	MF	e	ATP-dependent activity	74/3837	659/35336	0.751935	1	74	1	Capana00g001277, Capana00g001340, Capana00g001990, Capana00g002205, Capana00g003271, Capana00g004217, Capana00g004305, Capana00g004377, Capana00g004601, Capana00g004674, Capana00g004904, Capana01g000154, Capana01g002391, Capana01g002392, Capana01g002631, Capana01g003233, Capana01g003347, Capana02g001414, Capana02g001557, Capana02g002393, Capana02g002681, Capana02g002978, Capana02g003380, Capana02…
GO:0051087	MF	e	chaperone binding	3/3837	26/35336	0.757108	3	3	1	Capana01g000326, Capana03g002377, Capana03g002556
GO:0070566	MF	e	adenylyltransferase activity	4/3837	32/35336	0.773397	5	4	1	Capana01g002934, Capana04g002873, Capana05g000552, Capana08g002556
GO:0008757	MF	e	S-adenosylmethionine-dependent methyltransferase activity	15/3837	128/35336	0.775177	5	15	1	Capana00g003671, Capana00g004655, Capana00g004656, Capana00g005055, Capana02g002078, Capana02g003073, Capana02g003075, Capana03g001811, Capana04g000012, Capana04g000354, Capana04g001909, Capana07g001922, Capana10g000692, Capana12g000016, Capana12g001109
GO:0042803	MF	e	protein homodimerization activity	4/3837	33/35336	0.777807	4	4	1	Capana00g001177, Capana02g001584, Capana03g001247, Capana05g002211
GO:0003993	MF	e	acid phosphatase activity	4/3837	34/35336	0.78277	6	4	1	Capana00g000799, Capana03g000238, Capana03g001595, Capana06g001249
GO:0009055	MF	e	electron transfer activity	39/3837	346/35336	0.79436	3	39	1	Capana00g000447, Capana00g000516, Capana00g000668, Capana00g004155, Capana00g004773, Capana01g000035, Capana01g002836, Capana01g003958, Capana01g003959, Capana01g004197, Capana02g002133, Capana02g003334, Capana02g003335, Capana02g003382, Capana02g003518, Capana02g003634, Capana03g000845, Capana04g000129, Capana04g000944, Capana05g000007, Capana05g000311, Capana05g001819, Capana05g001874, Capana05…
GO:0019205	MF	e	nucleobase-containing compound kinase activity	6/3837	50/35336	0.818532	5	6	1	Capana00g004056, Capana02g003629, Capana06g000891, Capana06g001357, Capana09g000061, Capana09g002205
GO:0140097	MF	e	catalytic activity, acting on DNA	23/3837	204/35336	0.821385	3	23	1	Capana00g002205, Capana01g000397, Capana01g002631, Capana01g003032, Capana01g003347, Capana02g001618, Capana02g002393, Capana02g003081, Capana03g000333, Capana03g000732, Capana03g001298, Capana03g001536, Capana04g000012, Capana05g002498, Capana06g001324, Capana08g000709, Capana08g001732, Capana08g002606, Capana10g000607, Capana10g002315, Capana11g002071, Capana12g000016, Capana12g001109
GO:0019829	MF	e	ATPase-coupled cation transmembrane transporter activity	7/3837	59/35336	0.832909	6	7	1	Capana00g001990, Capana00g004904, Capana02g002978, Capana07g000754, Capana07g000909, Capana07g001334, Capana09g000053
GO:0016702	MF	e	oxidoreductase activity, acting on single donors with incorporation of molecular oxygen, incorporation of two atoms of oxygen	7/3837	59/35336	0.832909	4	7	1	Capana00g003114, Capana01g000948, Capana01g001574, Capana01g001577, Capana01g001578, Capana01g002623, Capana03g003732
GO:0008168	MF	e	methyltransferase activity	59/3837	537/35336	0.888959	4	59	1	Capana00g003133, Capana00g003671, Capana00g004655, Capana00g004656, Capana00g004772, Capana00g005055, Capana01g001464, Capana01g002641, Capana01g003955, Capana01g004297, Capana02g002070, Capana02g002078, Capana02g002219, Capana02g002729, Capana02g002908, Capana02g003073, Capana02g003075, Capana02g003576, Capana03g001641, Capana03g001810, Capana03g001811, Capana03g001971, Capana03g002188, Capana03…
GO:0004175	MF	e	endopeptidase activity	60/3837	545/35336	0.889655	4	60	1	Capana00g001653, Capana00g001734, Capana00g002203, Capana00g002334, Capana01g000461, Capana01g000463, Capana01g000466, Capana01g000467, Capana01g000468, Capana01g001340, Capana01g001341, Capana01g002069, Capana01g002649, Capana01g002653, Capana01g002960, Capana01g002961, Capana01g002963, Capana01g004427, Capana01g004437, Capana01g004438, Capana02g001610, Capana02g001615, Capana02g002996, Capana02…
GO:0016614	MF	e	oxidoreductase activity, acting on CH-OH group of donors	20/3837	183/35336	0.90559	3	20	1	Capana00g002881, Capana00g004727, Capana00g005082, Capana01g000349, Capana01g003205, Capana01g003447, Capana02g003305, Capana03g000176, Capana03g000286, Capana03g000846, Capana03g003398, Capana03g003831, Capana03g003879, Capana04g000039, Capana06g000006, Capana06g000897, Capana08g000836, Capana08g002743, Capana08g002744, Capana12g001239
GO:0016788	MF	e	hydrolase activity, acting on ester bonds	107/3837	976/35336	0.916876	3	107	1	Capana00g000601, Capana00g000602, Capana00g000742, Capana00g000799, Capana00g001202, Capana00g001331, Capana00g002279, Capana00g002281, Capana00g002620, Capana00g002931, Capana00g003007, Capana00g003163, Capana00g003266, Capana00g004152, Capana00g004572, Capana00g004573, Capana00g004633, Capana01g000524, Capana01g000582, Capana01g000791, Capana01g002355, Capana01g002516, Capana01g002814, Capana01…
GO:0015923	MF	e	mannosidase activity	2/3837	18/35336	1	5	2	1	Capana00g004913, Capana02g002564
GO:0004930	MF	e	G protein-coupled receptor activity	1/3837	9/35336	1	4	1	1	Capana03g000037
GO:0003755	MF	e	peptidyl-prolyl cis-trans isomerase activity	8/3837	73/35336	1	4	8	1	Capana00g003074, Capana02g003129, Capana02g003486, Capana03g002492, Capana03g003222, Capana05g000184, Capana05g000185, Capana08g002432
GO:0005102	MF	e	signaling receptor binding	1/3837	9/35336	1	3	1	1	Capana02g002379
GO:0016538	MF	e	cyclin-dependent protein serine/threonine kinase regulator activity	3/3837	27/35336	1	5	3	1	Capana04g000600, Capana08g002318, Capana08g002395
GO:0052726	MF	e	inositol-1,3,4-trisphosphate 5-kinase activity	1/3837	9/35336	1	6	1	1	Capana03g001689
GO:0004739	MF	e	pyruvate dehydrogenase (acetyl-transferring) activity	1/3837	9/35336	1	5	1	1	Capana09g000016
GO:0047325	MF	e	inositol tetrakisphosphate 1-kinase activity	1/3837	9/35336	1	6	1	1	Capana03g001689
GO:0005351	MF	e	carbohydrate:proton symporter activity	1/3837	9/35336	1	8	1	1	Capana08g002522
GO:0005402	MF	e	carbohydrate:cation symporter activity	1/3837	9/35336	1	7	1	1	Capana08g002522
GO:0008409	MF	e	5'-3' exonuclease activity	1/3837	9/35336	1	6	1	1	Capana02g001618
GO:0016160	MF	e	amylase activity	2/3837	18/35336	1	5	2	1	Capana01g000793, Capana12g001284
GO:0033926	MF	e	glycopeptide alpha-N-acetylgalactosaminidase activity	1/3837	9/35336	1	5	1	1	Capana08g002679
GO:0004738	MF	e	pyruvate dehydrogenase activity	1/3837	9/35336	1	4	1	1	Capana09g000016
GO:0030674	MF	e	protein-macromolecule adaptor activity	3/3837	27/35336	1	2	3	1	Capana06g000776, Capana06g002232, Capana08g002552
GO:0052725	MF	e	inositol-1,3,4-trisphosphate 6-kinase activity	1/3837	9/35336	1	6	1	1	Capana03g001689
GO:0004550	MF	e	nucleoside diphosphate kinase activity	1/3837	9/35336	1	6	1	1	Capana06g000891
GO:0045184	BP	p	establishment of protein localization	16/3837	519/35336	5.4181e-11	4	16	1.36183e-08	Capana00g000323, Capana01g004089, Capana02g002226, Capana02g002539, Capana02g003268, Capana03g002199, Capana04g000121, Capana06g000776, Capana06g002232, Capana06g002727, Capana07g001670, Capana07g001679, Capana08g002552, Capana10g001247, Capana11g002170, Capana12g001223
GO:0033036	BP	p	macromolecule localization	17/3837	533/35336	6.14041e-11	2	17	1.41991e-08	Capana00g000323, Capana01g002614, Capana01g004089, Capana02g002226, Capana02g002539, Capana02g003268, Capana03g002199, Capana04g000121, Capana06g000776, Capana06g002232, Capana06g002727, Capana07g001670, Capana07g001679, Capana08g002552, Capana10g001247, Capana11g002170, Capana12g001223
GO:0008104	BP	p	protein localization	17/3837	528/35336	1.21025e-10	3	17	2.49874e-08	Capana00g000323, Capana01g002614, Capana01g004089, Capana02g002226, Capana02g002539, Capana02g003268, Capana03g002199, Capana04g000121, Capana06g000776, Capana06g002232, Capana06g002727, Capana07g001670, Capana07g001679, Capana08g002552, Capana10g001247, Capana11g002170, Capana12g001223
GO:0015031	BP	p	protein transport	16/3837	506/35336	2.06122e-10	5	16	3.80967e-08	Capana00g000323, Capana01g004089, Capana02g002226, Capana02g002539, Capana02g003268, Capana03g002199, Capana04g000121, Capana06g000776, Capana06g002232, Capana06g002727, Capana07g001670, Capana07g001679, Capana08g002552, Capana10g001247, Capana11g002170, Capana12g001223
GO:0051641	BP	p	cellular localization	16/3837	487/35336	1.04642e-09	2	16	1.47546e-07	Capana00g000323, Capana01g002614, Capana01g004089, Capana02g002226, Capana02g003153, Capana02g003268, Capana04g000121, Capana06g000776, Capana06g002232, Capana06g002727, Capana07g001679, Capana08g002552, Capana10g001247, Capana11g001485, Capana11g002170, Capana12g001223
GO:0046907	BP	p	intracellular transport	14/3837	430/35336	7.89817e-09	4	14	9.71475e-07	Capana00g000323, Capana01g004089, Capana02g002226, Capana02g003153, Capana02g003268, Capana04g000121, Capana06g000776, Capana06g002232, Capana06g002727, Capana07g001679, Capana08g002552, Capana10g001247, Capana11g001485, Capana11g002170
GO:0051649	BP	p	establishment of localization in cell	15/3837	441/35336	1.20818e-08	3	15	1.41151e-06	Capana00g000323, Capana01g004089, Capana02g002226, Capana02g003153, Capana02g003268, Capana03g004090, Capana04g000121, Capana06g000776, Capana06g002232, Capana06g002727, Capana07g001679, Capana08g002552, Capana10g001247, Capana11g001485, Capana11g002170
GO:0016192	BP	p	vesicle-mediated transport	9/3837	343/35336	1.41596e-08	4	9	1.60504e-06	Capana00g000684, Capana02g002699, Capana06g000776, Capana06g002232, Capana07g001679, Capana08g001130, Capana08g002552, Capana10g000024, Capana12g001223
GO:0006508	BP	p	proteolysis	5/3837	272/35336	2.05394e-08	5	5	2.28081e-06	Capana01g004450, Capana06g000667, Capana10g002505, Capana11g000905, Capana11g001241
GO:0016070	BP	p	RNA metabolic process	54/3837	946/35336	3.03589e-08	6	54	3.191e-06	Capana00g001385, Capana00g004633, Capana01g000039, Capana01g000456, Capana01g000525, Capana01g000920, Capana01g002672, Capana01g003019, Capana02g001271, Capana02g001734, Capana02g002078, Capana02g002167, Capana02g002345, Capana02g002460, Capana02g002506, Capana02g002664, Capana02g003081, Capana03g001139, Capana03g002188, Capana04g000204, Capana04g000583, Capana04g000709, Capana04g001909, Capana05…
GO:0022904	BP	p	respiratory electron transport chain	0/3837	150/35336	4.79535e-08	5	0	4.77964e-06
GO:0016071	BP	p	mRNA metabolic process	4/3837	230/35336	1.77253e-07	7	4	1.62651e-05	Capana00g001385, Capana06g001464, Capana10g001910, Capana11g000352
GO:0006886	BP	p	intracellular protein transport	12/3837	348/35336	5.80232e-07	6	12	4.53287e-05	Capana00g000323, Capana01g004089, Capana02g002226, Capana02g003268, Capana04g000121, Capana06g000776, Capana06g002232, Capana06g002727, Capana07g001679, Capana08g002552, Capana10g001247, Capana11g002170
GO:0019646	BP	p	aerobic electron transport chain	0/3837	121/35336	1.31056e-06	7	0	9.83944e-05
GO:0022900	BP	p	electron transport chain	7/3837	254/35336	2.27444e-06	4	7	0.000147736	Capana01g000364, Capana01g002836, Capana02g002133, Capana03g003930, Capana06g000621, Capana10g000690, Capana12g001382
GO:0006122	BP	p	mitochondrial electron transport, ubiquinol to cytochrome c	0/3837	117/35336	3.24095e-06	8	0	0.00019722
GO:0051603	BP	p	proteolysis involved in cellular protein catabolic process	4/3837	201/35336	3.35638e-06	6	4	0.000202117	Capana06g000667, Capana10g002505, Capana11g000905, Capana11g001241
GO:0019941	BP	p	modification-dependent protein catabolic process	4/3837	184/35336	1.35413e-05	7	4	0.00063131	Capana06g000667, Capana10g002505, Capana11g000905, Capana11g001241
GO:0043632	BP	p	modification-dependent macromolecule catabolic process	4/3837	185/35336	1.37233e-05	6	4	0.000634674	Capana06g000667, Capana10g002505, Capana11g000905, Capana11g001241
GO:0006397	BP	p	mRNA processing	3/3837	167/35336	1.46425e-05	8	3	0.000671812	Capana00g001385, Capana06g001464, Capana11g000352
GO:0071705	BP	p	nitrogen compound transport	33/3837	581/35336	1.53437e-05	4	33	0.000682322	Capana00g000323, Capana00g003510, Capana00g003980, Capana00g004312, Capana01g004089, Capana01g004403, Capana02g002226, Capana02g002539, Capana02g003268, Capana03g002199, Capana04g000121, Capana04g002060, Capana05g000955, Capana06g000305, Capana06g000306, Capana06g000488, Capana06g000776, Capana06g001688, Capana06g002232, Capana06g002727, Capana07g001670, Capana07g001679, Capana08g002552, Capana09…
GO:0019538	BP	p	protein metabolic process	95/3837	1291/35336	1.77073e-05	4	95	0.00076967	Capana00g000031, Capana00g000438, Capana00g001177, Capana00g002120, Capana00g002793, Capana00g002794, Capana00g002795, Capana00g002796, Capana00g002797, Capana00g002798, Capana00g002799, Capana00g002800, Capana00g002801, Capana00g002802, Capana00g003678, Capana00g004903, Capana01g000015, Capana01g000169, Capana01g000414, Capana01g000647, Capana01g000694, Capana01g000696, Capana01g002398, Capana01…
GO:0006511	BP	p	ubiquitin-dependent protein catabolic process	4/3837	180/35336	1.93126e-05	8	4	0.000827009	Capana06g000667, Capana10g002505, Capana11g000905, Capana11g001241
GO:0006396	BP	p	RNA processing	24/3837	447/35336	6.24652e-05	7	24	0.00218855	Capana00g001385, Capana00g004633, Capana01g002672, Capana01g003019, Capana02g002078, Capana02g002345, Capana02g002460, Capana02g002506, Capana03g001139, Capana03g002188, Capana04g000204, Capana04g000583, Capana04g001909, Capana06g001464, Capana07g001261, Capana08g000817, Capana08g002672, Capana09g001075, Capana09g001445, Capana09g002105, Capana10g002444, Capana11g000080, Capana11g000352, Capana12…
GO:0090304	BP	p	nucleic acid metabolic process	104/3837	1352/35336	8.47725e-05	5	104	0.00288276	Capana00g001202, Capana00g001385, Capana00g002205, Capana00g004056, Capana00g004305, Capana00g004633, Capana00g004684, Capana00g004834, Capana00g004882, Capana01g000039, Capana01g000397, Capana01g000456, Capana01g000525, Capana01g000920, Capana01g001732, Capana01g002506, Capana01g002507, Capana01g002631, Capana01g002672, Capana01g003019, Capana01g003032, Capana01g003347, Capana01g003678, Capana02…
GO:0006457	BP	p	protein folding	4/3837	162/35336	0.000113394	2	4	0.00368275	Capana01g002750, Capana02g003129, Capana06g001088, Capana08g002432
GO:0045333	BP	p	cellular respiration	3/3837	145/35336	0.000131469	5	3	0.00413054	Capana00g000516, Capana03g001247, Capana12g002196
GO:0009060	BP	p	aerobic respiration	3/3837	145/35336	0.000131469	6	3	0.00413054	Capana00g000516, Capana03g001247, Capana12g002196
GO:0006807	BP	p	nitrogen compound metabolic process	312/3837	3477/35336	0.000133212	2	312	0.00414031	Capana00g000031, Capana00g000332, Capana00g000438, Capana00g000453, Capana00g000469, Capana00g000659, Capana00g000734, Capana00g001177, Capana00g001202, Capana00g001385, Capana00g001679, Capana00g001963, Capana00g002120, Capana00g002205, Capana00g002793, Capana00g002794, Capana00g002795, Capana00g002796, Capana00g002797, Capana00g002798, Capana00g002799, Capana00g002800, Capana00g002801, Capana00…
GO:0070647	BP	p	protein modification by small protein conjugation or removal	3/3837	141/35336	0.000186943	7	3	0.00542002	Capana01g003678, Capana05g000563, Capana06g000667
GO:0006351	BP	p	transcription, DNA-templated	10/3837	247/35336	0.000188449	9	10	0.00542002	Capana01g000039, Capana01g000456, Capana01g000525, Capana01g000920, Capana02g002664, Capana04g000709, Capana07g002082, Capana08g002339, Capana09g001823, Capana11g002252
GO:0097659	BP	p	nucleic acid-templated transcription	10/3837	247/35336	0.000188449	8	10	0.00542002	Capana01g000039, Capana01g000456, Capana01g000525, Capana01g000920, Capana02g002664, Capana04g000709, Capana07g002082, Capana08g002339, Capana09g001823, Capana11g002252
GO:0071702	BP	p	organic substance transport	50/3837	732/35336	0.000238313	4	50	0.00649852	Capana00g000145, Capana00g000198, Capana00g000323, Capana00g002538, Capana00g002540, Capana00g003510, Capana00g003980, Capana00g004312, Capana01g003632, Capana01g004089, Capana01g004359, Capana01g004403, Capana02g002226, Capana02g002539, Capana02g003268, Capana03g001945, Capana03g002199, Capana03g003539, Capana04g000121, Capana06g000094, Capana06g000305, Capana06g000306, Capana06g000488, Capana06…
GO:0010629	BP	p	negative regulation of gene expression	3/3837	135/35336	0.000259483	6	3	0.00696477	Capana09g000243, Capana10g001910, Capana12g002554
GO:0034641	BP	p	cellular nitrogen compound metabolic process	202/3837	2318/35336	0.000481314	3	202	0.0112197	Capana00g000332, Capana00g000438, Capana00g001202, Capana00g001385, Capana00g001679, Capana00g001963, Capana00g002205, Capana00g003537, Capana00g003678, Capana00g003785, Capana00g004056, Capana00g004305, Capana00g004633, Capana00g004684, Capana00g004834, Capana00g004882, Capana00g004903, Capana01g000039, Capana01g000169, Capana01g000397, Capana01g000456, Capana01g000525, Capana01g000535, Capana01…
GO:0015980	BP	p	energy derivation by oxidation of organic compounds	5/3837	159/35336	0.000742304	4	5	0.0159526	Capana00g000516, Capana01g002934, Capana03g001247, Capana08g002556, Capana12g002196
GO:0070646	BP	p	protein modification by small protein removal	1/3837	90/35336	0.000917417	8	1	0.0190093	Capana06g000667
GO:0031047	BP	p	gene silencing by RNA	1/3837	84/35336	0.00125948	7	1	0.0246548	Capana09g000243
GO:0016579	BP	p	protein deubiquitination	1/3837	86/35336	0.0013318	9	1	0.0254938	Capana06g000667
GO:0006399	BP	p	tRNA metabolic process	6/3837	163/35336	0.00144452	8	6	0.0273796	Capana01g003019, Capana04g000204, Capana09g000020, Capana09g001075, Capana09g002105, Capana12g002798
GO:0006002	BP	p	fructose 6-phosphate metabolic process	2/3837	99/35336	0.00177474	5	2	0.0326745	Capana05g002020, Capana07g001325
GO:0044267	BP	p	cellular protein metabolic process	89/3837	1094/35336	0.00258498	5	89	0.0428994	Capana00g000031, Capana00g000438, Capana00g001177, Capana00g002120, Capana00g002793, Capana00g002794, Capana00g002795, Capana00g002796, Capana00g002797, Capana00g002798, Capana00g002799, Capana00g002800, Capana00g002801, Capana00g002802, Capana00g003678, Capana00g004903, Capana01g000015, Capana01g000169, Capana01g000647, Capana01g000694, Capana01g000696, Capana01g002398, Capana01g002678, Capana01…
GO:0008380	BP	p	RNA splicing	2/3837	96/35336	0.00258984	8	2	0.0428994	Capana00g001385, Capana06g001464
GO:0043603	BP	p	cellular amide metabolic process	38/3837	545/35336	0.0027528	4	38	0.0452101	Capana00g000438, Capana00g003678, Capana00g004903, Capana01g000169, Capana01g000694, Capana01g002678, Capana01g003748, Capana02g001588, Capana02g002805, Capana02g003370, Capana03g002500, Capana03g003094, Capana03g003151, Capana03g003888, Capana03g004550, Capana04g000764, Capana05g001829, Capana05g001987, Capana05g002202, Capana06g000145, Capana06g000215, Capana06g000259, Capana06g000813, Capana06…
GO:0006139	BP	p	nucleobase-containing compound metabolic process	147/3837	1692/35336	0.0030144	4	147	0.0485411	Capana00g000332, Capana00g001202, Capana00g001385, Capana00g001679, Capana00g001963, Capana00g002205, Capana00g003785, Capana00g004056, Capana00g004305, Capana00g004633, Capana00g004684, Capana00g004834, Capana00g004882, Capana01g000039, Capana01g000397, Capana01g000456, Capana01g000525, Capana01g000535, Capana01g000920, Capana01g001732, Capana01g001876, Capana01g002003, Capana01g002506, Capana01…
GO:1901564	BP	p	organonitrogen compound metabolic process	201/3837	2219/35336	0.00429942	3	201	0.0666352	Capana00g000031, Capana00g000332, Capana00g000438, Capana00g000453, Capana00g000469, Capana00g000659, Capana00g000734, Capana00g001177, Capana00g001679, Capana00g001963, Capana00g002120, Capana00g002793, Capana00g002794, Capana00g002795, Capana00g002796, Capana00g002797, Capana00g002798, Capana00g002799, Capana00g002800, Capana00g002801, Capana00g002802, Capana00g003222, Capana00g003499, Capana00…
GO:0009892	BP	p	negative regulation of metabolic process	14/3837	254/35336	0.00435906	4	14	0.067379	Capana01g003669, Capana01g003670, Capana02g002672, Capana03g003702, Capana05g000733, Capana05g000818, Capana05g002442, Capana09g000243, Capana09g000310, Capana10g001910, Capana10g002207, Capana11g000348, Capana12g002165, Capana12g002554
GO:0043604	BP	p	amide biosynthetic process	36/3837	499/35336	0.0071926	5	36	0.100679	Capana00g000438, Capana00g003678, Capana00g004903, Capana01g000169, Capana01g000694, Capana01g002678, Capana02g001588, Capana02g002805, Capana02g003370, Capana03g002500, Capana03g003094, Capana03g003151, Capana03g003888, Capana03g004550, Capana04g000764, Capana05g001987, Capana05g002202, Capana06g000145, Capana06g000215, Capana06g000259, Capana06g000813, Capana06g000944, Capana06g002883, Capana07…
GO:0043039	BP	p	tRNA aminoacylation	2/3837	85/35336	0.00769032	9	2	0.106104	Capana09g000020, Capana12g002798
GO:0043038	BP	p	amino acid activation	2/3837	85/35336	0.00769032	7	2	0.106104	Capana09g000020, Capana12g002798
GO:0007015	BP	p	actin filament organization	0/3837	48/35336	0.00838617	5	0	0.114072
GO:0010605	BP	p	negative regulation of macromolecule metabolic process	14/3837	242/35336	0.00915483	5	14	0.122281	Capana01g003669, Capana01g003670, Capana02g002672, Capana03g003702, Capana05g000733, Capana05g000818, Capana05g002442, Capana09g000243, Capana09g000310, Capana10g001910, Capana10g002207, Capana11g000348, Capana12g002165, Capana12g002554
GO:0006518	BP	p	peptide metabolic process	36/3837	490/35336	0.0103498	5	36	0.135367	Capana00g000438, Capana00g003678, Capana00g004903, Capana01g000169, Capana01g000694, Capana01g002678, Capana02g001588, Capana02g002805, Capana02g003370, Capana03g002500, Capana03g003094, Capana03g003151, Capana03g003888, Capana03g004550, Capana04g000764, Capana05g001829, Capana05g001987, Capana05g002202, Capana06g000145, Capana06g000215, Capana06g000259, Capana06g000813, Capana06g000944, Capana06…
GO:0000375	BP	p	RNA splicing, via transesterification reactions	2/3837	81/35336	0.0109252	9	2	0.138506	Capana00g001385, Capana06g001464
GO:0000377	BP	p	RNA splicing, via transesterification reactions with bulged adenosine as nucleophile	2/3837	81/35336	0.0109252	10	2	0.138506	Capana00g001385, Capana06g001464
GO:0006418	BP	p	tRNA aminoacylation for protein translation	2/3837	82/35336	0.0112249	10	2	0.139077	Capana09g000020, Capana12g002798
GO:0043043	BP	p	peptide biosynthetic process	35/3837	477/35336	0.0115716	6	35	0.139077	Capana00g000438, Capana00g003678, Capana00g004903, Capana01g000169, Capana01g000694, Capana01g002678, Capana02g001588, Capana02g002805, Capana02g003370, Capana03g002500, Capana03g003094, Capana03g003151, Capana03g003888, Capana03g004550, Capana04g000764, Capana05g001987, Capana05g002202, Capana06g000145, Capana06g000215, Capana06g000259, Capana06g000813, Capana06g000944, Capana06g002883, Capana07…
GO:0044265	BP	p	cellular macromolecule catabolic process	17/3837	270/35336	0.0137266	5	17	0.158795	Capana00g001202, Capana00g003222, Capana01g003760, Capana02g001271, Capana02g002478, Capana02g002479, Capana04g001112, Capana04g001114, Capana06g000667, Capana08g002058, Capana09g002242, Capana10g001910, Capana10g002505, Capana11g000143, Capana11g000905, Capana11g001241, Capana11g001845
GO:0006412	BP	p	translation	35/3837	474/35336	0.0139101	7	35	0.160445	Capana00g000438, Capana00g003678, Capana00g004903, Capana01g000169, Capana01g000694, Capana01g002678, Capana02g001588, Capana02g002805, Capana02g003370, Capana03g002500, Capana03g003094, Capana03g003151, Capana03g003888, Capana03g004550, Capana04g000764, Capana05g001987, Capana05g002202, Capana06g000145, Capana06g000215, Capana06g000259, Capana06g000813, Capana06g000944, Capana06g002883, Capana07…
GO:0010468	BP	p	regulation of gene expression	95/3837	1105/35336	0.0139324	5	95	0.160445	Capana00g000130, Capana00g001177, Capana00g002415, Capana00g002644, Capana00g002784, Capana00g003240, Capana00g003618, Capana00g004703, Capana00g004742, Capana01g000033, Capana01g000039, Capana01g000456, Capana01g000877, Capana01g001334, Capana01g001335, Capana01g002600, Capana01g002769, Capana01g003669, Capana01g003670, Capana01g004489, Capana02g000097, Capana02g001584, Capana02g001947, Capana02…
GO:0048583	BP	p	regulation of response to stimulus	7/3837	144/35336	0.0155418	3	7	0.177564	Capana01g000318, Capana01g000533, Capana02g003400, Capana03g000381, Capana03g000765, Capana05g002485, Capana10g002459
GO:0070727	BP	p	cellular macromolecule localization	5/3837	120/35336	0.0173608	3	5	0.193537	Capana01g002614, Capana02g003268, Capana04g000121, Capana06g002727, Capana10g001247
GO:0097435	BP	p	supramolecular fiber organization	1/3837	57/35336	0.0184102	4	1	0.20119	Capana01g000187
GO:0090305	BP	p	nucleic acid phosphodiester bond hydrolysis	0/3837	39/35336	0.0186913	6	0	0.202729
GO:0006887	BP	p	exocytosis	0/3837	41/35336	0.0196647	6	0	0.208823
GO:0046488	BP	p	phosphatidylinositol metabolic process	2/3837	73/35336	0.0219427	7	2	0.22856	Capana00g000742, Capana01g004369
GO:0000398	BP	p	mRNA splicing, via spliceosome	2/3837	73/35336	0.0219427	11	2	0.22856	Capana00g001385, Capana06g001464
GO:0034613	BP	p	cellular protein localization	5/3837	115/35336	0.0230055	4	5	0.237068	Capana01g002614, Capana02g003268, Capana04g000121, Capana06g002727, Capana10g001247
GO:0034660	BP	p	ncRNA metabolic process	16/3837	248/35336	0.0237629	7	16	0.242709	Capana00g004633, Capana01g002672, Capana01g003019, Capana02g002078, Capana02g002506, Capana03g001139, Capana03g002188, Capana04g000204, Capana04g001909, Capana08g002672, Capana09g000020, Capana09g001075, Capana09g001445, Capana09g002105, Capana10g002444, Capana12g002798
GO:0006661	BP	p	phosphatidylinositol biosynthetic process	1/3837	54/35336	0.0269461	8	1	0.265828	Capana00g000742
GO:0046483	BP	p	heterocycle metabolic process	173/3837	1855/35336	0.0288474	3	173	0.282655	Capana00g000332, Capana00g000659, Capana00g001202, Capana00g001385, Capana00g001679, Capana00g001963, Capana00g002205, Capana00g003537, Capana00g003785, Capana00g003808, Capana00g004056, Capana00g004305, Capana00g004633, Capana00g004684, Capana00g004834, Capana00g004882, Capana01g000039, Capana01g000129, Capana01g000397, Capana01g000456, Capana01g000525, Capana01g000535, Capana01g000920, Capana01…
GO:0030163	BP	p	protein catabolic process	2/3837	67/35336	0.0306938	5	2	0.289101	Capana11g000905, Capana11g001241
GO:0072594	BP	p	establishment of protein localization to organelle	4/3837	95/35336	0.0316429	6	4	0.289101	Capana02g003268, Capana04g000121, Capana06g002727, Capana10g001247
GO:0033365	BP	p	protein localization to organelle	4/3837	95/35336	0.0316429	5	4	0.289101	Capana02g003268, Capana04g000121, Capana06g002727, Capana10g001247
GO:0006796	BP	p	phosphate-containing compound metabolic process	52/3837	631/35336	0.0329271	4	52	0.289728	Capana00g000332, Capana00g000734, Capana00g000742, Capana00g001963, Capana00g004655, Capana00g004656, Capana01g000696, Capana01g001121, Capana01g001876, Capana01g002003, Capana01g003018, Capana01g003516, Capana01g004369, Capana02g000489, Capana02g002193, Capana02g002621, Capana02g002667, Capana02g002913, Capana02g003646, Capana03g000192, Capana03g001247, Capana03g001689, Capana03g003135, Capana03…
GO:0070085	BP	p	glycosylation	7/3837	132/35336	0.0355183	2	7	0.309234	Capana01g000015, Capana02g003024, Capana02g003558, Capana03g001056, Capana06g001069, Capana07g001368, Capana10g001907
GO:0019637	BP	p	organophosphate metabolic process	47/3837	578/35336	0.0362957	4	47	0.315527	Capana00g000332, Capana00g000734, Capana00g000742, Capana00g001963, Capana00g004655, Capana00g004656, Capana01g001121, Capana01g001876, Capana01g002003, Capana01g003018, Capana01g004369, Capana02g000489, Capana02g002193, Capana02g002621, Capana02g002667, Capana02g002913, Capana02g003646, Capana03g000192, Capana03g001247, Capana03g001689, Capana03g003135, Capana03g003193, Capana03g004090, Capana04…
GO:0044271	BP	p	cellular nitrogen compound biosynthetic process	103/3837	1149/35336	0.0380175	4	103	0.328519	Capana00g000438, Capana00g001679, Capana00g001963, Capana00g003537, Capana00g003678, Capana00g004056, Capana00g004903, Capana01g000039, Capana01g000169, Capana01g000456, Capana01g000525, Capana01g000535, Capana01g000694, Capana01g000920, Capana01g001797, Capana01g001876, Capana01g002003, Capana01g002678, Capana01g003018, Capana02g001588, Capana02g001734, Capana02g002193, Capana02g002664, Capana02…
GO:0051604	BP	p	protein maturation	1/3837	51/35336	0.0396538	5	1	0.33861	Capana01g004450
GO:0006414	BP	p	translational elongation	0/3837	31/35336	0.043637	6	0	0.367551
GO:0015931	BP	p	nucleobase-containing compound transport	0/3837	31/35336	0.043637	5	0	0.367551
GO:0006497	BP	p	protein lipidation	0/3837	31/35336	0.043637	7	0	0.367551
GO:0071310	BP	p	cellular response to organic substance	0/3837	32/35336	0.043776	4	0	0.367551
GO:0016197	BP	p	endosomal transport	0/3837	32/35336	0.043776	5	0	0.367551
GO:0032774	BP	p	RNA biosynthetic process	23/3837	313/35336	0.0444516	7	23	0.367777	Capana01g000039, Capana01g000456, Capana01g000525, Capana01g000920, Capana02g001734, Capana02g002664, Capana02g003081, Capana04g000709, Capana05g000080, Capana05g000360, Capana06g000438, Capana06g000440, Capana06g000447, Capana06g000449, Capana06g000450, Capana06g000781, Capana06g002757, Capana06g002758, Capana07g002082, Capana08g002339, Capana09g001823, Capana11g000699, Capana11g002252
GO:0043412	BP	p	macromolecule modification	62/3837	722/35336	0.0461623	4	62	0.377995	Capana00g000031, Capana00g001177, Capana00g002793, Capana00g002794, Capana00g002795, Capana00g002796, Capana00g002797, Capana00g002798, Capana00g002799, Capana00g002800, Capana00g002801, Capana00g002802, Capana01g000015, Capana01g000647, Capana01g000696, Capana01g002398, Capana01g002836, Capana01g003019, Capana01g003516, Capana01g003678, Capana02g001584, Capana02g002167, Capana02g002345, Capana02…
GO:0090501	BP	p	RNA phosphodiester bond hydrolysis	0/3837	34/35336	0.0464102	7	0	0.378417
GO:0072528	BP	p	pyrimidine-containing compound biosynthetic process	1/3837	46/35336	0.0569711	5	1	0.44337	Capana06g000891
GO:0006486	BP	p	protein glycosylation	7/3837	127/35336	0.0613076	7	7	0.453802	Capana01g000015, Capana02g003024, Capana02g003558, Capana03g001056, Capana06g001069, Capana07g001368, Capana10g001907
GO:0043413	BP	p	macromolecule glycosylation	7/3837	127/35336	0.0613076	5	7	0.453802	Capana01g000015, Capana02g003024, Capana02g003558, Capana03g001056, Capana06g001069, Capana07g001368, Capana10g001907
GO:0015074	BP	p	DNA integration	3/3837	76/35336	0.0618358	7	3	0.457126	Capana02g001517, Capana07g001912, Capana09g000547
GO:0017038	BP	p	protein import	2/3837	62/35336	0.0622912	6	2	0.459905	Capana02g003268, Capana06g002727
GO:0048585	BP	p	negative regulation of response to stimulus	0/3837	28/35336	0.0668962	4	0	0.480406
GO:0006506	BP	p	GPI anchor biosynthetic process	0/3837	29/35336	0.0678945	9	0	0.485164
GO:0006505	BP	p	GPI anchor metabolic process	0/3837	29/35336	0.0678945	8	0	0.485164
GO:0023051	BP	p	regulation of signaling	4/3837	83/35336	0.0780248	3	4	0.546079	Capana01g000318, Capana02g003400, Capana03g000765, Capana10g002459
GO:0009966	BP	p	regulation of signal transduction	4/3837	83/35336	0.0780248	5	4	0.546079	Capana01g000318, Capana02g003400, Capana03g000765, Capana10g002459
GO:0010646	BP	p	regulation of cell communication	4/3837	83/35336	0.0780248	4	4	0.546079	Capana01g000318, Capana02g003400, Capana03g000765, Capana10g002459
GO:0030258	BP	p	lipid modification	1/3837	45/35336	0.0867595	5	1	0.572723	Capana01g004369
GO:0032940	BP	p	secretion by cell	1/3837	45/35336	0.0867595	5	1	0.572723	Capana03g002199
GO:0006464	BP	p	cellular protein modification process	53/3837	608/35336	0.0875636	6	53	0.572723	Capana00g000031, Capana00g001177, Capana00g002793, Capana00g002794, Capana00g002795, Capana00g002796, Capana00g002797, Capana00g002798, Capana00g002799, Capana00g002800, Capana00g002801, Capana00g002802, Capana01g000015, Capana01g000647, Capana01g000696, Capana01g002398, Capana01g002836, Capana01g003516, Capana01g003678, Capana02g001584, Capana02g003024, Capana02g003558, Capana03g000797, Capana03…
GO:0036211	BP	p	protein modification process	53/3837	608/35336	0.0875636	5	53	0.572723	Capana00g000031, Capana00g001177, Capana00g002793, Capana00g002794, Capana00g002795, Capana00g002796, Capana00g002797, Capana00g002798, Capana00g002799, Capana00g002800, Capana00g002801, Capana00g002802, Capana01g000015, Capana01g000647, Capana01g000696, Capana01g002398, Capana01g002836, Capana01g003516, Capana01g003678, Capana02g001584, Capana02g003024, Capana02g003558, Capana03g000797, Capana03…
GO:0048519	BP	p	negative regulation of biological process	26/3837	328/35336	0.0902018	3	26	0.572723	Capana00g004305, Capana01g002355, Capana01g003516, Capana01g003669, Capana01g003670, Capana02g002672, Capana03g003702, Capana03g004090, Capana04g000026, Capana05g000733, Capana05g000818, Capana05g002442, Capana06g002253, Capana07g001732, Capana08g001772, Capana08g001773, Capana09g000243, Capana09g000310, Capana10g001910, Capana10g002207, Capana11g000348, Capana11g001161, Capana11g001220, Capana11…
GO:0006357	BP	p	regulation of transcription by RNA polymerase II	10/3837	154/35336	0.09055	10	10	0.572723	Capana00g002784, Capana01g001334, Capana01g001335, Capana02g001947, Capana02g002884, Capana02g003248, Capana02g003249, Capana08g000623, Capana10g000345, Capana11g002006
GO:0071446	BP	p	cellular response to salicylic acid stimulus	0/3837	24/35336	0.10271	6	0	0.572723
GO:0016226	BP	p	iron-sulfur cluster assembly	0/3837	24/35336	0.10271	6	0	0.572723
GO:0031163	BP	p	metallo-sulfur cluster assembly	0/3837	24/35336	0.10271	5	0	0.572723
GO:0071407	BP	p	cellular response to organic cyclic compound	0/3837	24/35336	0.10271	5	0	0.572723
GO:0016482	BP	p	cytosolic transport	0/3837	25/35336	0.103669	5	0	0.572723
GO:0006379	BP	p	mRNA cleavage	0/3837	25/35336	0.103669	8	0	0.572723
GO:1902531	BP	p	regulation of intracellular signal transduction	0/3837	25/35336	0.103669	6	0	0.572723
GO:0006525	BP	p	arginine metabolic process	0/3837	25/35336	0.103669	9	0	0.572723
GO:0016050	BP	p	vesicle organization	0/3837	25/35336	0.103669	5	0	0.572723
GO:0050657	BP	p	nucleic acid transport	0/3837	26/35336	0.106271	6	0	0.572723
GO:0050658	BP	p	RNA transport	0/3837	26/35336	0.106271	7	0	0.572723
GO:2000031	BP	p	regulation of salicylic acid mediated signaling pathway	0/3837	26/35336	0.106271	6	0	0.572723
GO:0051236	BP	p	establishment of RNA localization	0/3837	26/35336	0.106271	3	0	0.572723
GO:1901566	BP	p	organonitrogen compound biosynthetic process	92/3837	991/35336	0.10851	4	92	0.572723	Capana00g000438, Capana00g000734, Capana00g001679, Capana00g001963, Capana00g003537, Capana00g003678, Capana00g004655, Capana00g004656, Capana00g004772, Capana00g004903, Capana00g005036, Capana00g005037, Capana01g000169, Capana01g000535, Capana01g000694, Capana01g001378, Capana01g001797, Capana01g001876, Capana01g002003, Capana01g002678, Capana01g003049, Capana02g001588, Capana02g002193, Capana02…
GO:0007034	BP	p	vacuolar transport	0/3837	27/35336	0.110446	4	0	0.579391
GO:0043170	BP	p	macromolecule metabolic process	297/3837	2975/35336	0.116269	3	297	0.606085	Capana00g000031, Capana00g000438, Capana00g001177, Capana00g001202, Capana00g001385, Capana00g001934, Capana00g002120, Capana00g002205, Capana00g002793, Capana00g002794, Capana00g002795, Capana00g002796, Capana00g002797, Capana00g002798, Capana00g002799, Capana00g002800, Capana00g002801, Capana00g002802, Capana00g003007, Capana00g003222, Capana00g003266, Capana00g003397, Capana00g003678, Capana00…
GO:0051169	BP	p	nuclear transport	3/3837	69/35336	0.116711	5	3	0.60675	Capana02g003153, Capana02g003268, Capana11g001485
GO:0080134	BP	p	regulation of response to stress	3/3837	69/35336	0.116711	4	3	0.60675	Capana01g000533, Capana03g000381, Capana05g002485
GO:0006913	BP	p	nucleocytoplasmic transport	3/3837	69/35336	0.116711	6	3	0.60675	Capana02g003153, Capana02g003268, Capana11g001485
GO:0051179	BP	p	localization	137/3837	1429/35336	0.118207	1	137	0.613976	Capana00g000145, Capana00g000198, Capana00g000316, Capana00g000323, Capana00g000684, Capana00g000839, Capana00g001257, Capana00g001963, Capana00g001990, Capana00g002248, Capana00g002500, Capana00g002501, Capana00g002538, Capana00g002540, Capana00g002777, Capana00g003510, Capana00g003724, Capana00g003769, Capana00g003980, Capana00g004071, Capana00g004073, Capana00g004133, Capana00g004264, Capana00…
GO:0140352	BP	p	export from cell	2/3837	54/35336	0.121159	4	2	0.625934	Capana03g002199, Capana07g000909
GO:0034504	BP	p	protein localization to nucleus	1/3837	40/35336	0.121761	6	1	0.627362	Capana02g003268
GO:0006606	BP	p	protein import into nucleus	1/3837	40/35336	0.121761	8	1	0.627362	Capana02g003268
GO:0006793	BP	p	phosphorus metabolic process	57/3837	640/35336	0.123434	3	57	0.632553	Capana00g000332, Capana00g000734, Capana00g000742, Capana00g001963, Capana00g003785, Capana00g004655, Capana00g004656, Capana01g000696, Capana01g001121, Capana01g001876, Capana01g002003, Capana01g003018, Capana01g003516, Capana01g004369, Capana02g000489, Capana02g002193, Capana02g002621, Capana02g002667, Capana02g002913, Capana02g003646, Capana03g000192, Capana03g001247, Capana03g001689, Capana03…
GO:0051170	BP	p	import into nucleus	1/3837	41/35336	0.124543	7	1	0.634908	Capana02g003268
GO:0046390	BP	p	ribose phosphate biosynthetic process	12/3837	167/35336	0.135413	6	12	0.666801	Capana00g001963, Capana01g001876, Capana01g002003, Capana02g002193, Capana02g002667, Capana03g003193, Capana06g000891, Capana06g001462, Capana06g001463, Capana09g000016, Capana09g000212, Capana12g001382
GO:0009260	BP	p	ribonucleotide biosynthetic process	12/3837	167/35336	0.135413	9	12	0.666801	Capana00g001963, Capana01g001876, Capana01g002003, Capana02g002193, Capana02g002667, Capana03g003193, Capana06g000891, Capana06g001462, Capana06g001463, Capana09g000016, Capana09g000212, Capana12g001382
GO:0008033	BP	p	tRNA processing	4/3837	78/35336	0.141308	9	4	0.69229	Capana01g003019, Capana04g000204, Capana09g001075, Capana09g002105
GO:0060255	BP	p	regulation of macromolecule metabolic process	114/3837	1195/35336	0.142553	4	114	0.6978	Capana00g000130, Capana00g001177, Capana00g002415, Capana00g002644, Capana00g002784, Capana00g003240, Capana00g003618, Capana00g004703, Capana00g004742, Capana01g000033, Capana01g000039, Capana01g000456, Capana01g000877, Capana01g001334, Capana01g001335, Capana01g002600, Capana01g002769, Capana01g003550, Capana01g003669, Capana01g003670, Capana01g004489, Capana02g000097, Capana02g000829, Capana02…
GO:0031123	BP	p	RNA 3'-end processing	0/3837	20/35336	0.158517	8	0	0.749649
GO:0007186	BP	p	G protein-coupled receptor signaling pathway	0/3837	20/35336	0.158517	5	0	0.749649
GO:0006526	BP	p	arginine biosynthetic process	0/3837	20/35336	0.158517	10	0	0.749649
GO:0061919	BP	p	process utilizing autophagic mechanism	0/3837	20/35336	0.158517	2	0	0.749649
GO:0140056	BP	p	organelle localization by membrane tethering	0/3837	20/35336	0.158517	4	0	0.749649
GO:2000028	BP	p	regulation of photoperiodism, flowering	0/3837	20/35336	0.158517	4	0	0.749649
GO:0022406	BP	p	membrane docking	0/3837	20/35336	0.158517	2	0	0.749649
GO:0034765	BP	p	regulation of ion transmembrane transport	0/3837	20/35336	0.158517	6	0	0.749649
GO:0034440	BP	p	lipid oxidation	0/3837	20/35336	0.158517	6	0	0.749649
GO:0006188	BP	p	IMP biosynthetic process	0/3837	20/35336	0.158517	11	0	0.749649
GO:0009062	BP	p	fatty acid catabolic process	0/3837	20/35336	0.158517	8	0	0.749649
GO:0048278	BP	p	vesicle docking	0/3837	20/35336	0.158517	5	0	0.749649
GO:0006739	BP	p	NADP metabolic process	0/3837	20/35336	0.158517	2	0	0.749649
GO:0001732	BP	p	formation of cytoplasmic translation initiation complex	0/3837	20/35336	0.158517	8	0	0.749649
GO:0006914	BP	p	autophagy	0/3837	20/35336	0.158517	4	0	0.749649
GO:0046040	BP	p	IMP metabolic process	0/3837	20/35336	0.158517	10	0	0.749649
GO:0042147	BP	p	retrograde transport, endosome to Golgi	0/3837	21/35336	0.15924	6	0	0.749649
GO:0006888	BP	p	endoplasmic reticulum to Golgi vesicle-mediated transport	0/3837	21/35336	0.15924	6	0	0.749649
GO:0098787	BP	p	mRNA cleavage involved in mRNA processing	0/3837	21/35336	0.15924	9	0	0.749649
GO:0051205	BP	p	protein insertion into membrane	0/3837	21/35336	0.15924	7	0	0.749649
GO:0042026	BP	p	protein refolding	0/3837	21/35336	0.15924	3	0	0.749649
GO:0007020	BP	p	microtubule nucleation	0/3837	21/35336	0.15924	7	0	0.749649
GO:0098789	BP	p	pre-mRNA cleavage required for polyadenylation	0/3837	21/35336	0.15924	10	0	0.749649
GO:0046903	BP	p	secretion	2/3837	48/35336	0.165471	4	2	0.770821	Capana03g002199, Capana07g000976
GO:0009790	BP	p	embryo development	2/3837	49/35336	0.166145	4	2	0.771475	Capana03g001536, Capana10g002389
GO:0009793	BP	p	embryo development ending in seed dormancy	2/3837	49/35336	0.166145	5	2	0.771475	Capana03g001536, Capana10g002389
GO:0051028	BP	p	mRNA transport	0/3837	23/35336	0.167609	8	0	0.772121
GO:0032446	BP	p	protein modification by small protein conjugation	2/3837	51/35336	0.170576	8	2	0.772121	Capana01g003678, Capana05g000563
GO:0000956	BP	p	nuclear-transcribed mRNA catabolic process	1/3837	34/35336	0.172442	9	1	0.773426	Capana10g001910
GO:0010608	BP	p	posttranscriptional regulation of gene expression	1/3837	34/35336	0.172442	6	1	0.773426	Capana09g001445
GO:0009081	BP	p	branched-chain amino acid metabolic process	1/3837	35/35336	0.172987	7	1	0.773426	Capana05g002275
GO:0048364	BP	p	root development	1/3837	36/35336	0.175004	4	1	0.777632	Capana02g003358
GO:0006402	BP	p	mRNA catabolic process	1/3837	36/35336	0.175004	8	1	0.777632	Capana10g001910
GO:0051640	BP	p	organelle localization	1/3837	36/35336	0.175004	3	1	0.777632	Capana11g001485
GO:0051234	BP	p	establishment of localization	135/3837	1385/35336	0.186179	2	135	0.822232	Capana00g000145, Capana00g000198, Capana00g000316, Capana00g000323, Capana00g000684, Capana00g000839, Capana00g001257, Capana00g001963, Capana00g001990, Capana00g002248, Capana00g002500, Capana00g002501, Capana00g002538, Capana00g002540, Capana00g002777, Capana00g003510, Capana00g003724, Capana00g003769, Capana00g003980, Capana00g004071, Capana00g004073, Capana00g004133, Capana00g004264, Capana00…
GO:0006164	BP	p	purine nucleotide biosynthetic process	12/3837	161/35336	0.202832	9	12	0.825348	Capana00g001963, Capana01g001876, Capana01g002003, Capana02g002193, Capana02g002667, Capana03g003193, Capana06g000891, Capana06g001462, Capana06g001463, Capana09g000016, Capana09g000212, Capana12g001382
GO:0031347	BP	p	regulation of defense response	3/3837	59/35336	0.206629	5	3	0.828377	Capana01g000533, Capana03g000381, Capana05g002485
GO:0034654	BP	p	nucleobase-containing compound biosynthetic process	50/3837	549/35336	0.212835	5	50	0.843897	Capana00g001679, Capana00g001963, Capana00g004056, Capana01g000039, Capana01g000456, Capana01g000525, Capana01g000535, Capana01g000920, Capana01g001876, Capana01g002003, Capana01g003018, Capana02g001734, Capana02g002193, Capana02g002664, Capana02g002667, Capana02g003081, Capana02g003646, Capana03g001247, Capana03g003193, Capana04g000709, Capana04g002217, Capana05g000080, Capana05g000360, Capana05…
GO:0019222	BP	p	regulation of metabolic process	122/3837	1248/35336	0.228317	3	122	0.894217	Capana00g000130, Capana00g001177, Capana00g002415, Capana00g002644, Capana00g002784, Capana00g003240, Capana00g003618, Capana00g003773, Capana00g004703, Capana00g004742, Capana01g000033, Capana01g000039, Capana01g000456, Capana01g000877, Capana01g001334, Capana01g001335, Capana01g002600, Capana01g002769, Capana01g003550, Capana01g003669, Capana01g003670, Capana01g004489, Capana02g000097, Capana02…
GO:0010498	BP	p	proteasomal protein catabolic process	2/3837	45/35336	0.229199	7	2	0.894217	Capana11g000905, Capana11g001241
GO:0009772	BP	p	photosynthetic electron transport in photosystem II	2/3837	45/35336	0.229199	6	2	0.894217	Capana01g002836, Capana12g001382
GO:0043161	BP	p	proteasome-mediated ubiquitin-dependent protein catabolic process	2/3837	45/35336	0.229199	9	2	0.894217	Capana11g000905, Capana11g001241
GO:0006400	BP	p	tRNA modification	2/3837	45/35336	0.229199	10	2	0.894217	Capana01g003019, Capana04g000204
GO:0006904	BP	p	vesicle docking involved in exocytosis	0/3837	16/35336	0.246155	6	0	0.93822
GO:0006367	BP	p	transcription initiation from RNA polymerase II promoter	0/3837	17/35336	0.246362	9	0	0.93822
GO:0042773	BP	p	ATP synthesis coupled electron transport	0/3837	17/35336	0.246362	6	0	0.93822
GO:0051241	BP	p	negative regulation of multicellular organismal process	0/3837	17/35336	0.246362	4	0	0.93822
GO:0006406	BP	p	mRNA export from nucleus	0/3837	17/35336	0.246362	9	0	0.93822
GO:0009152	BP	p	purine ribonucleotide biosynthetic process	12/3837	158/35336	0.246849	10	12	0.939457	Capana00g001963, Capana01g001876, Capana01g002003, Capana02g002193, Capana02g002667, Capana03g003193, Capana06g000891, Capana06g001462, Capana06g001463, Capana09g000016, Capana09g000212, Capana12g001382
GO:0016311	BP	p	dephosphorylation	1/3837	30/35336	0.24782	5	1	0.939773	Capana01g004369
GO:0006221	BP	p	pyrimidine nucleotide biosynthetic process	1/3837	30/35336	0.24782	9	1	0.939773	Capana06g000891
[truncated: 3,783 more rows]
