# Supplementary material for: Transcriptome data reveal gene clusters and key genes in pepper response to heat shock
Source: Front Plant Sci. 2022 Sep 21;13:946475. doi: 10.3389/fpls.2022.946475 (PMC9532576; doi:10.3389/fpls.2022.946475)
Supplement: Supplementary file 8 [file Table_8.XLSX]

## Sheet: Sheet1
Supplementary-Table S8 All GO terms enrichment in root Up regulated genes
GO	NS	enrichment	name	ratio_in_study	ratio_in_pop	p_uncorrected	depth	study_count	p_fdr_bh	study_items
GO:0009765	BP	e	photosynthesis, light harvesting	30/3790	33/35336	2.90537e-26	4	30	2.39942e-23	Capana00g002793, Capana00g002794, Capana00g002795, Capana00g002796, Capana00g002797, Capana00g002798, Capana00g002799, Capana00g002800, Capana00g002801, Capana00g002802, Capana01g000647, Capana01g002398, Capana03g000797, Capana03g003212, Capana04g000024, Capana04g002819, Capana04g002820, Capana05g002549, Capana05g002550, Capana07g001245, Capana07g002240, Capana08g000250, Capana08g000679, Capana08…
GO:0015979	BP	e	photosynthesis	49/3790	124/35336	6.29845e-17	3	49	3.31012e-14	Capana00g000447, Capana00g001213, Capana00g004560, Capana01g002586, Capana01g003214, Capana01g003910, Capana01g004493, Capana02g000541, Capana02g001321, Capana02g001322, Capana02g002133, Capana02g002781, Capana02g002784, Capana03g000290, Capana03g000791, Capana03g000905, Capana03g002267, Capana04g000192, Capana04g001413, Capana04g002221, Capana05g000104, Capana05g001233, Capana06g000112, Capana06…
GO:0009773	BP	e	photosynthetic electron transport in photosystem I	8/3790	8/35336	1.73984e-08	6	8	3.35266e-06	Capana01g000364, Capana01g004439, Capana03g003930, Capana06g000413, Capana07g001425, Capana07g001436, Capana10g000690, Capana12g001382
GO:0018298	BP	e	protein-chromophore linkage	42/3790	158/35336	1.90147e-08	7	42	3.48264e-06	Capana00g001154, Capana00g001211, Capana00g002089, Capana00g002793, Capana00g002794, Capana00g002795, Capana00g002796, Capana00g002797, Capana00g002798, Capana00g002799, Capana00g002800, Capana00g002801, Capana00g002802, Capana01g000647, Capana01g001221, Capana01g001865, Capana01g002398, Capana03g000797, Capana03g001476, Capana03g003212, Capana03g003661, Capana04g000024, Capana04g002819, Capana04…
GO:0006091	BP	e	generation of precursor metabolites and energy	79/3790	408/35336	1.92066e-07	3	79	2.92193e-05	Capana00g000477, Capana00g000790, Capana00g001154, Capana00g001211, Capana00g001334, Capana00g002089, Capana00g002793, Capana00g002794, Capana00g002795, Capana00g002796, Capana00g002797, Capana00g002798, Capana00g002799, Capana00g002800, Capana00g002801, Capana00g002802, Capana00g003382, Capana01g000364, Capana01g000647, Capana01g001865, Capana01g002398, Capana01g002934, Capana01g003214, Capana01…
GO:0009628	BP	e	response to abiotic stimulus	59/3790	280/35336	4.68127e-07	2	59	6.76561e-05	Capana00g003114, Capana00g003865, Capana00g003873, Capana00g004275, Capana00g004456, Capana01g000054, Capana01g000453, Capana01g002820, Capana01g003276, Capana01g003277, Capana02g000008, Capana02g000471, Capana02g000492, Capana02g001837, Capana02g002131, Capana02g002314, Capana02g002724, Capana02g002739, Capana02g003315, Capana03g000079, Capana03g000649, Capana03g000656, Capana03g000806, Capana03…
GO:0008152	BP	e	metabolic process	743/3790	5893/35336	5.49546e-07	1	743	7.64625e-05	Capana00g000066, Capana00g000072, Capana00g000237, Capana00g000247, Capana00g000250, Capana00g000414, Capana00g000438, Capana00g000447, Capana00g000453, Capana00g000477, Capana00g000486, Capana00g000503, Capana00g000646, Capana00g000656, Capana00g000707, Capana00g000744, Capana00g000790, Capana00g000854, Capana00g001009, Capana00g001010, Capana00g001022, Capana00g001029, Capana00g001051, Capana00…
GO:0006457	BP	e	protein folding	40/3790	162/35336	5.55514e-07	2	40	7.64625e-05	Capana00g003279, Capana00g003610, Capana01g001241, Capana01g002025, Capana01g003276, Capana01g003277, Capana01g004002, Capana02g000564, Capana02g001160, Capana02g001893, Capana02g003315, Capana03g000267, Capana03g000649, Capana03g002156, Capana03g003232, Capana03g004399, Capana04g000179, Capana04g001856, Capana05g000212, Capana05g000507, Capana06g000517, Capana06g000519, Capana06g000548, Capana06…
GO:1901564	BP	e	organonitrogen compound metabolic process	309/3790	2219/35336	1.15823e-06	3	309	0.000152176	Capana00g000066, Capana00g000072, Capana00g000237, Capana00g000247, Capana00g000414, Capana00g000438, Capana00g000453, Capana00g000503, Capana00g001029, Capana00g001051, Capana00g001132, Capana00g001154, Capana00g001211, Capana00g001263, Capana00g001351, Capana00g001440, Capana00g001534, Capana00g001881, Capana00g002017, Capana00g002088, Capana00g002089, Capana00g002117, Capana00g002342, Capana00…
GO:0044237	BP	e	cellular metabolic process	599/3790	4680/35336	1.42243e-06	2	599	0.000181855	Capana00g000066, Capana00g000072, Capana00g000237, Capana00g000247, Capana00g000414, Capana00g000438, Capana00g000447, Capana00g000453, Capana00g000477, Capana00g000503, Capana00g000646, Capana00g000707, Capana00g000790, Capana00g000854, Capana00g001009, Capana00g001010, Capana00g001022, Capana00g001029, Capana00g001051, Capana00g001132, Capana00g001154, Capana00g001211, Capana00g001213, Capana00…
GO:0009266	BP	e	response to temperature stimulus	25/3790	84/35336	1.44704e-06	3	25	0.000181855	Capana00g003865, Capana00g004275, Capana01g002820, Capana01g003276, Capana01g003277, Capana02g002131, Capana02g002724, Capana02g003315, Capana03g000079, Capana03g000649, Capana03g000806, Capana03g002801, Capana03g003201, Capana03g004053, Capana03g004588, Capana05g000212, Capana06g002301, Capana06g002303, Capana08g000628, Capana08g002219, Capana08g002571, Capana09g001148, Capana11g000402, Capana11…
GO:0016108	BP	e	tetraterpenoid metabolic process	11/3790	21/35336	2.6904e-06	7	11	0.000317412	Capana01g002623, Capana02g002284, Capana03g002170, Capana04g000412, Capana04g002519, Capana05g000023, Capana06g002492, Capana08g001314, Capana09g000177, Capana11g001779, Capana12g001528
GO:0016116	BP	e	carotenoid metabolic process	11/3790	21/35336	2.6904e-06	8	11	0.000317412	Capana01g002623, Capana02g002284, Capana03g002170, Capana04g000412, Capana04g002519, Capana05g000023, Capana06g002492, Capana08g001314, Capana09g000177, Capana11g001779, Capana12g001528
GO:0009408	BP	e	response to heat	17/3790	49/35336	7.02795e-06	4	17	0.000752381	Capana00g004275, Capana01g002820, Capana01g003276, Capana01g003277, Capana02g002131, Capana02g003315, Capana03g000079, Capana03g000649, Capana03g003201, Capana03g004053, Capana05g000212, Capana06g002301, Capana06g002303, Capana08g002219, Capana09g001148, Capana11g000402, Capana11g002133
GO:0044281	BP	e	small molecule metabolic process	178/3790	1200/35336	7.67471e-06	2	178	0.000806682	Capana00g000066, Capana00g000072, Capana00g000237, Capana00g000247, Capana00g000414, Capana00g000453, Capana00g000656, Capana00g001029, Capana00g001051, Capana00g001351, Capana00g001881, Capana00g002017, Capana00g002637, Capana00g002895, Capana00g002956, Capana00g003075, Capana00g003378, Capana00g003729, Capana00g004151, Capana00g004648, Capana00g005037, Capana01g000110, Capana01g000240, Capana01…
GO:0009416	BP	e	response to light stimulus	27/3790	110/35336	3.3288e-05	4	27	0.00300685	Capana00g003873, Capana01g000453, Capana01g002820, Capana02g000008, Capana02g001837, Capana02g002314, Capana03g000656, Capana03g000865, Capana03g000950, Capana03g001084, Capana03g001085, Capana03g002267, Capana03g003201, Capana03g003212, Capana03g003930, Capana03g004053, Capana05g002550, Capana07g001245, Capana08g000250, Capana08g000628, Capana08g001319, Capana08g001321, Capana08g002219, Capana08…
GO:0016117	BP	e	carotenoid biosynthetic process	9/3790	18/35336	3.6547e-05	9	9	0.00316638	Capana02g002284, Capana03g002170, Capana04g000412, Capana04g002519, Capana05g000023, Capana06g002492, Capana08g001314, Capana09g000177, Capana12g001528
GO:0016109	BP	e	tetraterpenoid biosynthetic process	9/3790	18/35336	3.6547e-05	8	9	0.00316638	Capana02g002284, Capana03g002170, Capana04g000412, Capana04g002519, Capana05g000023, Capana06g002492, Capana08g001314, Capana09g000177, Capana12g001528
GO:1901566	BP	e	organonitrogen compound biosynthetic process	148/3790	991/35336	3.66974e-05	4	148	0.00316638	Capana00g000066, Capana00g000072, Capana00g000237, Capana00g000247, Capana00g000414, Capana00g000438, Capana00g001051, Capana00g001132, Capana00g001263, Capana00g001351, Capana00g001534, Capana00g002017, Capana00g002088, Capana00g002117, Capana00g002342, Capana00g002830, Capana00g002852, Capana00g002956, Capana00g003075, Capana00g003464, Capana00g003678, Capana00g003729, Capana00g003977, Capana00…
GO:0009314	BP	e	response to radiation	27/3790	112/35336	4.45485e-05	3	27	0.00362725	Capana00g003873, Capana01g000453, Capana01g002820, Capana02g000008, Capana02g001837, Capana02g002314, Capana03g000656, Capana03g000865, Capana03g000950, Capana03g001084, Capana03g001085, Capana03g002267, Capana03g003201, Capana03g003212, Capana03g003930, Capana03g004053, Capana05g002550, Capana07g001245, Capana08g000250, Capana08g000628, Capana08g001319, Capana08g001321, Capana08g002219, Capana08…
GO:0046034	BP	e	ATP metabolic process	38/3790	179/35336	4.53459e-05	2	38	0.00364089	Capana00g000237, Capana00g000247, Capana00g000414, Capana00g000477, Capana00g001334, Capana00g001351, Capana00g001352, Capana00g002017, Capana00g002956, Capana01g001874, Capana01g002003, Capana01g002732, Capana01g003218, Capana02g000489, Capana02g002193, Capana02g002621, Capana02g002840, Capana02g002841, Capana03g003995, Capana04g000950, Capana04g000951, Capana04g001789, Capana05g001105, Capana05…
GO:0008150	BP	e	biological_process	1215/3790	10321/35336	5.19607e-05	0	1215	0.00405846	Capana00g000066, Capana00g000072, Capana00g000202, Capana00g000237, Capana00g000247, Capana00g000250, Capana00g000414, Capana00g000438, Capana00g000447, Capana00g000453, Capana00g000477, Capana00g000486, Capana00g000503, Capana00g000577, Capana00g000646, Capana00g000656, Capana00g000707, Capana00g000744, Capana00g000790, Capana00g000791, Capana00g000845, Capana00g000854, Capana00g001009, Capana00…
GO:0009117	BP	e	nucleotide metabolic process	52/3790	276/35336	5.26525e-05	7	52	0.00405846	Capana00g000066, Capana00g000237, Capana00g000247, Capana00g000414, Capana00g001051, Capana00g001351, Capana00g002017, Capana00g002956, Capana01g000752, Capana01g001843, Capana01g001874, Capana01g002003, Capana01g002732, Capana01g003218, Capana02g000489, Capana02g002193, Capana02g002621, Capana02g002667, Capana02g002840, Capana02g002841, Capana03g000098, Capana03g003657, Capana03g003995, Capana04…
GO:0019725	BP	e	cellular homeostasis	40/3790	194/35336	5.62919e-05	4	40	0.00428188	Capana00g005033, Capana01g000115, Capana01g000453, Capana01g003136, Capana01g003662, Capana02g000619, Capana02g002207, Capana02g003480, Capana03g000800, Capana03g003560, Capana03g003568, Capana04g000138, Capana04g000273, Capana04g001434, Capana04g001600, Capana04g001638, Capana04g002044, Capana04g002567, Capana04g002572, Capana05g001356, Capana05g001886, Capana05g002203, Capana05g002207, Capana05…
GO:0009735	BP	e	response to cytokinin	9/3790	19/35336	6.2818e-05	5	9	0.00465578	Capana00g001263, Capana03g000656, Capana06g001108, Capana06g002716, Capana08g001259, Capana09g000692, Capana09g001445, Capana11g002306, Capana12g001382
GO:0045454	BP	e	cell redox homeostasis	34/3790	156/35336	6.91962e-05	5	34	0.00506358	Capana00g005033, Capana01g000115, Capana01g003136, Capana01g003662, Capana02g000619, Capana02g002207, Capana03g000800, Capana03g003560, Capana03g003568, Capana04g000138, Capana04g001434, Capana04g001638, Capana04g002567, Capana04g002572, Capana05g001886, Capana05g002203, Capana05g002207, Capana05g002535, Capana06g000014, Capana06g001864, Capana06g003017, Capana07g000817, Capana07g001774, Capana07…
GO:0009644	BP	e	response to high light intensity	7/3790	12/35336	7.88207e-05	6	7	0.00569578	Capana01g002820, Capana02g002314, Capana03g003201, Capana03g003930, Capana08g002219, Capana08g002312, Capana12g001752
GO:0006753	BP	e	nucleoside phosphate metabolic process	52/3790	280/35336	8.78657e-05	6	52	0.00619854	Capana00g000066, Capana00g000237, Capana00g000247, Capana00g000414, Capana00g001051, Capana00g001351, Capana00g002017, Capana00g002956, Capana01g000752, Capana01g001843, Capana01g001874, Capana01g002003, Capana01g002732, Capana01g003218, Capana02g000489, Capana02g002193, Capana02g002621, Capana02g002667, Capana02g002840, Capana02g002841, Capana03g000098, Capana03g003657, Capana03g003995, Capana04…
GO:0019693	BP	e	ribose phosphate metabolic process	44/3790	227/35336	9.29403e-05	5	44	0.00636446	Capana00g000237, Capana00g000247, Capana00g000414, Capana00g001351, Capana00g002017, Capana00g002956, Capana01g001843, Capana01g001874, Capana01g002003, Capana01g002732, Capana01g003218, Capana02g000489, Capana02g002193, Capana02g002621, Capana02g002667, Capana02g002840, Capana02g002841, Capana03g000098, Capana03g003657, Capana03g003995, Capana04g000254, Capana04g000950, Capana04g000951, Capana04…
GO:0009259	BP	e	ribonucleotide metabolic process	44/3790	227/35336	9.29403e-05	8	44	0.00636446	Capana00g000237, Capana00g000247, Capana00g000414, Capana00g001351, Capana00g002017, Capana00g002956, Capana01g001843, Capana01g001874, Capana01g002003, Capana01g002732, Capana01g003218, Capana02g000489, Capana02g002193, Capana02g002621, Capana02g002667, Capana02g002840, Capana02g002841, Capana03g000098, Capana03g003657, Capana03g003995, Capana04g000254, Capana04g000950, Capana04g000951, Capana04…
GO:0009150	BP	e	purine ribonucleotide metabolic process	43/3790	218/35336	9.58041e-05	9	43	0.00636602	Capana00g000237, Capana00g000247, Capana00g000414, Capana00g001351, Capana00g002017, Capana00g002956, Capana01g001843, Capana01g001874, Capana01g002003, Capana01g002732, Capana01g003218, Capana02g000489, Capana02g002193, Capana02g002621, Capana02g002667, Capana02g002840, Capana02g002841, Capana03g000098, Capana03g003657, Capana03g003995, Capana04g000254, Capana04g000950, Capana04g000951, Capana04…
GO:0000302	BP	e	response to reactive oxygen species	8/3790	16/35336	0.000101011	4	8	0.00663576	Capana00g002001, Capana01g000453, Capana01g002820, Capana02g002452, Capana04g000971, Capana05g000212, Capana06g002525, Capana08g002219
GO:0006721	BP	e	terpenoid metabolic process	17/3790	59/35336	0.000105306	6	17	0.00684018	Capana00g003194, Capana01g000174, Capana01g002623, Capana02g002284, Capana02g003105, Capana03g002170, Capana04g000412, Capana04g001637, Capana04g002519, Capana05g000023, Capana06g002492, Capana08g001314, Capana09g000177, Capana09g000404, Capana11g001779, Capana12g001528, Capana12g002714
GO:0006163	BP	e	purine nucleotide metabolic process	43/3790	221/35336	0.000111177	8	43	0.00708571	Capana00g000237, Capana00g000247, Capana00g000414, Capana00g001351, Capana00g002017, Capana00g002956, Capana01g001843, Capana01g001874, Capana01g002003, Capana01g002732, Capana01g003218, Capana02g000489, Capana02g002193, Capana02g002621, Capana02g002667, Capana02g002840, Capana02g002841, Capana03g000098, Capana03g003657, Capana03g003995, Capana04g000254, Capana04g000950, Capana04g000951, Capana04…
GO:1990066	BP	e	energy quenching	4/3790	4/35336	0.000132152	5	4	0.00795802	Capana03g000865, Capana03g001084, Capana03g001085, Capana03g002267
GO:0010196	BP	e	nonphotochemical quenching	4/3790	4/35336	0.000132152	6	4	0.00795802	Capana03g000865, Capana03g001084, Capana03g001085, Capana03g002267
GO:0009768	BP	e	photosynthesis, light harvesting in photosystem I	4/3790	4/35336	0.000132152	5	4	0.00795802	Capana03g003212, Capana05g002550, Capana07g001245, Capana08g000250
GO:0009642	BP	e	response to light intensity	10/3790	25/35336	0.000141874	5	10	0.00845542	Capana01g002820, Capana02g002314, Capana03g003201, Capana03g003930, Capana08g001319, Capana08g001321, Capana08g002219, Capana08g002312, Capana12g001184, Capana12g001752
GO:0072521	BP	e	purine-containing compound metabolic process	46/3790	244/35336	0.000155232	4	46	0.0091571	Capana00g000237, Capana00g000247, Capana00g000414, Capana00g001351, Capana00g002017, Capana00g002956, Capana01g001843, Capana01g001874, Capana01g002003, Capana01g002732, Capana01g003218, Capana02g000489, Capana02g002193, Capana02g002621, Capana02g002667, Capana02g002840, Capana02g002841, Capana03g000098, Capana03g003657, Capana03g003995, Capana04g000254, Capana04g000950, Capana04g000951, Capana04…
GO:0042026	BP	e	protein refolding	9/3790	21/35336	0.000163639	3	9	0.00945998	Capana01g002025, Capana02g001160, Capana02g003315, Capana03g000267, Capana03g004399, Capana06g002301, Capana06g002303, Capana09g000986, Capana11g000039
GO:0046148	BP	e	pigment biosynthetic process	18/3790	67/35336	0.000179143	3	18	0.0101532	Capana00g004560, Capana02g002284, Capana03g000633, Capana03g000791, Capana03g002170, Capana04g000412, Capana04g002519, Capana05g000023, Capana05g000104, Capana05g000126, Capana06g001887, Capana06g002492, Capana07g000556, Capana08g001314, Capana09g000177, Capana10g000065, Capana10g002504, Capana12g001528
GO:0042440	BP	e	pigment metabolic process	19/3790	73/35336	0.000188801	2	19	0.0102968	Capana00g000503, Capana00g004560, Capana02g002284, Capana03g000633, Capana03g000791, Capana03g002170, Capana04g000412, Capana04g002519, Capana05g000023, Capana05g000104, Capana05g000126, Capana06g001887, Capana06g002492, Capana07g000556, Capana08g001314, Capana09g000177, Capana10g000065, Capana10g002504, Capana12g001528
GO:0006766	BP	e	vitamin metabolic process	13/3790	41/35336	0.000235986	3	13	0.0124021	Capana00g000072, Capana00g003075, Capana00g004151, Capana01g000240, Capana01g000242, Capana03g000345, Capana03g001025, Capana03g003167, Capana05g002401, Capana06g000494, Capana06g001004, Capana08g001899, Capana10g002257
GO:0030091	BP	e	protein repair	5/3790	7/35336	0.000246716	6	5	0.0127345	Capana02g002314, Capana07g002051, Capana08g001374, Capana08g002150, Capana09g000032
GO:0080167	BP	e	response to karrikin	5/3790	7/35336	0.000246716	3	5	0.0127345	Capana01g000054, Capana03g000865, Capana03g002267, Capana03g002812, Capana08g000628
GO:0071704	BP	e	organic substance metabolic process	648/3790	5324/35336	0.000258849	2	648	0.0132425	Capana00g000066, Capana00g000072, Capana00g000237, Capana00g000247, Capana00g000414, Capana00g000438, Capana00g000453, Capana00g000486, Capana00g000503, Capana00g000646, Capana00g000656, Capana00g000707, Capana00g000744, Capana00g000790, Capana00g000854, Capana00g001009, Capana00g001010, Capana00g001022, Capana00g001029, Capana00g001051, Capana00g001132, Capana00g001154, Capana00g001211, Capana00…
GO:0044238	BP	e	primary metabolic process	589/3790	4802/35336	0.000273403	2	589	0.0138644	Capana00g000066, Capana00g000237, Capana00g000247, Capana00g000414, Capana00g000438, Capana00g000453, Capana00g000486, Capana00g000646, Capana00g000656, Capana00g000707, Capana00g000744, Capana00g000790, Capana00g001009, Capana00g001010, Capana00g001022, Capana00g001029, Capana00g001051, Capana00g001132, Capana00g001154, Capana00g001211, Capana00g001263, Capana00g001306, Capana00g001308, Capana00…
GO:0006807	BP	e	nitrogen compound metabolic process	436/3790	3477/35336	0.000343609	2	436	0.0171241	Capana00g000066, Capana00g000072, Capana00g000237, Capana00g000247, Capana00g000414, Capana00g000438, Capana00g000453, Capana00g000503, Capana00g000707, Capana00g001009, Capana00g001010, Capana00g001022, Capana00g001029, Capana00g001051, Capana00g001132, Capana00g001154, Capana00g001211, Capana00g001263, Capana00g001351, Capana00g001440, Capana00g001534, Capana00g001881, Capana00g002017, Capana00…
GO:0015994	BP	e	chlorophyll metabolic process	8/3790	19/35336	0.000441194	6	8	0.0207361	Capana00g000503, Capana00g004560, Capana03g000633, Capana03g000791, Capana05g000104, Capana05g000126, Capana10g000065, Capana10g002504
GO:0042592	BP	e	homeostatic process	40/3790	216/35336	0.000559495	3	40	0.0256702	Capana00g005033, Capana01g000115, Capana01g000453, Capana01g003136, Capana01g003662, Capana02g000619, Capana02g002207, Capana02g003480, Capana03g000800, Capana03g003560, Capana03g003568, Capana04g000138, Capana04g000273, Capana04g001434, Capana04g001600, Capana04g001638, Capana04g002044, Capana04g002567, Capana04g002572, Capana05g001356, Capana05g001886, Capana05g002203, Capana05g002207, Capana05…
GO:0033014	BP	e	tetrapyrrole biosynthetic process	14/3790	50/35336	0.000577963	5	14	0.0259008	Capana00g002830, Capana00g004560, Capana01g001797, Capana01g002756, Capana03g000633, Capana03g000791, Capana04g000513, Capana04g000804, Capana05g000104, Capana05g000126, Capana06g000742, Capana06g001887, Capana10g000065, Capana10g002504
GO:0010027	BP	e	thylakoid membrane organization	5/3790	8/35336	0.000599505	6	5	0.0262586	Capana02g002314, Capana03g000865, Capana03g001084, Capana03g001085, Capana11g000817
GO:0009668	BP	e	plastid membrane organization	5/3790	8/35336	0.000599505	5	5	0.0262586	Capana02g002314, Capana03g000865, Capana03g001084, Capana03g001085, Capana11g000817
GO:0006754	BP	e	ATP biosynthetic process	23/3790	104/35336	0.000666949	11	23	0.0275402	Capana00g000237, Capana00g000247, Capana00g000414, Capana00g001351, Capana00g002017, Capana00g002956, Capana01g001874, Capana01g002003, Capana01g002732, Capana01g003218, Capana02g002193, Capana02g002840, Capana02g002841, Capana03g003995, Capana04g000950, Capana04g000951, Capana04g001789, Capana05g001562, Capana05g001872, Capana06g001462, Capana06g001463, Capana07g001275, Capana12g001382
GO:0015985	BP	e	energy coupled proton transport, down electrochemical gradient	23/3790	104/35336	0.000666949	9	23	0.0275402	Capana00g000237, Capana00g000247, Capana00g000414, Capana00g001351, Capana00g002017, Capana00g002956, Capana01g001874, Capana01g002003, Capana01g002732, Capana01g003218, Capana02g002193, Capana02g002840, Capana02g002841, Capana03g003995, Capana04g000950, Capana04g000951, Capana04g001789, Capana05g001562, Capana05g001872, Capana06g001462, Capana06g001463, Capana07g001275, Capana12g001382
GO:0015986	BP	e	ATP synthesis coupled proton transport	23/3790	104/35336	0.000666949	12	23	0.0275402	Capana00g000237, Capana00g000247, Capana00g000414, Capana00g001351, Capana00g002017, Capana00g002956, Capana01g001874, Capana01g002003, Capana01g002732, Capana01g003218, Capana02g002193, Capana02g002840, Capana02g002841, Capana03g003995, Capana04g000950, Capana04g000951, Capana04g001789, Capana05g001562, Capana05g001872, Capana06g001462, Capana06g001463, Capana07g001275, Capana12g001382
GO:0009110	BP	e	vitamin biosynthetic process	12/3790	40/35336	0.000714869	4	12	0.0288595	Capana00g000072, Capana00g003075, Capana00g004151, Capana01g000240, Capana01g000242, Capana03g000345, Capana03g001025, Capana03g003167, Capana06g000494, Capana06g001004, Capana08g001899, Capana10g002257
GO:0009987	BP	e	cellular process	887/3790	7513/35336	0.000717385	1	887	0.0288595	Capana00g000066, Capana00g000072, Capana00g000202, Capana00g000237, Capana00g000247, Capana00g000414, Capana00g000438, Capana00g000447, Capana00g000453, Capana00g000477, Capana00g000503, Capana00g000577, Capana00g000646, Capana00g000707, Capana00g000790, Capana00g000845, Capana00g000854, Capana00g001009, Capana00g001010, Capana00g001022, Capana00g001029, Capana00g001051, Capana00g001132, Capana00…
GO:0016114	BP	e	terpenoid biosynthetic process	14/3790	51/35336	0.000718867	7	14	0.0288595	Capana00g003194, Capana01g000174, Capana02g002284, Capana02g003105, Capana03g002170, Capana04g000412, Capana04g002519, Capana05g000023, Capana06g002492, Capana08g001314, Capana09g000177, Capana09g000404, Capana12g001528, Capana12g002714
GO:0033013	BP	e	tetrapyrrole metabolic process	15/3790	57/35336	0.000765014	4	15	0.0303466	Capana00g000503, Capana00g002830, Capana00g004560, Capana01g001797, Capana01g002756, Capana03g000633, Capana03g000791, Capana04g000513, Capana04g000804, Capana05g000104, Capana05g000126, Capana06g000742, Capana06g001887, Capana10g000065, Capana10g002504
GO:0015995	BP	e	chlorophyll biosynthetic process	7/3790	16/35336	0.000771656	7	7	0.0303466	Capana00g004560, Capana03g000633, Capana03g000791, Capana05g000104, Capana05g000126, Capana10g000065, Capana10g002504
GO:0055086	BP	e	nucleobase-containing small molecule metabolic process	56/3790	335/35336	0.000947506	5	56	0.036762	Capana00g000066, Capana00g000237, Capana00g000247, Capana00g000414, Capana00g001051, Capana00g001351, Capana00g002017, Capana00g002956, Capana01g000752, Capana01g001843, Capana01g001874, Capana01g002003, Capana01g002732, Capana01g003218, Capana02g000489, Capana02g002193, Capana02g002621, Capana02g002667, Capana02g002840, Capana02g002841, Capana03g000098, Capana03g003657, Capana03g003995, Capana04…
GO:0009165	BP	e	nucleotide biosynthetic process	38/3790	208/35336	0.00101202	8	38	0.038745	Capana00g000066, Capana00g000237, Capana00g000247, Capana00g000414, Capana00g001051, Capana00g001351, Capana00g002017, Capana00g002956, Capana01g000752, Capana01g001874, Capana01g002003, Capana01g002732, Capana01g003218, Capana02g002193, Capana02g002667, Capana02g002840, Capana02g002841, Capana03g003995, Capana04g000254, Capana04g000950, Capana04g000951, Capana04g001551, Capana04g001552, Capana04…
GO:0009767	BP	e	photosynthetic electron transport chain	22/3790	101/35336	0.00105309	5	22	0.0400521	Capana00g001154, Capana00g001211, Capana00g002089, Capana00g003382, Capana01g000364, Capana01g001865, Capana01g004439, Capana02g002133, Capana03g001476, Capana03g003661, Capana03g003930, Capana05g001828, Capana06g000413, Capana06g000621, Capana07g000502, Capana07g001275, Capana07g001425, Capana07g001436, Capana10g000030, Capana10g000690, Capana11g002217, Capana12g001382
GO:1901293	BP	e	nucleoside phosphate biosynthetic process	38/3790	209/35336	0.00106614	7	38	0.0402832	Capana00g000066, Capana00g000237, Capana00g000247, Capana00g000414, Capana00g001051, Capana00g001351, Capana00g002017, Capana00g002956, Capana01g000752, Capana01g001874, Capana01g002003, Capana01g002732, Capana01g003218, Capana02g002193, Capana02g002667, Capana02g002840, Capana02g002841, Capana03g003995, Capana04g000254, Capana04g000950, Capana04g000951, Capana04g001551, Capana04g001552, Capana04…
GO:0044271	BP	e	cellular nitrogen compound biosynthetic process	158/3790	1149/35336	0.00114173	4	158	0.0425829	Capana00g000066, Capana00g000072, Capana00g000237, Capana00g000247, Capana00g000414, Capana00g000438, Capana00g001010, Capana00g001051, Capana00g001132, Capana00g001263, Capana00g001351, Capana00g001534, Capana00g002017, Capana00g002088, Capana00g002117, Capana00g002342, Capana00g002830, Capana00g002852, Capana00g002956, Capana00g003075, Capana00g003464, Capana00g003672, Capana00g003678, Capana00…
GO:0044267	BP	e	cellular protein metabolic process	151/3790	1094/35336	0.00123209	5	151	0.0434628	Capana00g000438, Capana00g001132, Capana00g001154, Capana00g001211, Capana00g001263, Capana00g001534, Capana00g002088, Capana00g002089, Capana00g002117, Capana00g002342, Capana00g002793, Capana00g002794, Capana00g002795, Capana00g002796, Capana00g002797, Capana00g002798, Capana00g002799, Capana00g002800, Capana00g002801, Capana00g002802, Capana00g002852, Capana00g003464, Capana00g003678, Capana00…
GO:0042542	BP	e	response to hydrogen peroxide	3/3790	3/35336	0.00123299	5	3	0.0434628	Capana01g002820, Capana02g002452, Capana08g002219
GO:0010206	BP	e	photosystem II repair	3/3790	3/35336	0.00123299	7	3	0.0434628	Capana02g002314, Capana08g001374, Capana09g000032
GO:0090391	BP	e	granum assembly	3/3790	3/35336	0.00123299	5	3	0.0434628	Capana03g000865, Capana03g001084, Capana03g001085
GO:0009058	BP	e	biosynthetic process	279/3790	2169/35336	0.00125393	2	279	0.0439332	Capana00g000066, Capana00g000072, Capana00g000237, Capana00g000247, Capana00g000250, Capana00g000414, Capana00g000438, Capana00g000646, Capana00g000790, Capana00g000854, Capana00g001010, Capana00g001051, Capana00g001132, Capana00g001263, Capana00g001308, Capana00g001351, Capana00g001534, Capana00g002017, Capana00g002088, Capana00g002117, Capana00g002331, Capana00g002342, Capana00g002830, Capana00…
GO:0044249	BP	e	cellular biosynthetic process	250/3790	1923/35336	0.00126202	3	250	0.0439502	Capana00g000066, Capana00g000072, Capana00g000237, Capana00g000247, Capana00g000414, Capana00g000438, Capana00g000646, Capana00g000790, Capana00g000854, Capana00g001010, Capana00g001051, Capana00g001132, Capana00g001263, Capana00g001308, Capana00g001351, Capana00g001534, Capana00g002017, Capana00g002088, Capana00g002117, Capana00g002342, Capana00g002830, Capana00g002852, Capana00g002956, Capana00…
GO:0006298	BP	e	mismatch repair	8/3790	22/35336	0.00139025	8	8	0.0478396	Capana00g002207, Capana00g002208, Capana02g002438, Capana03g001791, Capana03g002323, Capana03g002324, Capana03g004457, Capana10g001026
GO:0019438	BP	e	aromatic compound biosynthetic process	98/3790	670/35336	0.00157734	4	98	0.0533253	Capana00g000066, Capana00g000072, Capana00g000237, Capana00g000247, Capana00g000414, Capana00g001010, Capana00g001051, Capana00g001351, Capana00g002017, Capana00g002830, Capana00g002956, Capana00g003075, Capana00g003672, Capana00g003686, Capana00g003729, Capana00g004151, Capana00g004560, Capana01g000343, Capana01g000345, Capana01g000346, Capana01g000752, Capana01g001779, Capana01g001797, Capana01…
GO:0006767	BP	e	water-soluble vitamin metabolic process	11/3790	38/35336	0.00163286	4	11	0.0548812	Capana00g000072, Capana00g003075, Capana00g004151, Capana01g000240, Capana01g000242, Capana03g000345, Capana03g001025, Capana05g002401, Capana06g000494, Capana08g001899, Capana10g002257
GO:0006720	BP	e	isoprenoid metabolic process	20/3790	91/35336	0.00175161	5	20	0.0575999	Capana00g003194, Capana01g000174, Capana01g001843, Capana01g002623, Capana02g002284, Capana02g003105, Capana03g000968, Capana03g002170, Capana04g000412, Capana04g001637, Capana04g002519, Capana05g000023, Capana06g002492, Capana07g002042, Capana08g001314, Capana09g000177, Capana09g000404, Capana11g001779, Capana12g001528, Capana12g002714
GO:1901661	BP	e	quinone metabolic process	7/3790	18/35336	0.00176925	4	7	0.0575999	Capana03g000968, Capana03g003167, Capana03g003874, Capana05g001049, Capana05g001051, Capana06g001004, Capana10g000062
GO:1901663	BP	e	quinone biosynthetic process	7/3790	18/35336	0.00176925	5	7	0.0575999	Capana03g000968, Capana03g003167, Capana03g003874, Capana05g001049, Capana05g001051, Capana06g001004, Capana10g000062
GO:0042181	BP	e	ketone biosynthetic process	7/3790	18/35336	0.00176925	4	7	0.0575999	Capana03g000968, Capana03g003167, Capana03g003874, Capana05g001049, Capana05g001051, Capana06g001004, Capana10g000062
GO:0090407	BP	e	organophosphate biosynthetic process	55/3790	337/35336	0.00183552	5	55	0.0589507	Capana00g000066, Capana00g000072, Capana00g000237, Capana00g000247, Capana00g000414, Capana00g001051, Capana00g001308, Capana00g001351, Capana00g002017, Capana00g002956, Capana00g003075, Capana01g000076, Capana01g000752, Capana01g001874, Capana01g002003, Capana01g002353, Capana01g002732, Capana01g003218, Capana02g002063, Capana02g002065, Capana02g002193, Capana02g002529, Capana02g002667, Capana02…
GO:0018130	BP	e	heterocycle biosynthetic process	97/3790	667/35336	0.00192644	4	97	0.0604787	Capana00g000066, Capana00g000072, Capana00g000237, Capana00g000247, Capana00g000414, Capana00g001010, Capana00g001051, Capana00g001351, Capana00g002017, Capana00g002830, Capana00g002956, Capana00g003075, Capana00g003672, Capana00g003686, Capana00g004151, Capana00g004560, Capana01g000240, Capana01g000242, Capana01g000343, Capana01g000345, Capana01g000346, Capana01g000752, Capana01g001779, Capana01…
GO:0009205	BP	e	purine ribonucleoside triphosphate metabolic process	23/3790	112/35336	0.00195633	9	23	0.0604787	Capana00g000237, Capana00g000247, Capana00g000414, Capana00g001351, Capana00g002017, Capana00g002956, Capana01g001874, Capana01g002003, Capana01g002732, Capana01g003218, Capana02g002193, Capana02g002840, Capana02g002841, Capana03g003995, Capana04g000950, Capana04g000951, Capana04g001789, Capana05g001562, Capana05g001872, Capana06g001462, Capana06g001463, Capana07g001275, Capana12g001382
GO:0009145	BP	e	purine nucleoside triphosphate biosynthetic process	23/3790	112/35336	0.00195633	9	23	0.0604787	Capana00g000237, Capana00g000247, Capana00g000414, Capana00g001351, Capana00g002017, Capana00g002956, Capana01g001874, Capana01g002003, Capana01g002732, Capana01g003218, Capana02g002193, Capana02g002840, Capana02g002841, Capana03g003995, Capana04g000950, Capana04g000951, Capana04g001789, Capana05g001562, Capana05g001872, Capana06g001462, Capana06g001463, Capana07g001275, Capana12g001382
GO:0009206	BP	e	purine ribonucleoside triphosphate biosynthetic process	23/3790	112/35336	0.00195633	10	23	0.0604787	Capana00g000237, Capana00g000247, Capana00g000414, Capana00g001351, Capana00g002017, Capana00g002956, Capana01g001874, Capana01g002003, Capana01g002732, Capana01g003218, Capana02g002193, Capana02g002840, Capana02g002841, Capana03g003995, Capana04g000950, Capana04g000951, Capana04g001789, Capana05g001562, Capana05g001872, Capana06g001462, Capana06g001463, Capana07g001275, Capana12g001382
GO:0009144	BP	e	purine nucleoside triphosphate metabolic process	23/3790	112/35336	0.00195633	8	23	0.0604787	Capana00g000237, Capana00g000247, Capana00g000414, Capana00g001351, Capana00g002017, Capana00g002956, Capana01g001874, Capana01g002003, Capana01g002732, Capana01g003218, Capana02g002193, Capana02g002840, Capana02g002841, Capana03g003995, Capana04g000950, Capana04g000951, Capana04g001789, Capana05g001562, Capana05g001872, Capana06g001462, Capana06g001463, Capana07g001275, Capana12g001382
GO:0019538	BP	e	protein metabolic process	173/3790	1291/35336	0.00211389	4	173	0.0645494	Capana00g000438, Capana00g001132, Capana00g001154, Capana00g001211, Capana00g001263, Capana00g001440, Capana00g001534, Capana00g002088, Capana00g002089, Capana00g002117, Capana00g002342, Capana00g002793, Capana00g002794, Capana00g002795, Capana00g002796, Capana00g002797, Capana00g002798, Capana00g002799, Capana00g002800, Capana00g002801, Capana00g002802, Capana00g002852, Capana00g003464, Capana00…
GO:0010207	BP	e	photosystem II assembly	6/3790	14/35336	0.0021215	7	6	0.0645494	Capana00g003366, Capana00g003367, Capana00g003368, Capana00g004571, Capana02g000764, Capana02g003173
GO:0006779	BP	e	porphyrin-containing compound biosynthetic process	12/3790	45/35336	0.00221644	6	12	0.0667356	Capana00g002830, Capana00g004560, Capana01g002756, Capana03g000633, Capana03g000791, Capana04g000804, Capana05g000104, Capana05g000126, Capana06g000742, Capana06g001887, Capana10g000065, Capana10g002504
GO:0006778	BP	e	porphyrin-containing compound metabolic process	13/3790	52/35336	0.00276605	5	13	0.0824255	Capana00g000503, Capana00g002830, Capana00g004560, Capana01g002756, Capana03g000633, Capana03g000791, Capana04g000804, Capana05g000104, Capana05g000126, Capana06g000742, Capana06g001887, Capana10g000065, Capana10g002504
GO:0046165	BP	e	alcohol biosynthetic process	8/3790	25/35336	0.00350766	5	8	0.102244	Capana00g004151, Capana02g002284, Capana02g003105, Capana04g002519, Capana06g001953, Capana08g001899, Capana10g000838, Capana12g002417
GO:0016122	BP	e	xanthophyll metabolic process	4/3790	7/35336	0.00353876	9	4	0.102244	Capana01g002623, Capana09g000177, Capana11g001779, Capana12g001528
GO:2000028	BP	e	regulation of photoperiodism, flowering	7/3790	20/35336	0.00355492	4	7	0.102244	Capana00g003093, Capana00g003094, Capana00g003873, Capana10g001227, Capana12g000507, Capana12g000508, Capana12g001095
GO:1901576	BP	e	organic substance biosynthetic process	256/3790	2017/35336	0.00384028	3	256	0.109904	Capana00g000066, Capana00g000072, Capana00g000237, Capana00g000247, Capana00g000414, Capana00g000438, Capana00g000646, Capana00g000790, Capana00g000854, Capana00g001010, Capana00g001051, Capana00g001132, Capana00g001263, Capana00g001308, Capana00g001351, Capana00g001534, Capana00g002017, Capana00g002088, Capana00g002117, Capana00g002342, Capana00g002830, Capana00g002852, Capana00g002881, Capana00…
GO:0009201	BP	e	ribonucleoside triphosphate biosynthetic process	23/3790	117/35336	0.00392824	9	23	0.111319	Capana00g000237, Capana00g000247, Capana00g000414, Capana00g001351, Capana00g002017, Capana00g002956, Capana01g001874, Capana01g002003, Capana01g002732, Capana01g003218, Capana02g002193, Capana02g002840, Capana02g002841, Capana03g003995, Capana04g000950, Capana04g000951, Capana04g001789, Capana05g001562, Capana05g001872, Capana06g001462, Capana06g001463, Capana07g001275, Capana12g001382
GO:0009199	BP	e	ribonucleoside triphosphate metabolic process	23/3790	117/35336	0.00392824	8	23	0.111319	Capana00g000237, Capana00g000247, Capana00g000414, Capana00g001351, Capana00g002017, Capana00g002956, Capana01g001874, Capana01g002003, Capana01g002732, Capana01g003218, Capana02g002193, Capana02g002840, Capana02g002841, Capana03g003995, Capana04g000950, Capana04g000951, Capana04g001789, Capana05g001562, Capana05g001872, Capana06g001462, Capana06g001463, Capana07g001275, Capana12g001382
GO:1901362	BP	e	organic cyclic compound biosynthetic process	105/3790	745/35336	0.00398711	4	105	0.112437	Capana00g000066, Capana00g000072, Capana00g000237, Capana00g000247, Capana00g000414, Capana00g001010, Capana00g001051, Capana00g001351, Capana00g002017, Capana00g002830, Capana00g002881, Capana00g002956, Capana00g003075, Capana00g003672, Capana00g003686, Capana00g003729, Capana00g004151, Capana00g004560, Capana01g000240, Capana01g000242, Capana01g000343, Capana01g000345, Capana01g000346, Capana01…
GO:0009152	BP	e	purine ribonucleotide biosynthetic process	29/3790	158/35336	0.00412602	10	29	0.11523	Capana00g000237, Capana00g000247, Capana00g000414, Capana00g001351, Capana00g002017, Capana00g002956, Capana01g001874, Capana01g002003, Capana01g002732, Capana01g003218, Capana02g002193, Capana02g002667, Capana02g002840, Capana02g002841, Capana03g003995, Capana04g000254, Capana04g000950, Capana04g000951, Capana04g001789, Capana05g001562, Capana05g001872, Capana06g001462, Capana06g001463, Capana06…
GO:0009142	BP	e	nucleoside triphosphate biosynthetic process	23/3790	118/35336	0.00419838	8	23	0.116687	Capana00g000237, Capana00g000247, Capana00g000414, Capana00g001351, Capana00g002017, Capana00g002956, Capana01g001874, Capana01g002003, Capana01g002732, Capana01g003218, Capana02g002193, Capana02g002840, Capana02g002841, Capana03g003995, Capana04g000950, Capana04g000951, Capana04g001789, Capana05g001562, Capana05g001872, Capana06g001462, Capana06g001463, Capana07g001275, Capana12g001382
GO:0009415	BP	e	response to water	15/3790	66/35336	0.00424756	4	15	0.117489	Capana00g003114, Capana00g004275, Capana01g000453, Capana01g002820, Capana02g000471, Capana02g000492, Capana02g002739, Capana03g002801, Capana03g003201, Capana04g000100, Capana04g001637, Capana08g001008, Capana08g002571, Capana09g000936, Capana11g002133
GO:0065008	BP	e	regulation of biological quality	45/3790	277/35336	0.00453395	2	45	0.120243	Capana00g005033, Capana01g000115, Capana01g000453, Capana01g003136, Capana01g003662, Capana02g000619, Capana02g002207, Capana02g003480, Capana03g000152, Capana03g000800, Capana03g003560, Capana03g003568, Capana04g000138, Capana04g000194, Capana04g000273, Capana04g001434, Capana04g001600, Capana04g001638, Capana04g002044, Capana04g002146, Capana04g002567, Capana04g002572, Capana05g001356, Capana05…
GO:0009234	BP	e	menaquinone biosynthetic process	3/3790	4/35336	0.00453549	6	3	0.120243	Capana05g001049, Capana05g001051, Capana10g000062
GO:0042548	BP	e	regulation of photosynthesis, light reaction	3/3790	4/35336	0.00453549	6	3	0.120243	Capana02g000764, Capana02g002314, Capana02g003173
GO:0043467	BP	e	regulation of generation of precursor metabolites and energy	3/3790	4/35336	0.00453549	5	3	0.120243	Capana02g000764, Capana02g002314, Capana02g003173
GO:0009233	BP	e	menaquinone metabolic process	3/3790	4/35336	0.00453549	5	3	0.120243	Capana05g001049, Capana05g001051, Capana10g000062
GO:0042364	BP	e	water-soluble vitamin biosynthetic process	10/3790	37/35336	0.00454921	5	10	0.120243	Capana00g000072, Capana00g003075, Capana00g004151, Capana01g000240, Capana01g000242, Capana03g000345, Capana03g001025, Capana06g000494, Capana08g001899, Capana10g002257
GO:0006662	BP	e	glycerol ether metabolic process	8/3790	26/35336	0.00459662	4	8	0.120243	Capana04g000138, Capana04g001638, Capana05g002535, Capana07g002194, Capana08g000045, Capana09g000887, Capana09g000972, Capana10g000070
GO:0018904	BP	e	ether metabolic process	8/3790	26/35336	0.00459662	3	8	0.120243	Capana04g000138, Capana04g001638, Capana05g002535, Capana07g002194, Capana08g000045, Capana09g000887, Capana09g000972, Capana10g000070
GO:0009135	BP	e	purine nucleoside diphosphate metabolic process	11/3790	43/35336	0.00472599	8	11	0.120243	Capana02g000489, Capana02g002621, Capana05g001105, Capana05g001356, Capana06g002716, Capana07g002419, Capana07g002456, Capana08g002624, Capana09g002228, Capana10g000947, Capana11g000601
GO:0046939	BP	e	nucleotide phosphorylation	11/3790	43/35336	0.00472599	6	11	0.120243	Capana02g000489, Capana02g002621, Capana05g001105, Capana05g001356, Capana06g002716, Capana07g002419, Capana07g002456, Capana08g002624, Capana09g002228, Capana10g000947, Capana11g000601
GO:0009179	BP	e	purine ribonucleoside diphosphate metabolic process	11/3790	43/35336	0.00472599	9	11	0.120243	Capana02g000489, Capana02g002621, Capana05g001105, Capana05g001356, Capana06g002716, Capana07g002419, Capana07g002456, Capana08g002624, Capana09g002228, Capana10g000947, Capana11g000601
GO:0009185	BP	e	ribonucleoside diphosphate metabolic process	11/3790	43/35336	0.00472599	8	11	0.120243	Capana02g000489, Capana02g002621, Capana05g001105, Capana05g001356, Capana06g002716, Capana07g002419, Capana07g002456, Capana08g002624, Capana09g002228, Capana10g000947, Capana11g000601
GO:0006165	BP	e	nucleoside diphosphate phosphorylation	11/3790	43/35336	0.00472599	8	11	0.120243	Capana02g000489, Capana02g002621, Capana05g001105, Capana05g001356, Capana06g002716, Capana07g002419, Capana07g002456, Capana08g002624, Capana09g002228, Capana10g000947, Capana11g000601
GO:0046031	BP	e	ADP metabolic process	11/3790	43/35336	0.00472599	10	11	0.120243	Capana02g000489, Capana02g002621, Capana05g001105, Capana05g001356, Capana06g002716, Capana07g002419, Capana07g002456, Capana08g002624, Capana09g002228, Capana10g000947, Capana11g000601
GO:0006096	BP	e	glycolytic process	11/3790	43/35336	0.00472599	12	11	0.120243	Capana02g000489, Capana02g002621, Capana05g001105, Capana05g001356, Capana06g002716, Capana07g002419, Capana07g002456, Capana08g002624, Capana09g002228, Capana10g000947, Capana11g000601
GO:0006757	BP	e	ATP generation from ADP	11/3790	43/35336	0.00472599	11	11	0.120243	Capana02g000489, Capana02g002621, Capana05g001105, Capana05g001356, Capana06g002716, Capana07g002419, Capana07g002456, Capana08g002624, Capana09g002228, Capana10g000947, Capana11g000601
GO:0006164	BP	e	purine nucleotide biosynthetic process	29/3790	161/35336	0.00474234	9	29	0.120243	Capana00g000237, Capana00g000247, Capana00g000414, Capana00g001351, Capana00g002017, Capana00g002956, Capana01g001874, Capana01g002003, Capana01g002732, Capana01g003218, Capana02g002193, Capana02g002667, Capana02g002840, Capana02g002841, Capana03g003995, Capana04g000254, Capana04g000950, Capana04g000951, Capana04g001789, Capana05g001562, Capana05g001872, Capana06g001462, Capana06g001463, Capana06…
GO:0044283	BP	e	small molecule biosynthetic process	59/3790	385/35336	0.00478099	3	59	0.1204	Capana00g000072, Capana00g003075, Capana00g003729, Capana00g004151, Capana00g004648, Capana00g005037, Capana01g000110, Capana01g000240, Capana01g000242, Capana01g001574, Capana01g001578, Capana01g001955, Capana01g003049, Capana01g003934, Capana02g000608, Capana02g002057, Capana02g002207, Capana02g002284, Capana02g002887, Capana02g003105, Capana03g000345, Capana03g000452, Capana03g000656, Capana03…
GO:0001101	BP	e	response to acid chemical	15/3790	67/35336	0.00479017	3	15	0.1204	Capana00g003114, Capana00g004275, Capana01g000453, Capana01g002820, Capana02g000471, Capana02g000492, Capana02g002739, Capana03g002801, Capana03g003201, Capana04g000100, Capana04g001637, Capana08g001008, Capana08g002571, Capana09g000936, Capana11g002133
GO:0009737	BP	e	response to abscisic acid	14/3790	60/35336	0.00494016	5	14	0.123632	Capana00g003865, Capana00g004275, Capana00g004456, Capana01g000453, Capana01g001926, Capana01g002820, Capana03g002041, Capana03g002301, Capana03g003201, Capana04g001637, Capana08g002571, Capana08g002677, Capana09g000936, Capana10g000690
GO:0009260	BP	e	ribonucleotide biosynthetic process	30/3790	167/35336	0.00529466	9	30	0.131275	Capana00g000237, Capana00g000247, Capana00g000414, Capana00g001351, Capana00g002017, Capana00g002956, Capana01g001874, Capana01g002003, Capana01g002732, Capana01g003218, Capana02g002193, Capana02g002667, Capana02g002840, Capana02g002841, Capana03g003995, Capana04g000254, Capana04g000950, Capana04g000951, Capana04g001789, Capana05g001562, Capana05g001872, Capana06g000602, Capana06g001462, Capana06…
GO:0046390	BP	e	ribose phosphate biosynthetic process	30/3790	167/35336	0.00529466	6	30	0.131275	Capana00g000237, Capana00g000247, Capana00g000414, Capana00g001351, Capana00g002017, Capana00g002956, Capana01g001874, Capana01g002003, Capana01g002732, Capana01g003218, Capana02g002193, Capana02g002667, Capana02g002840, Capana02g002841, Capana03g003995, Capana04g000254, Capana04g000950, Capana04g000951, Capana04g001789, Capana05g001562, Capana05g001872, Capana06g000602, Capana06g001462, Capana06…
GO:0097305	BP	e	response to alcohol	14/3790	61/35336	0.00548349	4	14	0.134894	Capana00g003865, Capana00g004275, Capana00g004456, Capana01g000453, Capana01g001926, Capana01g002820, Capana03g002041, Capana03g002301, Capana03g003201, Capana04g001637, Capana08g002571, Capana08g002677, Capana09g000936, Capana10g000690
GO:0009132	BP	e	nucleoside diphosphate metabolic process	11/3790	44/35336	0.00570183	7	11	0.139081	Capana02g000489, Capana02g002621, Capana05g001105, Capana05g001356, Capana06g002716, Capana07g002419, Capana07g002456, Capana08g002624, Capana09g002228, Capana10g000947, Capana11g000601
GO:0140527	BP	e	reciprocal homologous recombination	5/3790	12/35336	0.00586253	9	5	0.140628	Capana01g004260, Capana01g004321, Capana02g002438, Capana03g004640, Capana12g000339
GO:0007131	BP	e	reciprocal meiotic recombination	5/3790	12/35336	0.00586253	10	5	0.140628	Capana01g004260, Capana01g004321, Capana02g002438, Capana03g004640, Capana12g000339
GO:0035825	BP	e	homologous recombination	5/3790	12/35336	0.00586253	8	5	0.140628	Capana01g004260, Capana01g004321, Capana02g002438, Capana03g004640, Capana12g000339
GO:1901617	BP	e	organic hydroxy compound biosynthetic process	13/3790	55/35336	0.00660269	4	13	0.156113	Capana00g000072, Capana00g004151, Capana02g002284, Capana02g003105, Capana03g000345, Capana03g001025, Capana04g002519, Capana06g000494, Capana06g001953, Capana08g001899, Capana10g000838, Capana12g000817, Capana12g002417
GO:0008299	BP	e	isoprenoid biosynthetic process	17/3790	82/35336	0.0066431	6	17	0.156113	Capana00g003194, Capana01g000174, Capana01g001843, Capana02g002284, Capana02g003105, Capana03g000968, Capana03g002170, Capana04g000412, Capana04g002519, Capana05g000023, Capana06g002492, Capana07g002042, Capana08g001314, Capana09g000177, Capana09g000404, Capana12g001528, Capana12g002714
GO:0034220	BP	e	ion transmembrane transport	33/3790	194/35336	0.00714532	5	33	0.166561	Capana00g000237, Capana00g000247, Capana00g000414, Capana00g001351, Capana00g001352, Capana00g002017, Capana00g002956, Capana00g004648, Capana01g001874, Capana01g002003, Capana01g002732, Capana01g003218, Capana02g002193, Capana02g002840, Capana02g002841, Capana03g003995, Capana04g000950, Capana04g000951, Capana04g001600, Capana04g001789, Capana04g002060, Capana05g001562, Capana05g001872, Capana06…
GO:0072525	BP	e	pyridine-containing compound biosynthetic process	8/3790	28/35336	0.007531	5	8	0.174147	Capana00g000072, Capana03g000345, Capana03g001025, Capana04g001551, Capana04g001552, Capana04g002274, Capana06g000494, Capana06g001765
GO:0050896	BP	e	response to stimulus	142/3790	1068/35336	0.00769604	1	142	0.177254	Capana00g001211, Capana00g001263, Capana00g001441, Capana00g002001, Capana00g002089, Capana00g002207, Capana00g002208, Capana00g002514, Capana00g002740, Capana00g003114, Capana00g003865, Capana00g003873, Capana00g004275, Capana00g004456, Capana00g004955, Capana01g000054, Capana01g000453, Capana01g001185, Capana01g001221, Capana01g001397, Capana01g001485, Capana01g001683, Capana01g001865, Capana01…
GO:0022613	BP	e	ribonucleoprotein complex biogenesis	10/3790	40/35336	0.00822398	4	10	0.188662	Capana02g000565, Capana02g000566, Capana02g001837, Capana02g002416, Capana04g000316, Capana04g000317, Capana05g000543, Capana08g001281, Capana08g001283, Capana09g002393
GO:0072522	BP	e	purine-containing compound biosynthetic process	30/3790	173/35336	0.00901549	5	30	0.203408	Capana00g000237, Capana00g000247, Capana00g000414, Capana00g001351, Capana00g002017, Capana00g002956, Capana01g001874, Capana01g002003, Capana01g002732, Capana01g003218, Capana02g002193, Capana02g002667, Capana02g002840, Capana02g002841, Capana03g003995, Capana04g000254, Capana04g000950, Capana04g000951, Capana04g001789, Capana05g001562, Capana05g001872, Capana06g001462, Capana06g001463, Capana06…
GO:0098660	BP	e	inorganic ion transmembrane transport	32/3790	189/35336	0.0090427	6	32	0.203408	Capana00g000237, Capana00g000247, Capana00g000414, Capana00g001351, Capana00g001352, Capana00g002017, Capana00g002956, Capana00g004648, Capana01g001874, Capana01g002003, Capana01g002732, Capana01g003218, Capana02g002193, Capana02g002840, Capana02g002841, Capana03g003995, Capana04g000950, Capana04g000951, Capana04g001600, Capana04g001789, Capana04g002060, Capana05g001562, Capana05g001872, Capana06…
GO:0034641	BP	e	cellular nitrogen compound metabolic process	287/3790	2318/35336	0.00916905	3	287	0.205451	Capana00g000066, Capana00g000072, Capana00g000237, Capana00g000247, Capana00g000414, Capana00g000438, Capana00g000503, Capana00g000707, Capana00g001009, Capana00g001010, Capana00g001022, Capana00g001051, Capana00g001132, Capana00g001263, Capana00g001351, Capana00g001534, Capana00g002017, Capana00g002088, Capana00g002117, Capana00g002207, Capana00g002208, Capana00g002342, Capana00g002740, Capana00…
GO:0005996	BP	e	monosaccharide metabolic process	24/3790	132/35336	0.0102591	4	24	0.220891	Capana00g000656, Capana00g003378, Capana01g000276, Capana01g002820, Capana01g002824, Capana02g002564, Capana02g002649, Capana04g000059, Capana05g000599, Capana05g001191, Capana05g001731, Capana05g002020, Capana05g002401, Capana06g001649, Capana07g000319, Capana07g002052, Capana07g002053, Capana09g000648, Capana09g000868, Capana09g000869, Capana11g002368, Capana12g000555, Capana12g001295, Capana12…
GO:1902600	BP	e	proton transmembrane transport	30/3790	177/35336	0.0103363	8	30	0.220891	Capana00g000237, Capana00g000247, Capana00g000414, Capana00g001351, Capana00g001352, Capana00g002017, Capana00g002956, Capana00g004648, Capana01g001874, Capana01g002003, Capana01g002732, Capana01g003218, Capana02g002193, Capana02g002840, Capana02g002841, Capana03g003995, Capana04g000950, Capana04g000951, Capana04g001600, Capana04g001789, Capana05g001562, Capana05g001872, Capana06g001462, Capana06…
GO:0042180	BP	e	cellular ketone metabolic process	7/3790	24/35336	0.0108261	3	7	0.220891	Capana03g000968, Capana03g003167, Capana03g003874, Capana05g001049, Capana05g001051, Capana06g001004, Capana10g000062
GO:0018026	BP	e	peptidyl-lysine monomethylation	2/3790	2/35336	0.0115012	10	2	0.220891	Capana05g001271, Capana05g001272
GO:0061635	BP	e	regulation of protein complex stability	2/3790	2/35336	0.0115012	3	2	0.220891	Capana04g002146, Capana08g001158
GO:0046247	BP	e	terpene catabolic process	2/3790	2/35336	0.0115012	7	2	0.220891	Capana01g002623, Capana11g001779
GO:0019303	BP	e	D-ribose catabolic process	2/3790	2/35336	0.0115012	7	2	0.220891	Capana07g002052, Capana07g002053
GO:0070141	BP	e	response to UV-A	2/3790	2/35336	0.0115012	6	2	0.220891	Capana08g002312, Capana12g001752
GO:0006014	BP	e	D-ribose metabolic process	2/3790	2/35336	0.0115012	6	2	0.220891	Capana07g002052, Capana07g002053
GO:0016124	BP	e	xanthophyll catabolic process	2/3790	2/35336	0.0115012	10	2	0.220891	Capana01g002623, Capana11g001779
GO:0016118	BP	e	carotenoid catabolic process	2/3790	2/35336	0.0115012	9	2	0.220891	Capana01g002623, Capana11g001779
GO:0015748	BP	e	organophosphate ester transport	2/3790	2/35336	0.0115012	5	2	0.220891	Capana01g000013, Capana03g000152
GO:1902456	BP	e	regulation of stomatal opening	2/3790	2/35336	0.0115012	5	2	0.220891	Capana01g000453, Capana06g002115
GO:0120253	BP	e	hydrocarbon catabolic process	2/3790	2/35336	0.0115012	4	2	0.220891	Capana01g002623, Capana11g001779
GO:0015914	BP	e	phospholipid transport	2/3790	2/35336	0.0115012	6	2	0.220891	Capana01g000013, Capana03g000152
GO:0016110	BP	e	tetraterpenoid catabolic process	2/3790	2/35336	0.0115012	8	2	0.220891	Capana01g002623, Capana11g001779
GO:0071492	BP	e	cellular response to UV-A	2/3790	2/35336	0.0115012	8	2	0.220891	Capana08g002312, Capana12g001752
GO:0016121	BP	e	carotene catabolic process	2/3790	2/35336	0.0115012	8	2	0.220891	Capana01g002623, Capana11g001779
GO:0019323	BP	e	pentose catabolic process	2/3790	2/35336	0.0115012	6	2	0.220891	Capana07g002052, Capana07g002053
GO:0072524	BP	e	pyridine-containing compound metabolic process	8/3790	30/35336	0.0116877	4	8	0.223731	Capana00g000072, Capana03g000345, Capana03g001025, Capana04g001551, Capana04g001552, Capana04g002274, Capana06g000494, Capana06g001765
GO:0098662	BP	e	inorganic cation transmembrane transport	31/3790	185/35336	0.0118268	7	31	0.225138	Capana00g000237, Capana00g000247, Capana00g000414, Capana00g001351, Capana00g001352, Capana00g002017, Capana00g002956, Capana00g004648, Capana01g001874, Capana01g002003, Capana01g002732, Capana01g003218, Capana02g002193, Capana02g002840, Capana02g002841, Capana03g003995, Capana04g000950, Capana04g000951, Capana04g001600, Capana04g001789, Capana04g002060, Capana05g001562, Capana05g001872, Capana06…
GO:0098655	BP	e	cation transmembrane transport	31/3790	186/35336	0.0122308	6	31	0.230313	Capana00g000237, Capana00g000247, Capana00g000414, Capana00g001351, Capana00g001352, Capana00g002017, Capana00g002956, Capana00g004648, Capana01g001874, Capana01g002003, Capana01g002732, Capana01g003218, Capana02g002193, Capana02g002840, Capana02g002841, Capana03g003995, Capana04g000950, Capana04g000951, Capana04g001600, Capana04g001789, Capana04g002060, Capana05g001562, Capana05g001872, Capana06…
GO:0009853	BP	e	photorespiration	5/3790	14/35336	0.0123448	4	5	0.231706	Capana02g000541, Capana02g002781, Capana02g002784, Capana04g002221, Capana05g001871
GO:0009141	BP	e	nucleoside triphosphate metabolic process	23/3790	126/35336	0.0130531	7	23	0.24342	Capana00g000237, Capana00g000247, Capana00g000414, Capana00g001351, Capana00g002017, Capana00g002956, Capana01g001874, Capana01g002003, Capana01g002732, Capana01g003218, Capana02g002193, Capana02g002840, Capana02g002841, Capana03g003995, Capana04g000950, Capana04g000951, Capana04g001789, Capana05g001562, Capana05g001872, Capana06g001462, Capana06g001463, Capana07g001275, Capana12g001382
GO:0006090	BP	e	pyruvate metabolic process	12/3790	55/35336	0.0143076	7	12	0.264257	Capana01g003067, Capana02g000489, Capana02g002621, Capana05g001105, Capana05g001356, Capana06g002716, Capana07g002419, Capana07g002456, Capana08g002624, Capana09g002228, Capana10g000947, Capana11g000601
GO:2000241	BP	e	regulation of reproductive process	11/3790	47/35336	0.0144157	3	11	0.265405	Capana00g001440, Capana00g003093, Capana00g003094, Capana00g003873, Capana03g002041, Capana07g000030, Capana10g001227, Capana11g001813, Capana12g000507, Capana12g000508, Capana12g001095
GO:1901615	BP	e	organic hydroxy compound metabolic process	17/3790	88/35336	0.0146337	3	17	0.267738	Capana00g000072, Capana00g003075, Capana00g004151, Capana02g001513, Capana02g002284, Capana02g003105, Capana03g000345, Capana03g001025, Capana04g000765, Capana04g001637, Capana04g002519, Capana06g000494, Capana06g001953, Capana08g001899, Capana10g000838, Capana12g000817, Capana12g002417
GO:0042221	BP	e	response to chemical	49/3790	325/35336	0.0146814	2	49	0.267738	Capana00g001211, Capana00g001263, Capana00g002001, Capana00g002089, Capana00g002514, Capana00g003114, Capana00g003865, Capana00g004275, Capana00g004456, Capana01g000453, Capana01g001865, Capana01g001926, Capana01g002820, Capana02g000471, Capana02g000492, Capana02g002452, Capana02g002739, Capana03g000656, Capana03g001922, Capana03g002041, Capana03g002064, Capana03g002301, Capana03g002801, Capana03…
GO:0043412	BP	e	macromolecule modification	98/3790	722/35336	0.0149505	4	98	0.271788	Capana00g001154, Capana00g001211, Capana00g002089, Capana00g002793, Capana00g002794, Capana00g002795, Capana00g002796, Capana00g002797, Capana00g002798, Capana00g002799, Capana00g002800, Capana00g002801, Capana00g002802, Capana00g003680, Capana00g003681, Capana00g004104, Capana00g004144, Capana01g000076, Capana01g000240, Capana01g000242, Capana01g000526, Capana01g000584, Capana01g000601, Capana01…
GO:0009311	BP	e	oligosaccharide metabolic process	11/3790	48/35336	0.0155739	4	11	0.282235	Capana00g000646, Capana01g003777, Capana03g002552, Capana03g002812, Capana03g004067, Capana05g001390, Capana05g002020, Capana07g000086, Capana11g001061, Capana11g001062, Capana12g002436
GO:0006796	BP	e	phosphate-containing compound metabolic process	87/3790	631/35336	0.0160817	4	87	0.288721	Capana00g000066, Capana00g000072, Capana00g000237, Capana00g000247, Capana00g000414, Capana00g001051, Capana00g001308, Capana00g001351, Capana00g002017, Capana00g002724, Capana00g002956, Capana00g003075, Capana01g000076, Capana01g000240, Capana01g000242, Capana01g000752, Capana01g001843, Capana01g001874, Capana01g002003, Capana01g002353, Capana01g002732, Capana01g003218, Capana01g004494, Capana02…
GO:1901700	BP	e	response to oxygen-containing compound	30/3790	183/35336	0.0165032	3	30	0.292653	Capana00g002001, Capana00g003114, Capana00g003865, Capana00g004275, Capana00g004456, Capana01g000453, Capana01g001926, Capana01g002820, Capana02g000471, Capana02g000492, Capana02g002452, Capana02g002739, Capana03g002041, Capana03g002301, Capana03g002801, Capana03g003201, Capana04g000100, Capana04g000971, Capana04g001637, Capana05g000212, Capana05g001189, Capana06g002525, Capana07g000674, Capana08…
GO:0006066	BP	e	alcohol metabolic process	11/3790	49/35336	0.0170019	4	11	0.298748	Capana00g003075, Capana00g004151, Capana02g002284, Capana02g003105, Capana04g000765, Capana04g001637, Capana04g002519, Capana06g001953, Capana08g001899, Capana10g000838, Capana12g002417
GO:0006869	BP	e	lipid transport	14/3790	69/35336	0.0174154	5	14	0.305087	Capana00g002862, Capana00g004831, Capana01g000013, Capana02g001862, Capana03g000152, Capana03g001457, Capana03g003539, Capana06g000094, Capana06g001609, Capana08g001084, Capana10g000644, Capana10g001268, Capana10g001664, Capana12g000594
GO:0019637	BP	e	organophosphate metabolic process	80/3790	578/35336	0.0175367	4	80	0.306283	Capana00g000066, Capana00g000072, Capana00g000237, Capana00g000247, Capana00g000414, Capana00g001051, Capana00g001308, Capana00g001351, Capana00g002017, Capana00g002724, Capana00g002956, Capana00g003075, Capana01g000076, Capana01g000752, Capana01g001843, Capana01g001874, Capana01g002003, Capana01g002353, Capana01g002732, Capana01g003218, Capana02g000489, Capana02g001105, Capana02g002063, Capana02…
GO:0046483	BP	e	heterocycle metabolic process	230/3790	1855/35336	0.0186579	3	230	0.319996	Capana00g000066, Capana00g000072, Capana00g000237, Capana00g000247, Capana00g000414, Capana00g000503, Capana00g000707, Capana00g001009, Capana00g001010, Capana00g001022, Capana00g001051, Capana00g001351, Capana00g002017, Capana00g002207, Capana00g002208, Capana00g002740, Capana00g002830, Capana00g002956, Capana00g003075, Capana00g003672, Capana00g003686, Capana00g004104, Capana00g004140, Capana00…
GO:0006772	BP	e	thiamine metabolic process	3/3790	6/35336	0.0192075	6	3	0.319996	Capana00g003075, Capana00g004151, Capana08g001899
GO:0016119	BP	e	carotene metabolic process	3/3790	6/35336	0.0192075	7	3	0.319996	Capana01g002623, Capana08g001314, Capana11g001779
GO:0042723	BP	e	thiamine-containing compound metabolic process	3/3790	6/35336	0.0192075	5	3	0.319996	Capana00g003075, Capana00g004151, Capana08g001899
GO:0042753	BP	e	positive regulation of circadian rhythm	3/3790	6/35336	0.0192075	4	3	0.319996	Capana02g002596, Capana06g002344, Capana08g002528
GO:0006741	BP	e	NADP biosynthetic process	3/3790	6/35336	0.0192075	11	3	0.319996	Capana04g001551, Capana04g001552, Capana06g001765
GO:0016115	BP	e	terpenoid catabolic process	3/3790	6/35336	0.0192075	7	3	0.319996	Capana01g002623, Capana04g001637, Capana11g001779
GO:0009052	BP	e	pentose-phosphate shunt, non-oxidative branch	3/3790	6/35336	0.0192075	4	3	0.319996	Capana02g001342, Capana05g001308, Capana08g001259
GO:0008300	BP	e	isoprenoid catabolic process	3/3790	6/35336	0.0192075	6	3	0.319996	Capana01g002623, Capana04g001637, Capana11g001779
GO:0019674	BP	e	NAD metabolic process	3/3790	6/35336	0.0192075	2	3	0.319996	Capana04g001551, Capana04g001552, Capana06g001765
GO:0080009	BP	e	mRNA methylation	3/3790	6/35336	0.0192075	9	3	0.319996	Capana03g004182, Capana09g001711, Capana09g001714
GO:0042724	BP	e	thiamine-containing compound biosynthetic process	3/3790	6/35336	0.0192075	6	3	0.319996	Capana00g003075, Capana00g004151, Capana08g001899
GO:0051301	BP	e	cell division	18/3790	97/35336	0.0198707	2	18	0.327564	Capana00g003312, Capana01g001930, Capana01g004278, Capana01g004306, Capana01g004307, Capana01g004316, Capana02g003338, Capana03g001182, Capana04g000009, Capana04g000010, Capana06g000031, Capana06g000032, Capana07g000005, Capana09g002222, Capana10g000228, Capana11g001963, Capana11g002384, Capana12g000337
GO:0046854	BP	e	phosphatidylinositol phosphate biosynthetic process	6/3790	21/35336	0.0198884	9	6	0.327564	Capana00g001308, Capana02g002063, Capana02g002065, Capana04g002811, Capana04g002812, Capana12g000996
GO:0006793	BP	e	phosphorus metabolic process	87/3790	640/35336	0.020256	3	87	0.33267	Capana00g000066, Capana00g000072, Capana00g000237, Capana00g000247, Capana00g000414, Capana00g001051, Capana00g001308, Capana00g001351, Capana00g002017, Capana00g002724, Capana00g002956, Capana00g003075, Capana01g000076, Capana01g000240, Capana01g000242, Capana01g000752, Capana01g001843, Capana01g001874, Capana01g002003, Capana01g002353, Capana01g002732, Capana01g003218, Capana01g004494, Capana02…
GO:0009070	BP	e	serine family amino acid biosynthetic process	7/3790	27/35336	0.0208967	9	7	0.342221	Capana02g000608, Capana02g002207, Capana02g002887, Capana07g002365, Capana09g000219, Capana09g001800, Capana12g000116
GO:1901360	BP	e	organic cyclic compound metabolic process	241/3790	1958/35336	0.0218511	3	241	0.354834	Capana00g000066, Capana00g000072, Capana00g000237, Capana00g000247, Capana00g000414, Capana00g000503, Capana00g000707, Capana00g001009, Capana00g001010, Capana00g001022, Capana00g001051, Capana00g001351, Capana00g002017, Capana00g002207, Capana00g002208, Capana00g002740, Capana00g002830, Capana00g002881, Capana00g002956, Capana00g003075, Capana00g003672, Capana00g003686, Capana00g003729, Capana00…
GO:0009725	BP	e	response to hormone	27/3790	164/35336	0.0223199	4	27	0.358421	Capana00g001263, Capana00g002514, Capana00g003865, Capana00g004275, Capana00g004456, Capana01g000453, Capana01g001926, Capana01g002820, Capana03g000656, Capana03g001922, Capana03g002041, Capana03g002301, Capana03g003201, Capana04g001637, Capana06g001108, Capana06g001980, Capana06g002716, Capana08g001259, Capana08g002571, Capana08g002677, Capana09g000692, Capana09g000936, Capana09g001199, Capana09…
GO:0009719	BP	e	response to endogenous stimulus	27/3790	165/35336	0.0231293	2	27	0.369366	Capana00g001263, Capana00g002514, Capana00g003865, Capana00g004275, Capana00g004456, Capana01g000453, Capana01g001926, Capana01g002820, Capana03g000656, Capana03g001922, Capana03g002041, Capana03g002301, Capana03g003201, Capana04g001637, Capana06g001108, Capana06g001980, Capana06g002716, Capana08g001259, Capana08g002571, Capana08g002677, Capana09g000692, Capana09g000936, Capana09g001199, Capana09…
GO:0042752	BP	e	regulation of circadian rhythm	4/3790	11/35336	0.0234723	3	4	0.372784	Capana01g001692, Capana02g002596, Capana06g002344, Capana08g002528
GO:0007076	BP	e	mitotic chromosome condensation	4/3790	11/35336	0.0234723	9	4	0.372784	Capana01g003671, Capana01g003672, Capana01g003673, Capana01g003674
GO:0006464	BP	e	cellular protein modification process	83/3790	608/35336	0.024302	6	83	0.382806	Capana00g001154, Capana00g001211, Capana00g002089, Capana00g002793, Capana00g002794, Capana00g002795, Capana00g002796, Capana00g002797, Capana00g002798, Capana00g002799, Capana00g002800, Capana00g002801, Capana00g002802, Capana00g003680, Capana00g003681, Capana00g004144, Capana01g000076, Capana01g000240, Capana01g000242, Capana01g000526, Capana01g000584, Capana01g000601, Capana01g000647, Capana01…
GO:0036211	BP	e	protein modification process	83/3790	608/35336	0.024302	5	83	0.382806	Capana00g001154, Capana00g001211, Capana00g002089, Capana00g002793, Capana00g002794, Capana00g002795, Capana00g002796, Capana00g002797, Capana00g002798, Capana00g002799, Capana00g002800, Capana00g002801, Capana00g002802, Capana00g003680, Capana00g003681, Capana00g004144, Capana01g000076, Capana01g000240, Capana01g000242, Capana01g000526, Capana01g000584, Capana01g000601, Capana01g000647, Capana01…
GO:0019318	BP	e	hexose metabolic process	21/3790	123/35336	0.0281778	5	21	0.42003	Capana00g000656, Capana00g003378, Capana01g000276, Capana01g002820, Capana01g002824, Capana02g002564, Capana02g002649, Capana04g000059, Capana05g000599, Capana05g001191, Capana05g001731, Capana05g002020, Capana06g001649, Capana07g000319, Capana09g000648, Capana09g000868, Capana09g000869, Capana11g002368, Capana12g000555, Capana12g001295, Capana12g002066
GO:0042254	BP	e	ribosome biogenesis	7/3790	29/35336	0.0304148	5	7	0.42003	Capana02g000565, Capana02g000566, Capana02g001837, Capana05g000543, Capana08g001281, Capana08g001283, Capana09g002393
GO:1901607	BP	e	alpha-amino acid biosynthetic process	22/3790	129/35336	0.0308139	8	22	0.42003	Capana00g003729, Capana00g004648, Capana00g005037, Capana01g001955, Capana01g003049, Capana01g003934, Capana02g000608, Capana02g002207, Capana02g002887, Capana03g003782, Capana03g003820, Capana06g002315, Capana06g002516, Capana07g002365, Capana09g000219, Capana09g000624, Capana09g001800, Capana09g002305, Capana10g000079, Capana10g001883, Capana11g001585, Capana12g000116
GO:0044108	BP	e	cellular alcohol biosynthetic process	3/3790	7/35336	0.0309591	6	3	0.42003	Capana02g002284, Capana04g002519, Capana10g000838
GO:0036297	BP	e	interstrand cross-link repair	3/3790	7/35336	0.0309591	8	3	0.42003	Capana00g002740, Capana03g003415, Capana12g000837
GO:0097384	BP	e	cellular lipid biosynthetic process	3/3790	7/35336	0.0309591	5	3	0.42003	Capana02g002284, Capana04g002519, Capana10g000838
GO:0008204	BP	e	ergosterol metabolic process	3/3790	7/35336	0.0309591	6	3	0.42003	Capana02g002284, Capana04g002519, Capana10g000838
GO:0120252	BP	e	hydrocarbon metabolic process	3/3790	7/35336	0.0309591	3	3	0.42003	Capana01g002623, Capana08g001314, Capana11g001779
GO:0044107	BP	e	cellular alcohol metabolic process	3/3790	7/35336	0.0309591	5	3	0.42003	Capana02g002284, Capana04g002519, Capana10g000838
GO:0006696	BP	e	ergosterol biosynthetic process	3/3790	7/35336	0.0309591	7	3	0.42003	Capana02g002284, Capana04g002519, Capana10g000838
GO:1902653	BP	e	secondary alcohol biosynthetic process	3/3790	7/35336	0.0309591	6	3	0.42003	Capana02g002284, Capana04g002519, Capana10g000838
GO:0042214	BP	e	terpene metabolic process	3/3790	7/35336	0.0309591	6	3	0.42003	Capana01g002623, Capana08g001314, Capana11g001779
GO:0034308	BP	e	primary alcohol metabolic process	3/3790	7/35336	0.0309591	5	3	0.42003	Capana00g003075, Capana00g004151, Capana08g001899
GO:0010257	BP	e	NADH dehydrogenase complex assembly	3/3790	7/35336	0.0309591	7	3	0.42003	Capana02g001645, Capana04g001546, Capana11g000474
GO:0010183	BP	e	pollen tube guidance	2/3790	3/35336	0.0320375	5	2	0.42003	Capana08g002472, Capana08g002474
GO:0042372	BP	e	phylloquinone biosynthetic process	2/3790	3/35336	0.0320375	7	2	0.42003	Capana03g003167, Capana06g001004
GO:1990884	BP	e	RNA acetylation	2/3790	3/35336	0.0320375	8	2	0.42003	Capana04g000316, Capana04g000317
GO:0009450	BP	e	gamma-aminobutyric acid catabolic process	2/3790	3/35336	0.0320375	8	2	0.42003	Capana11g000935, Capana11g000937
GO:0007224	BP	e	smoothened signaling pathway	2/3790	3/35336	0.0320375	6	2	0.42003	Capana00g001530, Capana09g001401
GO:0071484	BP	e	cellular response to light intensity	2/3790	3/35336	0.0320375	7	2	0.42003	Capana08g002312, Capana12g001752
GO:0040011	BP	e	locomotion	2/3790	3/35336	0.0320375	1	2	0.42003	Capana08g002472, Capana08g002474
GO:0042330	BP	e	taxis	2/3790	3/35336	0.0320375	2	2	0.42003	Capana08g002472, Capana08g002474
GO:0050918	BP	e	positive chemotaxis	2/3790	3/35336	0.0320375	4	2	0.42003	Capana08g002472, Capana08g002474
GO:0006935	BP	e	chemotaxis	2/3790	3/35336	0.0320375	3	2	0.42003	Capana08g002472, Capana08g002474
GO:0042373	BP	e	vitamin K metabolic process	2/3790	3/35336	0.0320375	5	2	0.42003	Capana03g003167, Capana06g001004
GO:0009704	BP	e	de-etiolation	2/3790	3/35336	0.0320375	5	2	0.42003	Capana03g000950, Capana11g002133
GO:0009687	BP	e	abscisic acid metabolic process	2/3790	3/35336	0.0320375	8	2	0.42003	Capana02g003105, Capana04g001637
GO:0051391	BP	e	tRNA acetylation	2/3790	3/35336	0.0320375	11	2	0.42003	Capana04g000316, Capana04g000317
GO:0032544	BP	e	plastid translation	2/3790	3/35336	0.0320375	8	2	0.42003	Capana09g001445, Capana11g002268
GO:0009643	BP	e	photosynthetic acclimation	2/3790	3/35336	0.0320375	6	2	0.42003	Capana08g001319, Capana08g001321
GO:0042549	BP	e	photosystem II stabilization	2/3790	3/35336	0.0320375	7	2	0.42003	Capana02g000764, Capana02g003173
GO:0071486	BP	e	cellular response to high light intensity	2/3790	3/35336	0.0320375	8	2	0.42003	Capana08g002312, Capana12g001752
GO:0019464	BP	e	glycine decarboxylation via glycine cleavage system	2/3790	3/35336	0.0320375	11	2	0.42003	Capana00g000453, Capana06g001561
GO:0043288	BP	e	apocarotenoid metabolic process	2/3790	3/35336	0.0320375	6	2	0.42003	Capana02g003105, Capana04g001637
GO:0042362	BP	e	fat-soluble vitamin biosynthetic process	2/3790	3/35336	0.0320375	5	2	0.42003	Capana03g003167, Capana06g001004
GO:0034644	BP	e	cellular response to UV	2/3790	3/35336	0.0320375	7	2	0.42003	Capana08g002312, Capana12g001752
GO:1902644	BP	e	tertiary alcohol metabolic process	2/3790	3/35336	0.0320375	5	2	0.42003	Capana02g003105, Capana04g001637
GO:0006775	BP	e	fat-soluble vitamin metabolic process	2/3790	3/35336	0.0320375	4	2	0.42003	Capana03g003167, Capana06g001004
GO:1901562	BP	e	response to paraquat	2/3790	3/35336	0.0320375	4	2	0.42003	Capana03g002064, Capana03g003201
GO:0009448	BP	e	gamma-aminobutyric acid metabolic process	2/3790	3/35336	0.0320375	7	2	0.42003	Capana11g000935, Capana11g000937
GO:0042374	BP	e	phylloquinone metabolic process	2/3790	3/35336	0.0320375	6	2	0.42003	Capana03g003167, Capana06g001004
GO:0042371	BP	e	vitamin K biosynthetic process	2/3790	3/35336	0.0320375	6	2	0.42003	Capana03g003167, Capana06g001004
GO:0042819	BP	e	vitamin B6 biosynthetic process	4/3790	12/35336	0.0322772	6	4	0.42003	Capana00g000072, Capana03g000345, Capana03g001025, Capana06g000494
GO:0042816	BP	e	vitamin B6 metabolic process	4/3790	12/35336	0.0322772	5	4	0.42003	Capana00g000072, Capana03g000345, Capana03g001025, Capana06g000494
GO:0033993	BP	e	response to lipid	14/3790	72/35336	0.0327461	4	14	0.421615	Capana00g003865, Capana00g004275, Capana00g004456, Capana01g000453, Capana01g001926, Capana01g002820, Capana03g002041, Capana03g002301, Capana03g003201, Capana04g001637, Capana08g002571, Capana08g002677, Capana09g000936, Capana10g000690
GO:0016311	BP	e	dephosphorylation	7/3790	30/35336	0.0361143	5	7	0.46292	Capana00g002724, Capana04g000448, Capana05g002174, Capana07g001746, Capana09g001839, Capana11g000975, Capana12g000395
GO:0006812	BP	e	cation transport	43/3790	294/35336	0.03672	5	43	0.467605	Capana00g000237, Capana00g000247, Capana00g000414, Capana00g001351, Capana00g001352, Capana00g002017, Capana00g002956, Capana00g004071, Capana00g004648, Capana01g000570, Capana01g001874, Capana01g002003, Capana01g002732, Capana01g003218, Capana02g002193, Capana02g002550, Capana02g002840, Capana02g002841, Capana02g003462, Capana03g001692, Capana03g003995, Capana03g004599, Capana04g000950, Capana04…
GO:0009409	BP	e	response to cold	9/3790	41/35336	0.0367778	4	9	0.467605	Capana00g003865, Capana01g002820, Capana02g002724, Capana03g000806, Capana03g002801, Capana03g004588, Capana08g000628, Capana08g002571, Capana12g001382
GO:0006725	BP	e	cellular aromatic compound metabolic process	233/3790	1915/35336	0.040227	3	233	0.50665	Capana00g000066, Capana00g000072, Capana00g000237, Capana00g000247, Capana00g000414, Capana00g000503, Capana00g000707, Capana00g001009, Capana00g001010, Capana00g001022, Capana00g001051, Capana00g001351, Capana00g002017, Capana00g002207, Capana00g002208, Capana00g002740, Capana00g002830, Capana00g002956, Capana00g003075, Capana00g003672, Capana00g003686, Capana00g003729, Capana00g004104, Capana00…
GO:0006323	BP	e	DNA packaging	4/3790	13/35336	0.0427588	7	4	0.533885	Capana01g003671, Capana01g003672, Capana01g003673, Capana01g003674
GO:0030261	BP	e	chromosome condensation	4/3790	13/35336	0.0427588	8	4	0.533885	Capana01g003671, Capana01g003672, Capana01g003673, Capana01g003674
GO:0007275	BP	e	multicellular organism development	19/3790	111/35336	0.0435341	3	19	0.538909	Capana00g001440, Capana01g000518, Capana01g001723, Capana01g003521, Capana01g003578, Capana02g001382, Capana03g000950, Capana03g000968, Capana04g000272, Capana06g000658, Capana07g000456, Capana07g002094, Capana08g001420, Capana09g000030, Capana09g001114, Capana09g001711, Capana09g001714, Capana10g002389, Capana11g000872
GO:0006006	BP	e	glucose metabolic process	6/3790	25/35336	0.0448736	6	6	0.549922	Capana04g000059, Capana05g000599, Capana05g002020, Capana07g000319, Capana09g000648, Capana12g000555
GO:0033108	BP	e	mitochondrial respiratory chain complex assembly	3/3790	8/35336	0.0456477	7	3	0.551174	Capana02g001645, Capana04g001546, Capana09g001114
GO:0019419	BP	e	sulfate reduction	3/3790	8/35336	0.0456477	4	3	0.551174	Capana02g002207, Capana04g002567, Capana04g002572
GO:0046365	BP	e	monosaccharide catabolic process	3/3790	8/35336	0.0456477	5	3	0.551174	Capana07g002052, Capana07g002053, Capana09g000648
GO:0010109	BP	e	regulation of photosynthesis	3/3790	8/35336	0.0456477	5	3	0.551174	Capana02g000764, Capana02g002314, Capana02g003173
GO:0046856	BP	e	phosphatidylinositol dephosphorylation	5/3790	19/35336	0.045669	8	5	0.551174	Capana00g002724, Capana04g000448, Capana09g001839, Capana11g000975, Capana12g000395
GO:0046839	BP	e	phospholipid dephosphorylation	5/3790	19/35336	0.045669	6	5	0.551174	Capana00g002724, Capana04g000448, Capana09g001839, Capana11g000975, Capana12g000395
GO:0044085	BP	e	cellular component biogenesis	15/3790	84/35336	0.0491419	3	15	0.590623	Capana01g003313, Capana02g000565, Capana02g000566, Capana02g001837, Capana02g002416, Capana03g004113, Capana04g000316, Capana04g000317, Capana05g000543, Capana05g000891, Capana08g000187, Capana08g000611, Capana08g001281, Capana08g001283, Capana09g002393
GO:0008610	BP	e	lipid biosynthetic process	51/3790	364/35336	0.0495987	4	51	0.594876	Capana00g001308, Capana00g002881, Capana00g003194, Capana01g000076, Capana01g000110, Capana01g000174, Capana01g001843, Capana01g002353, Capana01g003374, Capana01g004040, Capana02g002057, Capana02g002063, Capana02g002065, Capana02g002284, Capana02g002529, Capana02g003105, Capana03g000452, Capana03g000572, Capana03g000656, Capana03g000968, Capana03g001350, Capana03g001691, Capana03g002035, Capana03…
GO:0009772	BP	e	photosynthetic electron transport in photosystem II	9/3790	45/35336	0.0529386	6	9	0.627128	Capana00g001154, Capana00g001211, Capana00g002089, Capana01g001865, Capana03g001476, Capana07g000502, Capana07g001275, Capana11g002217, Capana12g001382
GO:0006108	BP	e	malate metabolic process	4/3790	14/35336	0.0549244	7	4	0.635036	Capana03g004410, Capana05g002079, Capana08g002141, Capana12g002455
GO:0042558	BP	e	pteridine-containing compound metabolic process	5/3790	20/35336	0.0556953	4	5	0.636313	Capana02g000608, Capana02g002887, Capana06g001953, Capana07g002083, Capana10g002257
GO:0046488	BP	e	phosphatidylinositol metabolic process	13/3790	73/35336	0.0576171	7	13	0.64216	Capana00g001308, Capana00g002724, Capana01g000076, Capana02g002063, Capana02g002065, Capana02g002529, Capana04g000448, Capana04g002811, Capana04g002812, Capana09g001839, Capana11g000975, Capana12g000395, Capana12g000996
GO:0005984	BP	e	disaccharide metabolic process	8/3790	38/35336	0.0587937	5	8	0.64216	Capana00g000646, Capana01g003777, Capana03g002552, Capana03g004067, Capana05g001390, Capana05g002020, Capana07g000086, Capana12g002436
GO:0006714	BP	e	sesquiterpenoid metabolic process	2/3790	4/35336	0.0595395	7	2	0.64216	Capana02g003105, Capana04g001637
GO:0002183	BP	e	cytoplasmic translational initiation	2/3790	4/35336	0.0595395	4	2	0.64216	Capana10g000484, Capana10g000485
GO:0035592	BP	e	establishment of protein localization to extracellular region	2/3790	4/35336	0.0595395	5	2	0.64216	Capana08g001243, Capana12g000594
GO:0071692	BP	e	protein localization to extracellular region	2/3790	4/35336	0.0595395	4	2	0.64216	Capana08g001243, Capana12g000594
GO:0009306	BP	e	protein secretion	2/3790	4/35336	0.0595395	6	2	0.64216	Capana08g001243, Capana12g000594
GO:0042274	BP	e	ribosomal small subunit biogenesis	2/3790	4/35336	0.0595395	5	2	0.64216	Capana04g000316, Capana04g000317
GO:0072596	BP	e	establishment of protein localization to chloroplast	2/3790	4/35336	0.0595395	7	2	0.64216	Capana11g000817, Capana11g002133
GO:0002191	BP	e	cap-dependent translational initiation	2/3790	4/35336	0.0595395	5	2	0.64216	Capana10g000484, Capana10g000485
GO:0045036	BP	e	protein targeting to chloroplast	2/3790	4/35336	0.0595395	8	2	0.64216	Capana11g000817, Capana11g002133
GO:0018022	BP	e	peptidyl-lysine methylation	2/3790	4/35336	0.0595395	9	2	0.64216	Capana05g001271, Capana05g001272
GO:0016123	BP	e	xanthophyll biosynthetic process	2/3790	4/35336	0.0595395	10	2	0.64216	Capana09g000177, Capana12g001528
GO:0072598	BP	e	protein localization to chloroplast	2/3790	4/35336	0.0595395	6	2	0.64216	Capana11g000817, Capana11g002133
GO:0051103	BP	e	DNA ligation involved in DNA repair	2/3790	4/35336	0.0595395	8	2	0.64216	Capana00g001009, Capana00g001010
GO:0010035	BP	e	response to inorganic substance	20/3790	125/35336	0.0601041	3	20	0.647043	Capana00g003114, Capana00g004275, Capana01g000453, Capana01g002820, Capana02g000471, Capana02g000492, Capana02g002452, Capana02g002739, Capana03g002801, Capana03g003201, Capana04g000100, Capana04g000886, Capana04g001637, Capana06g000680, Capana06g002716, Capana08g001008, Capana08g002219, Capana08g002571, Capana09g000936, Capana11g002133
GO:0046351	BP	e	disaccharide biosynthetic process	6/3790	27/35336	0.0624692	6	6	0.664796	Capana00g000646, Capana01g003777, Capana05g001390, Capana05g002020, Capana07g000086, Capana12g002436
GO:0006545	BP	e	glycine biosynthetic process	3/3790	9/35336	0.0631332	10	3	0.664796	Capana02g000608, Capana02g002887, Capana12g000116
GO:0046184	BP	e	aldehyde biosynthetic process	3/3790	9/35336	0.0631332	4	3	0.664796	Capana00g000072, Capana03g000345, Capana06g000494
GO:0016556	BP	e	mRNA modification	3/3790	9/35336	0.0631332	8	3	0.664796	Capana03g004182, Capana09g001711, Capana09g001714
GO:0042823	BP	e	pyridoxal phosphate biosynthetic process	3/3790	9/35336	0.0631332	7	3	0.664796	Capana00g000072, Capana03g000345, Capana06g000494
GO:0042822	BP	e	pyridoxal phosphate metabolic process	3/3790	9/35336	0.0631332	6	3	0.664796	Capana00g000072, Capana03g000345, Capana06g000494
GO:0031398	BP	e	positive regulation of protein ubiquitination	5/3790	21/35336	0.0668849	10	5	0.689237	Capana01g004278, Capana01g004306, Capana01g004307, Capana01g004316, Capana12g000337
GO:1903322	BP	e	positive regulation of protein modification by small protein conjugation or removal	5/3790	21/35336	0.0668849	9	5	0.689237	Capana01g004278, Capana01g004306, Capana01g004307, Capana01g004316, Capana12g000337
GO:1904668	BP	e	positive regulation of ubiquitin protein ligase activity	5/3790	21/35336	0.0668849	12	5	0.689237	Capana01g004278, Capana01g004306, Capana01g004307, Capana01g004316, Capana12g000337
GO:0051443	BP	e	positive regulation of ubiquitin-protein transferase activity	5/3790	21/35336	0.0668849	11	5	0.689237	Capana01g004278, Capana01g004306, Capana01g004307, Capana01g004316, Capana12g000337
GO:0016310	BP	e	phosphorylation	14/3790	80/35336	0.0670348	5	14	0.689552	Capana01g000240, Capana01g000242, Capana02g000489, Capana02g002621, Capana05g001103, Capana05g001105, Capana05g001356, Capana06g002716, Capana07g002419, Capana07g002456, Capana08g002624, Capana09g002228, Capana10g000947, Capana11g000601
GO:0071482	BP	e	cellular response to light stimulus	4/3790	15/35336	0.0687483	6	4	0.697253	Capana00g003873, Capana02g001837, Capana08g002312, Capana12g001752
GO:0071478	BP	e	cellular response to radiation	4/3790	15/35336	0.0687483	5	4	0.697253	Capana00g003873, Capana02g001837, Capana08g002312, Capana12g001752
GO:0006189	BP	e	'de novo' IMP biosynthetic process	4/3790	15/35336	0.0687483	12	4	0.697253	Capana04g000254, Capana06g001647, Capana07g000556, Capana08g002254
GO:0019359	BP	e	nicotinamide nucleotide biosynthetic process	4/3790	15/35336	0.0687483	10	4	0.697253	Capana04g001551, Capana04g001552, Capana04g002274, Capana06g001765
GO:0008652	BP	e	cellular amino acid biosynthetic process	22/3790	141/35336	0.0744131	7	22	0.731188	Capana00g003729, Capana00g004648, Capana00g005037, Capana01g001955, Capana01g003049, Capana01g003934, Capana02g000608, Capana02g002207, Capana02g002887, Capana03g003782, Capana03g003820, Capana06g002315, Capana06g002516, Capana07g002365, Capana09g000219, Capana09g000624, Capana09g001800, Capana09g002305, Capana10g000079, Capana10g001883, Capana11g001585, Capana12g000116
GO:0043414	BP	e	macromolecule methylation	10/3790	54/35336	0.0753803	5	10	0.731188	Capana00g004144, Capana03g004182, Capana05g001222, Capana05g001271, Capana05g001272, Capana09g001711, Capana09g001714, Capana11g001921, Capana12g000397, Capana12g000714
GO:0032259	BP	e	methylation	10/3790	54/35336	0.0753803	2	10	0.731188	Capana00g004144, Capana03g004182, Capana05g001222, Capana05g001271, Capana05g001272, Capana09g001711, Capana09g001714, Capana11g001921, Capana12g000397, Capana12g000714
GO:0006950	BP	e	response to stress	99/3790	780/35336	0.0789246	2	99	0.731188	Capana00g001211, Capana00g001441, Capana00g002001, Capana00g002089, Capana00g002207, Capana00g002208, Capana00g002740, Capana00g003114, Capana00g003865, Capana00g004275, Capana00g004456, Capana00g004955, Capana01g000453, Capana01g001185, Capana01g001221, Capana01g001397, Capana01g001485, Capana01g001683, Capana01g001865, Capana01g002820, Capana01g003276, Capana01g003277, Capana01g003402, Capana02…
GO:0051438	BP	e	regulation of ubiquitin-protein transferase activity	5/3790	22/35336	0.079226	5	5	0.731188	Capana01g004278, Capana01g004306, Capana01g004307, Capana01g004316, Capana12g000337
GO:1903320	BP	e	regulation of protein modification by small protein conjugation or removal	5/3790	22/35336	0.079226	8	5	0.731188	Capana01g004278, Capana01g004306, Capana01g004307, Capana01g004316, Capana12g000337
GO:1904666	BP	e	regulation of ubiquitin protein ligase activity	5/3790	22/35336	0.079226	6	5	0.731188	Capana01g004278, Capana01g004306, Capana01g004307, Capana01g004316, Capana12g000337
GO:0031396	BP	e	regulation of protein ubiquitination	5/3790	22/35336	0.079226	9	5	0.731188	Capana01g004278, Capana01g004306, Capana01g004307, Capana01g004316, Capana12g000337
GO:0009657	BP	e	plastid organization	10/3790	55/35336	0.0803519	5	10	0.731188	Capana00g003873, Capana02g001837, Capana03g000950, Capana03g004053, Capana04g000861, Capana09g001445, Capana09g001816, Capana10g002504, Capana11g001035, Capana11g002268
GO:0009636	BP	e	response to toxic substance	3/3790	10/35336	0.0832046	3	3	0.731188	Capana00g001211, Capana00g002089, Capana01g001865
GO:0009635	BP	e	response to herbicide	3/3790	10/35336	0.0832046	4	3	0.731188	Capana00g001211, Capana00g002089, Capana01g001865
GO:0019363	BP	e	pyridine nucleotide biosynthetic process	4/3790	16/35336	0.084176	9	4	0.731188	Capana04g001551, Capana04g001552, Capana04g002274, Capana06g001765
GO:0048017	BP	e	inositol lipid-mediated signaling	4/3790	16/35336	0.084176	6	4	0.731188	Capana00g001308, Capana01g002353, Capana04g002811, Capana04g002812
GO:0072528	BP	e	pyrimidine-containing compound biosynthetic process	9/3790	46/35336	0.088219	5	9	0.731188	Capana00g000066, Capana00g001051, Capana00g003075, Capana00g004151, Capana01g000752, Capana06g000602, Capana08g001899, Capana09g002319, Capana10g002059
GO:0071596	BP	e	ubiquitin-dependent protein catabolic process via the N-end rule pathway	2/3790	5/35336	0.0922774	10	2	0.731188	Capana09g001805, Capana09g001806
GO:0006413	BP	e	translational initiation	2/3790	5/35336	0.0922774	3	2	0.731188	Capana10g000484, Capana10g000485
GO:0006266	BP	e	DNA ligation	2/3790	5/35336	0.0922774	7	2	0.731188	Capana00g001009, Capana00g001010
GO:0009228	BP	e	thiamine biosynthetic process	2/3790	5/35336	0.0922774	7	2	0.731188	Capana00g004151, Capana08g001899
GO:0006427	BP	e	histidyl-tRNA aminoacylation	2/3790	5/35336	0.0922774	11	2	0.731188	Capana03g000711, Capana09g001407
GO:0046033	BP	e	AMP metabolic process	2/3790	5/35336	0.0922774	10	2	0.731188	Capana02g002667, Capana04g000254
GO:0017148	BP	e	negative regulation of translation	2/3790	5/35336	0.0922774	8	2	0.731188	Capana06g000748, Capana10g001406
GO:0034249	BP	e	negative regulation of cellular amide metabolic process	2/3790	5/35336	0.0922774	6	2	0.731188	Capana06g000748, Capana10g001406
GO:0006167	BP	e	AMP biosynthetic process	2/3790	5/35336	0.0922774	11	2	0.731188	Capana02g002667, Capana04g000254
GO:0010239	BP	e	chloroplast mRNA processing	2/3790	5/35336	0.0922774	9	2	0.731188	Capana02g001837, Capana11g001035
GO:0048564	BP	e	photosystem I assembly	2/3790	5/35336	0.0922774	7	2	0.731188	Capana02g003488, Capana10g000581
GO:0015969	BP	e	guanosine tetraphosphate metabolic process	2/3790	5/35336	0.0922774	10	2	0.731188	Capana03g000098, Capana03g003657
GO:0034309	BP	e	primary alcohol biosynthetic process	2/3790	5/35336	0.0922774	6	2	0.731188	Capana00g004151, Capana08g001899
GO:0010921	BP	e	regulation of phosphatase activity	2/3790	5/35336	0.0922774	8	2	0.731188	Capana03g004450, Capana04g000841
GO:0044208	BP	e	'de novo' AMP biosynthetic process	2/3790	5/35336	0.0922774	12	2	0.731188	Capana02g002667, Capana04g000254
GO:0034035	BP	e	purine ribonucleoside bisphosphate metabolic process	2/3790	5/35336	0.0922774	9	2	0.731188	Capana03g000098, Capana03g003657
GO:0018205	BP	e	peptidyl-lysine modification	5/3790	23/35336	0.0926928	8	5	0.731188	Capana01g000584, Capana01g000726, Capana04g000441, Capana05g001271, Capana05g001272
GO:0006081	BP	e	cellular aldehyde metabolic process	5/3790	23/35336	0.0926928	3	5	0.731188	Capana00g000072, Capana03g000345, Capana03g001354, Capana05g002179, Capana06g000494
GO:0006811	BP	e	ion transport	46/3790	339/35336	0.0935132	4	46	0.731188	Capana00g000237, Capana00g000247, Capana00g000414, Capana00g001351, Capana00g001352, Capana00g002017, Capana00g002956, Capana00g004071, Capana00g004648, Capana01g000453, Capana01g000570, Capana01g001874, Capana01g002003, Capana01g002732, Capana01g003218, Capana02g002193, Capana02g002550, Capana02g002840, Capana02g002841, Capana02g003462, Capana03g000370, Capana03g001692, Capana03g003995, Capana03…
GO:0006857	BP	e	oligopeptide transport	7/3790	35/35336	0.0936753	7	7	0.731188	Capana00g004312, Capana03g001532, Capana05g001239, Capana10g001657, Capana10g001658, Capana11g001269, Capana12g001497
GO:0006412	BP	e	translation	62/3790	474/35336	0.0999063	7	62	0.731188	Capana00g000438, Capana00g001132, Capana00g001263, Capana00g001534, Capana00g002088, Capana00g002117, Capana00g002342, Capana00g002852, Capana00g003464, Capana00g003678, Capana00g003977, Capana01g000017, Capana01g000104, Capana01g000694, Capana01g001780, Capana01g002237, Capana01g002238, Capana01g002594, Capana01g002678, Capana01g003216, Capana02g000904, Capana02g001425, Capana02g001928, Capana02…
GO:0009793	BP	e	embryo development ending in seed dormancy	9/3790	49/35336	0.100632	5	9	0.731188	Capana00g001440, Capana01g003521, Capana03g000950, Capana03g000968, Capana08g001420, Capana09g001114, Capana09g001711, Capana09g001714, Capana10g002389
GO:0009790	BP	e	embryo development	9/3790	49/35336	0.100632	4	9	0.731188	Capana00g001440, Capana01g003521, Capana03g000950, Capana03g000968, Capana08g001420, Capana09g001114, Capana09g001711, Capana09g001714, Capana10g002389
GO:0046496	BP	e	nicotinamide nucleotide metabolic process	4/3790	17/35336	0.101129	9	4	0.731188	Capana04g001551, Capana04g001552, Capana04g002274, Capana06g001765
GO:0015833	BP	e	peptide transport	7/3790	36/35336	0.101521	6	7	0.731188	Capana00g004312, Capana03g001532, Capana05g001239, Capana10g001657, Capana10g001658, Capana11g001269, Capana12g001497
GO:1903046	BP	e	meiotic cell cycle process	7/3790	36/35336	0.101521	3	7	0.731188	Capana01g004260, Capana01g004321, Capana02g002438, Capana03g004640, Capana07g001011, Capana07g001012, Capana12g000339
GO:0006518	BP	e	peptide metabolic process	64/3790	490/35336	0.105212	5	64	0.731188	Capana00g000438, Capana00g001132, Capana00g001263, Capana00g001534, Capana00g002088, Capana00g002117, Capana00g002342, Capana00g002852, Capana00g003464, Capana00g003678, Capana00g003977, Capana01g000017, Capana01g000104, Capana01g000694, Capana01g001780, Capana01g002237, Capana01g002238, Capana01g002594, Capana01g002678, Capana01g003216, Capana01g004097, Capana02g000904, Capana02g001425, Capana02…
GO:1902652	BP	e	secondary alcohol metabolic process	3/3790	11/35336	0.105604	5	3	0.731188	Capana02g002284, Capana04g002519, Capana10g000838
GO:0009860	BP	e	pollen tube growth	3/3790	11/35336	0.105604	6	3	0.731188	Capana00g001881, Capana02g003480, Capana09g001148
GO:0005985	BP	e	sucrose metabolic process	3/3790	11/35336	0.105604	6	3	0.731188	Capana03g002552, Capana03g004067, Capana05g002020
GO:0016129	BP	e	phytosteroid biosynthetic process	3/3790	11/35336	0.105604	6	3	0.731188	Capana02g002284, Capana04g002519, Capana10g000838
GO:0051336	BP	e	regulation of hydrolase activity	3/3790	11/35336	0.105604	4	3	0.731188	Capana03g004450, Capana04g000841, Capana09g000364
GO:0072527	BP	e	pyrimidine-containing compound metabolic process	9/3790	50/35336	0.106284	4	9	0.731188	Capana00g000066, Capana00g001051, Capana00g003075, Capana00g004151, Capana01g000752, Capana06g000602, Capana08g001899, Capana09g002319, Capana10g002059
GO:0046146	BP	e	tetrahydrobiopterin metabolic process	1/3790	1/35336	0.107256	7	1	0.731188	Capana06g001953
GO:0071629	BP	e	cytoplasm protein quality control by the ubiquitin-proteasome system	1/3790	1/35336	0.107256	10	1	0.731188	Capana04g002146
GO:0006729	BP	e	tetrahydrobiopterin biosynthetic process	1/3790	1/35336	0.107256	8	1	0.731188	Capana06g001953
GO:0043289	BP	e	apocarotenoid biosynthetic process	1/3790	1/35336	0.107256	7	1	0.731188	Capana02g003105
GO:1904215	BP	e	regulation of protein import into chloroplast stroma	1/3790	1/35336	0.107256	9	1	0.731188	Capana03g000950
GO:1902645	BP	e	tertiary alcohol biosynthetic process	1/3790	1/35336	0.107256	6	1	0.731188	Capana02g003105
GO:0043155	BP	e	negative regulation of photosynthesis, light reaction	1/3790	1/35336	0.107256	7	1	0.731188	Capana02g002314
GO:1902289	BP	e	negative regulation of defense response to oomycetes	1/3790	1/35336	0.107256	7	1	0.731188	Capana05g001189
GO:0010157	BP	e	response to chlorate	1/3790	1/35336	0.107256	4	1	0.731188	Capana11g002133
GO:0046484	BP	e	oxazole or thiazole metabolic process	1/3790	1/35336	0.107256	4	1	0.731188	Capana00g004151
GO:0043555	BP	e	regulation of translation in response to stress	1/3790	1/35336	0.107256	8	1	0.731188	Capana10g001406
GO:0034312	BP	e	diol biosynthetic process	1/3790	1/35336	0.107256	7	1	0.731188	Capana06g001953
GO:0140455	BP	e	cytoplasm protein quality control	1/3790	1/35336	0.107256	8	1	0.731188	Capana04g002146
GO:0010275	BP	e	NAD(P)H dehydrogenase complex assembly	1/3790	1/35336	0.107256	7	1	0.731188	Capana11g000474
GO:0034311	BP	e	diol metabolic process	1/3790	1/35336	0.107256	6	1	0.731188	Capana06g001953
GO:0090342	BP	e	regulation of cell aging	1/3790	1/35336	0.107256	4	1	0.731188	Capana11g000817
GO:0070208	BP	e	protein heterotrimerization	1/3790	1/35336	0.107256	8	1	0.731188	Capana11g000817
GO:0072488	BP	e	ammonium transmembrane transport	1/3790	1/35336	0.107256	8	1	0.731188	Capana04g002060
GO:0060178	BP	e	regulation of exocyst localization	1/3790	1/35336	0.107256	4	1	0.731188	Capana04g001840
GO:2000011	BP	e	regulation of adaxial/abaxial pattern formation	1/3790	1/35336	0.107256	4	1	0.731188	Capana00g001440
GO:0010478	BP	e	chlororespiration	1/3790	1/35336	0.107256	6	1	0.731188	Capana12g001317
GO:0031099	BP	e	regeneration	1/3790	1/35336	0.107256	3	1	0.731188	Capana03g001004
GO:0030104	BP	e	water homeostasis	1/3790	1/35336	0.107256	5	1	0.731188	Capana01g000453
GO:0010019	BP	e	chloroplast-nucleus signaling pathway	1/3790	1/35336	0.107256	5	1	0.731188	Capana01g001797
GO:0009688	BP	e	abscisic acid biosynthetic process	1/3790	1/35336	0.107256	9	1	0.731188	Capana02g003105
GO:0090701	BP	e	specification of plant organ identity	1/3790	1/35336	0.107256	4	1	0.731188	Capana02g003134
GO:0019265	BP	e	glycine biosynthetic process, by transamination of glyoxylate	1/3790	1/35336	0.107256	11	1	0.731188	Capana12g000116
GO:0097264	BP	e	self proteolysis	1/3790	1/35336	0.107256	6	1	0.731188	Capana00g001440
GO:0010258	BP	e	NADH dehydrogenase complex (plastoquinone) assembly	1/3790	1/35336	0.107256	8	1	0.731188	Capana11g000474
GO:0019852	BP	e	L-ascorbic acid metabolic process	1/3790	1/35336	0.107256	6	1	0.731188	Capana05g002401
GO:0006107	BP	e	oxaloacetate metabolic process	1/3790	1/35336	0.107256	7	1	0.731188	Capana12g002455
GO:0015810	BP	e	aspartate transmembrane transport	1/3790	1/35336	0.107256	10	1	0.731188	Capana12g000826
GO:0033385	BP	e	geranylgeranyl diphosphate metabolic process	1/3790	1/35336	0.107256	7	1	0.731188	Capana04g000412
GO:0009789	BP	e	positive regulation of abscisic acid-activated signaling pathway	1/3790	1/35336	0.107256	7	1	0.731188	Capana00g004456
GO:0090628	BP	e	plant epidermal cell fate specification	1/3790	1/35336	0.107256	4	1	0.731188	Capana00g001440
GO:0046900	BP	e	tetrahydrofolylpolyglutamate metabolic process	1/3790	1/35336	0.107256	6	1	0.731188	Capana07g002083
GO:0051222	BP	e	positive regulation of protein transport	1/3790	1/35336	0.107256	7	1	0.731188	Capana03g000950
GO:1904951	BP	e	positive regulation of establishment of protein localization	1/3790	1/35336	0.107256	6	1	0.731188	Capana03g000950
GO:2000014	BP	e	regulation of endosperm development	1/3790	1/35336	0.107256	4	1	0.731188	Capana00g001440
GO:0052838	BP	e	thiazole metabolic process	1/3790	1/35336	0.107256	5	1	0.731188	Capana00g004151
GO:0010304	BP	e	PSII associated light-harvesting complex II catabolic process	1/3790	1/35336	0.107256	7	1	0.731188	Capana02g002314
GO:0042246	BP	e	tissue regeneration	1/3790	1/35336	0.107256	4	1	0.731188	Capana03g001004
GO:0042276	BP	e	error-prone translesion synthesis	1/3790	1/35336	0.107256	10	1	0.731188	Capana08g002291
GO:0033355	BP	e	ascorbate glutathione cycle	1/3790	1/35336	0.107256	7	1	0.731188	Capana05g002401
GO:0015800	BP	e	acidic amino acid transport	1/3790	1/35336	0.107256	7	1	0.731188	Capana12g000826
GO:1900425	BP	e	negative regulation of defense response to bacterium	1/3790	1/35336	0.107256	7	1	0.731188	Capana05g001189
GO:0051291	BP	e	protein heterooligomerization	1/3790	1/35336	0.107256	7	1	0.731188	Capana11g000817
GO:1904216	BP	e	positive regulation of protein import into chloroplast stroma	1/3790	1/35336	0.107256	10	1	0.731188	Capana03g000950
GO:0009270	BP	e	response to humidity	1/3790	1/35336	0.107256	5	1	0.731188	Capana01g000453
GO:0034484	BP	e	raffinose catabolic process	1/3790	1/35336	0.107256	6	1	0.731188	Capana03g002812
GO:0009856	BP	e	pollination	1/3790	1/35336	0.107256	2	1	0.731188	Capana04g001637
GO:1903829	BP	e	positive regulation of protein localization	1/3790	1/35336	0.107256	5	1	0.731188	Capana03g000950
GO:0031930	BP	e	mitochondria-nucleus signaling pathway	1/3790	1/35336	0.107256	5	1	0.731188	Capana06g001217
GO:0010286	BP	e	heat acclimation	1/3790	1/35336	0.107256	5	1	0.731188	Capana02g002131
GO:0044257	BP	e	cellular protein catabolic process	1/3790	1/35336	0.107256	6	1	0.731188	Capana02g002314
GO:0032388	BP	e	positive regulation of intracellular transport	1/3790	1/35336	0.107256	6	1	0.731188	Capana03g000950
GO:0075260	BP	e	regulation of spore-bearing organ development	1/3790	1/35336	0.107256	4	1	0.731188	Capana11g001813
GO:0006734	BP	e	NADH metabolic process	1/3790	1/35336	0.107256	2	1	0.731188	Capana12g002455
GO:0010024	BP	e	phytochromobilin biosynthetic process	1/3790	1/35336	0.107256	6	1	0.731188	Capana01g001797
GO:0048194	BP	e	Golgi vesicle budding	1/3790	1/35336	0.107256	7	1	0.731188	Capana03g000152
GO:0090316	BP	e	positive regulation of intracellular protein transport	1/3790	1/35336	0.107256	8	1	0.731188	Capana03g000950
GO:1902074	BP	e	response to salt	1/3790	1/35336	0.107256	3	1	0.731188	Capana03g002041
GO:0052837	BP	e	thiazole biosynthetic process	1/3790	1/35336	0.107256	6	1	0.731188	Capana00g004151
GO:0016104	BP	e	triterpenoid biosynthetic process	1/3790	1/35336	0.107256	8	1	0.731188	Capana09g000404
GO:0090392	BP	e	sepal giant cell differentiation	1/3790	1/35336	0.107256	5	1	0.731188	Capana00g001440
GO:0018131	BP	e	oxazole or thiazole biosynthetic process	1/3790	1/35336	0.107256	5	1	0.731188	Capana00g004151
GO:0051202	BP	e	phytochromobilin metabolic process	1/3790	1/35336	0.107256	5	1	0.731188	Capana01g001797
GO:0034204	BP	e	lipid translocation	1/3790	1/35336	0.107256	6	1	0.731188	Capana03g000152
GO:1904589	BP	e	regulation of protein import	1/3790	1/35336	0.107256	7	1	0.731188	Capana03g000950
GO:0048871	BP	e	multicellular organismal homeostasis	1/3790	1/35336	0.107256	4	1	0.731188	Capana01g000453
GO:0033386	BP	e	geranylgeranyl diphosphate biosynthetic process	1/3790	1/35336	0.107256	8	1	0.731188	Capana04g000412
GO:0097035	BP	e	regulation of membrane lipid distribution	1/3790	1/35336	0.107256	5	1	0.731188	Capana03g000152
GO:0070544	BP	e	histone H3-K36 demethylation	1/3790	1/35336	0.107256	11	1	0.731188	Capana01g001692
GO:0031155	BP	e	regulation of reproductive fruiting body development	1/3790	1/35336	0.107256	5	1	0.731188	Capana11g001813
GO:0009229	BP	e	thiamine diphosphate biosynthetic process	1/3790	1/35336	0.107256	7	1	0.731188	Capana00g003075
GO:0033530	BP	e	raffinose metabolic process	1/3790	1/35336	0.107256	5	1	0.731188	Capana03g002812
GO:0032055	BP	e	negative regulation of translation in response to stress	1/3790	1/35336	0.107256	9	1	0.731188	Capana10g001406
GO:0051050	BP	e	positive regulation of transport	1/3790	1/35336	0.107256	5	1	0.731188	Capana03g000950
GO:0015801	BP	e	aromatic amino acid transport	1/3790	1/35336	0.107256	7	1	0.731188	Capana12g000826
GO:0034764	BP	e	positive regulation of transmembrane transport	1/3790	1/35336	0.107256	6	1	0.731188	Capana03g000950
GO:0050891	BP	e	multicellular organismal water homeostasis	1/3790	1/35336	0.107256	6	1	0.731188	Capana01g000453
GO:0048449	BP	e	floral organ formation	1/3790	1/35336	0.107256	4	1	0.731188	Capana02g003134
GO:0030388	BP	e	fructose 1,6-bisphosphate metabolic process	1/3790	1/35336	0.107256	5	1	0.731188	Capana05g002020
GO:0042357	BP	e	thiamine diphosphate metabolic process	1/3790	1/35336	0.107256	6	1	0.731188	Capana00g003075
GO:0080110	BP	e	sporopollenin biosynthetic process	1/3790	1/35336	0.107256	5	1	0.731188	Capana05g000665
GO:0015827	BP	e	tryptophan transport	1/3790	1/35336	0.107256	8	1	0.731188	Capana12g000826
GO:0050878	BP	e	regulation of body fluid levels	1/3790	1/35336	0.107256	3	1	0.731188	Capana01g000453
GO:0051365	BP	e	cellular response to potassium ion starvation	1/3790	1/35336	0.107256	7	1	0.731188	Capana00g003865
GO:0010205	BP	e	photoinhibition	1/3790	1/35336	0.107256	8	1	0.731188	Capana02g002314
GO:0006722	BP	e	triterpenoid metabolic process	1/3790	1/35336	0.107256	7	1	0.731188	Capana09g000404
GO:0045332	BP	e	phospholipid translocation	1/3790	1/35336	0.107256	7	1	0.731188	Capana03g000152
GO:1904591	BP	e	positive regulation of protein import	1/3790	1/35336	0.107256	8	1	0.731188	Capana03g000950
GO:0044272	BP	e	sulfur compound biosynthetic process	11/3790	65/35336	0.108511	4	11	0.73887	Capana00g003075, Capana00g004151, Capana02g002207, Capana03g003782, Capana03g003820, Capana06g001835, Capana07g002365, Capana08g001899, Capana09g000219, Capana10g000079, Capana11g000601
GO:0042886	BP	e	amide transport	7/3790	37/35336	0.110288	5	7	0.748328	Capana00g004312, Capana03g001532, Capana05g001239, Capana10g001657, Capana10g001658, Capana11g001269, Capana12g001497
GO:0001510	BP	e	RNA methylation	6/3790	28/35336	0.114259	8	6	0.772554	Capana03g004182, Capana09g001711, Capana09g001714, Capana11g001921, Capana12g000397, Capana12g000714
GO:0043043	BP	e	peptide biosynthetic process	62/3790	477/35336	0.117131	6	62	0.784625	Capana00g000438, Capana00g001132, Capana00g001263, Capana00g001534, Capana00g002088, Capana00g002117, Capana00g002342, Capana00g002852, Capana00g003464, Capana00g003678, Capana00g003977, Capana01g000017, Capana01g000104, Capana01g000694, Capana01g001780, Capana01g002237, Capana01g002238, Capana01g002594, Capana01g002678, Capana01g003216, Capana02g000904, Capana02g001425, Capana02g001928, Capana02…
GO:0019362	BP	e	pyridine nucleotide metabolic process	4/3790	18/35336	0.119507	8	4	0.794105	Capana04g001551, Capana04g001552, Capana04g002274, Capana06g001765
GO:0071214	BP	e	cellular response to abiotic stimulus	4/3790	18/35336	0.119507	4	4	0.794105	Capana00g003873, Capana02g001837, Capana08g002312, Capana12g001752
GO:0104004	BP	e	cellular response to environmental stimulus	4/3790	18/35336	0.119507	3	4	0.794105	Capana00g003873, Capana02g001837, Capana08g002312, Capana12g001752
GO:0006310	BP	e	DNA recombination	14/3790	88/35336	0.119789	7	14	0.794343	Capana00g001009, Capana00g001010, Capana01g001185, Capana01g001397, Capana01g001485, Capana01g001683, Capana01g003054, Capana01g004260, Capana01g004321, Capana02g002438, Capana03g004640, Capana11g000935, Capana11g000937, Capana12g000339
GO:0016125	BP	e	sterol metabolic process	6/3790	29/35336	0.12079	5	6	0.798953	Capana02g001513, Capana02g002284, Capana04g001637, Capana04g002519, Capana10g000838, Capana12g000817
GO:0006790	BP	e	sulfur compound metabolic process	20/3790	135/35336	0.125231	3	20	0.827213	Capana00g001881, Capana00g003075, Capana00g004151, Capana00g004483, Capana01g004097, Capana02g002207, Capana03g003782, Capana03g003820, Capana04g002567, Capana04g002572, Capana04g002818, Capana05g002401, Capana06g001572, Capana06g001835, Capana07g002365, Capana08g000910, Capana08g001899, Capana09g000219, Capana10g000079, Capana11g000601
GO:0034654	BP	e	nucleobase-containing compound biosynthetic process	70/3790	549/35336	0.125996	5	70	0.829009	Capana00g000066, Capana00g000237, Capana00g000247, Capana00g000414, Capana00g001010, Capana00g001051, Capana00g001351, Capana00g002017, Capana00g002956, Capana00g003672, Capana00g003686, Capana01g000343, Capana01g000345, Capana01g000346, Capana01g000752, Capana01g001779, Capana01g001874, Capana01g002003, Capana01g002093, Capana01g002094, Capana01g002732, Capana01g003218, Capana02g001385, Capana02…
GO:0043604	BP	e	amide biosynthetic process	64/3790	499/35336	0.126183	5	64	0.829009	Capana00g000438, Capana00g001132, Capana00g001263, Capana00g001534, Capana00g002088, Capana00g002117, Capana00g002342, Capana00g002852, Capana00g003464, Capana00g003678, Capana00g003977, Capana01g000017, Capana01g000104, Capana01g000694, Capana01g001780, Capana01g002237, Capana01g002238, Capana01g002594, Capana01g002678, Capana01g003216, Capana02g000904, Capana02g001425, Capana02g001928, Capana02…
GO:0043094	BP	e	cellular metabolic compound salvage	8/3790	42/35336	0.126549	3	8	0.829009	Capana02g000541, Capana02g002781, Capana02g002784, Capana03g003820, Capana04g002221, Capana04g002274, Capana05g001871, Capana10g000079
GO:0006353	BP	e	DNA-templated transcription, termination	2/3790	6/35336	0.128812	8	2	0.829009	Capana01g002093, Capana01g002094
GO:1901658	BP	e	glycosyl compound catabolic process	2/3790	6/35336	0.128812	5	2	0.829009	Capana06g001572, Capana08g001323
GO:0031425	BP	e	chloroplast RNA processing	2/3790	6/35336	0.128812	8	2	0.829009	Capana02g001837, Capana11g001035
GO:0035303	BP	e	regulation of dephosphorylation	2/3790	6/35336	0.128812	7	2	0.829009	Capana03g004450, Capana04g000841
GO:0006152	BP	e	purine nucleoside catabolic process	2/3790	6/35336	0.128812	8	2	0.829009	Capana06g001572, Capana08g001323
GO:0032981	BP	e	mitochondrial respiratory chain complex I assembly	2/3790	6/35336	0.128812	8	2	0.829009	Capana02g001645, Capana04g001546
GO:0009249	BP	e	protein lipoylation	2/3790	6/35336	0.128812	9	2	0.829009	Capana01g000584, Capana04g000441
GO:0009164	BP	e	nucleoside catabolic process	2/3790	6/35336	0.128812	7	2	0.829009	Capana06g001572, Capana08g001323
GO:0034656	BP	e	nucleobase-containing small molecule catabolic process	2/3790	6/35336	0.128812	6	2	0.829009	Capana06g001572, Capana08g001323
GO:0006782	BP	e	protoporphyrinogen IX biosynthetic process	3/3790	12/35336	0.130046	7	3	0.8298	Capana01g002756, Capana04g000804, Capana06g000742
GO:0019344	BP	e	cysteine biosynthetic process	3/3790	12/35336	0.130046	10	3	0.8298	Capana02g002207, Capana07g002365, Capana09g000219
GO:0046501	BP	e	protoporphyrinogen IX metabolic process	3/3790	12/35336	0.130046	6	3	0.8298	Capana01g002756, Capana04g000804, Capana06g000742
GO:0044255	BP	e	cellular lipid metabolic process	55/3790	423/35336	0.132771	4	55	0.844386	Capana00g001308, Capana00g002724, Capana00g003194, Capana01g000076, Capana01g000110, Capana01g000174, Capana01g001578, Capana01g001843, Capana01g002353, Capana01g002623, Capana02g001105, Capana02g002057, Capana02g002063, Capana02g002065, Capana02g002284, Capana02g002529, Capana02g003105, Capana03g000452, Capana03g000656, Capana03g000968, Capana03g001350, Capana03g001691, Capana03g002035, Capana03…
GO:0009414	BP	e	response to water deprivation	10/3790	59/35336	0.136424	5	10	0.864765	Capana00g003114, Capana00g004275, Capana01g002820, Capana03g002801, Capana03g003201, Capana04g001637, Capana08g001008, Capana08g002571, Capana09g000936, Capana11g002133
GO:0006873	BP	e	cellular ion homeostasis	6/3790	31/35336	0.13782	6	6	0.871707	Capana01g000453, Capana02g003480, Capana04g000273, Capana04g001600, Capana04g002044, Capana09g001114
GO:0000097	BP	e	sulfur amino acid biosynthetic process	6/3790	31/35336	0.13782	5	6	0.871707	Capana02g002207, Capana03g003782, Capana03g003820, Capana07g002365, Capana09g000219, Capana10g000079
GO:0006760	BP	e	folic acid-containing compound metabolic process	4/3790	19/35336	0.139197	5	4	0.875626	Capana02g000608, Capana02g002887, Capana07g002083, Capana10g002257
GO:1901565	BP	e	organonitrogen compound catabolic process	25/3790	177/35336	0.143773	4	25	0.90049	Capana00g000453, Capana00g000503, Capana00g002895, Capana01g003170, Capana01g004097, Capana02g001966, Capana02g002219, Capana02g002314, Capana02g002477, Capana03g000057, Capana03g000376, Capana04g002146, Capana04g002311, Capana05g001049, Capana05g001051, Capana06g001009, Capana06g001561, Capana06g001572, Capana08g001323, Capana09g001805, Capana09g001806, Capana11g000935, Capana11g000937, Capana12…
GO:0009312	BP	e	oligosaccharide biosynthetic process	6/3790	32/35336	0.148177	5	6	0.924067	Capana00g000646, Capana01g003777, Capana05g001390, Capana05g002020, Capana07g000086, Capana12g002436
GO:0019752	BP	e	carboxylic acid metabolic process	84/3790	675/35336	0.148437	5	84	0.924694	Capana00g000453, Capana00g001029, Capana00g002637, Capana00g002895, Capana00g003729, Capana00g004648, Capana00g005037, Capana01g000110, Capana01g001574, Capana01g001578, Capana01g001955, Capana01g003049, Capana01g003067, Capana01g003521, Capana01g003934, Capana02g000489, Capana02g000608, Capana02g002057, Capana02g002207, Capana02g002219, Capana02g002621, Capana02g002887, Capana02g003105, Capana03…
GO:0010033	BP	e	response to organic substance	30/3790	216/35336	0.150159	3	30	0.93341	Capana00g001263, Capana00g002514, Capana00g003865, Capana00g004275, Capana00g004456, Capana01g000453, Capana01g001926, Capana01g002820, Capana03g000656, Capana03g001922, Capana03g002041, Capana03g002064, Capana03g002301, Capana03g003201, Capana04g001637, Capana05g001189, Capana06g001108, Capana06g001980, Capana06g002716, Capana07g000674, Capana08g001259, Capana08g002571, Capana08g002677, Capana09…
GO:0009932	BP	e	cell tip growth	3/3790	13/35336	0.156233	5	3	0.960831	Capana00g001881, Capana02g003480, Capana09g001148
GO:0016128	BP	e	phytosteroid metabolic process	3/3790	13/35336	0.156233	5	3	0.960831	Capana02g002284, Capana04g002519, Capana10g000838
GO:0006207	BP	e	'de novo' pyrimidine nucleobase biosynthetic process	3/3790	13/35336	0.156233	9	3	0.960831	Capana01g000752, Capana06g000602, Capana10g002059
GO:0048588	BP	e	developmental cell growth	3/3790	13/35336	0.156233	3	3	0.960831	Capana00g001881, Capana02g003480, Capana09g001148
GO:0022412	BP	e	cellular process involved in reproduction in multicellular organism	3/3790	13/35336	0.156233	2	3	0.960831	Capana01g000146, Capana07g001011, Capana07g001012
GO:0009069	BP	e	serine family amino acid metabolic process	11/3790	67/35336	0.16153	8	11	0.971963	Capana00g000453, Capana02g000608, Capana02g002207, Capana02g002219, Capana02g002887, Capana06g001561, Capana07g002365, Capana09g000219, Capana09g001800, Capana12g000116, Capana12g000479
GO:0006438	BP	e	valyl-tRNA aminoacylation	2/3790	7/35336	0.167954	11	2	0.987732	Capana03g003139, Capana10g000386
GO:0061983	BP	e	meiosis II cell cycle process	2/3790	7/35336	0.167954	4	2	0.987732	Capana07g001011, Capana07g001012
GO:0042559	BP	e	pteridine-containing compound biosynthetic process	2/3790	7/35336	0.167954	5	2	0.987732	Capana06g001953, Capana10g002257
GO:0007135	BP	e	meiosis II	2/3790	7/35336	0.167954	8	2	0.987732	Capana07g001011, Capana07g001012
GO:0042793	BP	e	plastid transcription	2/3790	7/35336	0.167954	10	2	0.987732	Capana03g001981, Capana03g004053
GO:0007142	BP	e	male meiosis II	2/3790	7/35336	0.167954	9	2	0.987732	Capana07g001011, Capana07g001012
GO:0043436	BP	e	oxoacid metabolic process	85/3790	687/35336	0.170344	4	85	0.999465	Capana00g000453, Capana00g001029, Capana00g001881, Capana00g002637, Capana00g002895, Capana00g003729, Capana00g004648, Capana00g005037, Capana01g000110, Capana01g001574, Capana01g001578, Capana01g001955, Capana01g003049, Capana01g003067, Capana01g003521, Capana01g003934, Capana02g000489, Capana02g000608, Capana02g002057, Capana02g002207, Capana02g002219, Capana02g002621, Capana02g002887, Capana02…
GO:0006629	BP	e	lipid metabolic process	85/3790	690/35336	0.171694	3	85	0.999465	Capana00g000486, Capana00g000744, Capana00g001308, Capana00g002001, Capana00g002724, Capana00g002881, Capana00g003194, Capana01g000076, Capana01g000110, Capana01g000174, Capana01g001578, Capana01g001843, Capana01g002353, Capana01g002623, Capana01g003106, Capana01g003374, Capana01g003908, Capana01g004040, Capana02g001105, Capana02g001513, Capana02g001833, Capana02g002057, Capana02g002063, Capana02…
GO:0061024	BP	e	membrane organization	6/3790	34/35336	0.1722	4	6	0.999465	Capana02g002314, Capana03g000152, Capana03g000865, Capana03g001084, Capana03g001085, Capana11g000817
GO:0005992	BP	e	trehalose biosynthetic process	5/3790	24/35336	0.172868	7	5	0.999465	Capana00g000646, Capana01g003777, Capana05g001390, Capana07g000086, Capana12g002436
GO:1901137	BP	e	carbohydrate derivative biosynthetic process	33/3790	246/35336	0.17811	4	33	1	Capana00g000237, Capana00g000247, Capana00g000414, Capana00g001351, Capana00g002017, Capana00g002956, Capana01g000076, Capana01g001874, Capana01g002003, Capana01g002732, Capana01g003218, Capana02g002193, Capana02g002529, Capana02g002667, Capana02g002840, Capana02g002841, Capana03g003995, Capana04g000254, Capana04g000950, Capana04g000951, Capana04g001789, Capana05g001562, Capana05g001872, Capana06…
GO:0006563	BP	e	L-serine metabolic process	5/3790	25/35336	0.181418	9	5	1	Capana02g000608, Capana02g002887, Capana07g002365, Capana09g000219, Capana09g001800
GO:0032787	BP	e	monocarboxylic acid metabolic process	29/3790	214/35336	0.183059	6	29	1	Capana01g000110, Capana01g001578, Capana01g003067, Capana02g000489, Capana02g002057, Capana02g002621, Capana02g003105, Capana03g000452, Capana03g000656, Capana03g001350, Capana03g001354, Capana03g001691, Capana04g001637, Capana05g001105, Capana05g001356, Capana06g002716, Capana07g000703, Capana07g002419, Capana07g002456, Capana08g000628, Capana08g002624, Capana09g002228, Capana10g000625, Capana10…
GO:0006112	BP	e	energy reserve metabolic process	3/3790	14/35336	0.183862	5	3	1	Capana00g000790, Capana01g002934, Capana07g002307
GO:0006534	BP	e	cysteine metabolic process	3/3790	14/35336	0.183862	9	3	1	Capana02g002207, Capana07g002365, Capana09g000219
GO:0005977	BP	e	glycogen metabolic process	3/3790	14/35336	0.183862	7	3	1	Capana00g000790, Capana01g002934, Capana07g002307
GO:0048015	BP	e	phosphatidylinositol-mediated signaling	3/3790	14/35336	0.183862	7	3	1	Capana00g001308, Capana04g002811, Capana04g002812
GO:0005978	BP	e	glycogen biosynthetic process	3/3790	14/35336	0.183862	8	3	1	Capana00g000790, Capana01g002934, Capana07g002307
GO:0043603	BP	e	cellular amide metabolic process	68/3790	545/35336	0.184845	4	68	1	Capana00g000438, Capana00g001132, Capana00g001263, Capana00g001534, Capana00g002088, Capana00g002117, Capana00g002342, Capana00g002852, Capana00g003464, Capana00g003678, Capana00g003977, Capana01g000017, Capana01g000104, Capana01g000694, Capana01g001780, Capana01g002237, Capana01g002238, Capana01g002594, Capana01g002678, Capana01g003216, Capana01g004097, Capana02g000904, Capana02g001425, Capana02…
GO:0055082	BP	e	cellular chemical homeostasis	7/3790	39/35336	0.186493	5	7	1	Capana01g000453, Capana02g003480, Capana04g000273, Capana04g001600, Capana04g002044, Capana05g001356, Capana09g001114
GO:0005991	BP	e	trehalose metabolic process	5/3790	26/35336	0.191705	6	5	1	Capana00g000646, Capana01g003777, Capana05g001390, Capana07g000086, Capana12g002436
GO:0015977	BP	e	carbon fixation	5/3790	26/35336	0.191705	3	5	1	Capana02g000541, Capana02g002781, Capana02g002784, Capana04g002221, Capana05g001871
GO:0006012	BP	e	galactose metabolic process	5/3790	26/35336	0.191705	6	5	1	Capana00g003378, Capana01g000276, Capana01g002820, Capana01g002824, Capana02g002649
GO:0006082	BP	e	organic acid metabolic process	85/3790	694/35336	0.193088	3	85	1	Capana00g000453, Capana00g001029, Capana00g001881, Capana00g002637, Capana00g002895, Capana00g003729, Capana00g004648, Capana00g005037, Capana01g000110, Capana01g001574, Capana01g001578, Capana01g001955, Capana01g003049, Capana01g003067, Capana01g003521, Capana01g003934, Capana02g000489, Capana02g000608, Capana02g002057, Capana02g002207, Capana02g002219, Capana02g002621, Capana02g002887, Capana02…
GO:0006575	BP	e	cellular modified amino acid metabolic process	7/3790	41/35336	0.200806	4	7	1	Capana01g004097, Capana02g000608, Capana02g002887, Capana05g002401, Capana06g001572, Capana07g002083, Capana10g002257
GO:1901891	BP	e	regulation of cell septum assembly	1/3790	2/35336	0.203011	7	1	1	Capana02g003338
GO:0009313	BP	e	oligosaccharide catabolic process	1/3790	2/35336	0.203011	5	1	1	Capana03g002812
GO:0008535	BP	e	respiratory chain complex IV assembly	1/3790	2/35336	0.203011	8	1	1	Capana09g001114
GO:0006787	BP	e	porphyrin-containing compound catabolic process	1/3790	2/35336	0.203011	6	1	1	Capana00g000503
GO:1903730	BP	e	regulation of phosphatidate phosphatase activity	1/3790	2/35336	0.203011	9	1	1	Capana04g000841
GO:0032410	BP	e	negative regulation of transporter activity	1/3790	2/35336	0.203011	6	1	1	Capana03g002801
GO:0052889	BP	e	9,9'-di-cis-zeta-carotene desaturation to 7,9,7',9'-tetra-cis-lycopene	1/3790	2/35336	0.203011	8	1	1	Capana08g001314
GO:1901177	BP	e	lycopene biosynthetic process	1/3790	2/35336	0.203011	9	1	1	Capana08g001314
GO:0019988	BP	e	charged-tRNA amino acid modification	1/3790	2/35336	0.203011	11	1	1	Capana09g000238
GO:0090332	BP	e	stomatal closure	1/3790	2/35336	0.203011	3	1	1	Capana01g000453
GO:1901671	BP	e	positive regulation of superoxide dismutase activity	1/3790	2/35336	0.203011	6	1	1	Capana07g000991
GO:0000255	BP	e	allantoin metabolic process	1/3790	2/35336	0.203011	5	1	1	Capana02g001966
GO:0046655	BP	e	folic acid metabolic process	1/3790	2/35336	0.203011	7	1	1	Capana10g002257
GO:1901668	BP	e	regulation of superoxide dismutase activity	1/3790	2/35336	0.203011	5	1	1	Capana07g000991
GO:0046149	BP	e	pigment catabolic process	1/3790	2/35336	0.203011	3	1	1	Capana00g000503
GO:0033015	BP	e	tetrapyrrole catabolic process	1/3790	2/35336	0.203011	5	1	1	Capana00g000503
GO:0046656	BP	e	folic acid biosynthetic process	1/3790	2/35336	0.203011	8	1	1	Capana10g002257
GO:0010037	BP	e	response to carbon dioxide	1/3790	2/35336	0.203011	4	1	1	Capana01g000453
GO:0006097	BP	e	glyoxylate cycle	1/3790	2/35336	0.203011	8	1	1	Capana03g001354
GO:0045900	BP	e	negative regulation of translational elongation	1/3790	2/35336	0.203011	9	1	1	Capana06g000748
GO:0016577	BP	e	histone demethylation	1/3790	2/35336	0.203011	9	1	1	Capana01g001692
GO:0043666	BP	e	regulation of phosphoprotein phosphatase activity	1/3790	2/35336	0.203011	9	1	1	Capana03g004450
GO:0046322	BP	e	negative regulation of fatty acid oxidation	1/3790	2/35336	0.203011	8	1	1	Capana03g003201
GO:0048235	BP	e	pollen sperm cell differentiation	1/3790	2/35336	0.203011	4	1	1	Capana01g000146
GO:1903960	BP	e	negative regulation of anion transmembrane transport	1/3790	2/35336	0.203011	8	1	1	Capana03g002801
GO:1902288	BP	e	regulation of defense response to oomycetes	1/3790	2/35336	0.203011	6	1	1	Capana05g001189
GO:0033617	BP	e	mitochondrial cytochrome c oxidase assembly	1/3790	2/35336	0.203011	9	1	1	Capana09g001114
GO:0006562	BP	e	proline catabolic process	1/3790	2/35336	0.203011	10	1	1	Capana00g002895
GO:0046473	BP	e	phosphatidic acid metabolic process	1/3790	2/35336	0.203011	7	1	1	Capana01g002353
GO:0016107	BP	e	sesquiterpenoid catabolic process	1/3790	2/35336	0.203011	8	1	1	Capana04g001637
GO:0032955	BP	e	regulation of division septum assembly	1/3790	2/35336	0.203011	8	1	1	Capana02g003338
GO:0035304	BP	e	regulation of protein dephosphorylation	1/3790	2/35336	0.203011	8	1	1	Capana03g004450
GO:0006654	BP	e	phosphatidic acid biosynthetic process	1/3790	2/35336	0.203011	8	1	1	Capana01g002353
GO:0045038	BP	e	protein import into chloroplast thylakoid membrane	1/3790	2/35336	0.203011	9	1	1	Capana11g000817
GO:0034763	BP	e	negative regulation of transmembrane transport	1/3790	2/35336	0.203011	6	1	1	Capana03g002801
GO:0043271	BP	e	negative regulation of ion transport	1/3790	2/35336	0.203011	6	1	1	Capana03g002801
GO:0032954	BP	e	regulation of cytokinetic process	1/3790	2/35336	0.203011	6	1	1	Capana02g003338
GO:0016106	BP	e	sesquiterpenoid biosynthetic process	1/3790	2/35336	0.203011	8	1	1	Capana02g003105
GO:0120256	BP	e	olefinic compound catabolic process	1/3790	2/35336	0.203011	4	1	1	Capana04g001637
GO:0000256	BP	e	allantoin catabolic process	1/3790	2/35336	0.203011	6	1	1	Capana02g001966
GO:0019357	BP	e	nicotinate nucleotide biosynthetic process	1/3790	2/35336	0.203011	10	1	1	Capana04g002274
GO:1901175	BP	e	lycopene metabolic process	1/3790	2/35336	0.203011	8	1	1	Capana08g001314
GO:0010360	BP	e	negative regulation of anion channel activity	1/3790	2/35336	0.203011	9	1	1	Capana03g002801
GO:0009649	BP	e	entrainment of circadian clock	1/3790	2/35336	0.203011	4	1	1	Capana08g002528
GO:0045995	BP	e	regulation of embryonic development	1/3790	2/35336	0.203011	5	1	1	Capana01g003521
GO:0034766	BP	e	negative regulation of ion transmembrane transport	1/3790	2/35336	0.203011	7	1	1	Capana03g002801
GO:0045740	BP	e	positive regulation of DNA replication	1/3790	2/35336	0.203011	8	1	1	Capana00g001440
GO:2000105	BP	e	positive regulation of DNA-dependent DNA replication	1/3790	2/35336	0.203011	9	1	1	Capana00g001440
GO:0010117	BP	e	photoprotection	1/3790	2/35336	0.203011	5	1	1	Capana03g003201
GO:0035494	BP	e	SNARE complex disassembly	1/3790	2/35336	0.203011	7	1	1	Capana00g002782
GO:1901334	BP	e	lactone metabolic process	1/3790	2/35336	0.203011	4	1	1	Capana05g002401
GO:0016075	BP	e	rRNA catabolic process	1/3790	2/35336	0.203011	9	1	1	Capana10g000158
GO:0045037	BP	e	protein import into chloroplast stroma	1/3790	2/35336	0.203011	9	1	1	Capana11g002133
GO:0032877	BP	e	positive regulation of DNA endoreduplication	1/3790	2/35336	0.203011	10	1	1	Capana00g001440
GO:0015996	BP	e	chlorophyll catabolic process	1/3790	2/35336	0.203011	7	1	1	Capana00g000503
GO:0046345	BP	e	abscisic acid catabolic process	1/3790	2/35336	0.203011	9	1	1	Capana04g001637
GO:0010113	BP	e	negative regulation of systemic acquired resistance	1/3790	2/35336	0.203011	7	1	1	Capana05g001189
GO:1905156	BP	e	negative regulation of photosynthesis	1/3790	2/35336	0.203011	6	1	1	Capana02g002314
GO:2000038	BP	e	regulation of stomatal complex development	1/3790	2/35336	0.203011	6	1	1	Capana03g002070
GO:0034661	BP	e	ncRNA catabolic process	1/3790	2/35336	0.203011	8	1	1	Capana10g000158
GO:1903533	BP	e	regulation of protein targeting	1/3790	2/35336	0.203011	8	1	1	Capana03g000950
GO:0019358	BP	e	nicotinate nucleotide salvage	1/3790	2/35336	0.203011	11	1	1	Capana04g002274
GO:0080163	BP	e	regulation of protein serine/threonine phosphatase activity	1/3790	2/35336	0.203011	10	1	1	Capana03g004450
GO:1903792	BP	e	negative regulation of anion transport	1/3790	2/35336	0.203011	7	1	1	Capana03g002801
GO:0070076	BP	e	histone lysine demethylation	1/3790	2/35336	0.203011	10	1	1	Capana01g001692
GO:0046497	BP	e	nicotinate nucleotide metabolic process	1/3790	2/35336	0.203011	9	1	1	Capana04g002274
GO:2000024	BP	e	regulation of leaf development	1/3790	2/35336	0.203011	4	1	1	Capana00g001440
GO:0046320	BP	e	regulation of fatty acid oxidation	1/3790	2/35336	0.203011	7	1	1	Capana03g003201
GO:0043290	BP	e	apocarotenoid catabolic process	1/3790	2/35336	0.203011	7	1	1	Capana04g001637
GO:0032413	BP	e	negative regulation of ion transmembrane transporter activity	1/3790	2/35336	0.203011	8	1	1	Capana03g002801
GO:0006470	BP	e	protein dephosphorylation	2/3790	8/35336	0.208722	7	2	1	Capana05g002174, Capana07g001746
GO:0034599	BP	e	cellular response to oxidative stress	2/3790	8/35336	0.208722	5	2	1	Capana04g000971, Capana06g002525
GO:0010374	BP	e	stomatal complex development	2/3790	8/35336	0.208722	5	2	1	Capana02g002920, Capana03g002070
GO:0043102	BP	e	amino acid salvage	2/3790	8/35336	0.208722	8	2	1	Capana03g003820, Capana10g000079
GO:0019321	BP	e	pentose metabolic process	2/3790	8/35336	0.208722	5	2	1	Capana07g002052, Capana07g002053
GO:0070940	BP	e	dephosphorylation of RNA polymerase II C-terminal domain	2/3790	8/35336	0.208722	11	2	1	Capana05g002174, Capana07g001746
GO:0090558	BP	e	plant epidermis development	2/3790	8/35336	0.208722	4	2	1	Capana02g002920, Capana03g002070
GO:0071267	BP	e	L-methionine salvage	2/3790	8/35336	0.208722	12	2	1	Capana03g003820, Capana10g000079
GO:0019509	BP	e	L-methionine salvage from methylthioadenosine	2/3790	8/35336	0.208722	13	2	1	Capana03g003820, Capana10g000079
GO:0062014	BP	e	negative regulation of small molecule metabolic process	2/3790	8/35336	0.208722	5	2	1	Capana03g003201, Capana05g000430
GO:0019264	BP	e	glycine biosynthetic process from serine	2/3790	8/35336	0.208722	11	2	1	Capana02g000608, Capana02g002887
GO:0044260	BP	e	cellular macromolecule metabolic process	250/3790	2165/35336	0.20954	4	250	1	Capana00g000438, Capana00g000790, Capana00g000854, Capana00g001009, Capana00g001010, Capana00g001022, Capana00g001132, Capana00g001154, Capana00g001211, Capana00g001263, Capana00g001534, Capana00g002088, Capana00g002089, Capana00g002117, Capana00g002207, Capana00g002208, Capana00g002342, Capana00g002740, Capana00g002792, Capana00g002793, Capana00g002794, Capana00g002795, Capana00g002796, Capana00…
GO:0006139	BP	e	nucleobase-containing compound metabolic process	197/3790	1692/35336	0.212001	4	197	1	Capana00g000066, Capana00g000237, Capana00g000247, Capana00g000414, Capana00g000707, Capana00g001009, Capana00g001010, Capana00g001022, Capana00g001051, Capana00g001351, Capana00g002017, Capana00g002207, Capana00g002208, Capana00g002740, Capana00g002956, Capana00g003672, Capana00g003686, Capana00g004104, Capana00g004140, Capana00g004369, Capana01g000343, Capana01g000345, Capana01g000346, Capana01…
GO:0046653	BP	e	tetrahydrofolate metabolic process	3/3790	15/35336	0.212641	6	3	1	Capana02g000608, Capana02g002887, Capana10g002257
GO:0010119	BP	e	regulation of stomatal movement	3/3790	15/35336	0.212641	4	3	1	Capana01g000453, Capana03g002801, Capana06g002115
GO:0009168	BP	e	purine ribonucleoside monophosphate biosynthetic process	5/3790	28/35336	0.216898	10	5	1	Capana02g002667, Capana04g000254, Capana06g001647, Capana07g000556, Capana08g002254
GO:0009127	BP	e	purine nucleoside monophosphate biosynthetic process	5/3790	28/35336	0.216898	9	5	1	Capana02g002667, Capana04g000254, Capana06g001647, Capana07g000556, Capana08g002254
GO:0009167	BP	e	purine ribonucleoside monophosphate metabolic process	5/3790	28/35336	0.216898	9	5	1	Capana02g002667, Capana04g000254, Capana06g001647, Capana07g000556, Capana08g002254
GO:0009126	BP	e	purine nucleoside monophosphate metabolic process	5/3790	28/35336	0.216898	8	5	1	Capana02g002667, Capana04g000254, Capana06g001647, Capana07g000556, Capana08g002254
GO:0022414	BP	e	reproductive process	44/3790	342/35336	0.218053	1	44	1	Capana00g001440, Capana00g001881, Capana00g003873, Capana01g000146, Capana01g003521, Capana01g004260, Capana01g004321, Capana02g002438, Capana02g003134, Capana02g003377, Capana02g003480, Capana03g000590, Capana03g000950, Capana03g000968, Capana03g002082, Capana03g003201, Capana03g004640, Capana04g000608, Capana04g000723, Capana04g000727, Capana04g000729, Capana04g000745, Capana04g000746, Capana04…
GO:0009451	BP	e	RNA modification	16/3790	112/35336	0.220376	7	16	1	Capana00g004104, Capana01g003777, Capana03g004182, Capana04g000316, Capana04g000317, Capana07g000485, Capana08g001605, Capana09g000238, Capana09g001711, Capana09g001714, Capana11g001013, Capana11g001921, Capana12g000397, Capana12g000714, Capana12g001845, Capana12g002265
GO:0055085	BP	e	transmembrane transport	51/3790	407/35336	0.227369	4	51	1	Capana00g000237, Capana00g000247, Capana00g000414, Capana00g000577, Capana00g001351, Capana00g001352, Capana00g002017, Capana00g002956, Capana00g004648, Capana01g001234, Capana01g001874, Capana01g002003, Capana01g002732, Capana01g003218, Capana01g003905, Capana02g002193, Capana02g002425, Capana02g002840, Capana02g002841, Capana03g001955, Capana03g003995, Capana04g000861, Capana04g000950, Capana04…
GO:0048589	BP	e	developmental growth	5/3790	29/35336	0.231516	2	5	1	Capana00g001881, Capana02g003480, Capana03g001004, Capana09g001148, Capana11g000872
GO:0010411	BP	e	xyloglucan metabolic process	5/3790	29/35336	0.231516	8	5	1	Capana01g003313, Capana03g004113, Capana05g000891, Capana08g000187, Capana08g000611
GO:1901605	BP	e	alpha-amino acid metabolic process	30/3790	228/35336	0.236866	7	30	1	Capana00g000453, Capana00g002637, Capana00g002895, Capana00g003729, Capana00g004648, Capana00g005037, Capana01g001955, Capana01g003049, Capana01g003934, Capana02g000608, Capana02g002207, Capana02g002219, Capana02g002887, Capana03g003782, Capana03g003820, Capana06g001561, Capana06g001572, Capana06g002315, Capana06g002516, Capana07g002365, Capana08g002254, Capana09g000219, Capana09g000624, Capana09…
GO:0000154	BP	e	rRNA modification	3/3790	16/35336	0.242286	10	3	1	Capana04g000316, Capana04g000317, Capana11g001921
GO:0006119	BP	e	oxidative phosphorylation	3/3790	16/35336	0.242286	7	3	1	Capana00g000477, Capana00g001334, Capana12g002196
GO:0046394	BP	e	carboxylic acid biosynthetic process	36/3790	279/35336	0.243088	6	36	1	Capana00g003729, Capana00g004648, Capana00g005037, Capana01g000110, Capana01g001574, Capana01g001578, Capana01g001955, Capana01g003049, Capana01g003934, Capana02g000608, Capana02g002057, Capana02g002207, Capana02g002887, Capana02g003105, Capana03g000452, Capana03g000656, Capana03g001350, Capana03g001691, Capana03g003782, Capana03g003820, Capana06g002315, Capana06g002516, Capana07g002365, Capana08…
GO:0034762	BP	e	regulation of transmembrane transport	5/3790	30/35336	0.247295	5	5	1	Capana03g000950, Capana03g002801, Capana05g001704, Capana06g001814, Capana09g000788
GO:0006221	BP	e	pyrimidine nucleotide biosynthetic process	5/3790	30/35336	0.247295	9	5	1	Capana00g000066, Capana00g001051, Capana01g000752, Capana06g000602, Capana09g002319
GO:0070828	BP	e	heterochromatin organization	2/3790	9/35336	0.250319	5	2	1	Capana06g002050, Capana06g002051
GO:0071897	BP	e	DNA biosynthetic process	2/3790	9/35336	0.250319	7	2	1	Capana00g001010, Capana08g002291
GO:0098869	BP	e	cellular oxidant detoxification	2/3790	9/35336	0.250319	3	2	1	Capana03g001800, Capana10g002214
GO:0120254	BP	e	olefinic compound metabolic process	2/3790	9/35336	0.250319	3	2	1	Capana02g003105, Capana04g001637
GO:0000280	BP	e	nuclear division	2/3790	9/35336	0.250319	6	2	1	Capana07g001011, Capana07g001012
GO:0045814	BP	e	negative regulation of gene expression, epigenetic	2/3790	9/35336	0.250319	7	2	1	Capana06g002050, Capana06g002051
GO:0140115	BP	e	export across plasma membrane	2/3790	9/35336	0.250319	5	2	1	Capana04g001600, Capana07g000268
GO:0098656	BP	e	anion transmembrane transport	2/3790	9/35336	0.250319	6	2	1	Capana06g001078, Capana12g000826
GO:0031507	BP	e	heterochromatin assembly	2/3790	9/35336	0.250319	8	2	1	Capana06g002050, Capana06g002051
GO:0006013	BP	e	mannose metabolic process	2/3790	9/35336	0.250319	6	2	1	Capana02g002564, Capana12g002066
GO:0140013	BP	e	meiotic nuclear division	2/3790	9/35336	0.250319	7	2	1	Capana07g001011, Capana07g001012
GO:0051248	BP	e	negative regulation of protein metabolic process	2/3790	9/35336	0.250319	6	2	1	Capana06g000748, Capana10g001406
GO:0120029	BP	e	proton export across plasma membrane	2/3790	9/35336	0.250319	9	2	1	Capana04g001600, Capana07g000268
GO:0006749	BP	e	glutathione metabolic process	2/3790	9/35336	0.250319	6	2	1	Capana01g004097, Capana05g002401
GO:0031124	BP	e	mRNA 3'-end processing	2/3790	9/35336	0.250319	9	2	1	Capana02g001269, Capana03g001335
GO:0000209	BP	e	protein polyubiquitination	2/3790	9/35336	0.250319	10	2	1	Capana04g002146, Capana06g001009
GO:0071265	BP	e	L-methionine biosynthetic process	2/3790	9/35336	0.250319	11	2	1	Capana03g003820, Capana10g000079
GO:0032509	BP	e	endosome transport via multivesicular body sorting pathway	2/3790	9/35336	0.250319	6	2	1	Capana08g001192, Capana10g001531
GO:0032269	BP	e	negative regulation of cellular protein metabolic process	2/3790	9/35336	0.250319	7	2	1	Capana06g000748, Capana10g001406
GO:0007140	BP	e	male meiotic nuclear division	2/3790	9/35336	0.250319	8	2	1	Capana07g001011, Capana07g001012
GO:0005975	BP	e	carbohydrate metabolic process	117/3790	986/35336	0.25058	3	117	1	Capana00g000646, Capana00g000656, Capana00g000790, Capana00g001306, Capana00g001727, Capana00g002792, Capana00g003378, Capana00g003596, Capana00g003603, Capana00g004152, Capana01g000276, Capana01g000893, Capana01g001956, Capana01g002228, Capana01g002814, Capana01g002820, Capana01g002824, Capana01g002848, Capana01g002926, Capana01g002934, Capana01g003014, Capana01g003313, Capana01g003320, Capana01…
GO:0009658	BP	e	chloroplast organization	8/3790	51/35336	0.253915	6	8	1	Capana00g003873, Capana02g001837, Capana03g000950, Capana03g004053, Capana04g000861, Capana09g001816, Capana10g002504, Capana11g001035
GO:0006004	BP	e	fucose metabolic process	8/3790	52/35336	0.261632	6	8	1	Capana00g000656, Capana05g001191, Capana05g001731, Capana06g001649, Capana09g000868, Capana09g000869, Capana11g002368, Capana12g001295
GO:0034765	BP	e	regulation of ion transmembrane transport	4/3790	20/35336	0.26341	6	4	1	Capana03g002801, Capana05g001704, Capana06g001814, Capana09g000788
GO:0046040	BP	e	IMP metabolic process	4/3790	20/35336	0.26341	10	4	1	Capana04g000254, Capana06g001647, Capana07g000556, Capana08g002254
GO:0006188	BP	e	IMP biosynthetic process	4/3790	20/35336	0.26341	11	4	1	Capana04g000254, Capana06g001647, Capana07g000556, Capana08g002254
GO:0000096	BP	e	sulfur amino acid metabolic process	6/3790	36/35336	0.272861	4	6	1	Capana02g002207, Capana03g003782, Capana03g003820, Capana07g002365, Capana09g000219, Capana10g000079
GO:0016126	BP	e	sterol biosynthetic process	4/3790	21/35336	0.274247	6	4	1	Capana02g002284, Capana04g002519, Capana10g000838, Capana12g000817
GO:0043269	BP	e	regulation of ion transport	4/3790	22/35336	0.287186	5	4	1	Capana03g002801, Capana05g001704, Capana06g001814, Capana09g000788
GO:0046487	BP	e	glyoxylate metabolic process	1/3790	3/35336	0.288498	7	1	1	Capana03g001354
GO:0006690	BP	e	icosanoid metabolic process	1/3790	3/35336	0.288498	6	1	1	Capana01g001578
GO:0051775	BP	e	response to redox state	1/3790	3/35336	0.288498	2	1	1	Capana12g002455
GO:0045833	BP	e	negative regulation of lipid metabolic process	1/3790	3/35336	0.288498	6	1	1	Capana03g003201
GO:0070206	BP	e	protein trimerization	1/3790	3/35336	0.288498	7	1	1	Capana11g000817
GO:0001708	BP	e	cell fate specification	1/3790	3/35336	0.288498	3	1	1	Capana00g001440
GO:0048572	BP	e	short-day photoperiodism	1/3790	3/35336	0.288498	6	1	1	Capana00g003873
GO:0006892	BP	e	post-Golgi vesicle-mediated transport	1/3790	3/35336	0.288498	6	1	1	Capana12g001224
GO:0030641	BP	e	regulation of cellular pH	1/3790	3/35336	0.288498	9	1	1	Capana04g001600
GO:0048575	BP	e	short-day photoperiodism, flowering	1/3790	3/35336	0.288498	7	1	1	Capana00g003873
GO:0016143	BP	e	S-glycoside metabolic process	1/3790	3/35336	0.288498	5	1	1	Capana00g001881
GO:0051353	BP	e	positive regulation of oxidoreductase activity	1/3790	3/35336	0.288498	5	1	1	Capana07g000991
GO:0002237	BP	e	response to molecule of bacterial origin	1/3790	3/35336	0.288498	4	1	1	Capana05g001189
GO:0035435	BP	e	phosphate ion transmembrane transport	1/3790	3/35336	0.288498	8	1	1	Capana06g001078
GO:0051453	BP	e	regulation of intracellular pH	1/3790	3/35336	0.288498	10	1	1	Capana04g001600
GO:0016560	BP	e	protein import into peroxisome matrix, docking	1/3790	3/35336	0.288498	4	1	1	Capana06g002900
GO:0010597	BP	e	green leaf volatile biosynthetic process	1/3790	3/35336	0.288498	9	1	1	Capana01g001578
GO:0019365	BP	e	pyridine nucleotide salvage	1/3790	3/35336	0.288498	10	1	1	Capana04g002274
GO:1903959	BP	e	regulation of anion transmembrane transport	1/3790	3/35336	0.288498	7	1	1	Capana03g002801
GO:0090333	BP	e	regulation of stomatal closure	1/3790	3/35336	0.288498	5	1	1	Capana01g000453
GO:0045721	BP	e	negative regulation of gluconeogenesis	1/3790	3/35336	0.288498	9	1	1	Capana05g000430
GO:0006426	BP	e	glycyl-tRNA aminoacylation	1/3790	3/35336	0.288498	11	1	1	Capana01g003521
GO:0006529	BP	e	asparagine biosynthetic process	1/3790	3/35336	0.288498	10	1	1	Capana06g002516
GO:0005986	BP	e	sucrose biosynthetic process	1/3790	3/35336	0.288498	7	1	1	Capana05g002020
GO:0051341	BP	e	regulation of oxidoreductase activity	1/3790	3/35336	0.288498	4	1	1	Capana07g000991
GO:0045922	BP	e	negative regulation of fatty acid metabolic process	1/3790	3/35336	0.288498	7	1	1	Capana03g003201
GO:0016236	BP	e	macroautophagy	1/3790	3/35336	0.288498	5	1	1	Capana03g001220
GO:0002181	BP	e	cytoplasmic translation	1/3790	3/35336	0.288498	8	1	1	Capana12g000958
GO:0032386	BP	e	regulation of intracellular transport	1/3790	3/35336	0.288498	5	1	1	Capana03g000950
GO:0030004	BP	e	cellular monovalent inorganic cation homeostasis	1/3790	3/35336	0.288498	8	1	1	Capana04g001600
GO:0010359	BP	e	regulation of anion channel activity	1/3790	3/35336	0.288498	8	1	1	Capana03g002801
GO:0051051	BP	e	negative regulation of transport	1/3790	3/35336	0.288498	5	1	1	Capana03g002801
GO:0006825	BP	e	copper ion transport	1/3790	3/35336	0.288498	8	1	1	Capana09g001114
GO:0010677	BP	e	negative regulation of cellular carbohydrate metabolic process	1/3790	3/35336	0.288498	7	1	1	Capana05g000430
GO:0008612	BP	e	peptidyl-lysine modification to peptidyl-hypusine	1/3790	3/35336	0.288498	9	1	1	Capana01g000726
GO:0008614	BP	e	pyridoxine metabolic process	1/3790	3/35336	0.288498	6	1	1	Capana03g001025
GO:0045116	BP	e	protein neddylation	1/3790	3/35336	0.288498	9	1	1	Capana11g000604
GO:0008214	BP	e	protein dealkylation	1/3790	3/35336	0.288498	7	1	1	Capana01g001692
GO:0016973	BP	e	poly(A)+ mRNA export from nucleus	1/3790	3/35336	0.288498	10	1	1	Capana09g000470
GO:2000070	BP	e	regulation of response to water deprivation	1/3790	3/35336	0.288498	5	1	1	Capana11g000872
GO:0000451	BP	e	rRNA 2'-O-methylation	1/3790	3/35336	0.288498	12	1	1	Capana11g001921
GO:0010155	BP	e	regulation of proton transport	1/3790	3/35336	0.288498	8	1	1	Capana09g000788
GO:0010906	BP	e	regulation of glucose metabolic process	1/3790	3/35336	0.288498	7	1	1	Capana05g000430
GO:0008615	BP	e	pyridoxine biosynthetic process	1/3790	3/35336	0.288498	7	1	1	Capana03g001025
GO:0006528	BP	e	asparagine metabolic process	1/3790	3/35336	0.288498	9	1	1	Capana06g002516
GO:0060341	BP	e	regulation of cellular localization	1/3790	3/35336	0.288498	4	1	1	Capana03g000950
GO:0019372	BP	e	lipoxygenase pathway	1/3790	3/35336	0.288498	8	1	1	Capana01g001578
GO:0033384	BP	e	geranyl diphosphate biosynthetic process	1/3790	3/35336	0.288498	8	1	1	Capana04g000412
GO:0006893	BP	e	Golgi to plasma membrane transport	1/3790	3/35336	0.288498	7	1	1	Capana12g001224
GO:0006111	BP	e	regulation of gluconeogenesis	1/3790	3/35336	0.288498	8	1	1	Capana05g000430
GO:0019722	BP	e	calcium-mediated signaling	1/3790	3/35336	0.288498	7	1	1	Capana00g000202
GO:0033157	BP	e	regulation of intracellular protein transport	1/3790	3/35336	0.288498	7	1	1	Capana03g000950
GO:0033383	BP	e	geranyl diphosphate metabolic process	1/3790	3/35336	0.288498	7	1	1	Capana04g000412
GO:0019760	BP	e	glucosinolate metabolic process	1/3790	3/35336	0.288498	6	1	1	Capana00g001881
GO:0000453	BP	e	enzyme-directed rRNA 2'-O-methylation	1/3790	3/35336	0.288498	13	1	1	Capana11g001921
GO:1902584	BP	e	positive regulation of response to water deprivation	1/3790	3/35336	0.288498	6	1	1	Capana11g000872
GO:0019757	BP	e	glycosinolate metabolic process	1/3790	3/35336	0.288498	5	1	1	Capana00g001881
GO:0006482	BP	e	protein demethylation	1/3790	3/35336	0.288498	8	1	1	Capana01g001692
GO:0044282	BP	e	small molecule catabolic process	16/3790	116/35336	0.290957	3	16	1	Capana00g000453, Capana00g002895, Capana02g002219, Capana04g001637, Capana05g001049, Capana05g001051, Capana06g001561, Capana06g001572, Capana07g000703, Capana07g002052, Capana07g002053, Capana08g001323, Capana09g000648, Capana11g000935, Capana11g000937, Capana12g000479
GO:0062197	BP	e	cellular response to chemical stress	2/3790	10/35336	0.292098	4	2	1	Capana04g000971, Capana06g002525
GO:1990748	BP	e	cellular detoxification	2/3790	10/35336	0.292098	2	2	1	Capana03g001800, Capana10g002214
GO:1905957	BP	e	regulation of cellular response to alcohol	2/3790	10/35336	0.292098	5	2	1	Capana00g004456, Capana03g002801
GO:0009738	BP	e	abscisic acid-activated signaling pathway	2/3790	10/35336	0.292098	6	2	1	Capana03g002801, Capana03g004450
GO:0072523	BP	e	purine-containing compound catabolic process	2/3790	10/35336	0.292098	5	2	1	Capana06g001572, Capana08g001323
GO:1901419	BP	e	regulation of response to alcohol	2/3790	10/35336	0.292098	4	2	1	Capana00g004456, Capana03g002801
GO:0009787	BP	e	regulation of abscisic acid-activated signaling pathway	2/3790	10/35336	0.292098	6	2	1	Capana00g004456, Capana03g002801
GO:0071985	BP	e	multivesicular body sorting pathway	2/3790	10/35336	0.292098	5	2	1	Capana08g001192, Capana10g001531
GO:0006542	BP	e	glutamine biosynthetic process	2/3790	10/35336	0.292098	10	2	1	Capana01g003049, Capana10g001883
GO:0009156	BP	e	ribonucleoside monophosphate biosynthetic process	6/3790	39/35336	0.304038	9	6	1	Capana02g002667, Capana04g000254, Capana06g000602, Capana06g001647, Capana07g000556, Capana08g002254
GO:0009161	BP	e	ribonucleoside monophosphate metabolic process	6/3790	39/35336	0.304038	8	6	1	Capana02g002667, Capana04g000254, Capana06g000602, Capana06g001647, Capana07g000556, Capana08g002254
GO:0043170	BP	e	macromolecule metabolic process	335/3790	2975/35336	0.321928	3	335	1	Capana00g000438, Capana00g000707, Capana00g000790, Capana00g000854, Capana00g001009, Capana00g001010, Capana00g001022, Capana00g001132, Capana00g001154, Capana00g001211, Capana00g001263, Capana00g001440, Capana00g001534, Capana00g002088, Capana00g002089, Capana00g002117, Capana00g002207, Capana00g002208, Capana00g002342, Capana00g002740, Capana00g002792, Capana00g002793, Capana00g002794, Capana00…
GO:0030258	BP	e	lipid modification	7/3790	45/35336	0.328357	5	7	1	Capana00g002724, Capana04g000448, Capana05g001064, Capana07g000703, Capana09g001839, Capana11g000975, Capana12g000395
GO:0009063	BP	e	cellular amino acid catabolic process	10/3790	70/35336	0.331417	7	10	1	Capana00g000453, Capana00g002895, Capana02g002219, Capana05g001049, Capana05g001051, Capana06g001561, Capana06g001572, Capana11g000935, Capana11g000937, Capana12g000479
GO:0043631	BP	e	RNA polyadenylation	2/3790	11/35336	0.333541	7	2	1	Capana03g001335, Capana12g000509
GO:0009095	BP	e	aromatic amino acid family biosynthetic process, prephenate pathway	2/3790	11/35336	0.333541	9	2	1	Capana00g003729, Capana06g002315
GO:0006535	BP	e	cysteine biosynthetic process from serine	2/3790	11/35336	0.333541	11	2	1	Capana07g002365, Capana09g000219
GO:0006743	BP	e	ubiquinone metabolic process	2/3790	11/35336	0.333541	5	2	1	Capana03g000968, Capana03g003874
GO:0046173	BP	e	polyol biosynthetic process	2/3790	11/35336	0.333541	6	2	1	Capana06g001953, Capana12g002417
GO:0006744	BP	e	ubiquinone biosynthetic process	2/3790	11/35336	0.333541	6	2	1	Capana03g000968, Capana03g003874
GO:0035999	BP	e	tetrahydrofolate interconversion	2/3790	11/35336	0.333541	7	2	1	Capana02g000608, Capana02g002887
GO:0006520	BP	e	cellular amino acid metabolic process	50/3790	412/35336	0.337022	6	50	1	Capana00g000453, Capana00g001029, Capana00g002637, Capana00g002895, Capana00g003729, Capana00g004648, Capana00g005037, Capana01g001955, Capana01g003049, Capana01g003521, Capana01g003934, Capana02g000608, Capana02g002207, Capana02g002219, Capana02g002887, Capana03g000711, Capana03g003139, Capana03g003782, Capana03g003820, Capana04g000005, Capana05g000452, Capana05g001049, Capana05g001051, Capana05…
GO:0006644	BP	e	phospholipid metabolic process	19/3790	143/35336	0.341264	5	19	1	Capana00g001308, Capana00g002724, Capana01g000076, Capana01g002353, Capana02g001105, Capana02g002063, Capana02g002065, Capana02g002529, Capana04g000412, Capana04g000448, Capana04g002811, Capana04g002812, Capana09g001839, Capana10g000595, Capana11g000975, Capana12g000395, Capana12g000996, Capana12g001479, Capana12g002417
GO:0032270	BP	e	positive regulation of cellular protein metabolic process	7/3790	47/35336	0.342686	7	7	1	Capana01g004278, Capana01g004306, Capana01g004307, Capana01g004316, Capana05g000103, Capana09g001445, Capana12g000337
GO:0006544	BP	e	glycine metabolic process	7/3790	47/35336	0.342686	9	7	1	Capana00g000453, Capana02g000608, Capana02g002219, Capana02g002887, Capana06g001561, Capana12g000116, Capana12g000479
GO:0051247	BP	e	positive regulation of protein metabolic process	7/3790	47/35336	0.342686	6	7	1	Capana01g004278, Capana01g004306, Capana01g004307, Capana01g004316, Capana05g000103, Capana09g001445, Capana12g000337
GO:1901135	BP	e	carbohydrate derivative metabolic process	60/3790	501/35336	0.345111	3	60	1	Capana00g000237, Capana00g000247, Capana00g000414, Capana00g001351, Capana00g001881, Capana00g002017, Capana00g002956, Capana01g000076, Capana01g001843, Capana01g001874, Capana01g002003, Capana01g002732, Capana01g003218, Capana02g000489, Capana02g001342, Capana02g002193, Capana02g002477, Capana02g002529, Capana02g002621, Capana02g002667, Capana02g002840, Capana02g002841, Capana03g000098, Capana03…
GO:0046112	BP	e	nucleobase biosynthetic process	4/3790	26/35336	0.354802	7	4	1	Capana01g000752, Capana06g000602, Capana07g000556, Capana10g002059
GO:0030003	BP	e	cellular cation homeostasis	4/3790	26/35336	0.354802	7	4	1	Capana02g003480, Capana04g001600, Capana04g002044, Capana09g001114
GO:0016052	BP	e	carbohydrate catabolic process	26/3790	203/35336	0.36149	4	26	1	Capana00g004152, Capana01g002814, Capana01g002848, Capana01g003320, Capana02g000489, Capana02g002160, Capana02g002161, Capana02g002366, Capana02g002621, Capana03g002812, Capana05g001105, Capana05g001356, Capana05g001893, Capana06g001005, Capana06g002716, Capana07g001521, Capana07g002052, Capana07g002053, Capana07g002419, Capana07g002456, Capana08g002624, Capana09g000648, Capana09g002228, Capana10…
GO:0080183	BP	e	response to photooxidative stress	1/3790	4/35336	0.364817	4	1	1	Capana10g000581
GO:0045910	BP	e	negative regulation of DNA recombination	1/3790	4/35336	0.364817	8	1	1	Capana03g001791
GO:0090627	BP	e	plant epidermal cell differentiation	1/3790	4/35336	0.364817	4	1	1	Capana00g001440
GO:0045337	BP	e	farnesyl diphosphate biosynthetic process	1/3790	4/35336	0.364817	8	1	1	Capana04g000412
GO:0019985	BP	e	translesion synthesis	1/3790	4/35336	0.364817	9	1	1	Capana08g002291
GO:0031146	BP	e	SCF-dependent proteasomal ubiquitin-dependent protein catabolic process	1/3790	4/35336	0.364817	10	1	1	Capana01g003170
GO:0006021	BP	e	inositol biosynthetic process	1/3790	4/35336	0.364817	7	1	1	Capana12g002417
GO:0032365	BP	e	intracellular lipid transport	1/3790	4/35336	0.364817	6	1	1	Capana00g004831
GO:0032366	BP	e	intracellular sterol transport	1/3790	4/35336	0.364817	7	1	1	Capana00g004831
GO:0071586	BP	e	CAAX-box protein processing	1/3790	4/35336	0.364817	7	1	1	Capana04g002899
GO:0071786	BP	e	endoplasmic reticulum tubular network organization	1/3790	4/35336	0.364817	6	1	1	Capana06g001877
GO:0019430	BP	e	removal of superoxide radicals	1/3790	4/35336	0.364817	5	1	1	Capana10g002214
GO:0006972	BP	e	hyperosmotic response	1/3790	4/35336	0.364817	4	1	1	Capana00g003114
GO:0000018	BP	e	regulation of DNA recombination	1/3790	4/35336	0.364817	7	1	1	Capana03g001791
GO:0098876	BP	e	vesicle-mediated transport to the plasma membrane	1/3790	4/35336	0.364817	5	1	1	Capana12g001224
GO:0045912	BP	e	negative regulation of carbohydrate metabolic process	1/3790	4/35336	0.364817	6	1	1	Capana05g000430
GO:0015918	BP	e	sterol transport	1/3790	4/35336	0.364817	6	1	1	Capana00g004831
GO:0051223	BP	e	regulation of protein transport	1/3790	4/35336	0.364817	6	1	1	Capana03g000950
GO:0010043	BP	e	response to zinc ion	1/3790	4/35336	0.364817	5	1	1	Capana06g002716
GO:0071281	BP	e	cellular response to iron ion	1/3790	4/35336	0.364817	6	1	1	Capana06g000680
GO:0051053	BP	e	negative regulation of DNA metabolic process	1/3790	4/35336	0.364817	7	1	1	Capana03g001791
GO:0070201	BP	e	regulation of establishment of protein localization	1/3790	4/35336	0.364817	5	1	1	Capana03g000950
GO:0003333	BP	e	amino acid transmembrane transport	1/3790	4/35336	0.364817	8	1	1	Capana12g000826
GO:0006000	BP	e	fructose metabolic process	1/3790	4/35336	0.364817	6	1	1	Capana05g002020
GO:0007021	BP	e	tubulin complex assembly	1/3790	4/35336	0.364817	7	1	1	Capana03g003232
GO:0000162	BP	e	tryptophan biosynthetic process	1/3790	4/35336	0.364817	9	1	1	Capana01g003934
GO:0001927	BP	e	exocyst assembly	1/3790	4/35336	0.364817	7	1	1	Capana12g001224
GO:0044070	BP	e	regulation of anion transport	1/3790	4/35336	0.364817	6	1	1	Capana03g002801
GO:0006378	BP	e	mRNA polyadenylation	1/3790	4/35336	0.364817	10	1	1	Capana03g001335
GO:0034982	BP	e	mitochondrial protein processing	1/3790	4/35336	0.364817	7	1	1	Capana03g002511
GO:0016120	BP	e	carotene biosynthetic process	1/3790	4/35336	0.364817	8	1	1	Capana08g001314
GO:0043486	BP	e	histone exchange	1/3790	4/35336	0.364817	7	1	1	Capana04g002336
GO:0019932	BP	e	second-messenger-mediated signaling	1/3790	4/35336	0.364817	6	1	1	Capana00g000202
GO:0006571	BP	e	tyrosine biosynthetic process	1/3790	4/35336	0.364817	10	1	1	Capana06g002315
GO:0015976	BP	e	carbon utilization	1/3790	4/35336	0.364817	1	1	1	Capana02g003498
GO:0032880	BP	e	regulation of protein localization	1/3790	4/35336	0.364817	4	1	1	Capana03g000950
GO:0080186	BP	e	developmental vegetative growth	1/3790	4/35336	0.364817	3	1	1	Capana11g000872
GO:0000731	BP	e	DNA synthesis involved in DNA repair	1/3790	4/35336	0.364817	8	1	1	Capana08g002291
GO:0098661	BP	e	inorganic anion transmembrane transport	1/3790	4/35336	0.364817	7	1	1	Capana06g001078
GO:0044205	BP	e	'de novo' UMP biosynthetic process	1/3790	4/35336	0.364817	12	1	1	Capana06g000602
GO:0070988	BP	e	demethylation	1/3790	4/35336	0.364817	2	1	1	Capana01g001692
GO:0006878	BP	e	cellular copper ion homeostasis	1/3790	4/35336	0.364817	10	1	1	Capana09g001114
GO:0046654	BP	e	tetrahydrofolate biosynthetic process	1/3790	4/35336	0.364817	7	1	1	Capana10g002257
GO:0010026	BP	e	trichome differentiation	1/3790	4/35336	0.364817	4	1	1	Capana07g000392
GO:0019217	BP	e	regulation of fatty acid metabolic process	1/3790	4/35336	0.364817	6	1	1	Capana03g003201
GO:0051560	BP	e	mitochondrial calcium ion homeostasis	1/3790	4/35336	0.364817	10	1	1	Capana04g002044
GO:0043605	BP	e	cellular amide catabolic process	1/3790	4/35336	0.364817	5	1	1	Capana02g001966
GO:0034389	BP	e	lipid droplet organization	1/3790	4/35336	0.364817	5	1	1	Capana11g000872
GO:0006627	BP	e	protein processing involved in protein targeting to mitochondrion	1/3790	4/35336	0.364817	8	1	1	Capana03g002511
GO:0046219	BP	e	indolalkylamine biosynthetic process	1/3790	4/35336	0.364817	8	1	1	Capana01g003934
GO:0042538	BP	e	hyperosmotic salinity response	1/3790	4/35336	0.364817	5	1	1	Capana00g003114
GO:0065009	BP	e	regulation of molecular function	11/3790	81/35336	0.370203	2	11	1	Capana01g004278, Capana01g004306, Capana01g004307, Capana01g004316, Capana03g002801, Capana03g004450, Capana04g000841, Capana07g000991, Capana07g001519, Capana09g000364, Capana12g000337
GO:0006661	BP	e	phosphatidylinositol biosynthetic process	8/3790	54/35336	0.373497	8	8	1	Capana00g001308, Capana01g000076, Capana02g002063, Capana02g002065, Capana02g002529, Capana04g002811, Capana04g002812, Capana12g000996
GO:0006771	BP	e	riboflavin metabolic process	2/3790	12/35336	0.37424	5	2	1	Capana01g000240, Capana01g000242
GO:0045727	BP	e	positive regulation of translation	2/3790	12/35336	0.37424	8	2	1	Capana05g000103, Capana09g001445
GO:0098754	BP	e	detoxification	2/3790	12/35336	0.37424	1	2	1	Capana03g001800, Capana10g002214
GO:0042726	BP	e	flavin-containing compound metabolic process	2/3790	12/35336	0.37424	4	2	1	Capana01g000240, Capana01g000242
GO:0042727	BP	e	flavin-containing compound biosynthetic process	2/3790	12/35336	0.37424	5	2	1	Capana01g000240, Capana01g000242
GO:0009231	BP	e	riboflavin biosynthetic process	2/3790	12/35336	0.37424	6	2	1	Capana01g000240, Capana01g000242
GO:0042219	BP	e	cellular modified amino acid catabolic process	2/3790	12/35336	0.37424	5	2	1	Capana01g004097, Capana06g001572
GO:0034250	BP	e	positive regulation of cellular amide metabolic process	2/3790	12/35336	0.37424	6	2	1	Capana05g000103, Capana09g001445
GO:0040007	BP	e	growth	5/3790	31/35336	0.374586	1	5	1	Capana00g001881, Capana02g003480, Capana03g001004, Capana09g001148, Capana11g000872
GO:0009067	BP	e	aspartate family amino acid biosynthetic process	5/3790	32/35336	0.383606	9	5	1	Capana03g003782, Capana03g003820, Capana06g002516, Capana10g000079, Capana11g001585
GO:0051246	BP	e	regulation of protein metabolic process	12/3790	89/35336	0.389781	5	12	1	Capana01g004278, Capana01g004306, Capana01g004307, Capana01g004316, Capana03g004450, Capana05g000103, Capana06g000748, Capana07g001519, Capana08g002752, Capana09g001445, Capana10g001406, Capana12g000337
GO:0046486	BP	e	glycerolipid metabolic process	17/3790	129/35336	0.390373	5	17	1	Capana00g001308, Capana00g002724, Capana01g000076, Capana01g002353, Capana02g002063, Capana02g002065, Capana02g002529, Capana03g002035, Capana04g000448, Capana04g002811, Capana04g002812, Capana07g001741, Capana08g001097, Capana09g001839, Capana11g000975, Capana12g000395, Capana12g000996
GO:0006220	BP	e	pyrimidine nucleotide metabolic process	5/3790	33/35336	0.393981	8	5	1	Capana00g000066, Capana00g001051, Capana01g000752, Capana06g000602, Capana09g002319
GO:0071103	BP	e	DNA conformation change	5/3790	33/35336	0.393981	6	5	1	Capana01g003671, Capana01g003672, Capana01g003673, Capana01g003674, Capana03g004304
GO:0006979	BP	e	response to oxidative stress	23/3790	184/35336	0.404238	3	23	1	Capana00g002001, Capana01g000453, Capana01g002820, Capana02g002452, Capana02g003468, Capana03g000731, Capana03g002422, Capana03g002812, Capana03g003201, Capana03g004576, Capana04g000081, Capana04g000971, Capana05g000212, Capana05g002455, Capana06g002525, Capana07g001092, Capana07g002051, Capana08g002150, Capana08g002219, Capana09g000826, Capana09g001881, Capana10g000581, Capana11g002270
GO:0010608	BP	e	posttranscriptional regulation of gene expression	5/3790	34/35336	0.405563	6	5	1	Capana02g002131, Capana05g000103, Capana06g000748, Capana09g001445, Capana10g001406
GO:0006541	BP	e	glutamine metabolic process	5/3790	34/35336	0.405563	9	5	1	Capana00g002637, Capana01g003049, Capana06g002516, Capana08g002254, Capana10g001883
GO:0042278	BP	e	purine nucleoside metabolic process	3/3790	17/35336	0.417798	7	3	1	Capana06g001572, Capana06g001835, Capana08g001323
GO:0031401	BP	e	positive regulation of protein modification process	5/3790	35/35336	0.418208	8	5	1	Capana01g004278, Capana01g004306, Capana01g004307, Capana01g004316, Capana12g000337
GO:0051347	BP	e	positive regulation of transferase activity	5/3790	35/35336	0.418208	5	5	1	Capana01g004278, Capana01g004306, Capana01g004307, Capana01g004316, Capana12g000337
GO:0006650	BP	e	glycerophospholipid metabolic process	14/3790	106/35336	0.42957	6	14	1	Capana00g001308, Capana00g002724, Capana01g000076, Capana01g002353, Capana02g002063, Capana02g002065, Capana02g002529, Capana04g000448, Capana04g002811, Capana04g002812, Capana09g001839, Capana11g000975, Capana12g000395, Capana12g000996
GO:0030163	BP	e	protein catabolic process	9/3790	67/35336	0.430399	5	9	1	Capana01g003170, Capana02g002314, Capana03g000057, Capana03g000376, Capana04g002146, Capana04g002311, Capana06g001009, Capana09g001805, Capana09g001806
GO:0019856	BP	e	pyrimidine nucleobase biosynthetic process	3/3790	18/35336	0.432816	8	3	1	Capana01g000752, Capana06g000602, Capana10g002059
GO:0009624	BP	e	response to nematode	1/3790	5/35336	0.432952	5	1	1	Capana03g000806
GO:0046498	BP	e	S-adenosylhomocysteine metabolic process	1/3790	5/35336	0.432952	9	1	1	Capana06g001572
GO:0006303	BP	e	double-strand break repair via nonhomologous end joining	1/3790	5/35336	0.432952	9	1	1	Capana01g001397
GO:0048578	BP	e	positive regulation of long-day photoperiodism, flowering	1/3790	5/35336	0.432952	7	1	1	Capana10g001227
GO:0019510	BP	e	S-adenosylhomocysteine catabolic process	1/3790	5/35336	0.432952	10	1	1	Capana06g001572
GO:0055070	BP	e	copper ion homeostasis	1/3790	5/35336	0.432952	9	1	1	Capana09g001114
GO:0090068	BP	e	positive regulation of cell cycle process	1/3790	5/35336	0.432952	6	1	1	Capana00g001440
GO:0030259	BP	e	lipid glycosylation	1/3790	5/35336	0.432952	6	1	1	Capana05g001064
GO:0006007	BP	e	glucose catabolic process	1/3790	5/35336	0.432952	7	1	1	Capana09g000648
GO:0007023	BP	e	post-chaperonin tubulin folding pathway	1/3790	5/35336	0.432952	3	1	1	Capana03g003232
GO:1904062	BP	e	regulation of cation transmembrane transport	1/3790	5/35336	0.432952	7	1	1	Capana09g000788
GO:0015850	BP	e	organic hydroxy compound transport	1/3790	5/35336	0.432952	5	1	1	Capana00g004831
GO:0032409	BP	e	regulation of transporter activity	1/3790	5/35336	0.432952	3	1	1	Capana03g002801
GO:0006537	BP	e	glutamate biosynthetic process	1/3790	5/35336	0.432952	10	1	1	Capana00g005037
GO:1901401	BP	e	regulation of tetrapyrrole metabolic process	1/3790	5/35336	0.432952	5	1	1	Capana10g002504
GO:0051865	BP	e	protein autoubiquitination	1/3790	5/35336	0.432952	10	1	1	Capana04g002146
GO:0002832	BP	e	negative regulation of response to biotic stimulus	1/3790	5/35336	0.432952	5	1	1	Capana05g001189
GO:0010218	BP	e	response to far red light	1/3790	5/35336	0.432952	6	1	1	Capana00g003873
GO:0042454	BP	e	ribonucleoside catabolic process	1/3790	5/35336	0.432952	8	1	1	Capana06g001572
GO:0022898	BP	e	regulation of transmembrane transporter activity	1/3790	5/35336	0.432952	6	1	1	Capana03g002801
GO:0030150	BP	e	protein import into mitochondrial matrix	1/3790	5/35336	0.432952	8	1	1	Capana01g001234
GO:0032102	BP	e	negative regulation of response to external stimulus	1/3790	5/35336	0.432952	5	1	1	Capana05g001189
GO:0120251	BP	e	hydrocarbon biosynthetic process	1/3790	5/35336	0.432952	4	1	1	Capana08g001314
GO:0046130	BP	e	purine ribonucleoside catabolic process	1/3790	5/35336	0.432952	9	1	1	Capana06g001572
GO:0032412	BP	e	regulation of ion transmembrane transporter activity	1/3790	5/35336	0.432952	7	1	1	Capana03g002801
GO:0009741	BP	e	response to brassinosteroid	1/3790	5/35336	0.432952	5	1	1	Capana08g002677
GO:0009934	BP	e	regulation of meristem structural organization	1/3790	5/35336	0.432952	4	1	1	Capana00g001440
GO:0010100	BP	e	negative regulation of photomorphogenesis	1/3790	5/35336	0.432952	7	1	1	Capana00g003873
GO:0051258	BP	e	protein polymerization	1/3790	5/35336	0.432952	7	1	1	Capana04g001471
GO:0030041	BP	e	actin filament polymerization	1/3790	5/35336	0.432952	8	1	1	Capana04g001471
GO:0006801	BP	e	superoxide metabolic process	1/3790	5/35336	0.432952	4	1	1	Capana10g002214
GO:0010118	BP	e	stomatal movement	1/3790	5/35336	0.432952	2	1	1	Capana01g000453
GO:0009739	BP	e	response to gibberellin	1/3790	5/35336	0.432952	5	1	1	Capana08g002677
GO:0044092	BP	e	negative regulation of molecular function	1/3790	5/35336	0.432952	3	1	1	Capana03g002801
GO:0006570	BP	e	tyrosine metabolic process	1/3790	5/35336	0.432952	8	1	1	Capana06g002315
GO:0046246	BP	e	terpene biosynthetic process	1/3790	5/35336	0.432952	7	1	1	Capana08g001314
GO:2000243	BP	e	positive regulation of reproductive process	1/3790	5/35336	0.432952	4	1	1	Capana10g001227
GO:0043087	BP	e	regulation of GTPase activity	1/3790	5/35336	0.432952	5	1	1	Capana09g000364
GO:0010506	BP	e	regulation of autophagy	1/3790	5/35336	0.432952	6	1	1	Capana03g003036
GO:0071248	BP	e	cellular response to metal ion	1/3790	5/35336	0.432952	5	1	1	Capana06g000680
GO:0032501	BP	e	multicellular organismal process	26/3790	212/35336	0.436769	1	26	1	Capana00g001440, Capana00g001881, Capana00g003873, Capana01g000453, Capana01g000518, Capana01g001723, Capana01g003521, Capana01g003578, Capana02g001382, Capana02g002920, Capana02g003134, Capana03g000590, Capana03g000950, Capana03g000968, Capana03g002070, Capana04g000272, Capana06g000658, Capana07g000456, Capana07g002094, Capana08g001420, Capana09g000030, Capana09g001114, Capana09g001711, Capana09…
GO:0009123	BP	e	nucleoside monophosphate metabolic process	6/3790	40/35336	0.436866	7	6	1	Capana02g002667, Capana04g000254, Capana06g000602, Capana06g001647, Capana07g000556, Capana08g002254
GO:0009124	BP	e	nucleoside monophosphate biosynthetic process	6/3790	40/35336	0.436866	8	6	1	Capana02g002667, Capana04g000254, Capana06g000602, Capana06g001647, Capana07g000556, Capana08g002254
GO:0000902	BP	e	cell morphogenesis	6/3790	40/35336	0.436866	3	6	1	Capana00g001881, Capana02g003232, Capana02g003239, Capana02g003480, Capana04g001797, Capana09g001148
GO:0008643	BP	e	carbohydrate transport	10/3790	73/35336	0.445462	5	10	1	Capana00g002538, Capana00g002539, Capana01g003237, Capana03g001611, Capana06g000792, Capana06g000793, Capana06g000794, Capana06g001914, Capana06g002791, Capana11g001074
GO:0009086	BP	e	methionine biosynthetic process	3/3790	19/35336	0.449639	10	3	1	Capana03g003782, Capana03g003820, Capana10g000079
GO:0006206	BP	e	pyrimidine nucleobase metabolic process	3/3790	19/35336	0.449639	7	3	1	Capana01g000752, Capana06g000602, Capana10g002059
GO:0008213	BP	e	protein alkylation	3/3790	19/35336	0.449639	7	3	1	Capana00g004144, Capana05g001271, Capana05g001272
GO:0006479	BP	e	protein methylation	3/3790	19/35336	0.449639	8	3	1	Capana00g004144, Capana05g001271, Capana05g001272
GO:0050801	BP	e	ion homeostasis	6/3790	42/35336	0.449943	5	6	1	Capana01g000453, Capana02g003480, Capana04g000273, Capana04g001600, Capana04g002044, Capana09g001114
GO:0006605	BP	e	protein targeting	6/3790	42/35336	0.449943	7	6	1	Capana00g004443, Capana04g001581, Capana04g001582, Capana09g002427, Capana11g000817, Capana11g002133
GO:0043085	BP	e	positive regulation of catalytic activity	6/3790	42/35336	0.449943	4	6	1	Capana01g004278, Capana01g004306, Capana01g004307, Capana01g004316, Capana07g000991, Capana12g000337
GO:0016053	BP	e	organic acid biosynthetic process	36/3790	299/35336	0.452509	4	36	1	Capana00g003729, Capana00g004648, Capana00g005037, Capana01g000110, Capana01g001574, Capana01g001578, Capana01g001955, Capana01g003049, Capana01g003934, Capana02g000608, Capana02g002057, Capana02g002207, Capana02g002887, Capana02g003105, Capana03g000452, Capana03g000656, Capana03g001350, Capana03g001691, Capana03g003782, Capana03g003820, Capana06g002315, Capana06g002516, Capana07g002365, Capana08…
GO:0050790	BP	e	regulation of catalytic activity	10/3790	75/35336	0.453207	3	10	1	Capana01g004278, Capana01g004306, Capana01g004307, Capana01g004316, Capana03g004450, Capana04g000841, Capana07g000991, Capana07g001519, Capana09g000364, Capana12g000337
GO:0044093	BP	e	positive regulation of molecular function	6/3790	44/35336	0.467091	3	6	1	Capana01g004278, Capana01g004306, Capana01g004307, Capana01g004316, Capana07g000991, Capana12g000337
GO:0000904	BP	e	cell morphogenesis involved in differentiation	3/3790	20/35336	0.467888	4	3	1	Capana00g001881, Capana02g003480, Capana09g001148
GO:0006739	BP	e	NADP metabolic process	3/3790	20/35336	0.467888	2	3	1	Capana04g001551, Capana04g001552, Capana06g001765
GO:0009826	BP	e	unidimensional cell growth	3/3790	20/35336	0.467888	4	3	1	Capana00g001881, Capana02g003480, Capana09g001148
GO:0031123	BP	e	RNA 3'-end processing	3/3790	20/35336	0.467888	8	3	1	Capana02g001269, Capana03g001335, Capana12g000509
GO:0019684	BP	e	photosynthesis, light reaction	3/3790	20/35336	0.467888	4	3	1	Capana03g003169, Capana05g001874, Capana05g001875
GO:0032268	BP	e	regulation of cellular protein metabolic process	11/3790	82/35336	0.471996	6	11	1	Capana01g004278, Capana01g004306, Capana01g004307, Capana01g004316, Capana03g004450, Capana05g000103, Capana06g000748, Capana07g001519, Capana09g001445, Capana10g001406, Capana12g000337
GO:0032879	BP	e	regulation of localization	6/3790	45/35336	0.476958	3	6	1	Capana03g000950, Capana03g002801, Capana04g001840, Capana05g001704, Capana06g001814, Capana09g000788
GO:0006400	BP	e	tRNA modification	6/3790	45/35336	0.476958	10	6	1	Capana04g000316, Capana04g000317, Capana07g000485, Capana09g000238, Capana12g000397, Capana12g001845
GO:0008202	BP	e	steroid metabolic process	7/3790	50/35336	0.488087	4	7	1	Capana00g002881, Capana02g001513, Capana02g002284, Capana04g001637, Capana04g002519, Capana10g000838, Capana12g000817
GO:0003006	BP	e	developmental process involved in reproduction	17/3790	137/35336	0.489713	2	17	1	Capana00g001440, Capana00g001881, Capana01g000146, Capana01g003521, Capana02g003134, Capana02g003480, Capana03g000590, Capana03g000950, Capana03g000968, Capana03g003201, Capana07g001106, Capana08g001420, Capana09g001114, Capana09g001148, Capana09g001711, Capana09g001714, Capana10g002389
GO:0009396	BP	e	folic acid-containing compound biosynthetic process	1/3790	6/35336	0.49378	6	1	1	Capana10g002257
GO:0010017	BP	e	red or far-red light signaling pathway	1/3790	6/35336	0.49378	8	1	1	Capana00g003873
GO:0042435	BP	e	indole-containing compound biosynthetic process	1/3790	6/35336	0.49378	5	1	1	Capana01g003934
GO:0006094	BP	e	gluconeogenesis	1/3790	6/35336	0.49378	7	1	1	Capana05g002020
GO:0019320	BP	e	hexose catabolic process	1/3790	6/35336	0.49378	6	1	1	Capana09g000648
GO:0045927	BP	e	positive regulation of growth	1/3790	6/35336	0.49378	4	1	1	Capana11g000872
GO:0010112	BP	e	regulation of systemic acquired resistance	1/3790	6/35336	0.49378	6	1	1	Capana05g001189
GO:0010039	BP	e	response to iron ion	1/3790	6/35336	0.49378	5	1	1	Capana06g000680
GO:0045338	BP	e	farnesyl diphosphate metabolic process	1/3790	6/35336	0.49378	7	1	1	Capana04g000412
GO:0031929	BP	e	TOR signaling	1/3790	6/35336	0.49378	6	1	1	Capana10g001637
GO:0006751	BP	e	glutathione catabolic process	1/3790	6/35336	0.49378	7	1	1	Capana01g004097
GO:0006515	BP	e	protein quality control for misfolded or incompletely synthesized proteins	1/3790	6/35336	0.49378	7	1	1	Capana04g002146
GO:0007029	BP	e	endoplasmic reticulum organization	1/3790	6/35336	0.49378	5	1	1	Capana06g001877
GO:0006388	BP	e	tRNA splicing, via endonucleolytic cleavage and ligation	1/3790	6/35336	0.49378	10	1	1	Capana06g000295
GO:0046364	BP	e	monosaccharide biosynthetic process	1/3790	6/35336	0.49378	5	1	1	Capana05g002020
GO:1900424	BP	e	regulation of defense response to bacterium	1/3790	6/35336	0.49378	6	1	1	Capana05g001189
GO:0009065	BP	e	glutamine family amino acid catabolic process	1/3790	6/35336	0.49378	9	1	1	Capana00g002895
GO:0006564	BP	e	L-serine biosynthetic process	1/3790	6/35336	0.49378	10	1	1	Capana09g001800
GO:0006865	BP	e	amino acid transport	1/3790	6/35336	0.49378	6	1	1	Capana12g000826
GO:0019319	BP	e	hexose biosynthetic process	1/3790	6/35336	0.49378	6	1	1	Capana05g002020
GO:0036092	BP	e	phosphatidylinositol-3-phosphate biosynthetic process	1/3790	6/35336	0.49378	10	1	1	Capana12g000996
GO:0009631	BP	e	cold acclimation	1/3790	6/35336	0.49378	5	1	1	Capana08g002571
GO:0043171	BP	e	peptide catabolic process	1/3790	6/35336	0.49378	6	1	1	Capana01g004097
GO:0071489	BP	e	cellular response to red or far red light	1/3790	6/35336	0.49378	7	1	1	Capana00g003873
GO:0042981	BP	e	regulation of apoptotic process	1/3790	6/35336	0.49378	6	1	1	Capana02g002314
GO:0010431	BP	e	seed maturation	1/3790	6/35336	0.49378	4	1	1	Capana03g003201
GO:0016042	BP	e	lipid catabolic process	12/3790	92/35336	0.497406	4	12	1	Capana00g000744, Capana01g002353, Capana01g002623, Capana01g003908, Capana02g002170, Capana02g003633, Capana04g001637, Capana05g000823, Capana05g001717, Capana07g000703, Capana10g002261, Capana11g001779
GO:0046395	BP	e	carboxylic acid catabolic process	12/3790	94/35336	0.503462	6	12	1	Capana00g000453, Capana00g002895, Capana02g002219, Capana04g001637, Capana05g001049, Capana05g001051, Capana06g001561, Capana06g001572, Capana07g000703, Capana11g000935, Capana11g000937, Capana12g000479
GO:0009651	BP	e	response to salt stress	7/3790	53/35336	0.505872	4	7	1	Capana00g003114, Capana00g003865, Capana00g004456, Capana01g002820, Capana06g002716, Capana09g001737, Capana11g002133
GO:0016054	BP	e	organic acid catabolic process	12/3790	95/35336	0.507226	4	12	1	Capana00g000453, Capana00g002895, Capana02g002219, Capana04g001637, Capana05g001049, Capana05g001051, Capana06g001561, Capana06g001572, Capana07g000703, Capana11g000935, Capana11g000937, Capana12g000479
GO:0009653	BP	e	anatomical structure morphogenesis	7/3790	54/35336	0.513339	2	7	1	Capana00g001881, Capana02g001837, Capana02g003232, Capana02g003239, Capana02g003480, Capana04g001797, Capana09g001148
GO:0031399	BP	e	regulation of protein modification process	7/3790	54/35336	0.513339	7	7	1	Capana01g004278, Capana01g004306, Capana01g004307, Capana01g004316, Capana03g004450, Capana07g001519, Capana12g000337
GO:0140352	BP	e	export from cell	7/3790	54/35336	0.513339	4	7	1	Capana03g002836, Capana04g001600, Capana04g001849, Capana07g000268, Capana08g001243, Capana09g002041, Capana12g000594
GO:0008654	BP	e	phospholipid biosynthetic process	13/3790	101/35336	0.517395	6	13	1	Capana00g001308, Capana01g000076, Capana01g002353, Capana02g002063, Capana02g002065, Capana02g002529, Capana04g000412, Capana04g002811, Capana04g002812, Capana10g000595, Capana12g000996, Capana12g001479, Capana12g002417
GO:0034248	BP	e	regulation of cellular amide metabolic process	4/3790	28/35336	0.535225	5	4	1	Capana05g000103, Capana06g000748, Capana09g001445, Capana10g001406
GO:0006417	BP	e	regulation of translation	4/3790	28/35336	0.535225	7	4	1	Capana05g000103, Capana06g000748, Capana09g001445, Capana10g001406
GO:0009174	BP	e	pyrimidine ribonucleoside monophosphate biosynthetic process	1/3790	7/35336	0.548084	10	1	1	Capana06g000602
GO:0016180	BP	e	snRNA processing	1/3790	7/35336	0.548084	9	1	1	Capana02g001775
GO:0006557	BP	e	S-adenosylmethioninamine biosynthetic process	1/3790	7/35336	0.548084	10	1	1	Capana06g001835
GO:0000394	BP	e	RNA splicing, via endonucleolytic cleavage and ligation	1/3790	7/35336	0.548084	9	1	1	Capana06g000295
GO:0042176	BP	e	regulation of protein catabolic process	1/3790	7/35336	0.548084	6	1	1	Capana08g002752
GO:0009638	BP	e	phototropism	1/3790	7/35336	0.548084	6	1	1	Capana02g000008
GO:0016571	BP	e	histone methylation	1/3790	7/35336	0.548084	9	1	1	Capana00g004144
GO:0042273	BP	e	ribosomal large subunit biogenesis	1/3790	7/35336	0.548084	5	1	1	Capana02g002416
GO:0006305	BP	e	DNA alkylation	1/3790	7/35336	0.548084	8	1	1	Capana05g001222
GO:0120255	BP	e	olefinic compound biosynthetic process	1/3790	7/35336	0.548084	4	1	1	Capana02g003105
GO:0097354	BP	e	prenylation	1/3790	7/35336	0.548084	3	1	1	Capana12g001454
GO:1905039	BP	e	carboxylic acid transmembrane transport	1/3790	7/35336	0.548084	7	1	1	Capana12g000826
GO:0010193	BP	e	response to ozone	1/3790	7/35336	0.548084	5	1	1	Capana01g000453
GO:0046049	BP	e	UMP metabolic process	1/3790	7/35336	0.548084	10	1	1	Capana06g000602
GO:0006222	BP	e	UMP biosynthetic process	1/3790	7/35336	0.548084	11	1	1	Capana06g000602
GO:1905958	BP	e	negative regulation of cellular response to alcohol	1/3790	7/35336	0.548084	6	1	1	Capana03g002801
GO:0016073	BP	e	snRNA metabolic process	1/3790	7/35336	0.548084	8	1	1	Capana02g001775
GO:0009873	BP	e	ethylene-activated signaling pathway	1/3790	7/35336	0.548084	7	1	1	Capana06g000680
GO:0008356	BP	e	asymmetric cell division	1/3790	7/35336	0.548084	3	1	1	Capana11g001963
GO:1901420	BP	e	negative regulation of response to alcohol	1/3790	7/35336	0.548084	5	1	1	Capana03g002801
GO:0046499	BP	e	S-adenosylmethioninamine metabolic process	1/3790	7/35336	0.548084	9	1	1	Capana06g001835
GO:0009788	BP	e	negative regulation of abscisic acid-activated signaling pathway	1/3790	7/35336	0.548084	7	1	1	Capana03g002801
GO:1903825	BP	e	organic acid transmembrane transport	1/3790	7/35336	0.548084	6	1	1	Capana12g000826
GO:0009099	BP	e	valine biosynthetic process	1/3790	7/35336	0.548084	9	1	1	Capana09g000624
GO:0009173	BP	e	pyrimidine ribonucleoside monophosphate metabolic process	1/3790	7/35336	0.548084	9	1	1	Capana06g000602
GO:0006301	BP	e	postreplication repair	1/3790	7/35336	0.548084	8	1	1	Capana08g002291
GO:0018342	BP	e	protein prenylation	1/3790	7/35336	0.548084	7	1	1	Capana12g001454
GO:0010099	BP	e	regulation of photomorphogenesis	1/3790	7/35336	0.548084	6	1	1	Capana00g003873
GO:0006560	BP	e	proline metabolic process	1/3790	7/35336	0.548084	9	1	1	Capana00g002895
GO:0006306	BP	e	DNA methylation	1/3790	7/35336	0.548084	9	1	1	Capana05g001222
GO:0031329	BP	e	regulation of cellular catabolic process	1/3790	7/35336	0.548084	5	1	1	Capana03g003036
GO:0001522	BP	e	pseudouridine synthesis	4/3790	31/35336	0.569273	8	4	1	Capana00g004104, Capana01g003777, Capana08g001605, Capana11g001013
GO:0008033	BP	e	tRNA processing	10/3790	78/35336	0.580257	9	10	1	Capana00g004104, Capana03g003460, Capana04g000316, Capana04g000317, Capana06g000295, Capana07g000485, Capana09g000238, Capana09g000731, Capana12g000397, Capana12g001845
GO:0044262	BP	e	cellular carbohydrate metabolic process	26/3790	218/35336	0.58224	4	26	1	Capana00g000646, Capana00g000790, Capana00g002792, Capana01g001956, Capana01g002934, Capana01g003313, Capana01g003777, Capana03g001354, Capana03g002552, Capana03g004067, Capana03g004113, Capana03g004537, Capana05g000891, Capana05g001390, Capana05g001893, Capana05g002020, Capana06g002716, Capana07g000086, Capana07g001384, Capana07g002034, Capana07g002307, Capana08g000187, Capana08g000611, Capana12…
GO:0050789	BP	e	regulation of biological process	231/3790	2086/35336	0.58444	2	231	1	Capana00g000202, Capana00g000791, Capana00g000845, Capana00g001308, Capana00g001440, Capana00g001530, Capana00g001997, Capana00g002852, Capana00g003093, Capana00g003094, Capana00g003170, Capana00g003180, Capana00g003424, Capana00g003865, Capana00g003873, Capana00g004205, Capana00g004456, Capana00g004742, Capana00g004849, Capana00g004851, Capana00g004853, Capana00g004854, Capana00g004861, Capana00…
GO:0009066	BP	e	aspartate family amino acid metabolic process	5/3790	36/35336	0.584818	8	5	1	Capana03g003782, Capana03g003820, Capana06g002516, Capana10g000079, Capana11g001585
GO:1903047	BP	e	mitotic cell cycle process	10/3790	81/35336	0.590039	3	10	1	Capana00g004525, Capana01g002594, Capana01g003014, Capana01g003671, Capana01g003672, Capana01g003673, Capana01g003674, Capana03g000478, Capana05g002325, Capana10g001044
GO:0033865	BP	e	nucleoside bisphosphate metabolic process	5/3790	37/35336	0.590563	7	5	1	Capana01g001843, Capana03g000098, Capana03g003657, Capana08g000910, Capana11g000601
GO:0034032	BP	e	purine nucleoside bisphosphate metabolic process	5/3790	37/35336	0.590563	8	5	1	Capana01g001843, Capana03g000098, Capana03g003657, Capana08g000910, Capana11g000601
GO:0033875	BP	e	ribonucleoside bisphosphate metabolic process	5/3790	37/35336	0.590563	8	5	1	Capana01g001843, Capana03g000098, Capana03g003657, Capana08g000910, Capana11g000601
GO:0065007	BP	e	biological regulation	243/3790	2196/35336	0.593271	1	243	1	Capana00g000202, Capana00g000791, Capana00g000845, Capana00g001308, Capana00g001440, Capana00g001530, Capana00g001997, Capana00g002852, Capana00g003093, Capana00g003094, Capana00g003170, Capana00g003180, Capana00g003424, Capana00g003865, Capana00g003873, Capana00g004205, Capana00g004456, Capana00g004742, Capana00g004849, Capana00g004851, Capana00g004853, Capana00g004854, Capana00g004861, Capana00…
GO:0030865	BP	e	cortical cytoskeleton organization	1/3790	8/35336	0.596565	6	1	1	Capana01g001945
GO:0006813	BP	e	potassium ion transport	1/3790	8/35336	0.596565	7	1	1	Capana00g004071
GO:1902223	BP	e	erythrose 4-phosphate/phosphoenolpyruvate family amino acid biosynthetic process	1/3790	8/35336	0.596565	9	1	1	Capana00g003729
GO:0048586	BP	e	regulation of long-day photoperiodism, flowering	1/3790	8/35336	0.596565	5	1	1	Capana10g001227
GO:0009094	BP	e	L-phenylalanine biosynthetic process	1/3790	8/35336	0.596565	10	1	1	Capana00g003729
GO:2000030	BP	e	regulation of response to red or far red light	1/3790	8/35336	0.596565	4	1	1	Capana00g003873
GO:0001678	BP	e	cellular glucose homeostasis	1/3790	8/35336	0.596565	7	1	1	Capana05g001356
GO:0006020	BP	e	inositol metabolic process	1/3790	8/35336	0.596565	6	1	1	Capana12g002417
GO:0009130	BP	e	pyrimidine nucleoside monophosphate biosynthetic process	1/3790	8/35336	0.596565	9	1	1	Capana06g000602
GO:0006304	BP	e	DNA modification	1/3790	8/35336	0.596565	7	1	1	Capana05g001222
GO:0042593	BP	e	glucose homeostasis	1/3790	8/35336	0.596565	6	1	1	Capana05g001356
GO:0036260	BP	e	RNA capping	1/3790	8/35336	0.596565	8	1	1	Capana12g000714
GO:0009452	BP	e	7-methylguanosine RNA capping	1/3790	8/35336	0.596565	9	1	1	Capana12g000714
GO:0097428	BP	e	protein maturation by iron-sulfur cluster transfer	1/3790	8/35336	0.596565	6	1	1	Capana12g002220
GO:0009648	BP	e	photoperiodism	1/3790	8/35336	0.596565	5	1	1	Capana00g003873
GO:0006573	BP	e	valine metabolic process	1/3790	8/35336	0.596565	8	1	1	Capana09g000624
GO:0009113	BP	e	purine nucleobase biosynthetic process	1/3790	8/35336	0.596565	8	1	1	Capana07g000556
GO:0010114	BP	e	response to red light	1/3790	8/35336	0.596565	6	1	1	Capana00g003873
GO:0071695	BP	e	anatomical structure maturation	1/3790	8/35336	0.596565	3	1	1	Capana03g003201
GO:0000373	BP	e	Group II intron splicing	1/3790	8/35336	0.596565	11	1	1	Capana11g000146
GO:0008215	BP	e	spermine metabolic process	1/3790	8/35336	0.596565	8	1	1	Capana06g001835
GO:0009129	BP	e	pyrimidine nucleoside monophosphate metabolic process	1/3790	8/35336	0.596565	8	1	1	Capana06g000602
GO:0035196	BP	e	production of miRNAs involved in gene silencing by miRNA	1/3790	8/35336	0.596565	10	1	1	Capana04g000841
GO:0016255	BP	e	attachment of GPI anchor to protein	1/3790	8/35336	0.596565	7	1	1	Capana03g004182
GO:0042779	BP	e	tRNA 3'-trailer cleavage	1/3790	8/35336	0.596565	8	1	1	Capana06g000349
GO:0044728	BP	e	DNA methylation or demethylation	1/3790	8/35336	0.596565	8	1	1	Capana05g001222
GO:1901616	BP	e	organic hydroxy compound catabolic process	1/3790	8/35336	0.596565	4	1	1	Capana04g001637
GO:0033500	BP	e	carbohydrate homeostasis	1/3790	8/35336	0.596565	5	1	1	Capana05g001356
GO:0009965	BP	e	leaf morphogenesis	1/3790	8/35336	0.596565	4	1	1	Capana02g001837
GO:0006597	BP	e	spermine biosynthetic process	1/3790	8/35336	0.596565	9	1	1	Capana06g001835
GO:0048573	BP	e	photoperiodism, flowering	1/3790	8/35336	0.596565	6	1	1	Capana00g003873
GO:0048582	BP	e	positive regulation of post-embryonic development	1/3790	8/35336	0.596565	6	1	1	Capana10g001227
GO:0043622	BP	e	cortical microtubule organization	1/3790	8/35336	0.596565	8	1	1	Capana01g001945
GO:0042256	BP	e	mature ribosome assembly	1/3790	8/35336	0.596565	8	1	1	Capana02g002416
GO:0046164	BP	e	alcohol catabolic process	1/3790	8/35336	0.596565	5	1	1	Capana04g001637
GO:0006694	BP	e	steroid biosynthetic process	5/3790	39/35336	0.604793	5	5	1	Capana00g002881, Capana02g002284, Capana04g002519, Capana10g000838, Capana12g000817
GO:0009084	BP	e	glutamine family amino acid biosynthetic process	5/3790	40/35336	0.613077	9	5	1	Capana00g004648, Capana00g005037, Capana01g001955, Capana01g003049, Capana10g001883
GO:0051049	BP	e	regulation of transport	5/3790	40/35336	0.613077	4	5	1	Capana03g000950, Capana03g002801, Capana05g001704, Capana06g001814, Capana09g000788
GO:0006397	BP	e	mRNA processing	20/3790	167/35336	0.615137	8	20	1	Capana00g000707, Capana00g004140, Capana00g004369, Capana01g000770, Capana01g001023, Capana02g001269, Capana02g001837, Capana03g001335, Capana03g001896, Capana03g003375, Capana03g003376, Capana04g000841, Capana05g001103, Capana06g000683, Capana06g001402, Capana08g001280, Capana09g002066, Capana10g002333, Capana11g001035, Capana11g001967
GO:0045017	BP	e	glycerolipid biosynthetic process	12/3790	98/35336	0.622549	6	12	1	Capana00g001308, Capana01g000076, Capana01g002353, Capana02g002063, Capana02g002065, Capana02g002529, Capana03g002035, Capana04g002811, Capana04g002812, Capana07g001741, Capana08g001097, Capana12g000996
GO:2000026	BP	e	regulation of multicellular organismal development	6/3790	47/35336	0.634686	4	6	1	Capana00g003873, Capana01g003521, Capana03g002041, Capana03g002070, Capana07g000030, Capana10g001227
GO:0006099	BP	e	tricarboxylic acid cycle	6/3790	47/35336	0.634686	3	6	1	Capana03g001354, Capana03g004410, Capana07g001920, Capana07g001921, Capana08g002141, Capana12g002455
GO:0043648	BP	e	dicarboxylic acid metabolic process	6/3790	47/35336	0.634686	6	6	1	Capana00g005037, Capana03g004410, Capana05g002079, Capana08g002141, Capana10g002257, Capana12g002455
GO:0044743	BP	e	protein transmembrane import into intracellular organelle	2/3790	13/35336	0.642613	7	2	1	Capana01g001234, Capana11g000817
GO:0009097	BP	e	isoleucine biosynthetic process	2/3790	13/35336	0.642613	9	2	1	Capana09g000624, Capana09g002305
GO:0032784	BP	e	regulation of DNA-templated transcription, elongation	2/3790	13/35336	0.642613	10	2	1	Capana00g002852, Capana09g000363
GO:0006874	BP	e	cellular calcium ion homeostasis	2/3790	13/35336	0.642613	9	2	1	Capana02g003480, Capana04g002044
GO:0006549	BP	e	isoleucine metabolic process	2/3790	13/35336	0.642613	8	2	1	Capana09g000624, Capana09g002305
GO:0048366	BP	e	leaf development	2/3790	13/35336	0.642613	5	2	1	Capana02g001837, Capana11g001035
GO:0055074	BP	e	calcium ion homeostasis	2/3790	13/35336	0.642613	8	2	1	Capana02g003480, Capana04g002044
GO:0006396	BP	e	RNA processing	51/3790	447/35336	0.644135	7	51	1	Capana00g000707, Capana00g004104, Capana00g004140, Capana00g004369, Capana01g000770, Capana01g001023, Capana01g002566, Capana01g003064, Capana02g000565, Capana02g000566, Capana02g000751, Capana02g001269, Capana02g001775, Capana02g001837, Capana02g002363, Capana03g001335, Capana03g001615, Capana03g001896, Capana03g003375, Capana03g003376, Capana03g003460, Capana04g000316, Capana04g000317, Capana04…
GO:0007064	BP	e	mitotic sister chromatid cohesion	6/3790	49/35336	0.645983	7	6	1	Capana00g004525, Capana01g002594, Capana01g003014, Capana03g000478, Capana05g002325, Capana10g001044
GO:0051338	BP	e	regulation of transferase activity	6/3790	49/35336	0.645983	4	6	1	Capana01g004278, Capana01g004306, Capana01g004307, Capana01g004316, Capana07g001519, Capana12g000337
GO:0009894	BP	e	regulation of catabolic process	2/3790	14/35336	0.656407	4	2	1	Capana03g003036, Capana08g002752
GO:0072503	BP	e	cellular divalent inorganic cation homeostasis	2/3790	14/35336	0.656407	8	2	1	Capana02g003480, Capana04g002044
GO:0040029	BP	e	regulation of gene expression, epigenetic	2/3790	14/35336	0.656407	6	2	1	Capana06g002050, Capana06g002051
GO:0044273	BP	e	sulfur compound catabolic process	2/3790	14/35336	0.656407	4	2	1	Capana01g004097, Capana06g001572
GO:0051239	BP	e	regulation of multicellular organismal process	7/3790	56/35336	0.663394	3	7	1	Capana00g001440, Capana00g003873, Capana01g003521, Capana03g002041, Capana03g002070, Capana07g000030, Capana10g001227
GO:0010628	BP	e	positive regulation of gene expression	2/3790	15/35336	0.671355	6	2	1	Capana05g000103, Capana09g001445
GO:0009691	BP	e	cytokinin biosynthetic process	2/3790	15/35336	0.671355	7	2	1	Capana04g000194, Capana06g000526
GO:0072507	BP	e	divalent inorganic cation homeostasis	2/3790	15/35336	0.671355	7	2	1	Capana02g003480, Capana04g002044
GO:0043650	BP	e	dicarboxylic acid biosynthetic process	2/3790	15/35336	0.671355	7	2	1	Capana00g005037, Capana10g002257
GO:0022402	BP	e	cell cycle process	17/3790	145/35336	0.68604	2	17	1	Capana00g004525, Capana01g002594, Capana01g003014, Capana01g003671, Capana01g003672, Capana01g003673, Capana01g003674, Capana01g004260, Capana01g004321, Capana02g002438, Capana03g000478, Capana03g004640, Capana05g002325, Capana07g001011, Capana07g001012, Capana10g001044, Capana12g000339
GO:0015740	BP	e	C4-dicarboxylate transport	2/3790	16/35336	0.68705	9	2	1	Capana03g000370, Capana12g000826
GO:0048511	BP	e	rhythmic process	2/3790	16/35336	0.68705	1	2	1	Capana01g001692, Capana03g004339
GO:0009411	BP	e	response to UV	2/3790	16/35336	0.68705	5	2	1	Capana08g002312, Capana12g001752
GO:0009119	BP	e	ribonucleoside metabolic process	2/3790	16/35336	0.68705	7	2	1	Capana06g001572, Capana06g001835
GO:0007623	BP	e	circadian rhythm	2/3790	16/35336	0.68705	2	2	1	Capana01g001692, Capana03g004339
GO:0046128	BP	e	purine ribonucleoside metabolic process	2/3790	16/35336	0.68705	8	2	1	Capana06g001572, Capana06g001835
GO:0009637	BP	e	response to blue light	2/3790	16/35336	0.68705	5	2	1	Capana00g003873, Capana02g000008
GO:0006835	BP	e	dicarboxylic acid transport	2/3790	16/35336	0.68705	8	2	1	Capana03g000370, Capana12g000826
GO:0046348	BP	e	amino sugar catabolic process	2/3790	17/35336	0.703161	5	2	1	Capana02g002477, Capana12g000240
GO:0006032	BP	e	chitin catabolic process	2/3790	17/35336	0.703161	7	2	1	Capana02g002477, Capana12g000240
GO:1901071	BP	e	glucosamine-containing compound metabolic process	2/3790	17/35336	0.703161	5	2	1	Capana02g002477, Capana12g000240
GO:1901072	BP	e	glucosamine-containing compound catabolic process	2/3790	17/35336	0.703161	6	2	1	Capana02g002477, Capana12g000240
GO:0006026	BP	e	aminoglycan catabolic process	2/3790	17/35336	0.703161	5	2	1	Capana02g002477, Capana12g000240
GO:0006030	BP	e	chitin metabolic process	2/3790	17/35336	0.703161	6	2	1	Capana02g002477, Capana12g000240
GO:0006367	BP	e	transcription initiation from RNA polymerase II promoter	2/3790	17/35336	0.703161	9	2	1	Capana03g000672, Capana08g000300
GO:0006022	BP	e	aminoglycan metabolic process	2/3790	17/35336	0.703161	4	2	1	Capana02g002477, Capana12g000240
GO:0046474	BP	e	glycerophospholipid biosynthetic process	9/3790	75/35336	0.707506	7	9	1	Capana00g001308, Capana01g000076, Capana01g002353, Capana02g002063, Capana02g002065, Capana02g002529, Capana04g002811, Capana04g002812, Capana12g000996
GO:0009064	BP	e	glutamine family amino acid metabolic process	9/3790	76/35336	0.710255	8	9	1	Capana00g002637, Capana00g002895, Capana00g004648, Capana00g005037, Capana01g001955, Capana01g003049, Capana06g002516, Capana08g002254, Capana10g001883
GO:1901575	BP	e	organic substance catabolic process	80/3790	717/35336	0.714355	3	80	1	Capana00g000453, Capana00g000503, Capana00g000744, Capana00g002895, Capana00g004152, Capana00g004456, Capana00g004496, Capana01g000680, Capana01g001277, Capana01g001723, Capana01g002353, Capana01g002623, Capana01g002814, Capana01g002848, Capana01g003170, Capana01g003320, Capana01g003908, Capana01g004097, Capana02g000433, Capana02g000489, Capana02g000608, Capana02g001382, Capana02g001966, Capana02…
GO:0071806	BP	e	protein transmembrane transport	3/3790	22/35336	0.725146	6	3	1	Capana01g001234, Capana11g000817, Capana11g002133
GO:0006555	BP	e	methionine metabolic process	3/3790	22/35336	0.725146	9	3	1	Capana03g003782, Capana03g003820, Capana10g000079
GO:0060560	BP	e	developmental growth involved in morphogenesis	3/3790	22/35336	0.725146	3	3	1	Capana00g001881, Capana02g003480, Capana09g001148
GO:0006612	BP	e	protein targeting to membrane	3/3790	22/35336	0.725146	8	3	1	Capana00g004443, Capana09g002427, Capana11g000817
GO:0065002	BP	e	intracellular protein transmembrane transport	3/3790	22/35336	0.725146	7	3	1	Capana01g001234, Capana11g000817, Capana11g002133
GO:0006875	BP	e	cellular metal ion homeostasis	3/3790	23/35336	0.731259	8	3	1	Capana02g003480, Capana04g002044, Capana09g001114
GO:0006730	BP	e	one-carbon metabolic process	3/3790	23/35336	0.731259	3	3	1	Capana02g000608, Capana02g002887, Capana06g001572
GO:0016049	BP	e	cell growth	3/3790	24/35336	0.738277	2	3	1	Capana00g001881, Capana02g003480, Capana09g001148
GO:0015711	BP	e	organic anion transport	3/3790	24/35336	0.738277	6	3	1	Capana01g000453, Capana03g000370, Capana12g000826
GO:0008380	BP	e	RNA splicing	11/3790	96/35336	0.74233	8	11	1	Capana00g000707, Capana00g004140, Capana00g004369, Capana01g001023, Capana03g001896, Capana04g000841, Capana06g000295, Capana06g001402, Capana10g002333, Capana11g000146, Capana11g001967
GO:0019751	BP	e	polyol metabolic process	3/3790	25/35336	0.746035	5	3	1	Capana04g000765, Capana06g001953, Capana12g002417
GO:0016071	BP	e	mRNA metabolic process	26/3790	230/35336	0.748444	7	26	1	Capana00g000707, Capana00g004140, Capana00g004369, Capana01g000770, Capana01g001023, Capana02g000608, Capana02g001269, Capana02g001837, Capana03g001335, Capana03g001896, Capana03g003375, Capana03g003376, Capana03g004182, Capana04g000841, Capana05g001103, Capana06g000683, Capana06g001402, Capana08g001280, Capana09g001711, Capana09g001714, Capana09g002066, Capana10g002333, Capana11g001035, Capana11…
GO:0009073	BP	e	aromatic amino acid family biosynthetic process	3/3790	26/35336	0.754386	8	3	1	Capana00g003729, Capana01g003934, Capana06g002315
GO:0009112	BP	e	nucleobase metabolic process	4/3790	32/35336	0.771971	6	4	1	Capana01g000752, Capana06g000602, Capana07g000556, Capana10g002059
GO:0044242	BP	e	cellular lipid catabolic process	4/3790	32/35336	0.771971	5	4	1	Capana01g002623, Capana04g001637, Capana07g000703, Capana11g001779
GO:0044042	BP	e	glucan metabolic process	15/3790	131/35336	0.776754	5	15	1	Capana00g000790, Capana00g002792, Capana01g001956, Capana01g002934, Capana01g003313, Capana03g004113, Capana03g004537, Capana05g000891, Capana05g001893, Capana07g001384, Capana07g002034, Capana07g002307, Capana08g000187, Capana08g000611, Capana12g002574
GO:0006073	BP	e	cellular glucan metabolic process	15/3790	131/35336	0.776754	6	15	1	Capana00g000790, Capana00g002792, Capana01g001956, Capana01g002934, Capana01g003313, Capana03g004113, Capana03g004537, Capana05g000891, Capana05g001893, Capana07g001384, Capana07g002034, Capana07g002307, Capana08g000187, Capana08g000611, Capana12g002574
GO:0055080	BP	e	cation homeostasis	4/3790	35/35336	0.78592	6	4	1	Capana02g003480, Capana04g001600, Capana04g002044, Capana09g001114
GO:0030154	BP	e	cell differentiation	4/3790	35/35336	0.78592	3	4	1	Capana00g001440, Capana01g000146, Capana03g000590, Capana07g000392
GO:0050794	BP	e	regulation of cellular process	202/3790	1852/35336	0.787173	3	202	1	Capana00g000202, Capana00g000791, Capana00g000845, Capana00g001308, Capana00g001440, Capana00g001530, Capana00g001997, Capana00g002852, Capana00g003170, Capana00g003180, Capana00g003424, Capana00g003865, Capana00g003873, Capana00g004205, Capana00g004456, Capana00g004742, Capana00g004849, Capana00g004851, Capana00g004853, Capana00g004854, Capana00g004861, Capana00g005033, Capana01g000115, Capana01…
GO:0098771	BP	e	inorganic ion homeostasis	4/3790	36/35336	0.791512	6	4	1	Capana02g003480, Capana04g001600, Capana04g002044, Capana09g001114
GO:1901136	BP	e	carbohydrate derivative catabolic process	4/3790	36/35336	0.791512	4	4	1	Capana02g002477, Capana06g001572, Capana08g001323, Capana12g000240
GO:0018193	BP	e	peptidyl-amino acid modification	5/3790	41/35336	0.798495	7	5	1	Capana01g000584, Capana01g000726, Capana04g000441, Capana05g001271, Capana05g001272
GO:1901657	BP	e	glycosyl compound metabolic process	5/3790	44/35336	0.80782	4	5	1	Capana00g001881, Capana06g000602, Capana06g001572, Capana06g001835, Capana08g001323
GO:0042546	BP	e	cell wall biogenesis	5/3790	44/35336	0.80782	4	5	1	Capana01g003313, Capana03g004113, Capana05g000891, Capana08g000187, Capana08g000611
GO:0009072	BP	e	aromatic amino acid family metabolic process	5/3790	45/35336	0.811699	7	5	1	Capana00g003729, Capana01g003934, Capana05g001524, Capana05g001525, Capana06g002315
GO:0043161	BP	e	proteasome-mediated ubiquitin-dependent protein catabolic process	5/3790	45/35336	0.811699	9	5	1	Capana01g003170, Capana04g002146, Capana06g001009, Capana09g001805, Capana09g001806
GO:0048580	BP	e	regulation of post-embryonic development	5/3790	45/35336	0.811699	5	5	1	Capana00g003873, Capana03g002041, Capana03g002070, Capana07g000030, Capana10g001227
GO:0010498	BP	e	proteasomal protein catabolic process	5/3790	45/35336	0.811699	7	5	1	Capana01g003170, Capana04g002146, Capana06g001009, Capana09g001805, Capana09g001806
GO:0032940	BP	e	secretion by cell	5/3790	45/35336	0.811699	5	5	1	Capana03g002836, Capana04g001849, Capana08g001243, Capana09g002041, Capana12g000594
GO:0051604	BP	e	protein maturation	6/3790	51/35336	0.8194	5	6	1	Capana01g000584, Capana01g000726, Capana03g002511, Capana04g000441, Capana04g002899, Capana12g002220
GO:0006281	BP	e	DNA repair	26/3790	233/35336	0.831508	7	26	1	Capana00g002207, Capana00g002208, Capana00g002740, Capana01g001185, Capana01g001221, Capana01g001397, Capana01g001485, Capana01g001683, Capana02g000972, Capana02g002438, Capana02g003682, Capana03g001791, Capana03g002323, Capana03g002324, Capana03g003415, Capana03g004457, Capana03g004640, Capana04g000416, Capana04g001915, Capana06g001009, Capana07g001352, Capana08g002291, Capana09g002375, Capana10…
GO:0006974	BP	e	cellular response to DNA damage stimulus	27/3790	242/35336	0.834592	4	27	1	Capana00g002207, Capana00g002208, Capana00g002740, Capana01g001185, Capana01g001221, Capana01g001397, Capana01g001485, Capana01g001683, Capana02g000972, Capana02g002438, Capana02g003682, Capana03g001123, Capana03g001791, Capana03g002323, Capana03g002324, Capana03g003415, Capana03g004457, Capana03g004640, Capana04g000416, Capana04g001915, Capana06g001009, Capana07g001352, Capana08g002291, Capana09…
GO:0048878	BP	e	chemical homeostasis	7/3790	61/35336	0.835058	4	7	1	Capana01g000453, Capana02g003480, Capana04g000273, Capana04g001600, Capana04g002044, Capana05g001356, Capana09g001114
GO:0017038	BP	e	protein import	7/3790	62/35336	0.836975	6	7	1	Capana01g001234, Capana04g001581, Capana04g001582, Capana11g000160, Capana11g000817, Capana11g002133, Capana12g002834
GO:0006970	BP	e	response to osmotic stress	7/3790	64/35336	0.841545	3	7	1	Capana00g003114, Capana00g003865, Capana00g004456, Capana01g002820, Capana06g002716, Capana09g001737, Capana11g002133
GO:0000398	BP	e	mRNA splicing, via spliceosome	8/3790	73/35336	0.850959	11	8	1	Capana00g000707, Capana00g004369, Capana01g001023, Capana03g001896, Capana04g000841, Capana06g001402, Capana10g002333, Capana11g001967
GO:0000377	BP	e	RNA splicing, via transesterification reactions with bulged adenosine as nucleophile	9/3790	81/35336	0.857359	10	9	1	Capana00g000707, Capana00g004369, Capana01g001023, Capana03g001896, Capana04g000841, Capana06g001402, Capana10g002333, Capana11g000146, Capana11g001967
GO:0000375	BP	e	RNA splicing, via transesterification reactions	9/3790	81/35336	0.857359	9	9	1	Capana00g000707, Capana00g004369, Capana01g001023, Capana03g001896, Capana04g000841, Capana06g001402, Capana10g002333, Capana11g000146, Capana11g001967
GO:0050793	BP	e	regulation of developmental process	9/3790	81/35336	0.857359	3	9	1	Capana00g001440, Capana00g003873, Capana01g003521, Capana03g002041, Capana03g002070, Capana07g000030, Capana10g001227, Capana11g000817, Capana11g001813
GO:0006633	BP	e	fatty acid biosynthetic process	10/3790	89/35336	0.863336	8	10	1	Capana01g000110, Capana02g002057, Capana03g000452, Capana03g000656, Capana03g001350, Capana03g001691, Capana08g000628, Capana10g000625, Capana11g002298, Capana11g002343
GO:0034637	BP	e	cellular carbohydrate biosynthetic process	14/3790	127/35336	0.885632	5	14	1	Capana00g000646, Capana00g000790, Capana01g001956, Capana01g002934, Capana01g003777, Capana03g004537, Capana05g001390, Capana05g002020, Capana07g000086, Capana07g001384, Capana07g002034, Capana07g002307, Capana12g002417, Capana12g002436
GO:0048544	BP	e	recognition of pollen	15/3790	135/35336	0.888854	3	15	1	Capana02g003377, Capana03g002082, Capana04g000608, Capana04g000723, Capana04g000727, Capana04g000729, Capana04g000745, Capana04g000746, Capana04g000747, Capana05g000768, Capana06g002474, Capana07g001598, Capana07g001903, Capana07g002257, Capana10g000042
GO:0008037	BP	e	cell recognition	15/3790	135/35336	0.888854	2	15	1	Capana02g003377, Capana03g002082, Capana04g000608, Capana04g000723, Capana04g000727, Capana04g000729, Capana04g000745, Capana04g000746, Capana04g000747, Capana05g000768, Capana06g002474, Capana07g001598, Capana07g001903, Capana07g002257, Capana10g000042
GO:0035556	BP	e	intracellular signal transduction	17/3790	154/35336	0.895934	5	17	1	Capana00g000202, Capana00g001308, Capana01g002353, Capana01g003128, Capana03g000812, Capana03g001818, Capana04g000852, Capana04g002378, Capana04g002811, Capana04g002812, Capana05g001797, Capana06g000680, Capana06g001427, Capana08g001380, Capana08g002500, Capana10g001637, Capana10g002290
GO:0010604	BP	e	positive regulation of macromolecule metabolic process	19/3790	172/35336	0.901463	5	19	1	Capana00g001440, Capana01g003545, Capana01g004278, Capana01g004306, Capana01g004307, Capana01g004316, Capana03g000865, Capana03g001463, Capana04g000272, Capana04g002314, Capana05g000103, Capana05g001065, Capana06g002604, Capana07g000392, Capana08g001614, Capana09g000936, Capana09g001445, Capana10g000710, Capana12g000337
GO:0031325	BP	e	positive regulation of cellular metabolic process	19/3790	176/35336	0.90326	5	19	1	Capana00g001440, Capana01g003545, Capana01g004278, Capana01g004306, Capana01g004307, Capana01g004316, Capana03g000865, Capana03g001463, Capana04g000272, Capana04g002314, Capana05g000103, Capana05g001065, Capana06g002604, Capana07g000392, Capana08g001614, Capana09g000936, Capana09g001445, Capana10g000710, Capana12g000337
GO:0048856	BP	e	anatomical structure development	25/3790	230/35336	0.914863	2	25	1	Capana00g001440, Capana01g000518, Capana01g001723, Capana01g003521, Capana01g003578, Capana02g001382, Capana02g001837, Capana02g002920, Capana03g000590, Capana03g000950, Capana03g000968, Capana03g001004, Capana03g002070, Capana04g000272, Capana06g000658, Capana07g000456, Capana07g002094, Capana08g001420, Capana09g000030, Capana09g001114, Capana09g001711, Capana09g001714, Capana10g002389, Capana11…
GO:0048518	BP	e	positive regulation of biological process	26/3790	242/35336	1	3	26	1	Capana00g001440, Capana00g004456, Capana01g003545, Capana01g004278, Capana01g004306, Capana01g004307, Capana01g004316, Capana02g002596, Capana03g000865, Capana03g000950, Capana03g001463, Capana04g000272, Capana04g002314, Capana05g000103, Capana05g001065, Capana06g002344, Capana06g002604, Capana07g000392, Capana08g001614, Capana08g002528, Capana09g000936, Capana09g001445, Capana10g000710, Capana10…
GO:0070897	BP	e	transcription preinitiation complex assembly	1/3790	9/35336	1	8	1	1	Capana01g001690
GO:0010675	BP	e	regulation of cellular carbohydrate metabolic process	1/3790	9/35336	1	6	1	1	Capana05g000430
GO:0010557	BP	e	positive regulation of macromolecule biosynthetic process	14/3790	130/35336	1	6	14	1	Capana00g001440, Capana01g003545, Capana03g000865, Capana03g001463, Capana04g000272, Capana04g002314, Capana05g000103, Capana05g001065, Capana06g002604, Capana07g000392, Capana08g001614, Capana09g000936, Capana09g001445, Capana10g000710
GO:0031122	BP	e	cytoplasmic microtubule organization	1/3790	9/35336	1	7	1	1	Capana01g001945
GO:0030488	BP	e	tRNA methylation	1/3790	9/35336	1	11	1	1	Capana12g000397
GO:0006885	BP	e	regulation of pH	1/3790	9/35336	1	8	1	1	Capana04g001600
GO:0045292	BP	e	mRNA cis splicing, via spliceosome	1/3790	9/35336	1	12	1	1	Capana00g000707
GO:0009846	BP	e	pollen germination	1/3790	9/35336	1	2	1	1	Capana00g001881
GO:0005982	BP	e	starch metabolic process	2/3790	18/35336	1	7	2	1	Capana00g002792, Capana01g002934
GO:0007166	BP	e	cell surface receptor signaling pathway	2/3790	18/35336	1	5	2	1	Capana00g001530, Capana09g001401
GO:0006086	BP	e	acetyl-CoA biosynthetic process from pyruvate	1/3790	9/35336	1	13	1	1	Capana11g000601
GO:0042255	BP	e	ribosome assembly	1/3790	9/35336	1	7	1	1	Capana02g002416
GO:0051240	BP	e	positive regulation of multicellular organismal process	1/3790	9/35336	1	4	1	1	Capana10g001227
GO:0051052	BP	e	regulation of DNA metabolic process	1/3790	9/35336	1	6	1	1	Capana03g001791
GO:1905392	BP	e	plant organ morphogenesis	1/3790	9/35336	1	3	1	1	Capana02g001837
GO:0006302	BP	e	double-strand break repair	3/3790	27/35336	1	8	3	1	Capana01g001397, Capana01g001683, Capana09g002375
GO:0048285	BP	e	organelle fission	4/3790	37/35336	1	5	4	1	Capana03g002567, Capana04g000861, Capana07g001011, Capana07g001012
GO:0000041	BP	e	transition metal ion transport	1/3790	9/35336	1	7	1	1	Capana09g001114
GO:0048827	BP	e	phyllome development	2/3790	18/35336	1	4	2	1	Capana02g001837, Capana11g001035
GO:0009435	BP	e	NAD biosynthetic process	1/3790	9/35336	1	11	1	1	Capana04g002274
GO:0000160	BP	e	phosphorelay signal transduction system	6/3790	55/35336	1	6	6	1	Capana03g000812, Capana03g001818, Capana04g000852, Capana05g001797, Capana06g000680, Capana08g001380
GO:0055035	CC	e	plastid thylakoid membrane	114/3790	265/35336	9.3555e-42	5	114	5.40842e-38	Capana00g000414, Capana00g000447, Capana00g001154, Capana00g001211, Capana00g002017, Capana00g002089, Capana00g002793, Capana00g002794, Capana00g002795, Capana00g002796, Capana00g002797, Capana00g002798, Capana00g002799, Capana00g002800, Capana00g002801, Capana00g002802, Capana00g002956, Capana00g003114, Capana00g005002, Capana01g000364, Capana01g000647, Capana01g001831, Capana01g001865, Capana01…
GO:0009535	CC	e	chloroplast thylakoid membrane	113/3790	264/35336	3.84505e-41	6	113	9.98615e-38	Capana00g000414, Capana00g000447, Capana00g001154, Capana00g001211, Capana00g002017, Capana00g002089, Capana00g002793, Capana00g002794, Capana00g002795, Capana00g002796, Capana00g002797, Capana00g002798, Capana00g002799, Capana00g002800, Capana00g002801, Capana00g002802, Capana00g002956, Capana00g003114, Capana00g005002, Capana01g000364, Capana01g000647, Capana01g001831, Capana01g001865, Capana01…
GO:0042651	CC	e	thylakoid membrane	114/3790	270/35336	8.63704e-41	4	114	9.98615e-38	Capana00g000414, Capana00g000447, Capana00g001154, Capana00g001211, Capana00g002017, Capana00g002089, Capana00g002793, Capana00g002794, Capana00g002795, Capana00g002796, Capana00g002797, Capana00g002798, Capana00g002799, Capana00g002800, Capana00g002801, Capana00g002802, Capana00g002956, Capana00g003114, Capana00g005002, Capana01g000364, Capana01g000647, Capana01g001831, Capana01g001865, Capana01…
GO:0034357	CC	e	photosynthetic membrane	114/3790	270/35336	8.63704e-41	3	114	9.98615e-38	Capana00g000414, Capana00g000447, Capana00g001154, Capana00g001211, Capana00g002017, Capana00g002089, Capana00g002793, Capana00g002794, Capana00g002795, Capana00g002796, Capana00g002797, Capana00g002798, Capana00g002799, Capana00g002800, Capana00g002801, Capana00g002802, Capana00g002956, Capana00g003114, Capana00g005002, Capana01g000364, Capana01g000647, Capana01g001831, Capana01g001865, Capana01…
GO:0042170	CC	e	plastid membrane	119/3790	306/35336	3.10122e-38	4	119	2.98802e-35	Capana00g000414, Capana00g000447, Capana00g001154, Capana00g001211, Capana00g002017, Capana00g002089, Capana00g002793, Capana00g002794, Capana00g002795, Capana00g002796, Capana00g002797, Capana00g002798, Capana00g002799, Capana00g002800, Capana00g002801, Capana00g002802, Capana00g002956, Capana00g003114, Capana00g003366, Capana00g003368, Capana00g005002, Capana01g000364, Capana01g000647, Capana01…
GO:0009523	CC	e	photosystem II	45/3790	83/35336	1.81679e-22	4	45	1.16698e-19	Capana00g001154, Capana00g001211, Capana00g002089, Capana00g002793, Capana00g002794, Capana00g002795, Capana00g002796, Capana00g002797, Capana00g002798, Capana00g002799, Capana00g002800, Capana00g002801, Capana00g002802, Capana01g000647, Capana01g001865, Capana01g002398, Capana03g000797, Capana03g001476, Capana03g003212, Capana04g000024, Capana04g002819, Capana04g002820, Capana05g001233, Capana05…
GO:0005622	CC	e	intracellular anatomical structure	24/3790	35/35336	6.40667e-16	2	24	2.849e-13	Capana00g001263, Capana00g002089, Capana01g001079, Capana01g001578, Capana01g002756, Capana01g004099, Capana03g000806, Capana03g000865, Capana03g000950, Capana03g001084, Capana03g001085, Capana05g000298, Capana06g001272, Capana06g001397, Capana08g000983, Capana09g000692, Capana09g000767, Capana09g001445, Capana10g000690, Capana10g000781, Capana11g001122, Capana12g001317, Capana12g002455, Capana12…
GO:0009579	CC	e	thylakoid	24/3790	35/35336	6.40667e-16	3	24	2.849e-13	Capana00g001263, Capana00g002089, Capana01g001079, Capana01g001578, Capana01g002756, Capana01g004099, Capana03g000806, Capana03g000865, Capana03g000950, Capana03g001084, Capana03g001085, Capana05g000298, Capana06g001272, Capana06g001397, Capana08g000983, Capana09g000692, Capana09g000767, Capana09g001445, Capana10g000690, Capana10g000781, Capana11g001122, Capana12g001317, Capana12g002455, Capana12…
GO:0031090	CC	e	organelle membrane	154/3790	763/35336	9.51518e-15	3	154	3.85127e-12	Capana00g000414, Capana00g000447, Capana00g000477, Capana00g001154, Capana00g001211, Capana00g001334, Capana00g001351, Capana00g001440, Capana00g002017, Capana00g002089, Capana00g002793, Capana00g002794, Capana00g002795, Capana00g002796, Capana00g002797, Capana00g002798, Capana00g002799, Capana00g002800, Capana00g002801, Capana00g002802, Capana00g002956, Capana00g003114, Capana00g003366, Capana00…
GO:0009522	CC	e	photosystem I	37/3790	85/35336	9.99293e-15	4	37	3.85127e-12	Capana00g002793, Capana00g002794, Capana00g002795, Capana00g002796, Capana00g002797, Capana00g002798, Capana00g002799, Capana00g002800, Capana00g002801, Capana00g002802, Capana01g000647, Capana01g002398, Capana01g003910, Capana01g004493, Capana03g000797, Capana03g003212, Capana04g000024, Capana04g002819, Capana04g002820, Capana05g002549, Capana05g002550, Capana06g000621, Capana07g000048, Capana07…
GO:0009526	CC	e	plastid envelope	34/3790	75/35336	2.737e-14	4	34	9.88912e-12	Capana00g001263, Capana00g003977, Capana01g000439, Capana01g002678, Capana01g002756, Capana01g003934, Capana01g004099, Capana02g001322, Capana02g002314, Capana03g000656, Capana03g000806, Capana03g001308, Capana03g001767, Capana03g002267, Capana03g003212, Capana03g004053, Capana04g000861, Capana05g002550, Capana06g001969, Capana07g001245, Capana08g000250, Capana08g000356, Capana08g001259, Capana08…
GO:0009941	CC	e	chloroplast envelope	33/3790	72/35336	4.41422e-14	5	33	1.50109e-11	Capana00g001263, Capana00g003977, Capana01g000439, Capana01g002678, Capana01g002756, Capana01g003934, Capana01g004099, Capana02g001322, Capana02g002314, Capana03g000656, Capana03g000806, Capana03g001308, Capana03g001767, Capana03g002267, Capana03g003212, Capana03g004053, Capana05g002550, Capana06g001969, Capana07g001245, Capana08g000250, Capana08g000356, Capana08g001259, Capana08g001314, Capana08…
GO:0031967	CC	e	organelle envelope	34/3790	80/35336	2.78751e-13	3	34	8.48136e-11	Capana00g001263, Capana00g003977, Capana01g000439, Capana01g002678, Capana01g002756, Capana01g003934, Capana01g004099, Capana02g001322, Capana02g002314, Capana03g000656, Capana03g000806, Capana03g001308, Capana03g001767, Capana03g002267, Capana03g003212, Capana03g004053, Capana04g000861, Capana05g002550, Capana06g001969, Capana07g001245, Capana08g000250, Capana08g000356, Capana08g001259, Capana08…
GO:0031975	CC	e	envelope	34/3790	80/35336	2.78751e-13	2	34	8.48136e-11	Capana00g001263, Capana00g003977, Capana01g000439, Capana01g002678, Capana01g002756, Capana01g003934, Capana01g004099, Capana02g001322, Capana02g002314, Capana03g000656, Capana03g000806, Capana03g001308, Capana03g001767, Capana03g002267, Capana03g003212, Capana03g004053, Capana04g000861, Capana05g002550, Capana06g001969, Capana07g001245, Capana08g000250, Capana08g000356, Capana08g001259, Capana08…
GO:0009521	CC	e	photosystem	54/3790	179/35336	8.97649e-13	3	54	2.59466e-10	Capana00g001154, Capana00g001211, Capana00g002089, Capana00g002793, Capana00g002794, Capana00g002795, Capana00g002796, Capana00g002797, Capana00g002798, Capana00g002799, Capana00g002800, Capana00g002801, Capana00g002802, Capana01g000647, Capana01g001865, Capana01g002398, Capana01g003910, Capana01g004493, Capana03g000797, Capana03g001476, Capana03g003212, Capana03g003661, Capana04g000024, Capana04…
GO:0009532	CC	e	plastid stroma	38/3790	101/35336	1.13941e-12	2	38	3.13663e-10	Capana00g001263, Capana00g003114, Capana00g003366, Capana00g003368, Capana00g003977, Capana00g004151, Capana01g001079, Capana01g001578, Capana01g001831, Capana01g002623, Capana01g002678, Capana01g003521, Capana01g003934, Capana03g000656, Capana03g000806, Capana03g000950, Capana03g001308, Capana04g000943, Capana04g002519, Capana05g000184, Capana05g000185, Capana06g000936, Capana06g001108, Capana06…
GO:0009536	CC	e	plastid	104/3790	478/35336	1.77362e-12	5	104	4.6606e-10	Capana00g000237, Capana00g000414, Capana00g000447, Capana00g000476, Capana00g001132, Capana00g001154, Capana00g001211, Capana00g001231, Capana00g001335, Capana00g002017, Capana00g002088, Capana00g002089, Capana00g002792, Capana00g002956, Capana00g003729, Capana00g004560, Capana00g004664, Capana01g001221, Capana01g001779, Capana01g001780, Capana01g001797, Capana01g001865, Capana01g002237, Capana01…
GO:0009570	CC	e	chloroplast stroma	37/3790	100/35336	4.04979e-12	3	37	1.01791e-09	Capana00g001263, Capana00g003114, Capana00g003366, Capana00g003368, Capana00g003977, Capana00g004151, Capana01g001079, Capana01g001578, Capana01g001831, Capana01g002623, Capana01g002678, Capana01g003521, Capana01g003934, Capana03g000656, Capana03g000806, Capana03g000950, Capana03g001308, Capana04g000943, Capana05g000184, Capana05g000185, Capana06g000936, Capana06g001108, Capana06g001397, Capana06…
GO:0009654	CC	e	photosystem II oxygen evolving complex	16/3790	22/35336	1.17856e-11	4	16	2.7253e-09	Capana00g001213, Capana01g002586, Capana02g000764, Capana02g002133, Capana02g003173, Capana03g000905, Capana04g001413, Capana06g001397, Capana07g002488, Capana08g000786, Capana08g002132, Capana09g001087, Capana10g000030, Capana10g001080, Capana10g001865, Capana12g000538
GO:0009507	CC	e	chloroplast	92/3790	419/35336	2.8989e-11	6	92	6.4456e-09	Capana00g000414, Capana00g000447, Capana00g000476, Capana00g001132, Capana00g001231, Capana00g001335, Capana00g002017, Capana00g002088, Capana00g002089, Capana00g002792, Capana00g002956, Capana00g003729, Capana00g004560, Capana00g004664, Capana01g001221, Capana01g001779, Capana01g001780, Capana01g001797, Capana01g001865, Capana01g002237, Capana01g002238, Capana01g002623, Capana01g002934, Capana01…
GO:0016020	CC	e	membrane	226/3790	1415/35336	9.06786e-10	2	226	1.94153e-07	Capana00g000202, Capana00g000414, Capana00g000447, Capana00g000477, Capana00g001154, Capana00g001211, Capana00g001334, Capana00g001351, Capana00g001440, Capana00g001534, Capana00g002017, Capana00g002071, Capana00g002089, Capana00g002538, Capana00g002539, Capana00g002793, Capana00g002794, Capana00g002795, Capana00g002796, Capana00g002797, Capana00g002798, Capana00g002799, Capana00g002800, Capana00…
GO:0009538	CC	e	photosystem I reaction center	9/3790	9/35336	1.86256e-09	3	9	3.84552e-07	Capana02g001321, Capana02g001322, Capana03g000290, Capana04g000192, Capana06g000155, Capana06g000231, Capana06g000232, Capana06g001274, Capana06g001915
GO:0031977	CC	e	thylakoid lumen	11/3790	15/35336	1.92777e-08	2	11	3.48264e-06	Capana02g001576, Capana03g000905, Capana03g003201, Capana04g000971, Capana05g000184, Capana05g000185, Capana06g000390, Capana06g001397, Capana07g000286, Capana08g001374, Capana12g000538
GO:0009534	CC	e	chloroplast thylakoid	12/3790	18/35336	2.27285e-08	5	12	3.86452e-06	Capana00g002089, Capana01g001578, Capana01g002756, Capana01g004099, Capana03g000865, Capana03g000950, Capana03g001084, Capana03g001085, Capana05g000298, Capana06g001397, Capana09g001445, Capana11g001122
GO:0031976	CC	e	plastid thylakoid	12/3790	18/35336	2.27285e-08	4	12	3.86452e-06	Capana00g002089, Capana01g001578, Capana01g002756, Capana01g004099, Capana03g000865, Capana03g000950, Capana03g001084, Capana03g001085, Capana05g000298, Capana06g001397, Capana09g001445, Capana11g001122
GO:0019898	CC	e	extrinsic component of membrane	13/3790	25/35336	3.6335e-07	2	13	5.38597e-05	Capana00g001213, Capana01g002586, Capana02g002133, Capana03g000905, Capana03g003874, Capana04g001413, Capana06g001397, Capana08g000786, Capana08g002132, Capana10g000030, Capana10g001080, Capana10g001865, Capana12g000538
GO:0010287	CC	e	plastoglobule	8/3790	12/35336	5.77776e-06	2	8	0.000654926	Capana00g002089, Capana02g001322, Capana03g003212, Capana05g002550, Capana07g001245, Capana08g000250, Capana09g001445, Capana12g001382
GO:0098796	CC	e	membrane protein complex	113/3790	709/35336	2.12195e-05	2	113	0.00201099	Capana00g000237, Capana00g000247, Capana00g000414, Capana00g001154, Capana00g001211, Capana00g001213, Capana00g001351, Capana00g002017, Capana00g002089, Capana00g002793, Capana00g002794, Capana00g002795, Capana00g002796, Capana00g002797, Capana00g002798, Capana00g002799, Capana00g002800, Capana00g002801, Capana00g002802, Capana00g002956, Capana01g000076, Capana01g000647, Capana01g001234, Capana01…
GO:0010598	CC	e	NAD(P)H dehydrogenase complex (plastoquinone)	4/3790	4/35336	0.000132152	2	4	0.00795802	Capana06g002203, Capana07g001425, Capana07g001436, Capana11g000474
GO:0009543	CC	e	chloroplast thylakoid lumen	4/3790	5/35336	0.000604116	4	4	0.0262586	Capana04g000971, Capana05g000184, Capana05g000185, Capana06g000390
GO:0031978	CC	e	plastid thylakoid lumen	4/3790	5/35336	0.000604116	3	4	0.0262586	Capana04g000971, Capana05g000184, Capana05g000185, Capana06g000390
GO:0009515	CC	e	granal stacked thylakoid	3/3790	3/35336	0.00123299	6	3	0.0434628	Capana03g000865, Capana03g001084, Capana03g001085
GO:0045261	CC	e	proton-transporting ATP synthase complex, catalytic core F(1)	18/3790	81/35336	0.00311777	4	18	0.0919582	Capana00g000237, Capana00g000247, Capana00g000414, Capana00g001351, Capana00g002017, Capana00g002956, Capana01g001874, Capana01g002003, Capana01g002732, Capana01g003218, Capana02g002193, Capana02g002840, Capana02g002841, Capana03g003995, Capana04g000950, Capana04g001789, Capana05g001872, Capana07g001275
GO:0043240	CC	e	Fanconi anaemia nuclear complex	3/3790	4/35336	0.00453549	3	3	0.120243	Capana00g002740, Capana03g003415, Capana12g000837
GO:0031984	CC	e	organelle subcompartment	14/3790	63/35336	0.00688264	2	14	0.161087	Capana00g002089, Capana01g001578, Capana01g002756, Capana01g004099, Capana03g000152, Capana03g000865, Capana03g000950, Capana03g001084, Capana03g001085, Capana04g000146, Capana05g000298, Capana06g001397, Capana09g001445, Capana11g001122
GO:0000796	CC	e	condensin complex	4/3790	9/35336	0.0106768	3	4	0.220891	Capana01g003671, Capana01g003672, Capana01g003673, Capana01g003674
GO:0031519	CC	e	PcG protein complex	4/3790	9/35336	0.0106768	3	4	0.220891	Capana00g004144, Capana02g003067, Capana02g003070, Capana12g001144
GO:0098807	CC	e	chloroplast thylakoid membrane protein complex	2/3790	2/35336	0.0115012	3	2	0.220891	Capana03g004339, Capana10g000690
GO:0033178	CC	e	proton-transporting two-sector ATPase complex, catalytic domain	18/3790	94/35336	0.017601	3	18	0.306479	Capana00g000237, Capana00g000247, Capana00g000414, Capana00g001351, Capana00g002017, Capana00g002956, Capana01g001874, Capana01g002003, Capana01g002732, Capana01g003218, Capana02g002193, Capana02g002840, Capana02g002841, Capana03g003995, Capana04g000950, Capana04g001789, Capana05g001872, Capana07g001275
GO:0030014	CC	e	CCR4-NOT complex	5/3790	16/35336	0.0224653	3	5	0.359756	Capana01g003671, Capana01g003672, Capana01g003673, Capana01g003674, Capana03g002160
GO:0010319	CC	e	stromule	2/3790	3/35336	0.0320375	2	2	0.42003	Capana03g000806, Capana12g001382
GO:0000126	CC	e	transcription factor TFIIIB complex	2/3790	3/35336	0.0320375	4	2	0.42003	Capana01g001690, Capana02g002324
GO:0005960	CC	e	glycine cleavage complex	2/3790	3/35336	0.0320375	4	2	0.42003	Capana00g000453, Capana06g001561
GO:0016607	CC	e	nuclear speck	3/3790	8/35336	0.0456477	3	3	0.551174	Capana08g002023, Capana09g001711, Capana09g001714
GO:0000427	CC	e	plastid-encoded plastid RNA polymerase complex	2/3790	4/35336	0.0595395	7	2	0.64216	Capana03g001981, Capana03g004053
GO:0000781	CC	e	chromosome, telomeric region	2/3790	4/35336	0.0595395	3	2	0.64216	Capana01g002593, Capana01g002595
GO:0090576	CC	e	RNA polymerase III transcription regulator complex	2/3790	5/35336	0.0922774	3	2	0.731188	Capana01g001690, Capana02g002324
GO:0009509	CC	e	chromoplast	2/3790	5/35336	0.0922774	6	2	0.731188	Capana02g001837, Capana08g001314
GO:0009508	CC	e	plastid chromosome	2/3790	5/35336	0.0922774	6	2	0.731188	Capana03g004053, Capana10g000690
GO:0016604	CC	e	nuclear body	4/3790	17/35336	0.101129	2	4	0.731188	Capana00g003873, Capana08g002023, Capana09g001711, Capana09g001714
GO:0000159	CC	e	protein phosphatase type 2A complex	4/3790	17/35336	0.101129	6	4	0.731188	Capana00g003615, Capana04g001770, Capana06g000941, Capana06g002579
GO:0071006	CC	e	U2-type catalytic step 1 spliceosome	1/3790	1/35336	0.107256	5	1	0.731188	Capana10g002333
GO:0009513	CC	e	etioplast	1/3790	1/35336	0.107256	6	1	0.731188	Capana02g001837
GO:0005775	CC	e	vacuolar lumen	1/3790	1/35336	0.107256	5	1	0.731188	Capana03g002552
GO:0000506	CC	e	glycosylphosphatidylinositol-N-acetylglucosaminyltransferase (GPI-GnT) complex	1/3790	1/35336	0.107256	4	1	0.731188	Capana01g000076
GO:0000314	CC	e	organellar small ribosomal subunit	1/3790	1/35336	0.107256	5	1	0.731188	Capana01g001780
GO:0009537	CC	e	proplastid	1/3790	1/35336	0.107256	6	1	0.731188	Capana02g001837
GO:0071012	CC	e	catalytic step 1 spliceosome	1/3790	1/35336	0.107256	4	1	0.731188	Capana10g002333
GO:0030093	CC	e	chloroplast photosystem I	1/3790	1/35336	0.107256	5	1	0.731188	Capana10g000690
GO:0009575	CC	e	chromoplast stroma	1/3790	1/35336	0.107256	3	1	0.731188	Capana04g002519
GO:0009344	CC	e	nitrite reductase complex [NAD(P)H]	1/3790	1/35336	0.107256	2	1	0.731188	Capana10g000030
GO:0005763	CC	e	mitochondrial small ribosomal subunit	1/3790	1/35336	0.107256	6	1	0.731188	Capana01g001780
GO:0071007	CC	e	U2-type catalytic step 2 spliceosome	1/3790	1/35336	0.107256	5	1	0.731188	Capana10g002333
GO:0005657	CC	e	replication fork	1/3790	1/35336	0.107256	2	1	0.731188	Capana01g001683
GO:0005963	CC	e	magnesium-dependent protein serine/threonine phosphatase complex	4/3790	18/35336	0.119507	5	4	0.794105	Capana00g003615, Capana04g001770, Capana06g000941, Capana06g002579
GO:0005788	CC	e	endoplasmic reticulum lumen	2/3790	6/35336	0.128812	5	2	0.829009	Capana09g001066, Capana09g001148
GO:0042644	CC	e	chloroplast nucleoid	2/3790	6/35336	0.128812	6	2	0.829009	Capana02g001837, Capana03g004053
GO:0032777	CC	e	Piccolo NuA4 histone acetyltransferase complex	2/3790	6/35336	0.128812	10	2	0.829009	Capana02g000403, Capana02g000404
GO:0015934	CC	e	large ribosomal subunit	10/3790	59/35336	0.136424	4	10	0.864765	Capana00g001132, Capana00g002088, Capana01g002237, Capana01g002678, Capana01g003216, Capana02g002712, Capana03g003151, Capana05g002511, Capana06g000931, Capana11g002306
GO:1903293	CC	e	phosphatase complex	4/3790	19/35336	0.139197	3	4	0.875626	Capana00g003615, Capana04g001770, Capana06g000941, Capana06g002579
GO:0008287	CC	e	protein serine/threonine phosphatase complex	4/3790	19/35336	0.139197	4	4	0.875626	Capana00g003615, Capana04g001770, Capana06g000941, Capana06g002579
GO:0009527	CC	e	plastid outer membrane	2/3790	7/35336	0.167954	6	2	0.987732	Capana00g003366, Capana00g003368
GO:0009707	CC	e	chloroplast outer membrane	2/3790	7/35336	0.167954	7	2	0.987732	Capana00g003366, Capana00g003368
GO:0031974	CC	e	membrane-enclosed lumen	9/3790	55/35336	0.186698	2	9	1	Capana03g002511, Capana03g002552, Capana05g000103, Capana05g000212, Capana06g000936, Capana06g002518, Capana09g001066, Capana09g001148, Capana11g000601
GO:0070013	CC	e	intracellular organelle lumen	9/3790	55/35336	0.186698	4	9	1	Capana03g002511, Capana03g002552, Capana05g000103, Capana05g000212, Capana06g000936, Capana06g002518, Capana09g001066, Capana09g001148, Capana11g000601
GO:0043233	CC	e	organelle lumen	9/3790	55/35336	0.186698	3	9	1	Capana03g002511, Capana03g002552, Capana05g000103, Capana05g000212, Capana06g000936, Capana06g002518, Capana09g001066, Capana09g001148, Capana11g000601
GO:0044391	CC	e	ribosomal subunit	15/3790	102/35336	0.198212	3	15	1	Capana00g001132, Capana00g002088, Capana01g001780, Capana01g002237, Capana01g002238, Capana01g002678, Capana01g003216, Capana02g001928, Capana02g002712, Capana03g003151, Capana05g002511, Capana06g000748, Capana06g000931, Capana07g001275, Capana11g002306
GO:0005784	CC	e	Sec61 translocon complex	1/3790	2/35336	0.203011	4	1	1	Capana06g001936
GO:0000974	CC	e	Prp19 complex	1/3790	2/35336	0.203011	2	1	1	Capana10g002333
GO:0071256	CC	e	translocon complex	1/3790	2/35336	0.203011	3	1	1	Capana06g001936
GO:0071013	CC	e	catalytic step 2 spliceosome	1/3790	2/35336	0.203011	4	1	1	Capana10g002333
GO:0033063	CC	e	Rad51B-Rad51C-Rad51D-XRCC2 complex	1/3790	2/35336	0.203011	3	1	1	Capana01g001683
GO:0033061	CC	e	DNA recombinase mediator complex	1/3790	2/35336	0.203011	2	1	1	Capana01g001683
GO:0016324	CC	e	apical plasma membrane	1/3790	2/35336	0.203011	4	1	1	Capana02g003480
GO:0042646	CC	e	plastid nucleoid	2/3790	8/35336	0.208722	5	2	1	Capana02g001837, Capana03g004053
GO:0034708	CC	e	methyltransferase complex	3/3790	15/35336	0.212641	4	3	1	Capana00g004144, Capana04g001543, Capana12g000397
GO:0031969	CC	e	chloroplast membrane	7/3790	43/35336	0.21942	5	7	1	Capana00g003366, Capana00g003368, Capana03g000950, Capana03g002170, Capana06g002492, Capana10g000527, Capana10g002504
GO:0032991	CC	e	protein-containing complex	221/3790	1916/35336	0.239303	1	221	1	Capana00g000237, Capana00g000247, Capana00g000414, Capana00g000453, Capana00g000791, Capana00g001132, Capana00g001154, Capana00g001211, Capana00g001213, Capana00g001351, Capana00g002017, Capana00g002088, Capana00g002089, Capana00g002740, Capana00g002769, Capana00g002793, Capana00g002794, Capana00g002795, Capana00g002796, Capana00g002797, Capana00g002798, Capana00g002799, Capana00g002800, Capana00…
GO:0005811	CC	e	lipid droplet	3/3790	16/35336	0.242286	5	3	1	Capana00g004687, Capana01g003326, Capana11g000872
GO:0009295	CC	e	nucleoid	2/3790	9/35336	0.250319	2	2	1	Capana02g001837, Capana03g004053
GO:0005730	CC	e	nucleolus	11/3790	76/35336	0.267141	5	11	1	Capana00g004275, Capana02g000565, Capana02g000566, Capana02g002416, Capana04g000316, Capana04g000317, Capana04g001076, Capana04g001077, Capana04g001078, Capana08g001420, Capana11g001921
GO:0045263	CC	e	proton-transporting ATP synthase complex, coupling factor F(o)	4/3790	22/35336	0.287186	4	4	1	Capana00g000237, Capana04g000951, Capana06g001462, Capana06g001463
GO:0035098	CC	e	ESC/E(Z) complex	1/3790	3/35336	0.288498	6	1	1	Capana00g004144
GO:0031304	CC	e	intrinsic component of mitochondrial inner membrane	1/3790	3/35336	0.288498	5	1	1	Capana03g000968
GO:0042597	CC	e	periplasmic space	1/3790	3/35336	0.288498	2	1	1	Capana00g003520
GO:0005684	CC	e	U2-type spliceosomal complex	1/3790	3/35336	0.288498	4	1	1	Capana10g002333
GO:0031515	CC	e	tRNA (m1A) methyltransferase complex	1/3790	3/35336	0.288498	6	1	1	Capana12g000397
GO:0043564	CC	e	Ku70:Ku80 complex	1/3790	3/35336	0.288498	3	1	1	Capana01g001397
GO:0031305	CC	e	integral component of mitochondrial inner membrane	1/3790	3/35336	0.288498	6	1	1	Capana03g000968
GO:0098590	CC	e	plasma membrane region	1/3790	3/35336	0.288498	3	1	1	Capana02g003480
GO:0043527	CC	e	tRNA methyltransferase complex	1/3790	3/35336	0.288498	5	1	1	Capana12g000397
GO:0098687	CC	e	chromosomal region	2/3790	10/35336	0.292098	2	2	1	Capana01g002593, Capana01g002595
GO:1905354	CC	e	exoribonuclease complex	2/3790	10/35336	0.292098	3	2	1	Capana05g000361, Capana05g000362
GO:0000178	CC	e	exosome (RNase complex)	2/3790	10/35336	0.292098	4	2	1	Capana05g000361, Capana05g000362
GO:0035097	CC	e	histone methyltransferase complex	2/3790	11/35336	0.333541	5	2	1	Capana00g004144, Capana04g001543
GO:0009512	CC	e	cytochrome b6f complex	1/3790	4/35336	0.364817	3	1	1	Capana08g002481
GO:0031907	CC	e	microbody lumen	1/3790	4/35336	0.364817	5	1	1	Capana05g000212
GO:0005782	CC	e	peroxisomal matrix	1/3790	4/35336	0.364817	6	1	1	Capana05g000212
GO:0089701	CC	e	U2AF complex	1/3790	4/35336	0.364817	3	1	1	Capana00g004369
GO:0032039	CC	e	integrator complex	1/3790	4/35336	0.364817	3	1	1	Capana02g001775
GO:0000220	CC	e	vacuolar proton-transporting V-type ATPase, V0 domain	1/3790	4/35336	0.364817	5	1	1	Capana06g002287
GO:0030870	CC	e	Mre11 complex	1/3790	4/35336	0.364817	3	1	1	Capana09g002375
GO:0035101	CC	e	FACT complex	1/3790	4/35336	0.364817	4	1	1	Capana10g000052
GO:0009501	CC	e	amyloplast	1/3790	4/35336	0.364817	6	1	1	Capana02g001837
GO:0012511	CC	e	monolayer-surrounded lipid storage body	2/3790	12/35336	0.37424	6	2	1	Capana00g004687, Capana01g003326
GO:0036452	CC	e	ESCRT complex	2/3790	12/35336	0.37424	2	2	1	Capana08g001192, Capana10g001531
GO:0000275	CC	e	mitochondrial proton-transporting ATP synthase complex, catalytic sector F(1)	2/3790	12/35336	0.37424	5	2	1	Capana02g002840, Capana02g002841
GO:0035658	CC	e	Mon1-Ccz1 complex	1/3790	5/35336	0.432952	2	1	1	Capana03g003036
GO:0032300	CC	e	mismatch repair complex	1/3790	5/35336	0.432952	3	1	1	Capana02g002438
GO:1990391	CC	e	DNA repair complex	1/3790	5/35336	0.432952	2	1	1	Capana02g002438
GO:0005956	CC	e	protein kinase CK2 complex	1/3790	5/35336	0.432952	3	1	1	Capana06g001585
GO:0046695	CC	e	SLIK (SAGA-like) complex	1/3790	5/35336	0.432952	8	1	1	Capana08g000300
GO:0048188	CC	e	Set1C/COMPASS complex	1/3790	5/35336	0.432952	6	1	1	Capana04g001543
GO:0000814	CC	e	ESCRT II complex	1/3790	5/35336	0.432952	3	1	1	Capana08g001192
GO:0005744	CC	e	TIM23 mitochondrial import inner membrane translocase complex	1/3790	5/35336	0.432952	4	1	1	Capana01g001234
GO:0030658	CC	e	transport vesicle membrane	1/3790	6/35336	0.49378	6	1	1	Capana10g000409
GO:0031390	CC	e	Ctf18 RFC-like complex	1/3790	6/35336	0.49378	2	1	1	Capana01g003014
GO:0032592	CC	e	integral component of mitochondrial membrane	1/3790	6/35336	0.49378	5	1	1	Capana03g000968
GO:0031931	CC	e	TORC1 complex	1/3790	6/35336	0.49378	4	1	1	Capana10g001637
GO:0038201	CC	e	TOR complex	1/3790	6/35336	0.49378	3	1	1	Capana10g001637
GO:0031012	CC	e	extracellular matrix	1/3790	6/35336	0.49378	3	1	1	Capana01g000614
GO:0010008	CC	e	endosome membrane	1/3790	6/35336	0.49378	6	1	1	Capana00g001440
GO:0016602	CC	e	CCAAT-binding factor complex	1/3790	6/35336	0.49378	4	1	1	Capana01g002625
GO:0098573	CC	e	intrinsic component of mitochondrial membrane	1/3790	6/35336	0.49378	4	1	1	Capana03g000968
GO:0005777	CC	e	peroxisome	8/3790	61/35336	0.532304	6	8	1	Capana02g002452, Capana03g002041, Capana06g000318, Capana06g002518, Capana06g002900, Capana07g000703, Capana08g002360, Capana12g000116
GO:0042995	CC	e	cell projection	1/3790	7/35336	0.548084	2	1	1	Capana00g001881
GO:0090406	CC	e	pollen tube	1/3790	7/35336	0.548084	4	1	1	Capana00g001881
GO:0031314	CC	e	extrinsic component of mitochondrial inner membrane	1/3790	7/35336	0.548084	4	1	1	Capana03g003874
GO:0000124	CC	e	SAGA complex	1/3790	7/35336	0.548084	8	1	1	Capana08g000300
GO:0120025	CC	e	plasma membrane bounded cell projection	1/3790	7/35336	0.548084	3	1	1	Capana00g001881
GO:0000813	CC	e	ESCRT I complex	1/3790	7/35336	0.548084	3	1	1	Capana10g001531
GO:0035267	CC	e	NuA4 histone acetyltransferase complex	5/3790	36/35336	0.584818	9	5	1	Capana00g002769, Capana02g000403, Capana02g000404, Capana05g002494, Capana10g002479
GO:0033177	CC	e	proton-transporting two-sector ATPase complex, proton-transporting domain	5/3790	36/35336	0.584818	3	5	1	Capana00g000237, Capana04g000951, Capana06g001462, Capana06g001463, Capana06g002287
GO:0005840	CC	e	ribosome	51/3790	445/35336	0.589724	5	51	1	Capana00g000438, Capana00g001132, Capana00g001263, Capana00g001534, Capana00g002117, Capana00g002342, Capana00g002852, Capana00g003464, Capana00g003678, Capana00g003977, Capana01g000017, Capana01g000104, Capana01g000694, Capana01g001955, Capana01g002237, Capana01g002397, Capana01g002594, Capana02g000904, Capana02g001425, Capana02g003507, Capana02g003508, Capana02g003637, Capana03g000291, Capana03…
GO:1902562	CC	e	H4 histone acetyltransferase complex	5/3790	37/35336	0.590563	7	5	1	Capana00g002769, Capana02g000403, Capana02g000404, Capana05g002494, Capana10g002479
GO:0000943	CC	e	retrotransposon nucleocapsid	5/3790	37/35336	0.590563	2	5	1	Capana00g001346, Capana02g000480, Capana02g001269, Capana03g001997, Capana09g000600
GO:0043189	CC	e	H4/H2A histone acetyltransferase complex	5/3790	37/35336	0.590563	8	5	1	Capana00g002769, Capana02g000403, Capana02g000404, Capana05g002494, Capana10g002479
GO:0005666	CC	e	RNA polymerase III complex	1/3790	8/35336	0.596565	8	1	1	Capana00g005103
GO:0031312	CC	e	extrinsic component of organelle membrane	1/3790	8/35336	0.596565	3	1	1	Capana03g003874
GO:0030286	CC	e	dynein complex	1/3790	8/35336	0.596565	3	1	1	Capana07g002241
GO:0000502	CC	e	proteasome complex	5/3790	38/35336	0.597255	5	5	1	Capana04g002311, Capana04g002351, Capana07g001494, Capana07g001495, Capana08g002752
GO:0005759	CC	e	mitochondrial matrix	5/3790	39/35336	0.604793	5	5	1	Capana03g002511, Capana05g000103, Capana06g000936, Capana06g002518, Capana11g000601
GO:0043232	CC	e	intracellular non-membrane-bounded organelle	72/3790	636/35336	0.605129	4	72	1	Capana00g000438, Capana00g001132, Capana00g001263, Capana00g001534, Capana00g002117, Capana00g002342, Capana00g002852, Capana00g003464, Capana00g003678, Capana00g003977, Capana00g004275, Capana00g004687, Capana01g000017, Capana01g000104, Capana01g000694, Capana01g000705, Capana01g001955, Capana01g002237, Capana01g002397, Capana01g002594, Capana01g003326, Capana02g000565, Capana02g000566, Capana02…
GO:0043228	CC	e	non-membrane-bounded organelle	72/3790	636/35336	0.605129	3	72	1	Capana00g000438, Capana00g001132, Capana00g001263, Capana00g001534, Capana00g002117, Capana00g002342, Capana00g002852, Capana00g003464, Capana00g003678, Capana00g003977, Capana00g004275, Capana00g004687, Capana01g000017, Capana01g000104, Capana01g000694, Capana01g000705, Capana01g001955, Capana01g002237, Capana01g002397, Capana01g002594, Capana01g003326, Capana02g000565, Capana02g000566, Capana02…
GO:1990204	CC	e	oxidoreductase complex	19/3790	158/35336	0.605285	3	19	1	Capana00g000453, Capana00g001213, Capana01g002586, Capana02g000764, Capana02g002133, Capana02g003173, Capana03g000905, Capana04g001413, Capana06g001397, Capana06g001561, Capana06g002478, Capana07g002488, Capana08g000786, Capana08g002132, Capana09g001087, Capana10g000030, Capana10g001080, Capana10g001865, Capana12g000538
GO:1905369	CC	e	endopeptidase complex	6/3790	47/35336	0.634686	4	6	1	Capana03g004182, Capana04g002311, Capana04g002351, Capana07g001494, Capana07g001495, Capana08g002752
GO:0048500	CC	e	signal recognition particle	2/3790	14/35336	0.656407	3	2	1	Capana00g004443, Capana09g002427
GO:1905368	CC	e	peptidase complex	7/3790	58/35336	0.671825	3	7	1	Capana03g004182, Capana04g002311, Capana04g002351, Capana07g001494, Capana07g001495, Capana08g000300, Capana08g002752
GO:0042579	CC	e	microbody	8/3790	68/35336	0.69669	5	8	1	Capana02g002452, Capana03g002041, Capana06g000318, Capana06g002518, Capana06g002900, Capana07g000703, Capana08g002360, Capana12g000116
GO:0030659	CC	e	cytoplasmic vesicle membrane	2/3790	17/35336	0.703161	5	2	1	Capana00g001440, Capana10g000409
GO:0012506	CC	e	vesicle membrane	2/3790	17/35336	0.703161	4	2	1	Capana00g001440, Capana10g000409
GO:0005743	CC	e	mitochondrial inner membrane	10/3790	84/35336	0.722865	5	10	1	Capana00g000477, Capana00g001334, Capana00g001351, Capana00g004707, Capana04g000005, Capana05g000103, Capana06g002518, Capana09g001114, Capana12g000095, Capana12g002196
GO:0000428	CC	e	DNA-directed RNA polymerase complex	3/3790	24/35336	0.738277	6	3	1	Capana00g005103, Capana03g001981, Capana03g004053
GO:0016459	CC	e	myosin complex	3/3790	25/35336	0.746035	2	3	1	Capana04g000852, Capana05g001105, Capana05g001340
GO:0005849	CC	e	mRNA cleavage factor complex	3/3790	26/35336	0.754386	3	3	1	Capana03g001335, Capana12g000167, Capana12g000168
GO:0030880	CC	e	RNA polymerase complex	3/3790	26/35336	0.754386	5	3	1	Capana00g005103, Capana03g001981, Capana03g004053
GO:0048046	CC	e	apoplast	13/3790	113/35336	0.760406	3	13	1	Capana01g003313, Capana02g000433, Capana03g000806, Capana03g004113, Capana05g000891, Capana05g002403, Capana06g002716, Capana08g000187, Capana08g000611, Capana09g001445, Capana10g001697, Capana12g000116, Capana12g002455
GO:0015935	CC	e	small ribosomal subunit	5/3790	44/35336	0.80782	4	5	1	Capana01g001780, Capana01g002238, Capana02g001928, Capana06g000748, Capana07g001275
GO:0140535	CC	e	intracellular protein-containing complex	26/3790	236/35336	0.833196	2	26	1	Capana00g002769, Capana00g003615, Capana00g005103, Capana01g003671, Capana01g003672, Capana01g003673, Capana01g003674, Capana02g000403, Capana02g000404, Capana03g001981, Capana03g002160, Capana03g004053, Capana04g001770, Capana04g002311, Capana04g002351, Capana05g002494, Capana06g000941, Capana06g001585, Capana06g002579, Capana06g003065, Capana07g001494, Capana07g001495, Capana08g000300, Capana08…
GO:0031966	CC	e	mitochondrial membrane	14/3790	126/35336	0.885003	4	14	1	Capana00g000477, Capana00g001334, Capana00g001351, Capana00g004707, Capana01g004130, Capana02g003570, Capana04g000005, Capana05g000103, Capana05g001189, Capana06g002518, Capana09g001114, Capana11g001807, Capana12g000095, Capana12g002196
GO:0097255	CC	e	R2TP complex	3/3790	27/35336	1	2	3	1	Capana00g002769, Capana05g002494, Capana10g002479
GO:0042765	CC	e	GPI-anchor transamidase complex	1/3790	9/35336	1	6	1	1	Capana03g004182
GO:0008303	CC	e	caspase complex	1/3790	9/35336	1	5	1	1	Capana03g004182
GO:0097346	CC	e	INO80-type complex	5/3790	46/35336	1	5	5	1	Capana00g002769, Capana02g003687, Capana02g003688, Capana05g002494, Capana10g002479
GO:0031011	CC	e	Ino80 complex	5/3790	46/35336	1	6	5	1	Capana00g002769, Capana02g003687, Capana02g003688, Capana05g002494, Capana10g002479
GO:0016168	MF	e	chlorophyll binding	41/3790	150/35336	1.17419e-08	4	41	2.34069e-06	Capana00g001154, Capana00g001211, Capana00g002089, Capana00g002793, Capana00g002794, Capana00g002795, Capana00g002796, Capana00g002797, Capana00g002798, Capana00g002799, Capana00g002800, Capana00g002801, Capana00g002802, Capana01g000647, Capana01g001865, Capana01g002398, Capana03g000797, Capana03g001476, Capana03g003212, Capana03g003661, Capana04g000024, Capana04g002819, Capana04g002820, Capana05…
GO:0051537	MF	e	2 iron, 2 sulfur cluster binding	21/3790	55/35336	9.17087e-08	4	21	1.47269e-05	Capana00g001488, Capana00g003804, Capana00g003998, Capana00g004413, Capana03g002267, Capana03g002476, Capana04g001808, Capana04g002877, Capana05g000005, Capana06g000609, Capana06g001723, Capana06g002447, Capana08g001895, Capana08g001896, Capana11g000179, Capana11g000180, Capana11g000422, Capana11g000426, Capana11g000428, Capana11g001225, Capana12g000407
GO:0016701	MF	e	oxidoreductase activity, acting on single donors with incorporation of molecular oxygen	22/3790	76/35336	9.96067e-06	3	22	0.00102826	Capana00g003114, Capana00g004413, Capana01g000946, Capana01g000947, Capana01g000948, Capana01g001574, Capana01g001578, Capana01g002623, Capana02g000923, Capana02g003394, Capana03g001097, Capana03g001098, Capana03g003820, Capana05g000005, Capana05g001524, Capana05g001525, Capana06g001723, Capana11g000179, Capana11g000180, Capana11g001779, Capana12g000407, Capana12g000625
GO:0016667	MF	e	oxidoreductase activity, acting on a sulfur group of donors	31/3790	128/35336	1.10537e-05	3	31	0.00112107	Capana01g000115, Capana01g003136, Capana02g002207, Capana03g001004, Capana03g002682, Capana03g003560, Capana03g003568, Capana04g000138, Capana04g001638, Capana04g002567, Capana04g002572, Capana05g000293, Capana05g000799, Capana05g001886, Capana05g002203, Capana05g002207, Capana05g002401, Capana05g002535, Capana06g000014, Capana06g001864, Capana06g003017, Capana07g001774, Capana07g002051, Capana07…
GO:0010277	MF	e	chlorophyllide a oxygenase [overall] activity	6/3790	9/35336	9.5519e-05	5	6	0.00636602	Capana00g004413, Capana05g000005, Capana06g001723, Capana11g000179, Capana11g000180, Capana12g000407
GO:0051082	MF	e	unfolded protein binding	25/3790	106/35336	0.000120719	3	25	0.0075856	Capana00g003279, Capana00g003610, Capana01g001241, Capana01g003276, Capana01g003277, Capana01g004002, Capana02g000564, Capana02g001893, Capana03g000649, Capana03g002156, Capana04g000179, Capana04g001856, Capana05g000507, Capana06g000517, Capana06g000549, Capana06g000550, Capana06g002498, Capana07g000915, Capana07g001755, Capana07g002410, Capana08g001818, Capana08g002169, Capana11g000402, Capana11…
GO:0015036	MF	e	disulfide oxidoreductase activity	22/3790	91/35336	0.000229327	4	22	0.0121628	Capana01g000115, Capana01g003136, Capana03g001004, Capana03g003560, Capana03g003568, Capana04g000138, Capana04g001638, Capana05g000799, Capana05g001886, Capana05g002401, Capana05g002535, Capana06g000014, Capana06g001864, Capana06g003017, Capana07g001774, Capana07g002194, Capana08g000045, Capana08g000303, Capana09g000887, Capana09g000972, Capana10g000070, Capana10g002214
GO:0016702	MF	e	oxidoreductase activity, acting on single donors with incorporation of molecular oxygen, incorporation of two atoms of oxygen	16/3790	59/35336	0.000358293	4	16	0.0177033	Capana00g003114, Capana01g000946, Capana01g000947, Capana01g000948, Capana01g001574, Capana01g001578, Capana01g002623, Capana02g000923, Capana02g003394, Capana03g001097, Capana03g001098, Capana03g003820, Capana05g001524, Capana05g001525, Capana11g001779, Capana12g000625
GO:0016491	MF	e	oxidoreductase activity	319/3790	2472/35336	0.00039745	2	319	0.0193081	Capana00g000447, Capana00g000477, Capana00g001027, Capana00g001154, Capana00g001211, Capana00g001333, Capana00g001334, Capana00g001488, Capana00g001637, Capana00g002010, Capana00g002089, Capana00g002881, Capana00g002895, Capana00g002941, Capana00g003111, Capana00g003114, Capana00g003124, Capana00g003127, Capana00g003520, Capana00g003565, Capana00g003804, Capana00g003998, Capana00g004245, Capana00…
GO:0016703	MF	e	oxidoreductase activity, acting on single donors with incorporation of molecular oxygen, incorporation of one atom of oxygen (internal monooxygenases or internal mixed function oxidases)	6/3790	11/35336	0.000433977	4	6	0.0207341	Capana00g004413, Capana05g000005, Capana06g001723, Capana11g000179, Capana11g000180, Capana12g000407
GO:0016849	MF	e	phosphorus-oxygen lyase activity	8/3790	19/35336	0.000441194	3	8	0.0207361	Capana01g000174, Capana06g000237, Capana07g000069, Capana07g000070, Capana07g000073, Capana07g000075, Capana07g000079, Capana12g002205
GO:0046933	MF	e	proton-transporting ATP synthase activity, rotational mechanism	21/3790	90/35336	0.000492061	8	21	0.0227568	Capana00g000237, Capana00g000247, Capana00g000414, Capana00g001351, Capana00g002017, Capana00g002956, Capana01g001874, Capana01g002003, Capana01g002732, Capana01g003218, Capana02g002193, Capana02g002840, Capana02g002841, Capana03g003995, Capana04g000950, Capana04g000951, Capana04g001789, Capana05g001562, Capana05g001872, Capana07g001275, Capana12g001382
GO:0015252	MF	e	proton channel activity	21/3790	91/35336	0.000565811	7	21	0.0257555	Capana00g000237, Capana00g000247, Capana00g000414, Capana00g001351, Capana00g002017, Capana00g002956, Capana01g001874, Capana01g002003, Capana01g002732, Capana01g003218, Capana02g002193, Capana02g002840, Capana02g002841, Capana03g003995, Capana04g000950, Capana04g000951, Capana04g001789, Capana05g001562, Capana05g001872, Capana07g001275, Capana12g001382
GO:0009055	MF	e	electron transfer activity	58/3790	346/35336	0.000611218	3	58	0.026369	Capana00g000447, Capana00g000477, Capana00g001154, Capana00g001211, Capana00g001333, Capana00g001334, Capana00g002089, Capana00g003804, Capana00g003998, Capana00g004773, Capana01g000115, Capana01g001865, Capana01g003136, Capana01g003214, Capana01g004130, Capana01g004197, Capana02g002133, Capana03g000198, Capana03g000447, Capana03g000845, Capana03g001476, Capana03g002267, Capana03g003169, Capana03…
GO:0005261	MF	e	cation channel activity	25/3790	117/35336	0.000768754	6	25	0.0303466	Capana00g000237, Capana00g000247, Capana00g000414, Capana00g001351, Capana00g002017, Capana00g002956, Capana01g001874, Capana01g002003, Capana01g002732, Capana01g003218, Capana02g001485, Capana02g002193, Capana02g002840, Capana02g002841, Capana02g003480, Capana03g003995, Capana04g000950, Capana04g000951, Capana04g001789, Capana05g001562, Capana05g001704, Capana05g001872, Capana06g001814, Capana07…
GO:0003755	MF	e	peptidyl-prolyl cis-trans isomerase activity	18/3790	73/35336	0.000812917	4	18	0.0317532	Capana00g000898, Capana00g000980, Capana01g004028, Capana02g001263, Capana02g003486, Capana03g000746, Capana03g003222, Capana03g004141, Capana04g000056, Capana05g000184, Capana05g000185, Capana05g001977, Capana06g000214, Capana07g000286, Capana08g000355, Capana09g002303, Capana10g000189, Capana12g001807
GO:0030983	MF	e	mismatched DNA binding	8/3790	21/35336	0.000975842	6	8	0.0376089	Capana00g002207, Capana00g002208, Capana02g002438, Capana03g001791, Capana03g002323, Capana03g002324, Capana03g004457, Capana10g001026
GO:0016859	MF	e	cis-trans isomerase activity	18/3790	76/35336	0.0011154	3	18	0.041871	Capana00g000898, Capana00g000980, Capana01g004028, Capana02g001263, Capana02g003486, Capana03g000746, Capana03g003222, Capana03g004141, Capana04g000056, Capana05g000184, Capana05g000185, Capana05g001977, Capana06g000214, Capana07g000286, Capana08g000355, Capana09g002303, Capana10g000189, Capana12g001807
GO:0033897	MF	e	ribonuclease T2 activity	7/3790	17/35336	0.00119083	7	7	0.0434628	Capana06g000237, Capana07g000069, Capana07g000070, Capana07g000073, Capana07g000075, Capana07g000079, Capana12g002205
GO:0045549	MF	e	9-cis-epoxycarotenoid dioxygenase activity	3/3790	3/35336	0.00123299	6	3	0.0434628	Capana00g003114, Capana01g002623, Capana11g001779
GO:0010436	MF	e	carotenoid dioxygenase activity	3/3790	3/35336	0.00123299	5	3	0.0434628	Capana00g003114, Capana01g002623, Capana11g001779
GO:0004198	MF	e	calcium-dependent cysteine-type endopeptidase activity	6/3790	13/35336	0.00133275	6	6	0.0461356	Capana00g000538, Capana00g001440, Capana00g001613, Capana01g000004, Capana07g002337, Capana12g000001
GO:0004222	MF	e	metalloendopeptidase activity	18/3790	78/35336	0.00143339	5	18	0.0490322	Capana00g004440, Capana00g004441, Capana01g000435, Capana01g000437, Capana01g000438, Capana01g000439, Capana01g000444, Capana01g000445, Capana01g000614, Capana02g002314, Capana02g002888, Capana02g002889, Capana02g003174, Capana03g002511, Capana04g000110, Capana04g002899, Capana05g000298, Capana07g001803
GO:0015035	MF	e	protein-disulfide reductase activity	20/3790	89/35336	0.00149678	5	20	0.0508992	Capana01g000115, Capana01g003136, Capana03g001004, Capana03g003560, Capana03g003568, Capana04g000138, Capana04g001638, Capana05g001886, Capana05g002535, Capana06g000014, Capana06g001864, Capana06g003017, Capana07g001774, Capana07g002194, Capana08g000045, Capana08g000303, Capana09g000887, Capana09g000972, Capana10g000070, Capana10g002214
GO:0016730	MF	e	oxidoreductase activity, acting on iron-sulfur proteins as donors	4/3790	6/35336	0.00165759	3	4	0.0553904	Capana01g000364, Capana01g004439, Capana02g002577, Capana06g000413
GO:0005216	MF	e	ion channel activity	38/3790	214/35336	0.00177604	5	38	0.0575999	Capana00g000237, Capana00g000247, Capana00g000414, Capana00g001351, Capana00g001993, Capana00g002017, Capana00g002956, Capana00g004138, Capana00g004923, Capana01g000453, Capana01g001874, Capana01g002003, Capana01g002732, Capana01g003218, Capana02g001485, Capana02g002193, Capana02g002840, Capana02g002841, Capana02g003480, Capana02g003570, Capana03g001527, Capana03g003995, Capana04g000273, Capana04…
GO:0051540	MF	e	metal cluster binding	32/3790	173/35336	0.00193399	2	32	0.0604787	Capana00g001488, Capana00g003804, Capana00g003998, Capana00g004197, Capana00g004413, Capana00g004483, Capana01g004197, Capana03g000198, Capana03g000845, Capana03g002267, Capana03g002476, Capana04g001808, Capana04g002818, Capana04g002877, Capana05g000005, Capana05g001874, Capana06g000609, Capana06g001723, Capana06g002447, Capana07g000048, Capana08g000734, Capana08g001895, Capana08g001896, Capana10…
GO:0051536	MF	e	iron-sulfur cluster binding	32/3790	173/35336	0.00193399	3	32	0.0604787	Capana00g001488, Capana00g003804, Capana00g003998, Capana00g004197, Capana00g004413, Capana00g004483, Capana01g004197, Capana03g000198, Capana03g000845, Capana03g002267, Capana03g002476, Capana04g001808, Capana04g002818, Capana04g002877, Capana05g000005, Capana05g001874, Capana06g000609, Capana06g001723, Capana06g002447, Capana07g000048, Capana08g000734, Capana08g001895, Capana08g001896, Capana10…
GO:0016832	MF	e	aldehyde-lyase activity	6/3790	14/35336	0.0021215	4	6	0.0645494	Capana02g000489, Capana02g002621, Capana05g001523, Capana07g002419, Capana08g002624, Capana10g002257
GO:0016813	MF	e	hydrolase activity, acting on carbon-nitrogen (but not peptide) bonds, in linear amidines	6/3790	15/35336	0.003217	4	6	0.0944034	Capana01g001376, Capana01g001821, Capana01g003570, Capana02g002038, Capana03g001129, Capana05g000493
GO:0042132	MF	e	fructose 1,6-bisphosphate 1-phosphatase activity	4/3790	7/35336	0.00353876	8	4	0.102244	Capana04g001331, Capana05g002020, Capana09g001643, Capana10g001330
GO:0004618	MF	e	phosphoglycerate kinase activity	3/3790	4/35336	0.00453549	5	3	0.120243	Capana05g001105, Capana07g002456, Capana09g002228
GO:0016853	MF	e	isomerase activity	50/3790	318/35336	0.00606394	2	50	0.144858	Capana00g000614, Capana00g000898, Capana00g000980, Capana00g001306, Capana00g002736, Capana00g003378, Capana00g004104, Capana01g000276, Capana01g000681, Capana01g003777, Capana01g004028, Capana01g004487, Capana02g001263, Capana02g001342, Capana02g003486, Capana03g000746, Capana03g000806, Capana03g001025, Capana03g001459, Capana03g003222, Capana03g004053, Capana03g004141, Capana03g004304, Capana04…
GO:0016671	MF	e	oxidoreductase activity, acting on a sulfur group of donors, disulfide as acceptor	8/3790	28/35336	0.007531	4	8	0.174147	Capana02g002207, Capana03g002682, Capana04g000138, Capana04g002567, Capana04g002572, Capana05g000293, Capana07g002051, Capana08g002150
GO:0008237	MF	e	metallopeptidase activity	21/3790	111/35336	0.00857228	4	21	0.195875	Capana00g004440, Capana00g004441, Capana00g005002, Capana01g000435, Capana01g000437, Capana01g000438, Capana01g000439, Capana01g000444, Capana01g000445, Capana01g000614, Capana02g002314, Capana02g002888, Capana02g002889, Capana02g003174, Capana03g002511, Capana04g000110, Capana04g002899, Capana05g000298, Capana07g001803, Capana08g002219, Capana12g001397
GO:0004337	MF	e	geranyltranstransferase activity	3/3790	5/35336	0.0104326	5	3	0.220891	Capana02g002284, Capana04g000412, Capana04g002519
GO:0016874	MF	e	ligase activity	95/3790	687/35336	0.0105274	2	95	0.220891	Capana00g000237, Capana00g000247, Capana00g000414, Capana00g001009, Capana00g001010, Capana00g001351, Capana00g002017, Capana00g002211, Capana00g002740, Capana00g002956, Capana00g003595, Capana01g001435, Capana01g001437, Capana01g001438, Capana01g001723, Capana01g001874, Capana01g002003, Capana01g002732, Capana01g002988, Capana01g003049, Capana01g003218, Capana01g003521, Capana02g000310, Capana02…
GO:0050308	MF	e	sugar-phosphatase activity	4/3790	9/35336	0.0106768	7	4	0.220891	Capana04g001331, Capana05g002020, Capana09g001643, Capana10g001330
GO:0004535	MF	e	poly(A)-specific ribonuclease activity	4/3790	9/35336	0.0106768	9	4	0.220891	Capana01g003671, Capana01g003672, Capana01g003673, Capana01g003674
GO:0072328	MF	e	alkene binding	4/3790	9/35336	0.0106768	2	4	0.220891	Capana03g004531, Capana03g004532, Capana05g002434, Capana06g002186
GO:0051740	MF	e	ethylene binding	4/3790	9/35336	0.0106768	3	4	0.220891	Capana03g004531, Capana03g004532, Capana05g002434, Capana06g002186
GO:0038199	MF	e	ethylene receptor activity	4/3790	9/35336	0.0106768	3	4	0.220891	Capana03g004531, Capana03g004532, Capana05g002434, Capana06g002186
GO:0008483	MF	e	transaminase activity	18/3790	93/35336	0.0112944	4	18	0.220891	Capana00g001029, Capana00g001030, Capana00g003729, Capana01g004304, Capana02g001688, Capana02g002037, Capana02g002219, Capana03g000071, Capana03g002728, Capana04g000005, Capana07g001086, Capana09g000427, Capana10g000019, Capana10g000085, Capana10g000337, Capana10g001251, Capana11g001221, Capana12g000116
GO:0016769	MF	e	transferase activity, transferring nitrogenous groups	18/3790	93/35336	0.0112944	3	18	0.220891	Capana00g001029, Capana00g001030, Capana00g003729, Capana01g004304, Capana02g001688, Capana02g002037, Capana02g002219, Capana03g000071, Capana03g002728, Capana04g000005, Capana07g001086, Capana09g000427, Capana10g000019, Capana10g000085, Capana10g000337, Capana10g001251, Capana11g001221, Capana12g000116
GO:0015038	MF	e	glutathione disulfide oxidoreductase activity	2/3790	2/35336	0.0115012	5	2	0.220891	Capana05g000799, Capana05g002401
GO:0005548	MF	e	phospholipid transporter activity	2/3790	2/35336	0.0115012	3	2	0.220891	Capana01g000013, Capana06g002581
GO:0003721	MF	e	telomerase RNA reverse transcriptase activity	2/3790	2/35336	0.0115012	7	2	0.220891	Capana01g002593, Capana01g002595
GO:0010242	MF	e	oxygen evolving activity	2/3790	2/35336	0.0115012	3	2	0.220891	Capana02g000764, Capana02g003173
GO:0036033	MF	e	mediator complex binding	2/3790	2/35336	0.0115012	3	2	0.220891	Capana08g002472, Capana08g002474
GO:0004747	MF	e	ribokinase activity	2/3790	2/35336	0.0115012	6	2	0.220891	Capana07g002052, Capana07g002053
GO:0045174	MF	e	glutathione dehydrogenase (ascorbate) activity	2/3790	2/35336	0.0115012	6	2	0.220891	Capana05g000799, Capana05g002401
GO:0003868	MF	e	4-hydroxyphenylpyruvate dioxygenase activity	2/3790	2/35336	0.0115012	5	2	0.220891	Capana05g001524, Capana05g001525
GO:0016767	MF	e	geranylgeranyl-diphosphate geranylgeranyltransferase activity	2/3790	2/35336	0.0115012	6	2	0.220891	Capana02g002284, Capana04g002519
GO:0003964	MF	e	RNA-directed DNA polymerase activity	2/3790	2/35336	0.0115012	6	2	0.220891	Capana01g002593, Capana01g002595
GO:0016672	MF	e	oxidoreductase activity, acting on a sulfur group of donors, quinone or similar compound as acceptor	2/3790	2/35336	0.0115012	4	2	0.220891	Capana05g000799, Capana05g002401
GO:0005319	MF	e	lipid transporter activity	7/3790	25/35336	0.0136721	2	7	0.253329	Capana01g000013, Capana02g003500, Capana03g000152, Capana04g000905, Capana04g000906, Capana04g001455, Capana06g002581
GO:0043169	MF	e	cation binding	453/3790	3806/35336	0.0146518	3	453	0.267738	Capana00g000202, Capana00g000219, Capana00g000294, Capana00g000300, Capana00g000447, Capana00g000477, Capana00g000934, Capana00g001027, Capana00g001089, Capana00g001211, Capana00g001213, Capana00g001309, Capana00g001334, Capana00g001440, Capana00g001488, Capana00g001530, Capana00g001637, Capana00g001833, Capana00g002010, Capana00g002089, Capana00g002211, Capana00g002798, Capana00g002799, Capana00…
GO:0004332	MF	e	fructose-bisphosphate aldolase activity	4/3790	10/35336	0.0163001	5	4	0.289941	Capana02g000489, Capana02g002621, Capana07g002419, Capana08g002624
GO:0009041	MF	e	uridylate kinase activity	4/3790	10/35336	0.0163001	7	4	0.289941	Capana00g000066, Capana00g001051, Capana01g000752, Capana09g002319
GO:0004311	MF	e	farnesyltranstransferase activity	4/3790	10/35336	0.0163001	5	4	0.289941	Capana02g002284, Capana04g000412, Capana04g002519, Capana10g000838
GO:0000175	MF	e	3'-5'-exoribonuclease activity	5/3790	15/35336	0.0169087	8	5	0.298016	Capana01g003671, Capana01g003672, Capana01g003673, Capana01g003674, Capana09g001816
GO:0004386	MF	e	helicase activity	45/3790	297/35336	0.0180887	3	45	0.314026	Capana00g000083, Capana00g000300, Capana00g001053, Capana00g002769, Capana00g003514, Capana01g001185, Capana01g001397, Capana01g002802, Capana01g002935, Capana01g003508, Capana02g000480, Capana02g001060, Capana02g001062, Capana02g003514, Capana02g003530, Capana02g003682, Capana03g000016, Capana03g000528, Capana03g000529, Capana03g001208, Capana03g001997, Capana04g001915, Capana05g000244, Capana05…
GO:0004751	MF	e	ribose-5-phosphate isomerase activity	3/3790	6/35336	0.0192075	5	3	0.319996	Capana02g001342, Capana05g001308, Capana08g001259
GO:0046872	MF	e	metal ion binding	449/3790	3791/35336	0.0196243	4	449	0.326	Capana00g000202, Capana00g000219, Capana00g000294, Capana00g000300, Capana00g000447, Capana00g000477, Capana00g000934, Capana00g001027, Capana00g001089, Capana00g001211, Capana00g001213, Capana00g001309, Capana00g001334, Capana00g001440, Capana00g001488, Capana00g001530, Capana00g001637, Capana00g001833, Capana00g002010, Capana00g002089, Capana00g002211, Capana00g002798, Capana00g002799, Capana00…
GO:0031072	MF	e	heat shock protein binding	6/3790	21/35336	0.0198884	3	6	0.327564	Capana01g003276, Capana01g003277, Capana03g000649, Capana10g002425, Capana10g002426, Capana11g000402
GO:0043022	MF	e	ribosome binding	7/3790	28/35336	0.025352	4	7	0.39826	Capana02g002416, Capana05g000103, Capana06g000748, Capana07g002476, Capana08g000279, Capana12g000289, Capana12g000372
GO:0045156	MF	e	electron transporter, transferring electrons within the cyclic electron transport pathway of photosynthesis activity	10/3790	46/35336	0.0273074	4	10	0.42003	Capana00g001154, Capana00g001211, Capana00g002089, Capana01g001865, Capana02g002133, Capana03g001476, Capana07g000502, Capana07g001275, Capana10g000030, Capana11g002217
GO:0016796	MF	e	exonuclease activity, active with either ribo- or deoxyribonucleic acids and producing 5'-phosphomonoesters	6/3790	23/35336	0.0307454	6	6	0.42003	Capana01g003671, Capana01g003672, Capana01g003673, Capana01g003674, Capana09g001816, Capana11g000531
GO:0033862	MF	e	UMP kinase activity	3/3790	7/35336	0.0309591	8	3	0.42003	Capana00g000066, Capana00g001051, Capana09g002319
GO:0047216	MF	e	inositol 3-alpha-galactosyltransferase activity	3/3790	7/35336	0.0309591	7	3	0.42003	Capana01g002820, Capana01g002824, Capana02g002649
GO:0004310	MF	e	farnesyl-diphosphate farnesyltransferase activity	3/3790	7/35336	0.0309591	6	3	0.42003	Capana02g002284, Capana04g002519, Capana10g000838
GO:0051996	MF	e	squalene synthase activity	3/3790	7/35336	0.0309591	6	3	0.42003	Capana02g002284, Capana04g002519, Capana10g000838
GO:0035250	MF	e	UDP-galactosyltransferase activity	3/3790	7/35336	0.0309591	6	3	0.42003	Capana01g002820, Capana01g002824, Capana02g002649
GO:0015078	MF	e	proton transmembrane transporter activity	41/3790	277/35336	0.0318091	6	41	0.42003	Capana00g000237, Capana00g000247, Capana00g000414, Capana00g000477, Capana00g001334, Capana00g001351, Capana00g002017, Capana00g002956, Capana00g003201, Capana00g004071, Capana00g004648, Capana01g001874, Capana01g002003, Capana01g002732, Capana01g003218, Capana02g002193, Capana02g002840, Capana02g002841, Capana03g002089, Capana03g003995, Capana04g000950, Capana04g000951, Capana04g001600, Capana04…
GO:0070204	MF	e	2-succinyl-5-enolpyruvyl-6-hydroxy-3-cyclohexene-1-carboxylic-acid synthase activity	2/3790	3/35336	0.0320375	4	2	0.42003	Capana05g001049, Capana05g001051
GO:0051920	MF	e	peroxiredoxin activity	2/3790	3/35336	0.0320375	4	2	0.42003	Capana01g003662, Capana10g002092
GO:0051002	MF	e	ligase activity, forming nitrogen-metal bonds	2/3790	3/35336	0.0320375	3	2	0.42003	Capana05g000104, Capana05g000126
GO:0009013	MF	e	succinate-semialdehyde dehydrogenase [NAD(P)+] activity	2/3790	3/35336	0.0320375	5	2	0.42003	Capana11g000935, Capana11g000937
GO:0140223	MF	e	general transcription initiation factor activity	2/3790	3/35336	0.0320375	1	2	0.42003	Capana01g001690, Capana02g002324
GO:0008967	MF	e	phosphoglycolate phosphatase activity	2/3790	3/35336	0.0320375	6	2	0.42003	Capana00g001417, Capana12g002501
GO:0016851	MF	e	magnesium chelatase activity	2/3790	3/35336	0.0320375	5	2	0.42003	Capana05g000104, Capana05g000126
GO:0000995	MF	e	RNA polymerase III general transcription initiation factor activity	2/3790	3/35336	0.0320375	2	2	0.42003	Capana01g001690, Capana02g002324
GO:0051003	MF	e	ligase activity, forming nitrogen-metal bonds, forming coordination complexes	2/3790	3/35336	0.0320375	4	2	0.42003	Capana05g000104, Capana05g000126
GO:0070205	MF	e	2-succinyl-6-hydroxy-2,4-cyclohexadiene-1-carboxylate synthase activity	2/3790	3/35336	0.0320375	4	2	0.42003	Capana05g001049, Capana05g001051
GO:0016920	MF	e	pyroglutamyl-peptidase activity	2/3790	3/35336	0.0320375	5	2	0.42003	Capana05g001438, Capana05g002169
GO:0008276	MF	e	protein methyltransferase activity	14/3790	72/35336	0.0327461	5	14	0.421615	Capana00g005055, Capana01g000705, Capana01g001692, Capana01g003606, Capana02g003067, Capana02g003070, Capana03g002402, Capana03g002753, Capana04g000354, Capana05g001271, Capana05g001272, Capana09g000679, Capana10g000993, Capana12g001144
GO:0003968	MF	e	RNA-directed 5'-3' RNA polymerase activity	5/3790	18/35336	0.0368034	7	5	0.467605	Capana01g001023, Capana06g001650, Capana07g000168, Capana08g000377, Capana09g000244
GO:0016984	MF	e	ribulose-bisphosphate carboxylase activity	5/3790	18/35336	0.0368034	5	5	0.467605	Capana02g000541, Capana02g002781, Capana02g002784, Capana04g002221, Capana05g001871
GO:0004659	MF	e	prenyltransferase activity	6/3790	24/35336	0.0373852	4	6	0.472919	Capana02g002284, Capana03g000968, Capana04g000412, Capana04g002519, Capana10g000838, Capana12g001454
GO:0016790	MF	e	thiolester hydrolase activity	6/3790	24/35336	0.0373852	4	6	0.472919	Capana01g001861, Capana01g003448, Capana03g001691, Capana08g000910, Capana08g002463, Capana11g002343
GO:0019842	MF	e	vitamin binding	32/3790	211/35336	0.0438225	3	32	0.540166	Capana00g000250, Capana00g003075, Capana00g003729, Capana01g000048, Capana01g004040, Capana02g000608, Capana02g000940, Capana02g001688, Capana02g002037, Capana02g002354, Capana02g002887, Capana03g000071, Capana03g002728, Capana04g000005, Capana04g000146, Capana04g001996, Capana05g001049, Capana05g001051, Capana06g000833, Capana07g001086, Capana07g002230, Capana07g002231, Capana08g000980, Capana09…
GO:1901681	MF	e	sulfur compound binding	6/3790	25/35336	0.0448736	2	6	0.549922	Capana00g003075, Capana05g001049, Capana05g001051, Capana08g001491, Capana08g001492, Capana10g001347
GO:0016278	MF	e	lysine N-methyltransferase activity	11/3790	57/35336	0.0500128	6	11	0.597364	Capana00g005055, Capana01g000705, Capana01g001692, Capana01g003606, Capana02g003067, Capana02g003070, Capana03g002753, Capana05g001271, Capana05g001272, Capana10g000993, Capana12g001144
GO:0016279	MF	e	protein-lysine N-methyltransferase activity	11/3790	57/35336	0.0500128	7	11	0.597364	Capana00g005055, Capana01g000705, Capana01g001692, Capana01g003606, Capana02g003067, Capana02g003070, Capana03g002753, Capana05g001271, Capana05g001272, Capana10g000993, Capana12g001144
GO:0019843	MF	e	rRNA binding	13/3790	71/35336	0.0518081	5	13	0.614995	Capana00g001132, Capana00g002088, Capana01g000104, Capana01g002237, Capana01g002238, Capana01g003216, Capana02g001837, Capana03g003151, Capana04g000764, Capana05g002511, Capana06g000259, Capana06g001755, Capana12g000047
GO:0004197	MF	e	cysteine-type endopeptidase activity	6/3790	26/35336	0.0532309	5	6	0.6293	Capana00g000538, Capana00g001440, Capana00g001613, Capana01g000004, Capana07g002337, Capana12g000001
GO:0030170	MF	e	pyridoxal phosphate binding	25/3790	161/35336	0.0549065	5	25	0.635036	Capana00g000250, Capana00g003729, Capana01g000048, Capana02g000608, Capana02g001688, Capana02g002037, Capana02g002354, Capana02g002887, Capana03g000071, Capana03g002728, Capana04g000005, Capana04g001996, Capana06g000833, Capana07g001086, Capana07g002230, Capana07g002231, Capana08g000980, Capana09g000427, Capana09g002305, Capana10g000019, Capana10g000085, Capana10g000337, Capana10g000947, Capana10…
GO:0070279	MF	e	vitamin B6 binding	25/3790	161/35336	0.0549065	4	25	0.635036	Capana00g000250, Capana00g003729, Capana01g000048, Capana02g000608, Capana02g001688, Capana02g002037, Capana02g002354, Capana02g002887, Capana03g000071, Capana03g002728, Capana04g000005, Capana04g001996, Capana06g000833, Capana07g001086, Capana07g002230, Capana07g002231, Capana08g000980, Capana09g000427, Capana09g002305, Capana10g000019, Capana10g000085, Capana10g000337, Capana10g000947, Capana10…
GO:0015926	MF	e	glucosidase activity	4/3790	14/35336	0.0549244	5	4	0.635036	Capana03g002552, Capana11g001061, Capana11g001062, Capana12g002574
GO:0016742	MF	e	hydroxymethyl-, formyl- and related transferase activity	4/3790	14/35336	0.0549244	4	4	0.635036	Capana02g000608, Capana02g002854, Capana02g002887, Capana06g001647
GO:0016774	MF	e	phosphotransferase activity, carboxyl group as acceptor	4/3790	14/35336	0.0549244	4	4	0.635036	Capana05g001105, Capana07g002456, Capana09g002228, Capana11g001585
GO:0015267	MF	e	channel activity	45/3790	318/35336	0.0552622	4	45	0.636313	Capana00g000237, Capana00g000247, Capana00g000414, Capana00g001351, Capana00g001587, Capana00g001993, Capana00g002017, Capana00g002956, Capana00g004111, Capana00g004138, Capana00g004923, Capana01g000453, Capana01g001874, Capana01g002003, Capana01g002732, Capana01g003218, Capana02g001485, Capana02g001673, Capana02g002193, Capana02g002840, Capana02g002841, Capana02g003480, Capana02g003570, Capana03…
GO:0022803	MF	e	passive transmembrane transporter activity	45/3790	318/35336	0.0552622	3	45	0.636313	Capana00g000237, Capana00g000247, Capana00g000414, Capana00g001351, Capana00g001587, Capana00g001993, Capana00g002017, Capana00g002956, Capana00g004111, Capana00g004138, Capana00g004923, Capana01g000453, Capana01g001874, Capana01g002003, Capana01g002732, Capana01g003218, Capana02g001485, Capana02g001673, Capana02g002193, Capana02g002840, Capana02g002841, Capana02g003480, Capana02g003570, Capana03…
GO:0016896	MF	e	exoribonuclease activity, producing 5'-phosphomonoesters	5/3790	20/35336	0.0556953	7	5	0.636313	Capana01g003671, Capana01g003672, Capana01g003673, Capana01g003674, Capana09g001816
GO:0004532	MF	e	exoribonuclease activity	5/3790	20/35336	0.0556953	6	5	0.636313	Capana01g003671, Capana01g003672, Capana01g003673, Capana01g003674, Capana09g001816
GO:0019904	MF	e	protein domain specific binding	5/3790	20/35336	0.0556953	3	5	0.636313	Capana02g001322, Capana09g000662, Capana10g000690, Capana11g000817, Capana12g002700
GO:0051213	MF	e	dioxygenase activity	26/3790	167/35336	0.0584474	3	26	0.64216	Capana00g003114, Capana00g003124, Capana00g003127, Capana01g000946, Capana01g000947, Capana01g000948, Capana01g001574, Capana01g001578, Capana01g002623, Capana02g000923, Capana02g003394, Capana02g003468, Capana03g000731, Capana03g001097, Capana03g001098, Capana03g003209, Capana03g003820, Capana05g001524, Capana05g001525, Capana06g000345, Capana06g001303, Capana08g002468, Capana10g000131, Capana11…
GO:0098808	MF	e	mRNA cap binding	2/3790	4/35336	0.0595395	6	2	0.64216	Capana10g000484, Capana10g000485
GO:0008193	MF	e	tRNA guanylyltransferase activity	2/3790	4/35336	0.0595395	7	2	0.64216	Capana07g000485, Capana12g001845
GO:0051879	MF	e	Hsp90 protein binding	2/3790	4/35336	0.0595395	4	2	0.64216	Capana10g002425, Capana10g002426
GO:0004573	MF	e	Glc3Man9GlcNAc2 oligosaccharide glucosidase activity	2/3790	4/35336	0.0595395	6	2	0.64216	Capana11g001061, Capana11g001062
GO:0003909	MF	e	DNA ligase activity	2/3790	4/35336	0.0595395	4	2	0.64216	Capana00g001009, Capana00g001010
GO:0030785	MF	e	[ribulose-bisphosphate carboxylase]-lysine N-methyltransferase activity	2/3790	4/35336	0.0595395	6	2	0.64216	Capana07g001154, Capana11g001877
GO:0033743	MF	e	peptide-methionine (R)-S-oxide reductase activity	2/3790	4/35336	0.0595395	5	2	0.64216	Capana07g002051, Capana08g002150
GO:0003910	MF	e	DNA ligase (ATP) activity	2/3790	4/35336	0.0595395	5	2	0.64216	Capana00g001009, Capana00g001010
GO:0016630	MF	e	protochlorophyllide reductase activity	2/3790	4/35336	0.0595395	5	2	0.64216	Capana00g004560, Capana10g000065
GO:0033819	MF	e	lipoyl(octanoyl) transferase activity	2/3790	4/35336	0.0595395	5	2	0.64216	Capana01g000584, Capana04g000441
GO:0050145	MF	e	nucleoside monophosphate kinase activity	6/3790	27/35336	0.0624692	6	6	0.664796	Capana00g000066, Capana00g001051, Capana01g000752, Capana09g000061, Capana09g002319, Capana11g001398
GO:0030060	MF	e	L-malate dehydrogenase activity	3/3790	9/35336	0.0631332	5	3	0.664796	Capana03g004410, Capana08g002141, Capana12g002455
GO:0016765	MF	e	transferase activity, transferring alkyl or aryl (other than methyl) groups	14/3790	78/35336	0.0633342	3	14	0.6657	Capana00g004452, Capana02g000927, Capana02g002284, Capana02g002448, Capana03g000968, Capana04g000412, Capana04g002519, Capana05g000544, Capana06g000146, Capana07g002042, Capana08g001899, Capana10g000838, Capana11g001276, Capana12g001454
GO:0016628	MF	e	oxidoreductase activity, acting on the CH-CH group of donors, NAD or NADP as acceptor	5/3790	21/35336	0.0668849	4	5	0.689237	Capana00g004560, Capana03g000791, Capana06g002315, Capana10g000065, Capana11g001281
GO:0008271	MF	e	secondary active sulfate transmembrane transporter activity	5/3790	21/35336	0.0668849	7	5	0.689237	Capana00g000099, Capana00g000183, Capana03g003794, Capana04g001130, Capana11g002371
GO:0055106	MF	e	ubiquitin-protein transferase regulator activity	5/3790	21/35336	0.0668849	3	5	0.689237	Capana01g004278, Capana01g004306, Capana01g004307, Capana01g004316, Capana12g000337
GO:0097027	MF	e	ubiquitin-protein transferase activator activity	5/3790	21/35336	0.0668849	4	5	0.689237	Capana01g004278, Capana01g004306, Capana01g004307, Capana01g004316, Capana12g000337
GO:0043621	MF	e	protein self-association	4/3790	15/35336	0.0687483	3	4	0.697253	Capana01g000240, Capana01g000242, Capana02g001837, Capana05g000202
GO:0003723	MF	e	RNA binding	137/3790	1106/35336	0.0753208	4	137	0.731188	Capana00g000300, Capana00g000308, Capana00g000438, Capana00g000487, Capana00g000869, Capana00g001132, Capana00g002088, Capana00g002852, Capana00g003175, Capana00g003923, Capana00g003977, Capana00g004104, Capana00g004140, Capana00g004369, Capana00g004443, Capana00g004529, Capana00g004677, Capana00g004949, Capana00g004964, Capana01g000104, Capana01g000746, Capana01g001023, Capana01g001079, Capana01…
GO:0019203	MF	e	carbohydrate phosphatase activity	5/3790	22/35336	0.079226	6	5	0.731188	Capana04g001331, Capana05g002020, Capana09g001643, Capana10g001330, Capana12g002436
GO:0004867	MF	e	serine-type endopeptidase inhibitor activity	3/3790	10/35336	0.0832046	6	3	0.731188	Capana03g001419, Capana03g001469, Capana03g001471
GO:0016620	MF	e	oxidoreductase activity, acting on the aldehyde or oxo group of donors, NAD or NADP as acceptor	13/3790	75/35336	0.0884797	4	13	0.731188	Capana04g000059, Capana04g000804, Capana05g000599, Capana05g002179, Capana06g000973, Capana07g000220, Capana07g000319, Capana07g002036, Capana08g002130, Capana11g000255, Capana11g000935, Capana11g000937, Capana12g000555
GO:0044877	MF	e	protein-containing complex binding	18/3790	113/35336	0.0913278	2	18	0.731188	Capana01g004257, Capana01g004258, Capana01g004278, Capana01g004306, Capana01g004307, Capana01g004316, Capana02g002416, Capana05g000103, Capana05g001105, Capana06g000748, Capana07g002476, Capana08g000279, Capana08g002472, Capana08g002474, Capana12g000289, Capana12g000337, Capana12g000372, Capana12g002835
GO:0102797	MF	e	geranial:oxygen oxidoreductase activity	2/3790	5/35336	0.0922774	5	2	0.731188	Capana00g003804, Capana11g000422
GO:0120227	MF	e	acyl-CoA binding	2/3790	5/35336	0.0922774	8	2	0.731188	Capana08g001491, Capana08g001492
GO:0045158	MF	e	electron transporter, transferring electrons within cytochrome b6/f complex of photosystem II activity	2/3790	5/35336	0.0922774	4	2	0.731188	Capana01g003214, Capana03g002267
GO:0004031	MF	e	aldehyde oxidase activity	2/3790	5/35336	0.0922774	5	2	0.731188	Capana00g003804, Capana11g000422
GO:0008661	MF	e	1-deoxy-D-xylulose-5-phosphate synthase activity	2/3790	5/35336	0.0922774	4	2	0.731188	Capana00g003194, Capana12g002714
GO:0004069	MF	e	L-aspartate:2-oxoglutarate aminotransferase activity	2/3790	5/35336	0.0922774	5	2	0.731188	Capana00g003729, Capana10g001251
GO:1901567	MF	e	fatty acid derivative binding	2/3790	5/35336	0.0922774	2	2	0.731188	Capana08g001491, Capana08g001492
GO:0102798	MF	e	heptaldehyde:oxygen oxidoreductase activity	2/3790	5/35336	0.0922774	5	2	0.731188	Capana00g003804, Capana11g000422
GO:0004821	MF	e	histidine-tRNA ligase activity	2/3790	5/35336	0.0922774	6	2	0.731188	Capana03g000711, Capana09g001407
GO:0016623	MF	e	oxidoreductase activity, acting on the aldehyde or oxo group of donors, oxygen as acceptor	2/3790	5/35336	0.0922774	4	2	0.731188	Capana00g003804, Capana11g000422
GO:0000062	MF	e	fatty-acyl-CoA binding	2/3790	5/35336	0.0922774	9	2	0.731188	Capana08g001491, Capana08g001492
GO:0019888	MF	e	protein phosphatase regulator activity	5/3790	23/35336	0.0926928	4	5	0.731188	Capana00g003615, Capana03g004450, Capana04g001770, Capana06g000941, Capana06g002579
GO:0010997	MF	e	anaphase-promoting complex binding	5/3790	23/35336	0.0926928	3	5	0.731188	Capana01g004278, Capana01g004306, Capana01g004307, Capana01g004316, Capana12g000337
GO:0015116	MF	e	sulfate transmembrane transporter activity	5/3790	23/35336	0.0926928	6	5	0.731188	Capana00g000099, Capana00g000183, Capana03g003794, Capana04g001130, Capana11g002371
GO:1901682	MF	e	sulfur compound transmembrane transporter activity	5/3790	23/35336	0.0926928	3	5	0.731188	Capana00g000099, Capana00g000183, Capana03g003794, Capana04g001130, Capana11g002371
GO:0061630	MF	e	ubiquitin protein ligase activity	7/3790	35/35336	0.0936753	5	7	0.731188	Capana00g004456, Capana04g002146, Capana08g001901, Capana09g001805, Capana09g001806, Capana10g000890, Capana10g001799
GO:0061659	MF	e	ubiquitin-like protein ligase activity	7/3790	35/35336	0.0936753	4	7	0.731188	Capana00g004456, Capana04g002146, Capana08g001901, Capana09g001805, Capana09g001806, Capana10g000890, Capana10g001799
GO:0016655	MF	e	oxidoreductase activity, acting on NAD(P)H, quinone or similar compound as acceptor	11/3790	63/35336	0.0991827	4	11	0.731188	Capana00g001333, Capana00g004977, Capana01g004130, Capana03g000198, Capana03g003169, Capana03g004582, Capana05g001874, Capana05g001875, Capana06g000358, Capana11g000474, Capana12g002063
GO:0046906	MF	e	tetrapyrrole binding	111/3790	891/35336	0.0996686	3	111	0.731188	Capana00g000447, Capana00g000477, Capana00g001027, Capana00g001154, Capana00g001211, Capana00g001334, Capana00g001637, Capana00g002089, Capana00g002793, Capana00g002794, Capana00g002795, Capana00g002796, Capana00g002797, Capana00g002798, Capana00g002799, Capana00g002800, Capana00g002801, Capana00g002802, Capana00g004245, Capana01g000485, Capana01g000487, Capana01g000647, Capana01g000878, Capana01…
GO:0016289	MF	e	CoA hydrolase activity	4/3790	17/35336	0.101129	5	4	0.731188	Capana01g001861, Capana01g003448, Capana08g000910, Capana08g002463
GO:0004096	MF	e	catalase activity	3/3790	11/35336	0.105604	5	3	0.731188	Capana01g004040, Capana02g002452, Capana04g000081
GO:0008124	MF	e	4-alpha-hydroxytetrahydrobiopterin dehydratase activity	1/3790	1/35336	0.107256	5	1	0.731188	Capana06g001953
GO:0009815	MF	e	1-aminocyclopropane-1-carboxylate oxidase activity	1/3790	1/35336	0.107256	5	1	0.731188	Capana12g000838
GO:0008808	MF	e	cardiolipin synthase activity	1/3790	1/35336	0.107256	6	1	0.731188	Capana10g000595
GO:0019902	MF	e	phosphatase binding	1/3790	1/35336	0.107256	4	1	0.731188	Capana01g000453
GO:0004788	MF	e	thiamine diphosphokinase activity	1/3790	1/35336	0.107256	5	1	0.731188	Capana00g003075
GO:0004047	MF	e	aminomethyltransferase activity	1/3790	1/35336	0.107256	5	1	0.731188	Capana02g002219
GO:0004022	MF	e	alcohol dehydrogenase (NAD+) activity	1/3790	1/35336	0.107256	6	1	0.731188	Capana06g001805
GO:0018455	MF	e	alcohol dehydrogenase [NAD(P)+] activity	1/3790	1/35336	0.107256	5	1	0.731188	Capana06g001805
GO:0004038	MF	e	allantoinase activity	1/3790	1/35336	0.107256	5	1	0.731188	Capana02g001966
GO:0008942	MF	e	nitrite reductase [NAD(P)H] activity	1/3790	1/35336	0.107256	5	1	0.731188	Capana04g001808
GO:0015140	MF	e	malate transmembrane transporter activity	1/3790	1/35336	0.107256	7	1	0.731188	Capana12g002781
GO:0008974	MF	e	phosphoribulokinase activity	1/3790	1/35336	0.107256	5	1	0.731188	Capana01g000893
GO:0031559	MF	e	oxidosqualene cyclase activity	1/3790	1/35336	0.107256	4	1	0.731188	Capana09g000404
GO:0050619	MF	e	phytochromobilin:ferredoxin oxidoreductase activity	1/3790	1/35336	0.107256	5	1	0.731188	Capana01g001797
GO:0098809	MF	e	nitrite reductase activity	1/3790	1/35336	0.107256	4	1	0.731188	Capana04g001808
GO:0019903	MF	e	protein phosphatase binding	1/3790	1/35336	0.107256	5	1	0.731188	Capana01g000453
GO:0008430	MF	e	selenium binding	1/3790	1/35336	0.107256	2	1	0.731188	Capana03g004098
GO:0046554	MF	e	malate dehydrogenase (NADP+) activity	1/3790	1/35336	0.107256	5	1	0.731188	Capana12g002455
GO:0052880	MF	e	oxidoreductase activity, acting on diphenols and related substances as donors, with copper protein as acceptor	1/3790	1/35336	0.107256	4	1	0.731188	Capana03g002267
GO:0008187	MF	e	poly-pyrimidine tract binding	1/3790	1/35336	0.107256	6	1	0.731188	Capana09g001445
GO:0008266	MF	e	poly(U) RNA binding	1/3790	1/35336	0.107256	7	1	0.731188	Capana09g001445
GO:0016713	MF	e	oxidoreductase activity, acting on paired donors, with incorporation or reduction of molecular oxygen, reduced iron-sulfur protein as one donor, and incorporation of one atom of oxygen	1/3790	1/35336	0.107256	4	1	0.731188	Capana02g003105
GO:0008780	MF	e	acyl-[acyl-carrier-protein]-UDP-N-acetylglucosamine O-acyltransferase activity	1/3790	1/35336	0.107256	6	1	0.731188	Capana09g000220
GO:0008935	MF	e	1,4-dihydroxy-2-naphthoyl-CoA synthase activity	1/3790	1/35336	0.107256	5	1	0.731188	Capana10g000062
GO:0004479	MF	e	methionyl-tRNA formyltransferase activity	1/3790	1/35336	0.107256	5	1	0.731188	Capana02g002854
GO:0008972	MF	e	phosphomethylpyrimidine kinase activity	1/3790	1/35336	0.107256	5	1	0.731188	Capana08g001899
GO:0004604	MF	e	phosphoadenylyl-sulfate reductase (thioredoxin) activity	1/3790	1/35336	0.107256	5	1	0.731188	Capana02g002207
GO:0047974	MF	e	guanosine deaminase activity	1/3790	1/35336	0.107256	5	1	0.731188	Capana08g001323
GO:0030572	MF	e	phosphatidyltransferase activity	1/3790	1/35336	0.107256	5	1	0.731188	Capana10g000595
GO:0033853	MF	e	aspartate-prephenate aminotransferase activity	1/3790	1/35336	0.107256	5	1	0.731188	Capana00g003729
GO:0052624	MF	e	2-phytyl-1,4-naphthoquinone methyltransferase activity	1/3790	1/35336	0.107256	6	1	0.731188	Capana03g003167
GO:0102978	MF	e	furaneol oxidoreductase activity	1/3790	1/35336	0.107256	5	1	0.731188	Capana11g001281
GO:0000400	MF	e	four-way junction DNA binding	1/3790	1/35336	0.107256	6	1	0.731188	Capana00g001881
GO:0030975	MF	e	thiamine binding	1/3790	1/35336	0.107256	4	1	0.731188	Capana00g003075
GO:0004789	MF	e	thiamine-phosphate diphosphorylase activity	1/3790	1/35336	0.107256	4	1	0.731188	Capana08g001899
GO:0033854	MF	e	glutamate-prephenate aminotransferase activity	1/3790	1/35336	0.107256	5	1	0.731188	Capana00g003729
GO:0042300	MF	e	beta-amyrin synthase activity	1/3790	1/35336	0.107256	5	1	0.731188	Capana09g000404
GO:0043024	MF	e	ribosomal small subunit binding	1/3790	1/35336	0.107256	4	1	0.731188	Capana06g000748
GO:0004760	MF	e	serine-pyruvate transaminase activity	1/3790	1/35336	0.107256	5	1	0.731188	Capana12g000116
GO:0046975	MF	e	histone methyltransferase activity (H3-K36 specific)	1/3790	1/35336	0.107256	9	1	0.731188	Capana01g001692
GO:0048529	MF	e	magnesium-protoporphyrin IX monomethyl ester (oxidative) cyclase activity	1/3790	1/35336	0.107256	5	1	0.731188	Capana10g002504
GO:0009496	MF	e	plastoquinol--plastocyanin reductase activity	1/3790	1/35336	0.107256	6	1	0.731188	Capana03g002267
GO:0015556	MF	e	C4-dicarboxylate transmembrane transporter activity	1/3790	1/35336	0.107256	6	1	0.731188	Capana12g002781
GO:0052662	MF	e	zeaxanthin epoxidase activity	1/3790	1/35336	0.107256	5	1	0.731188	Capana02g003105
GO:0050486	MF	e	intramolecular transferase activity, transferring hydroxy groups	1/3790	1/35336	0.107256	4	1	0.731188	Capana06g001004
GO:0010295	MF	e	(+)-abscisic acid 8'-hydroxylase activity	1/3790	1/35336	0.107256	5	1	0.731188	Capana04g001637
GO:0050281	MF	e	serine-glyoxylate transaminase activity	1/3790	1/35336	0.107256	5	1	0.731188	Capana12g000116
GO:0019135	MF	e	deoxyhypusine monooxygenase activity	1/3790	1/35336	0.107256	4	1	0.731188	Capana01g000726
GO:0050242	MF	e	pyruvate, phosphate dikinase activity	1/3790	1/35336	0.107256	5	1	0.731188	Capana01g003067
GO:0008909	MF	e	isochorismate synthase activity	1/3790	1/35336	0.107256	5	1	0.731188	Capana06g001004
GO:0050290	MF	e	sphingomyelin phosphodiesterase D activity	1/3790	1/35336	0.107256	6	1	0.731188	Capana01g000595
GO:0005310	MF	e	dicarboxylic acid transmembrane transporter activity	1/3790	1/35336	0.107256	5	1	0.731188	Capana12g002781
GO:0015172	MF	e	acidic amino acid transmembrane transporter activity	1/3790	1/35336	0.107256	6	1	0.731188	Capana12g000826
GO:0046406	MF	e	magnesium protoporphyrin IX methyltransferase activity	1/3790	1/35336	0.107256	6	1	0.731188	Capana03g000633
GO:0003959	MF	e	NADPH dehydrogenase activity	1/3790	1/35336	0.107256	4	1	0.731188	Capana06g002518
GO:0047746	MF	e	chlorophyllase activity	1/3790	1/35336	0.107256	5	1	0.731188	Capana00g000503
GO:0047293	MF	e	4-hydroxybenzoate nonaprenyltransferase activity	1/3790	1/35336	0.107256	6	1	0.731188	Capana03g000968
GO:0004655	MF	e	porphobilinogen synthase activity	1/3790	1/35336	0.107256	5	1	0.731188	Capana00g002830
GO:0008746	MF	e	NAD(P)+ transhydrogenase activity	1/3790	1/35336	0.107256	5	1	0.731188	Capana12g002455
GO:0002094	MF	e	polyprenyltransferase activity	1/3790	1/35336	0.107256	5	1	0.731188	Capana03g000968
GO:0016652	MF	e	oxidoreductase activity, acting on NAD(P)H, NAD(P) as acceptor	1/3790	1/35336	0.107256	4	1	0.731188	Capana12g002455
GO:0015175	MF	e	neutral amino acid transmembrane transporter activity	1/3790	1/35336	0.107256	6	1	0.731188	Capana12g000826
GO:0002083	MF	e	4-hydroxybenzoate decaprenyltransferase activity	1/3790	1/35336	0.107256	6	1	0.731188	Capana03g000968
GO:0008685	MF	e	2-C-methyl-D-erythritol 2,4-cyclodiphosphate synthase activity	1/3790	1/35336	0.107256	4	1	0.731188	Capana01g000174
GO:0008410	MF	e	CoA-transferase activity	1/3790	1/35336	0.107256	4	1	0.731188	Capana10g000843
GO:0044548	MF	e	S100 protein binding	1/3790	1/35336	0.107256	3	1	0.731188	Capana08g000209
GO:0016903	MF	e	oxidoreductase activity, acting on the aldehyde or oxo group of donors	16/3790	102/35336	0.108646	3	16	0.738923	Capana00g003804, Capana04g000059, Capana04g000804, Capana05g000599, Capana05g002179, Capana06g000973, Capana07g000220, Capana07g000319, Capana07g002036, Capana08g002130, Capana11g000255, Capana11g000422, Capana11g000601, Capana11g000935, Capana11g000937, Capana12g000555
GO:0018024	MF	e	histone-lysine N-methyltransferase activity	9/3790	51/35336	0.11266	8	9	0.762628	Capana00g005055, Capana01g000705, Capana01g001692, Capana01g003606, Capana02g003067, Capana02g003070, Capana03g002753, Capana10g000993, Capana12g001144
GO:0005249	MF	e	voltage-gated potassium channel activity	4/3790	18/35336	0.119507	9	4	0.794105	Capana02g001485, Capana02g003480, Capana05g001704, Capana06g001814
GO:0140326	MF	e	ATPase-coupled intramembrane lipid transporter activity	4/3790	18/35336	0.119507	4	4	0.794105	Capana02g003500, Capana03g000152, Capana04g000905, Capana04g000906
GO:0140303	MF	e	intramembrane lipid transporter activity	4/3790	18/35336	0.119507	3	4	0.794105	Capana02g003500, Capana03g000152, Capana04g000905, Capana04g000906
GO:0001671	MF	e	ATPase activator activity	2/3790	6/35336	0.128812	3	2	0.829009	Capana10g002425, Capana10g002426
GO:0050897	MF	e	cobalt ion binding	2/3790	6/35336	0.128812	6	2	0.829009	Capana01g001797, Capana02g001966
GO:0140677	MF	e	molecular function activator activity	2/3790	6/35336	0.128812	2	2	0.829009	Capana10g002425, Capana10g002426
GO:0043138	MF	e	3'-5' DNA helicase activity	2/3790	6/35336	0.128812	6	2	0.829009	Capana01g001185, Capana04g001915
GO:0016886	MF	e	ligase activity, forming phosphoric ester bonds	2/3790	6/35336	0.128812	3	2	0.829009	Capana00g001009, Capana00g001010
GO:0043178	MF	e	alcohol binding	2/3790	6/35336	0.128812	3	2	0.829009	Capana00g003075, Capana03g004450
GO:0004364	MF	e	glutathione transferase activity	3/3790	12/35336	0.130046	4	3	0.8298	Capana02g000927, Capana05g000544, Capana06g000146
GO:0016668	MF	e	oxidoreductase activity, acting on a sulfur group of donors, NAD(P) as acceptor	3/3790	12/35336	0.130046	4	3	0.8298	Capana05g002203, Capana05g002207, Capana10g002214
GO:0043021	MF	e	ribonucleoprotein complex binding	8/3790	44/35336	0.136126	3	8	0.864765	Capana02g002416, Capana05g000103, Capana06g000748, Capana07g002476, Capana08g000279, Capana12g000289, Capana12g000372, Capana12g002835
GO:0016861	MF	e	intramolecular oxidoreductase activity, interconverting aldoses and ketoses	4/3790	19/35336	0.139197	4	4	0.875626	Capana02g001342, Capana05g001308, Capana06g002716, Capana08g001259
GO:0050660	MF	e	flavin adenine dinucleotide binding	29/3790	206/35336	0.140552	5	29	0.882224	Capana00g000953, Capana00g003804, Capana00g003998, Capana01g000349, Capana01g002617, Capana01g004227, Capana02g000537, Capana02g003105, Capana03g000176, Capana03g000791, Capana03g003874, Capana04g001471, Capana05g002203, Capana05g002207, Capana06g001231, Capana06g001608, Capana07g000152, Capana07g000153, Capana07g000154, Capana07g000155, Capana08g000659, Capana08g002820, Capana08g002821, Capana11…
GO:0022836	MF	e	gated channel activity	16/3790	104/35336	0.150024	5	16	0.93341	Capana00g001993, Capana00g004138, Capana00g004923, Capana01g000453, Capana02g001485, Capana02g003480, Capana02g003570, Capana04g000273, Capana04g000544, Capana04g000545, Capana04g000547, Capana05g000932, Capana05g001704, Capana06g001814, Capana07g000915, Capana09g000271
GO:0003690	MF	e	double-stranded DNA binding	23/3790	164/35336	0.164911	5	23	0.987732	Capana00g001881, Capana00g002207, Capana00g002208, Capana00g003424, Capana01g003663, Capana02g002438, Capana02g003134, Capana03g001463, Capana03g001791, Capana03g002323, Capana03g002324, Capana03g003088, Capana03g003090, Capana03g004457, Capana04g000272, Capana05g001065, Capana06g002604, Capana07g002094, Capana08g001614, Capana08g002535, Capana10g000710, Capana10g001026, Capana11g001839
GO:0015318	MF	e	inorganic molecular entity transmembrane transporter activity	76/3790	609/35336	0.165033	3	76	0.987732	Capana00g000099, Capana00g000183, Capana00g000237, Capana00g000247, Capana00g000414, Capana00g000477, Capana00g001022, Capana00g001334, Capana00g001351, Capana00g001534, Capana00g001993, Capana00g002017, Capana00g002956, Capana00g003201, Capana00g004071, Capana00g004138, Capana00g004648, Capana00g004923, Capana01g000453, Capana01g001874, Capana01g002003, Capana01g002732, Capana01g003218, Capana02…
GO:0071949	MF	e	FAD binding	17/3790	113/35336	0.167639	6	17	0.987732	Capana00g000953, Capana00g003804, Capana00g003998, Capana02g000537, Capana02g003105, Capana03g000791, Capana03g003874, Capana06g001608, Capana07g000152, Capana07g000153, Capana07g000154, Capana07g000155, Capana08g000659, Capana11g000422, Capana11g000426, Capana11g000428, Capana11g001225
GO:0004832	MF	e	valine-tRNA ligase activity	2/3790	7/35336	0.167954	6	2	0.987732	Capana03g003139, Capana10g000386
GO:0042562	MF	e	hormone binding	2/3790	7/35336	0.167954	2	2	0.987732	Capana03g004450, Capana09g001066
GO:0003844	MF	e	1,4-alpha-glucan branching enzyme activity	2/3790	7/35336	0.167954	5	2	0.987732	Capana00g000790, Capana07g002307
GO:0042054	MF	e	histone methyltransferase activity	9/3790	52/35336	0.172106	6	9	0.999465	Capana00g005055, Capana01g000705, Capana01g001692, Capana01g003606, Capana02g003067, Capana02g003070, Capana03g002753, Capana10g000993, Capana12g001144
GO:0005230	MF	e	extracellular ligand-gated ion channel activity	6/3790	34/35336	0.1722	8	6	0.999465	Capana00g001993, Capana00g004923, Capana04g000544, Capana04g000545, Capana04g000547, Capana09g000271
GO:0008066	MF	e	glutamate receptor activity	6/3790	34/35336	0.1722	4	6	0.999465	Capana00g001993, Capana00g004923, Capana04g000544, Capana04g000545, Capana04g000547, Capana09g000271
GO:0022835	MF	e	transmitter-gated channel activity	6/3790	34/35336	0.1722	7	6	0.999465	Capana00g001993, Capana00g004923, Capana04g000544, Capana04g000545, Capana04g000547, Capana09g000271
GO:0004970	MF	e	ionotropic glutamate receptor activity	6/3790	34/35336	0.1722	10	6	0.999465	Capana00g001993, Capana00g004923, Capana04g000544, Capana04g000545, Capana04g000547, Capana09g000271
GO:0022824	MF	e	transmitter-gated ion channel activity	6/3790	34/35336	0.1722	9	6	0.999465	Capana00g001993, Capana00g004923, Capana04g000544, Capana04g000545, Capana04g000547, Capana09g000271
GO:0030594	MF	e	neurotransmitter receptor activity	6/3790	34/35336	0.1722	3	6	0.999465	Capana00g001993, Capana00g004923, Capana04g000544, Capana04g000545, Capana04g000547, Capana09g000271
GO:0019208	MF	e	phosphatase regulator activity	5/3790	24/35336	0.172868	3	5	0.999465	Capana00g003615, Capana03g004450, Capana04g001770, Capana06g000941, Capana06g002579
GO:0016615	MF	e	malate dehydrogenase activity	5/3790	25/35336	0.181418	4	5	1	Capana03g004410, Capana05g002079, Capana08g002141, Capana09g000614, Capana12g002455
GO:0003860	MF	e	3-hydroxyisobutyryl-CoA hydrolase activity	3/3790	14/35336	0.183862	6	3	1	Capana01g001861, Capana01g003448, Capana08g002463
GO:0043023	MF	e	ribosomal large subunit binding	3/3790	14/35336	0.183862	4	3	1	Capana02g002416, Capana07g002476, Capana12g002835
GO:0003729	MF	e	mRNA binding	7/3790	39/35336	0.186493	5	7	1	Capana01g001079, Capana03g001335, Capana04g000943, Capana08g002023, Capana09g002066, Capana10g000484, Capana10g000485
GO:0046914	MF	e	transition metal ion binding	214/3790	1838/35336	0.188284	5	214	1	Capana00g000447, Capana00g000934, Capana00g001027, Capana00g001211, Capana00g001309, Capana00g001440, Capana00g001488, Capana00g001637, Capana00g002089, Capana00g002211, Capana00g002798, Capana00g002799, Capana00g002813, Capana00g002814, Capana00g003804, Capana00g003923, Capana00g003998, Capana00g004028, Capana00g004030, Capana00g004245, Capana00g004298, Capana00g004483, Capana01g000183, Capana01…
GO:0015075	MF	e	ion transmembrane transporter activity	76/3790	616/35336	0.189108	3	76	1	Capana00g000099, Capana00g000183, Capana00g000237, Capana00g000247, Capana00g000414, Capana00g000477, Capana00g001022, Capana00g001334, Capana00g001351, Capana00g001534, Capana00g001993, Capana00g002017, Capana00g002956, Capana00g003201, Capana00g004071, Capana00g004138, Capana00g004648, Capana00g004923, Capana01g000453, Capana01g001874, Capana01g002003, Capana01g002732, Capana01g003218, Capana02…
GO:0016627	MF	e	oxidoreductase activity, acting on the CH-CH group of donors	12/3790	76/35336	0.189531	3	12	1	Capana00g004560, Capana01g001797, Capana01g002617, Capana01g002756, Capana03g000791, Capana06g002315, Capana08g001314, Capana10g000065, Capana11g000106, Capana11g001281, Capana12g002129, Capana12g002131
GO:0051087	MF	e	chaperone binding	5/3790	26/35336	0.191705	3	5	1	Capana06g000819, Capana06g000936, Capana08g000991, Capana10g002425, Capana10g002426
GO:0004474	MF	e	malate synthase activity	1/3790	2/35336	0.203011	5	1	1	Capana03g001354
GO:0015166	MF	e	polyol transmembrane transporter activity	1/3790	2/35336	0.203011	4	1	1	Capana06g000709
GO:0043175	MF	e	RNA polymerase core enzyme binding	1/3790	2/35336	0.203011	5	1	1	Capana05g002174
GO:0051787	MF	e	misfolded protein binding	1/3790	2/35336	0.203011	3	1	1	Capana04g002146
GO:0070818	MF	e	protoporphyrinogen oxidase activity	1/3790	2/35336	0.203011	4	1	1	Capana01g002756
GO:0052886	MF	e	9,9'-dicis-carotene:quinone oxidoreductase activity	1/3790	2/35336	0.203011	5	1	1	Capana08g001314
GO:0003841	MF	e	1-acylglycerol-3-phosphate O-acyltransferase activity	1/3790	2/35336	0.203011	7	1	1	Capana00g004188
GO:0008559	MF	e	ABC-type xenobiotic transporter activity	1/3790	2/35336	0.203011	7	1	1	Capana06g002473
GO:0004852	MF	e	uroporphyrinogen-III synthase activity	1/3790	2/35336	0.203011	5	1	1	Capana04g000513
GO:0052856	MF	e	NADHX epimerase activity	1/3790	2/35336	0.203011	4	1	1	Capana03g001025
GO:0030545	MF	e	signaling receptor regulator activity	1/3790	2/35336	0.203011	2	1	1	Capana07g000309
GO:0016781	MF	e	phosphotransferase activity, paired acceptors	1/3790	2/35336	0.203011	4	1	1	Capana01g003067
GO:0008716	MF	e	D-alanine-D-alanine ligase activity	1/3790	2/35336	0.203011	5	1	1	Capana10g001591
GO:0008297	MF	e	single-stranded DNA exodeoxyribonuclease activity	1/3790	2/35336	0.203011	8	1	1	Capana11g000531
GO:0004516	MF	e	nicotinate phosphoribosyltransferase activity	1/3790	2/35336	0.203011	4	1	1	Capana04g002274
GO:0048018	MF	e	receptor ligand activity	1/3790	2/35336	0.203011	4	1	1	Capana07g000309
GO:0019840	MF	e	isoprenoid binding	1/3790	2/35336	0.203011	3	1	1	Capana03g004450
GO:0045322	MF	e	unmethylated CpG binding	1/3790	2/35336	0.203011	6	1	1	Capana04g001543
GO:0017070	MF	e	U6 snRNA binding	1/3790	2/35336	0.203011	6	1	1	Capana10g002333
GO:0004729	MF	e	oxygen-dependent protoporphyrinogen oxidase activity	1/3790	2/35336	0.203011	5	1	1	Capana01g002756
GO:0016892	MF	e	endoribonuclease activity, producing 3'-phosphomonoesters	1/3790	2/35336	0.203011	7	1	1	Capana06g000295
GO:0004491	MF	e	methylmalonate-semialdehyde dehydrogenase (acylating) activity	1/3790	2/35336	0.203011	5	1	1	Capana08g002130
GO:0016636	MF	e	oxidoreductase activity, acting on the CH-CH group of donors, iron-sulfur protein as acceptor	1/3790	2/35336	0.203011	4	1	1	Capana01g001797
GO:0070626	MF	e	(S)-2-(5-amino-1-(5-phospho-D-ribosyl)imidazole-4-carboxamido) succinate lyase (fumarate-forming) activity	1/3790	2/35336	0.203011	5	1	1	Capana04g000254
GO:0008937	MF	e	ferredoxin-NAD(P) reductase activity	1/3790	2/35336	0.203011	5	1	1	Capana02g002577
GO:0050511	MF	e	undecaprenyldiphospho-muramoylpentapeptide beta-N-acetylglucosaminyltransferase activity	1/3790	2/35336	0.203011	6	1	1	Capana05g001064
GO:0042800	MF	e	histone methyltransferase activity (H3-K4 specific)	1/3790	2/35336	0.203011	9	1	1	Capana01g003606
GO:0008453	MF	e	alanine-glyoxylate transaminase activity	1/3790	2/35336	0.203011	5	1	1	Capana12g000116
GO:0046524	MF	e	sucrose-phosphate synthase activity	1/3790	2/35336	0.203011	7	1	1	Capana03g004067
GO:0005365	MF	e	myo-inositol transmembrane transporter activity	1/3790	2/35336	0.203011	5	1	1	Capana06g000709
GO:0008083	MF	e	growth factor activity	1/3790	2/35336	0.203011	5	1	1	Capana07g000309
GO:0004324	MF	e	ferredoxin-NADP+ reductase activity	1/3790	2/35336	0.203011	6	1	1	Capana02g002577
GO:0034722	MF	e	gamma-glutamyl-peptidase activity	1/3790	2/35336	0.203011	5	1	1	Capana07g002083
GO:0045145	MF	e	single-stranded DNA 5'-3' exodeoxyribonuclease activity	1/3790	2/35336	0.203011	9	1	1	Capana11g000531
GO:0004512	MF	e	inositol-3-phosphate synthase activity	1/3790	2/35336	0.203011	4	1	1	Capana12g002417
GO:0043874	MF	e	acireductone synthase activity	1/3790	2/35336	0.203011	6	1	1	Capana10g000079
GO:0010427	MF	e	abscisic acid binding	1/3790	2/35336	0.203011	6	1	1	Capana03g004450
GO:0000213	MF	e	tRNA-intron endonuclease activity	1/3790	2/35336	0.203011	8	1	1	Capana06g000295
GO:0004018	MF	e	N6-(1,2-dicarboxyethyl)AMP AMP-lyase (fumarate-forming) activity	1/3790	2/35336	0.203011	5	1	1	Capana04g000254
GO:0005366	MF	e	myo-inositol:proton symporter activity	1/3790	2/35336	0.203011	8	1	1	Capana06g000709
GO:0004657	MF	e	proline dehydrogenase activity	1/3790	2/35336	0.203011	4	1	1	Capana00g002895
GO:0030732	MF	e	methionine S-methyltransferase activity	1/3790	2/35336	0.203011	6	1	1	Capana00g000250
GO:0004150	MF	e	dihydroneopterin aldolase activity	1/3790	2/35336	0.203011	5	1	1	Capana10g002257
GO:0043399	MF	e	tRNA A64-2'-O-ribosylphosphate transferase activity	1/3790	2/35336	0.203011	5	1	1	Capana09g000238
GO:0004000	MF	e	adenosine deaminase activity	1/3790	2/35336	0.203011	5	1	1	Capana05g001661
GO:0008864	MF	e	formyltetrahydrofolate deformylase activity	1/3790	2/35336	0.203011	5	1	1	Capana06g001647
GO:0016719	MF	e	carotene 7,8-desaturase activity	1/3790	2/35336	0.203011	4	1	1	Capana08g001314
GO:0003913	MF	e	DNA photolyase activity	1/3790	2/35336	0.203011	4	1	1	Capana01g001221
GO:0030546	MF	e	signaling receptor activator activity	1/3790	2/35336	0.203011	3	1	1	Capana07g000309
GO:0008762	MF	e	UDP-N-acetylmuramate dehydrogenase activity	1/3790	2/35336	0.203011	5	1	1	Capana02g000537
GO:0102483	MF	e	scopolin beta-glucosidase activity	1/3790	2/35336	0.203011	5	1	1	Capana12g002574
GO:1901618	MF	e	organic hydroxy compound transmembrane transporter activity	1/3790	2/35336	0.203011	3	1	1	Capana06g000709
GO:0052887	MF	e	7,9,9'-tricis-neurosporene:quinone oxidoreductase activity	1/3790	2/35336	0.203011	5	1	1	Capana08g001314
GO:0000150	MF	e	DNA strand exchange activity	1/3790	2/35336	0.203011	4	1	1	Capana03g004640
GO:0016842	MF	e	amidine-lyase activity	2/3790	8/35336	0.208722	4	2	1	Capana01g004097, Capana04g000254
GO:0004372	MF	e	glycine hydroxymethyltransferase activity	2/3790	8/35336	0.208722	5	2	1	Capana02g000608, Capana02g002887
GO:0008420	MF	e	RNA polymerase II CTD heptapeptide repeat phosphatase activity	2/3790	8/35336	0.208722	8	2	1	Capana05g002174, Capana07g001746
GO:0016763	MF	e	pentosyltransferase activity	7/3790	42/35336	0.20961	4	7	1	Capana01g003934, Capana03g000961, Capana04g002274, Capana06g000602, Capana06g001503, Capana07g000556, Capana09g000238
GO:0030145	MF	e	manganese ion binding	10/3790	62/35336	0.212443	6	10	1	Capana03g000094, Capana05g002554, Capana07g000961, Capana08g001738, Capana08g001741, Capana08g001744, Capana08g001757, Capana09g002375, Capana10g000595, Capana10g002492
GO:0004559	MF	e	alpha-mannosidase activity	3/3790	15/35336	0.212641	6	3	1	Capana02g002564, Capana06g002546, Capana12g002066
GO:0019901	MF	e	protein kinase binding	3/3790	15/35336	0.212641	5	3	1	Capana01g000453, Capana03g002801, Capana07g001519
GO:0016762	MF	e	xyloglucan:xyloglucosyl transferase activity	5/3790	28/35336	0.216898	6	5	1	Capana01g003313, Capana03g004113, Capana05g000891, Capana08g000187, Capana08g000611
GO:0016776	MF	e	phosphotransferase activity, phosphate group as acceptor	7/3790	43/35336	0.21942	4	7	1	Capana00g000066, Capana00g001051, Capana01g000752, Capana08g001899, Capana09g000061, Capana09g002319, Capana11g001398
GO:0008080	MF	e	N-acetyltransferase activity	7/3790	43/35336	0.21942	6	7	1	Capana00g004648, Capana01g001955, Capana04g000316, Capana04g000317, Capana06g000918, Capana06g000919, Capana08g002039
GO:0016830	MF	e	carbon-carbon lyase activity	17/3790	119/35336	0.232529	3	17	1	Capana01g001221, Capana02g000489, Capana02g000541, Capana02g002621, Capana02g002781, Capana02g002784, Capana04g002221, Capana05g001523, Capana05g001871, Capana06g000602, Capana06g000742, Capana06g001835, Capana07g002419, Capana08g002624, Capana10g000062, Capana10g001347, Capana10g002257
GO:0015103	MF	e	inorganic anion transmembrane transporter activity	13/3790	90/35336	0.234325	5	13	1	Capana00g000099, Capana00g000183, Capana00g004138, Capana01g000453, Capana02g003570, Capana03g000352, Capana03g003794, Capana04g000273, Capana04g001130, Capana05g000932, Capana07g000915, Capana11g001013, Capana11g002371
GO:0016651	MF	e	oxidoreductase activity, acting on NAD(P)H	14/3790	97/35336	0.247619	3	14	1	Capana00g001333, Capana00g004977, Capana01g004130, Capana03g000198, Capana03g003169, Capana03g004582, Capana04g001471, Capana05g001874, Capana05g001875, Capana06g000358, Capana06g002518, Capana11g000474, Capana12g002063, Capana12g002455
GO:0004527	MF	e	exonuclease activity	11/3790	72/35336	0.248167	5	11	1	Capana01g003671, Capana01g003672, Capana01g003673, Capana01g003674, Capana02g002389, Capana06g001240, Capana09g001816, Capana09g002375, Capana11g000531, Capana12g002064, Capana12g002065
GO:0008170	MF	e	N-methyltransferase activity	11/3790	72/35336	0.248167	5	11	1	Capana00g005055, Capana01g000705, Capana01g001692, Capana01g003606, Capana02g003067, Capana02g003070, Capana03g002753, Capana05g001271, Capana05g001272, Capana10g000993, Capana12g001144
GO:0008757	MF	e	S-adenosylmethionine-dependent methyltransferase activity	18/3790	128/35336	0.249828	5	18	1	Capana00g000250, Capana00g005055, Capana01g000705, Capana01g001692, Capana01g003606, Capana02g003067, Capana02g003070, Capana03g000633, Capana03g002753, Capana04g000354, Capana05g001271, Capana05g001272, Capana07g001154, Capana09g002228, Capana10g000993, Capana11g001877, Capana11g001921, Capana12g001144
GO:0008192	MF	e	RNA guanylyltransferase activity	2/3790	9/35336	0.250319	6	2	1	Capana07g000485, Capana12g001845
GO:0008519	MF	e	ammonium transmembrane transporter activity	2/3790	9/35336	0.250319	6	2	1	Capana04g002060, Capana04g002376
GO:0031683	MF	e	G-protein beta/gamma-subunit complex binding	2/3790	9/35336	0.250319	3	2	1	Capana01g004257, Capana01g004258
GO:0033926	MF	e	glycopeptide alpha-N-acetylgalactosaminidase activity	2/3790	9/35336	0.250319	5	2	1	Capana04g000213, Capana05g002151
GO:0016872	MF	e	intramolecular lyase activity	2/3790	9/35336	0.250319	3	2	1	Capana00g002736, Capana12g002417
GO:0008509	MF	e	anion transmembrane transporter activity	14/3790	100/35336	0.260379	4	14	1	Capana00g000099, Capana00g000183, Capana00g004138, Capana01g000453, Capana02g003570, Capana03g000352, Capana03g003794, Capana04g000273, Capana04g001130, Capana05g000932, Capana07g000915, Capana11g001013, Capana11g002371, Capana12g002781
GO:0008408	MF	e	3'-5' exonuclease activity	8/3790	52/35336	0.261632	6	8	1	Capana01g003671, Capana01g003672, Capana01g003673, Capana01g003674, Capana02g002389, Capana06g001240, Capana09g001816, Capana09g002375
GO:0005267	MF	e	potassium channel activity	4/3790	20/35336	0.26341	8	4	1	Capana02g001485, Capana02g003480, Capana05g001704, Capana06g001814
GO:0019900	MF	e	kinase binding	4/3790	20/35336	0.26341	4	4	1	Capana01g000453, Capana01g003402, Capana03g002801, Capana07g001519
GO:0015276	MF	e	ligand-gated ion channel activity	6/3790	35/35336	0.264928	7	6	1	Capana00g001993, Capana00g004923, Capana04g000544, Capana04g000545, Capana04g000547, Capana09g000271
GO:0022834	MF	e	ligand-gated channel activity	6/3790	35/35336	0.264928	6	6	1	Capana00g001993, Capana00g004923, Capana04g000544, Capana04g000545, Capana04g000547, Capana09g000271
GO:0016866	MF	e	intramolecular transferase activity	12/3790	82/35336	0.279969	3	12	1	Capana00g001306, Capana00g004104, Capana01g003777, Capana03g001459, Capana06g001004, Capana07g000601, Capana08g001605, Capana09g000404, Capana09g000408, Capana09g000648, Capana11g001013, Capana11g001143
GO:0016614	MF	e	oxidoreductase activity, acting on CH-OH group of donors	24/3790	183/35336	0.281499	3	24	1	Capana00g002881, Capana00g004337, Capana01g000349, Capana01g001843, Capana01g004227, Capana02g000537, Capana03g000176, Capana03g000284, Capana03g001350, Capana03g003542, Capana03g004410, Capana05g002079, Capana06g001231, Capana06g001805, Capana07g000703, Capana07g001271, Capana08g002141, Capana08g002743, Capana08g002744, Capana09g000614, Capana09g000624, Capana09g001800, Capana11g001585, Capana12…
GO:0016744	MF	e	transketolase or transaldolase activity	4/3790	22/35336	0.287186	3	4	1	Capana00g003194, Capana05g001049, Capana05g001051, Capana12g002714
GO:0004427	MF	e	inorganic diphosphatase activity	4/3790	22/35336	0.287186	6	4	1	Capana00g004648, Capana01g004494, Capana02g002760, Capana08g001604
GO:0051287	MF	e	NAD binding	16/3790	115/35336	0.288197	5	16	1	Capana02g002039, Capana03g000284, Capana03g001130, Capana03g001350, Capana03g003542, Capana04g000059, Capana05g000599, Capana05g001523, Capana06g001572, Capana07g000319, Capana07g001271, Capana08g002743, Capana08g002744, Capana09g000614, Capana09g001800, Capana12g000555
GO:0004363	MF	e	glutathione synthase activity	1/3790	3/35336	0.288498	5	1	1	Capana05g001347
GO:0004588	MF	e	orotate phosphoribosyltransferase activity	1/3790	3/35336	0.288498	5	1	1	Capana06g000602
GO:0008897	MF	e	holo-[acyl-carrier-protein] synthase activity	1/3790	3/35336	0.288498	5	1	1	Capana09g002429
GO:0004066	MF	e	asparagine synthase (glutamine-hydrolyzing) activity	1/3790	3/35336	0.288498	5	1	1	Capana06g002516
GO:0019781	MF	e	NEDD8 activating enzyme activity	1/3790	3/35336	0.288498	5	1	1	Capana11g000604
GO:0080043	MF	e	quercetin 3-O-glucosyltransferase activity	1/3790	3/35336	0.288498	7	1	1	Capana12g000375
GO:0047617	MF	e	acyl-CoA hydrolase activity	1/3790	3/35336	0.288498	6	1	1	Capana08g000910
GO:0016731	MF	e	oxidoreductase activity, acting on iron-sulfur proteins as donors, NAD or NADP as acceptor	1/3790	3/35336	0.288498	4	1	1	Capana02g002577
GO:0009011	MF	e	starch synthase activity	1/3790	3/35336	0.288498	6	1	1	Capana00g002792
GO:0005381	MF	e	iron ion transmembrane transporter activity	1/3790	3/35336	0.288498	8	1	1	Capana10g001281
GO:0008444	MF	e	CDP-diacylglycerol-glycerol-3-phosphate 3-phosphatidyltransferase activity	1/3790	3/35336	0.288498	6	1	1	Capana12g001479
GO:0004590	MF	e	orotidine-5'-phosphate decarboxylase activity	1/3790	3/35336	0.288498	5	1	1	Capana06g000602
GO:0016894	MF	e	endonuclease activity, active with either ribo- or deoxyribonucleic acids and producing 3'-phosphomonoesters	1/3790	3/35336	0.288498	6	1	1	Capana06g000295
GO:0004820	MF	e	glycine-tRNA ligase activity	1/3790	3/35336	0.288498	6	1	1	Capana01g003521
GO:0004048	MF	e	anthranilate phosphoribosyltransferase activity	1/3790	3/35336	0.288498	5	1	1	Capana01g003934
GO:0004455	MF	e	ketol-acid reductoisomerase activity	1/3790	3/35336	0.288498	5	1	1	Capana09g000624
GO:0004791	MF	e	thioredoxin-disulfide reductase activity	1/3790	3/35336	0.288498	7	1	1	Capana10g002214
GO:0042171	MF	e	lysophosphatidic acid acyltransferase activity	1/3790	3/35336	0.288498	6	1	1	Capana00g004188
GO:0004514	MF	e	nicotinate-nucleotide diphosphorylase (carboxylating) activity	1/3790	3/35336	0.288498	5	1	1	Capana04g002274
GO:0004853	MF	e	uroporphyrinogen decarboxylase activity	1/3790	3/35336	0.288498	5	1	1	Capana06g000742
GO:0003839	MF	e	gamma-glutamylcyclotransferase activity	1/3790	3/35336	0.288498	5	1	1	Capana01g004097
GO:0004665	MF	e	prephenate dehydrogenase (NADP+) activity	1/3790	3/35336	0.288498	5	1	1	Capana06g002315
GO:0004127	MF	e	cytidylate kinase activity	1/3790	3/35336	0.288498	7	1	1	Capana01g000752
GO:0071617	MF	e	lysophospholipid acyltransferase activity	1/3790	3/35336	0.288498	5	1	1	Capana00g004188
GO:0044183	MF	e	protein folding chaperone	1/3790	3/35336	0.288498	1	1	1	Capana03g000950
GO:0120013	MF	e	lipid transfer activity	1/3790	3/35336	0.288498	3	1	1	Capana04g001455
GO:0018423	MF	e	protein C-terminal leucine carboxyl O-methyltransferase activity	1/3790	3/35336	0.288498	9	1	1	Capana04g000354
GO:0004529	MF	e	exodeoxyribonuclease activity	1/3790	3/35336	0.288498	6	1	1	Capana11g000531
GO:0008977	MF	e	prephenate dehydrogenase (NAD+) activity	1/3790	3/35336	0.288498	5	1	1	Capana06g002315
GO:0016895	MF	e	exodeoxyribonuclease activity, producing 5'-phosphomonoesters	1/3790	3/35336	0.288498	7	1	1	Capana11g000531
GO:0080044	MF	e	quercetin 7-O-glucosyltransferase activity	1/3790	3/35336	0.288498	7	1	1	Capana12g000375
GO:0004806	MF	e	triglyceride lipase activity	1/3790	3/35336	0.288498	5	1	1	Capana10g002261
GO:0047150	MF	e	betaine-homocysteine S-methyltransferase activity	1/3790	3/35336	0.288498	6	1	1	Capana03g003782
GO:0035312	MF	e	5'-3' exodeoxyribonuclease activity	1/3790	3/35336	0.288498	8	1	1	Capana11g000531
GO:0016165	MF	e	linoleate 13S-lipoxygenase activity	1/3790	3/35336	0.288498	5	1	1	Capana01g001578
GO:0004807	MF	e	triose-phosphate isomerase activity	1/3790	3/35336	0.288498	5	1	1	Capana06g002716
GO:0004839	MF	e	ubiquitin activating enzyme activity	1/3790	3/35336	0.288498	5	1	1	Capana06g001009
GO:0016688	MF	e	L-ascorbate peroxidase activity	1/3790	3/35336	0.288498	5	1	1	Capana06g002525
GO:0004733	MF	e	pyridoxamine-phosphate oxidase activity	1/3790	3/35336	0.288498	5	1	1	Capana03g001025
GO:0004575	MF	e	sucrose alpha-glucosidase activity	1/3790	3/35336	0.288498	7	1	1	Capana03g002552
GO:0008176	MF	e	tRNA (guanine-N7-)-methyltransferase activity	1/3790	3/35336	0.288498	8	1	1	Capana09g002228
GO:0004356	MF	e	glutamate-ammonia ligase activity	2/3790	10/35336	0.292098	6	2	1	Capana01g003049, Capana10g001883
GO:0016880	MF	e	acid-ammonia (or amide) ligase activity	2/3790	10/35336	0.292098	4	2	1	Capana01g003049, Capana10g001883
GO:0016211	MF	e	ammonia ligase activity	2/3790	10/35336	0.292098	5	2	1	Capana01g003049, Capana10g001883
GO:0070568	MF	e	guanylyltransferase activity	2/3790	10/35336	0.292098	5	2	1	Capana07g000485, Capana12g001845
GO:0008725	MF	e	DNA-3-methyladenine glycosylase activity	2/3790	10/35336	0.292098	8	2	1	Capana07g001352, Capana11g001418
GO:0005452	MF	e	inorganic anion exchanger activity	2/3790	10/35336	0.292098	6	2	1	Capana03g000352, Capana11g001013
GO:0043733	MF	e	DNA-3-methylbase glycosylase activity	2/3790	10/35336	0.292098	7	2	1	Capana07g001352, Capana11g001418
GO:0000339	MF	e	RNA cap binding	2/3790	10/35336	0.292098	5	2	1	Capana10g000484, Capana10g000485
GO:0008553	MF	e	P-type proton-exporting transporter activity	2/3790	10/35336	0.292098	8	2	1	Capana04g001600, Capana07g000268
GO:0022843	MF	e	voltage-gated cation channel activity	4/3790	23/35336	0.301957	8	4	1	Capana02g001485, Capana02g003480, Capana05g001704, Capana06g001814
GO:0015662	MF	e	P-type ion transporter activity	6/3790	39/35336	0.304038	7	6	1	Capana00g001022, Capana03g004627, Capana04g001600, Capana04g002161, Capana04g002162, Capana07g000268
GO:0140358	MF	e	P-type transmembrane transporter activity	6/3790	39/35336	0.304038	6	6	1	Capana00g001022, Capana03g004627, Capana04g001600, Capana04g002161, Capana04g002162, Capana07g000268
GO:0140640	MF	e	catalytic activity, acting on a nucleic acid	121/3790	1034/35336	0.307507	2	121	1	Capana00g000083, Capana00g000300, Capana00g000790, Capana00g001009, Capana00g001010, Capana00g001053, Capana00g002769, Capana00g003514, Capana00g003672, Capana00g003686, Capana00g004104, Capana00g004426, Capana01g000343, Capana01g000345, Capana01g000346, Capana01g000878, Capana01g001023, Capana01g001185, Capana01g001221, Capana01g001397, Capana01g001779, Capana01g002566, Capana01g002593, Capana01…
GO:0005506	MF	e	iron ion binding	79/3790	661/35336	0.309698	6	79	1	Capana00g000447, Capana00g001027, Capana00g001211, Capana00g001488, Capana00g001637, Capana00g002089, Capana00g003804, Capana00g003998, Capana00g004245, Capana00g004483, Capana01g000485, Capana01g000487, Capana01g000984, Capana01g001317, Capana01g001670, Capana01g001865, Capana01g003214, Capana01g003374, Capana01g003420, Capana01g003924, Capana02g000940, Capana02g001513, Capana02g001809, Capana02…
GO:0022890	MF	e	inorganic cation transmembrane transporter activity	54/3790	443/35336	0.314946	5	54	1	Capana00g000237, Capana00g000247, Capana00g000414, Capana00g000477, Capana00g001022, Capana00g001334, Capana00g001351, Capana00g001534, Capana00g002017, Capana00g002956, Capana00g003201, Capana00g004071, Capana00g004648, Capana01g001874, Capana01g002003, Capana01g002732, Capana01g003218, Capana02g001485, Capana02g002193, Capana02g002840, Capana02g002841, Capana02g003480, Capana03g002089, Capana03…
GO:0005244	MF	e	voltage-gated ion channel activity	10/3790	68/35336	0.322297	7	10	1	Capana00g004138, Capana01g000453, Capana02g001485, Capana02g003480, Capana02g003570, Capana04g000273, Capana05g000932, Capana05g001704, Capana06g001814, Capana07g000915
GO:0022832	MF	e	voltage-gated channel activity	10/3790	68/35336	0.322297	6	10	1	Capana00g004138, Capana01g000453, Capana02g001485, Capana02g003480, Capana02g003570, Capana04g000273, Capana05g000932, Capana05g001704, Capana06g001814, Capana07g000915
GO:0003735	MF	e	structural constituent of ribosome	57/3790	469/35336	0.328233	2	57	1	Capana00g000438, Capana00g001132, Capana00g001263, Capana00g001534, Capana00g002088, Capana00g002117, Capana00g002342, Capana00g002852, Capana00g003464, Capana00g003678, Capana00g003977, Capana01g000017, Capana01g000104, Capana01g000694, Capana01g001780, Capana01g002237, Capana01g002238, Capana01g002594, Capana01g002678, Capana01g003216, Capana02g000904, Capana02g001425, Capana02g001928, Capana02…
GO:0016741	MF	e	transferase activity, transferring one-carbon groups	66/3790	552/35336	0.332223	3	66	1	Capana00g000250, Capana00g005055, Capana01g000705, Capana01g001692, Capana01g002566, Capana01g002707, Capana01g002965, Capana01g003064, Capana01g003606, Capana01g003955, Capana02g000608, Capana02g002219, Capana02g002595, Capana02g002854, Capana02g002887, Capana02g003067, Capana02g003070, Capana03g000146, Capana03g000633, Capana03g001641, Capana03g002402, Capana03g002561, Capana03g002753, Capana03…
GO:0004017	MF	e	adenylate kinase activity	2/3790	11/35336	0.333541	7	2	1	Capana09g000061, Capana11g001398
GO:0003905	MF	e	alkylbase DNA N-glycosylase activity	2/3790	11/35336	0.333541	6	2	1	Capana07g001352, Capana11g001418
GO:0003978	MF	e	UDP-glucose 4-epimerase activity	2/3790	11/35336	0.333541	5	2	1	Capana00g003378, Capana01g000276
GO:0003950	MF	e	NAD+ ADP-ribosyltransferase activity	2/3790	11/35336	0.333541	5	2	1	Capana03g000961, Capana06g001503
GO:0016411	MF	e	acylglycerol O-acyltransferase activity	4/3790	25/35336	0.335998	6	4	1	Capana00g004188, Capana03g002035, Capana07g001741, Capana08g001097
GO:0009982	MF	e	pseudouridine synthase activity	4/3790	25/35336	0.335998	4	4	1	Capana00g004104, Capana01g003777, Capana08g001605, Capana11g001013
GO:0016410	MF	e	N-acyltransferase activity	7/3790	49/35336	0.360896	5	7	1	Capana00g004648, Capana01g001955, Capana04g000316, Capana04g000317, Capana06g000918, Capana06g000919, Capana08g002039
GO:0048487	MF	e	beta-tubulin binding	1/3790	4/35336	0.364817	5	1	1	Capana03g003232
GO:0000774	MF	e	adenyl-nucleotide exchange factor activity	1/3790	4/35336	0.364817	7	1	1	Capana06g000936
GO:0004070	MF	e	aspartate carbamoyltransferase activity	1/3790	4/35336	0.364817	5	1	1	Capana10g002059
GO:0008373	MF	e	sialyltransferase activity	1/3790	4/35336	0.364817	4	1	1	Capana02g000574
GO:0010309	MF	e	acireductone dioxygenase [iron(II)-requiring] activity	1/3790	4/35336	0.364817	5	1	1	Capana03g003820
GO:0008169	MF	e	C-methyltransferase activity	1/3790	4/35336	0.364817	5	1	1	Capana03g003167
GO:0004019	MF	e	adenylosuccinate synthase activity	1/3790	4/35336	0.364817	4	1	1	Capana02g002667
GO:0004316	MF	e	3-oxoacyl-[acyl-carrier-protein] reductase (NADPH) activity	1/3790	4/35336	0.364817	6	1	1	Capana03g001350
GO:0060590	MF	e	ATPase regulator activity	1/3790	4/35336	0.364817	2	1	1	Capana06g000936
GO:0005044	MF	e	scavenger receptor activity	1/3790	4/35336	0.364817	2	1	1	Capana08g001274
GO:0090599	MF	e	alpha-glucosidase activity	1/3790	4/35336	0.364817	6	1	1	Capana03g002552
GO:0004412	MF	e	homoserine dehydrogenase activity	1/3790	4/35336	0.364817	5	1	1	Capana11g001585
GO:0003994	MF	e	aconitate hydratase activity	1/3790	4/35336	0.364817	5	1	1	Capana00g004197
GO:0005337	MF	e	nucleoside transmembrane transporter activity	1/3790	4/35336	0.364817	4	1	1	Capana10g000564
GO:0047134	MF	e	protein-disulfide reductase (NAD(P)) activity	1/3790	4/35336	0.364817	6	1	1	Capana10g002214
GO:0038024	MF	e	cargo receptor activity	1/3790	4/35336	0.364817	1	1	1	Capana08g001274
GO:0032266	MF	e	phosphatidylinositol-3-phosphate binding	1/3790	4/35336	0.364817	6	1	1	Capana08g001192
GO:0004617	MF	e	phosphoglycerate dehydrogenase activity	1/3790	4/35336	0.364817	5	1	1	Capana09g001800
GO:0016812	MF	e	hydrolase activity, acting on carbon-nitrogen (but not peptide) bonds, in cyclic amides	1/3790	4/35336	0.364817	4	1	1	Capana02g001966
GO:0004161	MF	e	dimethylallyltranstransferase activity	1/3790	4/35336	0.364817	5	1	1	Capana04g000412
GO:0070063	MF	e	RNA polymerase binding	1/3790	4/35336	0.364817	4	1	1	Capana05g002174
GO:0042162	MF	e	telomeric DNA binding	1/3790	4/35336	0.364817	6	1	1	Capana01g001397
GO:0017176	MF	e	phosphatidylinositol N-acetylglucosaminyltransferase activity	1/3790	4/35336	0.364817	6	1	1	Capana01g000076
GO:0010011	MF	e	auxin binding	1/3790	4/35336	0.364817	3	1	1	Capana09g001066
GO:0016412	MF	e	serine O-acyltransferase activity	1/3790	4/35336	0.364817	6	1	1	Capana09g000219
GO:0003880	MF	e	protein C-terminal carboxyl O-methyltransferase activity	1/3790	4/35336	0.364817	8	1	1	Capana04g000354
GO:0016530	MF	e	metallochaperone activity	1/3790	4/35336	0.364817	2	1	1	Capana03g002064
GO:0009001	MF	e	serine O-acetyltransferase activity	1/3790	4/35336	0.364817	7	1	1	Capana09g000219
GO:0004359	MF	e	glutaminase activity	1/3790	4/35336	0.364817	5	1	1	Capana06g000494
GO:0045550	MF	e	geranylgeranyl reductase activity	1/3790	4/35336	0.364817	3	1	1	Capana03g000791
GO:0004373	MF	e	glycogen (starch) synthase activity	1/3790	4/35336	0.364817	7	1	1	Capana00g002792
GO:0003825	MF	e	alpha,alpha-trehalose-phosphate synthase (UDP-forming) activity	1/3790	4/35336	0.364817	7	1	1	Capana05g001390
GO:0004794	MF	e	L-threonine ammonia-lyase activity	1/3790	4/35336	0.364817	5	1	1	Capana09g002305
GO:0004642	MF	e	phosphoribosylformylglycinamidine synthase activity	1/3790	4/35336	0.364817	5	1	1	Capana08g002254
GO:0046857	MF	e	oxidoreductase activity, acting on other nitrogenous compounds as donors, with NAD or NADP as acceptor	1/3790	4/35336	0.364817	4	1	1	Capana04g001808
GO:0004549	MF	e	tRNA-specific ribonuclease activity	1/3790	4/35336	0.364817	6	1	1	Capana06g000295
GO:0016407	MF	e	acetyltransferase activity	8/3790	54/35336	0.373497	5	8	1	Capana00g004648, Capana01g001955, Capana04g000316, Capana04g000317, Capana06g000918, Capana06g000919, Capana08g002039, Capana09g000219
GO:0140299	MF	e	small molecule sensor activity	5/3790	33/35336	0.393981	1	5	1	Capana03g004531, Capana03g004532, Capana05g002434, Capana06g002186, Capana08g001602
GO:0000155	MF	e	phosphorelay sensor kinase activity	5/3790	33/35336	0.393981	7	5	1	Capana03g004531, Capana03g004532, Capana05g002434, Capana06g002186, Capana08g001602
GO:0016775	MF	e	phosphotransferase activity, nitrogenous group as acceptor	5/3790	34/35336	0.405563	4	5	1	Capana03g004531, Capana03g004532, Capana05g002434, Capana06g002186, Capana08g001602
GO:0004673	MF	e	protein histidine kinase activity	5/3790	34/35336	0.405563	6	5	1	Capana03g004531, Capana03g004532, Capana05g002434, Capana06g002186, Capana08g001602
GO:0016840	MF	e	carbon-nitrogen lyase activity	5/3790	34/35336	0.405563	3	5	1	Capana01g004097, Capana03g003177, Capana04g000254, Capana06g000659, Capana09g002305
GO:0030976	MF	e	thiamine pyrophosphate binding	3/3790	17/35336	0.417798	4	3	1	Capana05g001049, Capana05g001051, Capana10g001347
GO:0050997	MF	e	quaternary ammonium group binding	3/3790	17/35336	0.417798	2	3	1	Capana05g001049, Capana05g001051, Capana10g001347
GO:0005254	MF	e	chloride channel activity	3/3790	17/35336	0.417798	7	3	1	Capana00g004138, Capana05g000932, Capana07g000915
GO:0005247	MF	e	voltage-gated chloride channel activity	3/3790	17/35336	0.417798	9	3	1	Capana00g004138, Capana05g000932, Capana07g000915
GO:0002161	MF	e	aminoacyl-tRNA editing activity	3/3790	17/35336	0.417798	5	3	1	Capana01g004402, Capana03g003139, Capana10g000386
GO:0015923	MF	e	mannosidase activity	3/3790	18/35336	0.432816	5	3	1	Capana02g002564, Capana06g002546, Capana12g002066
GO:0031625	MF	e	ubiquitin protein ligase binding	3/3790	18/35336	0.432816	5	3	1	Capana06g003065, Capana08g000209, Capana11g002239
GO:0044389	MF	e	ubiquitin-like protein ligase binding	3/3790	18/35336	0.432816	4	3	1	Capana06g003065, Capana08g000209, Capana11g002239
GO:0016868	MF	e	intramolecular transferase activity, phosphotransferases	3/3790	18/35336	0.432816	4	3	1	Capana00g001306, Capana09g000648, Capana11g001143
GO:0016802	MF	e	trialkylsulfonium hydrolase activity	1/3790	5/35336	0.432952	4	1	1	Capana06g001572
GO:0004134	MF	e	4-alpha-glucanotransferase activity	1/3790	5/35336	0.432952	5	1	1	Capana02g000480
GO:1901981	MF	e	phosphatidylinositol phosphate binding	1/3790	5/35336	0.432952	5	1	1	Capana08g001192
GO:0005262	MF	e	calcium channel activity	1/3790	5/35336	0.432952	8	1	1	Capana02g003480
GO:0052692	MF	e	raffinose alpha-galactosidase activity	1/3790	5/35336	0.432952	7	1	1	Capana03g002812
GO:0004557	MF	e	alpha-galactosidase activity	1/3790	5/35336	0.432952	6	1	1	Capana03g002812
GO:0003958	MF	e	NADPH-hemoprotein reductase activity	1/3790	5/35336	0.432952	5	1	1	Capana04g001471
GO:0004044	MF	e	amidophosphoribosyltransferase activity	1/3790	5/35336	0.432952	5	1	1	Capana07g000556
GO:0004488	MF	e	methylenetetrahydrofolate dehydrogenase (NADP+) activity	1/3790	5/35336	0.432952	6	1	1	Capana01g003054
GO:0003727	MF	e	single-stranded RNA binding	1/3790	5/35336	0.432952	5	1	1	Capana09g001445
GO:0004506	MF	e	squalene monooxygenase activity	1/3790	5/35336	0.432952	5	1	1	Capana12g000817
GO:0017069	MF	e	snRNA binding	1/3790	5/35336	0.432952	5	1	1	Capana10g002333
GO:0004864	MF	e	protein phosphatase inhibitor activity	1/3790	5/35336	0.432952	5	1	1	Capana03g004450
GO:0016801	MF	e	hydrolase activity, acting on ether bonds	1/3790	5/35336	0.432952	3	1	1	Capana06g001572
GO:0008113	MF	e	peptide-methionine (S)-S-oxide reductase activity	1/3790	5/35336	0.432952	5	1	1	Capana03g002682
GO:0103025	MF	e	alpha-amylase activity (releasing maltohexaose)	1/3790	5/35336	0.432952	5	1	1	Capana11g001624
GO:0004564	MF	e	beta-fructofuranosidase activity	1/3790	5/35336	0.432952	5	1	1	Capana03g002552
GO:0010340	MF	e	carboxyl-O-methyltransferase activity	1/3790	5/35336	0.432952	6	1	1	Capana04g000354
GO:0016661	MF	e	oxidoreductase activity, acting on other nitrogenous compounds as donors	1/3790	5/35336	0.432952	3	1	1	Capana04g001808
GO:0051998	MF	e	protein carboxyl O-methyltransferase activity	1/3790	5/35336	0.432952	7	1	1	Capana04g000354
GO:0003995	MF	e	acyl-CoA dehydrogenase activity	1/3790	5/35336	0.432952	4	1	1	Capana11g000106
GO:0004486	MF	e	methylenetetrahydrofolate dehydrogenase [NAD(P)+] activity	1/3790	5/35336	0.432952	5	1	1	Capana01g003054
GO:0036002	MF	e	pre-mRNA binding	1/3790	5/35336	0.432952	5	1	1	Capana10g002333
GO:0017169	MF	e	CDP-alcohol phosphatidyltransferase activity	1/3790	5/35336	0.432952	5	1	1	Capana12g001479
GO:0015930	MF	e	glutamate synthase activity	1/3790	5/35336	0.432952	4	1	1	Capana00g005037
GO:0019212	MF	e	phosphatase inhibitor activity	1/3790	5/35336	0.432952	4	1	1	Capana03g004450
GO:0004013	MF	e	adenosylhomocysteinase activity	1/3790	5/35336	0.432952	5	1	1	Capana06g001572
GO:0016810	MF	e	hydrolase activity, acting on carbon-nitrogen (but not peptide) bonds	14/3790	109/35336	0.439092	3	14	1	Capana00g001534, Capana01g001376, Capana01g001821, Capana01g003570, Capana02g001966, Capana02g002038, Capana03g001129, Capana05g000493, Capana05g001661, Capana06g000494, Capana06g001647, Capana08g001323, Capana08g002156, Capana11g000345
GO:0008168	MF	e	methyltransferase activity	63/3790	537/35336	0.43951	4	63	1	Capana00g000250, Capana00g005055, Capana01g000705, Capana01g001692, Capana01g002566, Capana01g002707, Capana01g002965, Capana01g003064, Capana01g003606, Capana01g003955, Capana02g000608, Capana02g002219, Capana02g002595, Capana02g002887, Capana02g003067, Capana02g003070, Capana03g000146, Capana03g000633, Capana03g001641, Capana03g002402, Capana03g002561, Capana03g002753, Capana03g002867, Capana03…
GO:0008137	MF	e	NADH dehydrogenase (ubiquinone) activity	6/3790	41/35336	0.442849	7	6	1	Capana00g001333, Capana01g004130, Capana03g000198, Capana03g003169, Capana05g001874, Capana05g001875
GO:0008324	MF	e	cation transmembrane transporter activity	55/3790	468/35336	0.452352	4	55	1	Capana00g000237, Capana00g000247, Capana00g000414, Capana00g000477, Capana00g001022, Capana00g001334, Capana00g001351, Capana00g001534, Capana00g002017, Capana00g002956, Capana00g003201, Capana00g004071, Capana00g004648, Capana01g001874, Capana01g002003, Capana01g002732, Capana01g003218, Capana02g001485, Capana02g002193, Capana02g002840, Capana02g002841, Capana02g003480, Capana03g002089, Capana03…
GO:0061135	MF	e	endopeptidase regulator activity	10/3790	76/35336	0.458038	4	10	1	Capana01g004270, Capana02g001130, Capana03g001419, Capana03g001421, Capana03g001469, Capana03g001471, Capana03g001488, Capana03g001703, Capana04g001435, Capana10g002167
GO:0030414	MF	e	peptidase inhibitor activity	10/3790	76/35336	0.458038	4	10	1	Capana01g004270, Capana02g001130, Capana03g001419, Capana03g001421, Capana03g001469, Capana03g001471, Capana03g001488, Capana03g001703, Capana04g001435, Capana10g002167
GO:0004866	MF	e	endopeptidase inhibitor activity	10/3790	76/35336	0.458038	5	10	1	Capana01g004270, Capana02g001130, Capana03g001419, Capana03g001421, Capana03g001469, Capana03g001471, Capana03g001488, Capana03g001703, Capana04g001435, Capana10g002167
GO:0016860	MF	e	intramolecular oxidoreductase activity	6/3790	43/35336	0.458055	3	6	1	Capana02g001342, Capana03g004053, Capana05g000293, Capana05g001308, Capana06g002716, Capana08g001259
GO:0061134	MF	e	peptidase regulator activity	10/3790	77/35336	0.463465	3	10	1	Capana01g004270, Capana02g001130, Capana03g001419, Capana03g001421, Capana03g001469, Capana03g001471, Capana03g001488, Capana03g001703, Capana04g001435, Capana10g002167
GO:0043167	MF	e	ion binding	943/3790	8623/35336	0.471244	2	943	1	Capana00g000083, Capana00g000105, Capana00g000202, Capana00g000219, Capana00g000237, Capana00g000247, Capana00g000250, Capana00g000294, Capana00g000300, Capana00g000414, Capana00g000447, Capana00g000452, Capana00g000477, Capana00g000740, Capana00g000790, Capana00g000934, Capana00g000953, Capana00g001009, Capana00g001010, Capana00g001022, Capana00g001027, Capana00g001089, Capana00g001094, Capana00…
GO:0038023	MF	e	signaling receptor activity	11/3790	82/35336	0.471996	2	11	1	Capana00g001993, Capana00g004923, Capana03g004450, Capana03g004531, Capana03g004532, Capana04g000544, Capana04g000545, Capana04g000547, Capana05g002434, Capana06g002186, Capana09g000271
GO:0050661	MF	e	NADP binding	11/3790	83/35336	0.47481	5	11	1	Capana01g001843, Capana04g000059, Capana04g000804, Capana04g001471, Capana05g000599, Capana05g001523, Capana07g000319, Capana08g002820, Capana08g002821, Capana11g001585, Capana12g000555
GO:0060089	MF	e	molecular transducer activity	11/3790	83/35336	0.47481	1	11	1	Capana00g001993, Capana00g004923, Capana03g004450, Capana03g004531, Capana03g004532, Capana04g000544, Capana04g000545, Capana04g000547, Capana05g002434, Capana06g002186, Capana09g000271
GO:0008308	MF	e	voltage-gated anion channel activity	6/3790	45/35336	0.476958	8	6	1	Capana00g004138, Capana01g000453, Capana02g003570, Capana04g000273, Capana05g000932, Capana07g000915
GO:0005253	MF	e	anion channel activity	6/3790	45/35336	0.476958	6	6	1	Capana00g004138, Capana01g000453, Capana02g003570, Capana04g000273, Capana05g000932, Capana07g000915
GO:0016757	MF	e	glycosyltransferase activity	89/3790	776/35336	0.481782	3	89	1	Capana00g000656, Capana00g000790, Capana00g002071, Capana00g002702, Capana00g002792, Capana00g003486, Capana00g003680, Capana00g003681, Capana00g004278, Capana00g004281, Capana00g004282, Capana01g000076, Capana01g000526, Capana01g000601, Capana01g001956, Capana01g002820, Capana01g002824, Capana01g003313, Capana01g003934, Capana01g004389, Capana01g004483, Capana02g000480, Capana02g000574, Capana02…
GO:0061733	MF	e	peptide-lysine-N-acetyltransferase activity	3/3790	21/35336	0.487224	8	3	1	Capana06g000918, Capana06g000919, Capana08g002039
GO:0034212	MF	e	peptide N-acetyltransferase activity	3/3790	21/35336	0.487224	7	3	1	Capana06g000918, Capana06g000919, Capana08g002039
GO:0004402	MF	e	histone acetyltransferase activity	3/3790	21/35336	0.487224	9	3	1	Capana06g000918, Capana06g000919, Capana08g002039
GO:0016780	MF	e	phosphotransferase activity, for other substituted phosphate groups	3/3790	21/35336	0.487224	4	3	1	Capana09g002429, Capana10g000595, Capana12g001479
GO:0140359	MF	e	ABC-type transporter activity	1/3790	6/35336	0.49378	6	1	1	Capana06g002473
GO:0106029	MF	e	tRNA pseudouridine synthase activity	1/3790	6/35336	0.49378	5	1	1	Capana00g004104
GO:0016423	MF	e	tRNA (guanine) methyltransferase activity	1/3790	6/35336	0.49378	7	1	1	Capana09g002228
GO:0008097	MF	e	5S rRNA binding	1/3790	6/35336	0.49378	6	1	1	Capana06g001755
GO:0015924	MF	e	mannosyl-oligosaccharide mannosidase activity	1/3790	6/35336	0.49378	7	1	1	Capana06g002546
GO:0046577	MF	e	long-chain-alcohol oxidase activity	1/3790	6/35336	0.49378	5	1	1	Capana01g004227
GO:0016712	MF	e	oxidoreductase activity, acting on paired donors, with incorporation or reduction of molecular oxygen, reduced flavin or flavoprotein as one donor, and incorporation of one atom of oxygen	1/3790	6/35336	0.49378	4	1	1	Capana03g003874
GO:0004072	MF	e	aspartate kinase activity	1/3790	6/35336	0.49378	6	1	1	Capana11g001585
GO:0032977	MF	e	membrane insertase activity	1/3790	6/35336	0.49378	3	1	1	Capana11g000817
GO:0004556	MF	e	alpha-amylase activity	1/3790	6/35336	0.49378	6	1	1	Capana11g001624
GO:0004571	MF	e	mannosyl-oligosaccharide 1,2-alpha-mannosidase activity	1/3790	6/35336	0.49378	8	1	1	Capana06g002546
GO:0008318	MF	e	protein prenyltransferase activity	1/3790	6/35336	0.49378	5	1	1	Capana12g001454
GO:0004042	MF	e	acetyl-CoA:L-glutamate N-acetyltransferase activity	1/3790	6/35336	0.49378	7	1	1	Capana01g001955
GO:0004084	MF	e	branched-chain-amino-acid transaminase activity	1/3790	6/35336	0.49378	5	1	1	Capana00g001029
GO:0004176	MF	e	ATP-dependent peptidase activity	1/3790	6/35336	0.49378	4	1	1	Capana02g002314
GO:0140597	MF	e	protein carrier chaperone	1/3790	6/35336	0.49378	2	1	1	Capana11g000817
GO:0008422	MF	e	beta-glucosidase activity	1/3790	6/35336	0.49378	6	1	1	Capana12g002574
GO:0004133	MF	e	glycogen debranching enzyme activity	1/3790	6/35336	0.49378	2	1	1	Capana02g000480
GO:0008289	MF	e	lipid binding	26/3790	213/35336	0.504182	2	26	1	Capana00g002862, Capana01g000013, Capana01g001104, Capana02g001862, Capana03g000275, Capana03g000465, Capana03g001138, Capana03g001457, Capana03g001825, Capana03g002041, Capana03g003092, Capana03g003539, Capana03g004450, Capana04g000557, Capana06g000094, Capana06g000834, Capana06g001609, Capana08g001084, Capana08g001192, Capana09g000357, Capana10g000644, Capana10g001268, Capana10g001664, Capana11…
GO:0046527	MF	e	glucosyltransferase activity	13/3790	104/35336	0.525584	5	13	1	Capana00g002792, Capana01g001956, Capana01g003313, Capana03g004067, Capana03g004113, Capana03g004537, Capana05g000891, Capana05g001390, Capana07g001384, Capana07g002034, Capana08g000187, Capana08g000611, Capana12g000375
GO:0016675	MF	e	oxidoreductase activity, acting on a heme group of donors	4/3790	29/35336	0.545602	3	4	1	Capana00g000477, Capana00g001334, Capana11g002223, Capana12g002196
GO:0004129	MF	e	cytochrome-c oxidase activity	4/3790	29/35336	0.545602	7	4	1	Capana00g000477, Capana00g001334, Capana11g002223, Capana12g002196
GO:0004420	MF	e	hydroxymethylglutaryl-CoA reductase (NADPH) activity	1/3790	7/35336	0.548084	5	1	1	Capana01g001843
GO:0005536	MF	e	glucose binding	1/3790	7/35336	0.548084	4	1	1	Capana05g001356
GO:0008172	MF	e	S-methyltransferase activity	1/3790	7/35336	0.548084	5	1	1	Capana03g003782
GO:0017022	MF	e	myosin binding	1/3790	7/35336	0.548084	4	1	1	Capana06g000983
GO:0004014	MF	e	adenosylmethionine decarboxylase activity	1/3790	7/35336	0.548084	5	1	1	Capana06g001835
GO:0008878	MF	e	glucose-1-phosphate adenylyltransferase activity	1/3790	7/35336	0.548084	6	1	1	Capana01g002934
GO:0016653	MF	e	oxidoreductase activity, acting on NAD(P)H, heme protein as acceptor	1/3790	7/35336	0.548084	4	1	1	Capana04g001471
GO:0030151	MF	e	molybdenum ion binding	1/3790	7/35336	0.548084	6	1	1	Capana02g002354
GO:0016157	MF	e	sucrose synthase activity	1/3790	7/35336	0.548084	7	1	1	Capana03g004067
GO:0008883	MF	e	glutamyl-tRNA reductase activity	1/3790	7/35336	0.548084	5	1	1	Capana04g000804
GO:0005388	MF	e	P-type calcium transporter activity	4/3790	30/35336	0.557007	8	4	1	Capana00g001022, Capana03g004627, Capana04g002161, Capana04g002162
GO:0035091	MF	e	phosphatidylinositol binding	5/3790	36/35336	0.584818	4	5	1	Capana03g000275, Capana03g000465, Capana03g001138, Capana03g002041, Capana08g001192
GO:0016635	MF	e	oxidoreductase activity, acting on the CH-CH group of donors, quinone or related compound as acceptor	1/3790	8/35336	0.596565	4	1	1	Capana08g001314
GO:0017025	MF	e	TBP-class protein binding	1/3790	8/35336	0.596565	5	1	1	Capana01g001690
GO:0004325	MF	e	ferrochelatase activity	1/3790	8/35336	0.596565	3	1	1	Capana06g001887
GO:0004619	MF	e	phosphoglycerate mutase activity	1/3790	8/35336	0.596565	5	1	1	Capana09g000648
GO:0016413	MF	e	O-acetyltransferase activity	1/3790	8/35336	0.596565	6	1	1	Capana09g000219
GO:0022853	MF	e	active ion transmembrane transporter activity	28/3790	237/35336	0.597776	4	28	1	Capana00g000099, Capana00g000183, Capana00g000477, Capana00g001022, Capana00g001334, Capana00g003201, Capana00g004071, Capana00g004648, Capana03g000352, Capana03g002089, Capana03g003794, Capana03g004627, Capana04g001130, Capana04g001600, Capana04g002161, Capana04g002162, Capana06g000322, Capana06g000709, Capana07g000268, Capana08g000124, Capana08g000125, Capana08g001604, Capana09g001983, Capana11…
GO:0015453	MF	e	oxidoreduction-driven active transmembrane transporter activity	11/3790	88/35336	0.602979	5	11	1	Capana00g000477, Capana00g001333, Capana00g001334, Capana01g004130, Capana03g000198, Capana03g002267, Capana03g003169, Capana05g001874, Capana05g001875, Capana11g002223, Capana12g002196
GO:0043565	MF	e	sequence-specific DNA binding	41/3790	353/35336	0.603542	5	41	1	Capana00g001881, Capana00g004275, Capana01g000046, Capana01g000273, Capana01g001104, Capana01g001397, Capana01g003545, Capana02g000407, Capana02g001490, Capana02g001665, Capana02g002318, Capana02g002657, Capana02g003134, Capana02g003339, Capana03g000672, Capana03g001463, Capana03g002354, Capana03g002635, Capana03g002675, Capana03g003248, Capana03g003818, Capana04g000272, Capana04g001543, Capana04…
GO:0015291	MF	e	secondary active transmembrane transporter activity	29/3790	246/35336	0.604513	4	29	1	Capana00g000099, Capana00g000183, Capana00g001228, Capana00g003201, Capana00g004071, Capana00g004514, Capana01g001565, Capana01g003237, Capana02g000245, Capana02g000386, Capana02g000588, Capana03g000352, Capana03g002089, Capana03g003047, Capana03g003794, Capana04g000793, Capana04g001130, Capana05g001200, Capana06g000322, Capana06g000709, Capana06g001078, Capana06g001278, Capana08g000124, Capana08…
GO:0008061	MF	e	chitin binding	5/3790	39/35336	0.604793	3	5	1	Capana03g000774, Capana03g000776, Capana07g000255, Capana07g000258, Capana07g000259
GO:0008270	MF	e	zinc ion binding	113/3790	1008/35336	0.605593	6	113	1	Capana00g000934, Capana00g001309, Capana00g001440, Capana00g002211, Capana00g002798, Capana00g002799, Capana00g002813, Capana00g002814, Capana00g003923, Capana00g004028, Capana00g004030, Capana00g004298, Capana01g000183, Capana01g000423, Capana01g000614, Capana01g000625, Capana01g000705, Capana01g000854, Capana01g001277, Capana01g001723, Capana01g001865, Capana01g002097, Capana01g002573, Capana01…
GO:0005085	MF	e	guanyl-nucleotide exchange factor activity	5/3790	40/35336	0.613077	5	5	1	Capana01g002114, Capana06g001275, Capana08g000613, Capana08g002784, Capana09g001262
GO:0050136	MF	e	NADH dehydrogenase (quinone) activity	6/3790	46/35336	0.630042	6	6	1	Capana00g001333, Capana01g004130, Capana03g000198, Capana03g003169, Capana05g001874, Capana05g001875
GO:0016709	MF	e	oxidoreductase activity, acting on paired donors, with incorporation or reduction of molecular oxygen, NAD(P)H as one donor, and incorporation of one atom of oxygen	6/3790	46/35336	0.630042	4	6	1	Capana03g003874, Capana04g001637, Capana08g002820, Capana08g002821, Capana10g002504, Capana12g000817
GO:0034062	MF	e	5'-3' RNA polymerase activity	22/3790	186/35336	0.633864	6	22	1	Capana00g003672, Capana00g003686, Capana01g000343, Capana01g000345, Capana01g000346, Capana01g001023, Capana01g001779, Capana02g001508, Capana02g003202, Capana03g003541, Capana03g004555, Capana06g001650, Capana07g000168, Capana08g000377, Capana08g002764, Capana09g000244, Capana10g002419, Capana10g002420, Capana11g000677, Capana11g000678, Capana11g000679, Capana11g001261
GO:0097747	MF	e	RNA polymerase activity	22/3790	186/35336	0.633864	5	22	1	Capana00g003672, Capana00g003686, Capana01g000343, Capana01g000345, Capana01g000346, Capana01g001023, Capana01g001779, Capana02g001508, Capana02g003202, Capana03g003541, Capana03g004555, Capana06g001650, Capana07g000168, Capana08g000377, Capana08g002764, Capana09g000244, Capana10g002419, Capana10g002420, Capana11g000677, Capana11g000678, Capana11g000679, Capana11g001261
GO:0008312	MF	e	7S RNA binding	2/3790	13/35336	0.642613	5	2	1	Capana00g004443, Capana09g002427
GO:0005488	MF	e	binding	1427/3790	13182/35336	0.644008	1	1427	1	Capana00g000082, Capana00g000083, Capana00g000105, Capana00g000202, Capana00g000219, Capana00g000237, Capana00g000247, Capana00g000250, Capana00g000294, Capana00g000300, Capana00g000308, Capana00g000414, Capana00g000438, Capana00g000447, Capana00g000452, Capana00g000477, Capana00g000487, Capana00g000666, Capana00g000740, Capana00g000790, Capana00g000869, Capana00g000934, Capana00g000953, Capana00…
GO:0008374	MF	e	O-acyltransferase activity	6/3790	49/35336	0.645983	5	6	1	Capana00g004188, Capana03g002035, Capana07g001741, Capana08g001097, Capana09g000219, Capana09g000220
GO:0019205	MF	e	nucleobase-containing compound kinase activity	6/3790	50/35336	0.652513	5	6	1	Capana00g000066, Capana00g001051, Capana01g000752, Capana09g000061, Capana09g002319, Capana11g001398
GO:0019239	MF	e	deaminase activity	2/3790	14/35336	0.656407	3	2	1	Capana05g001661, Capana08g001323
GO:0016864	MF	e	intramolecular oxidoreductase activity, transposing S-S bonds	2/3790	14/35336	0.656407	4	2	1	Capana03g004053, Capana05g000293
GO:0004040	MF	e	amidase activity	2/3790	14/35336	0.656407	5	2	1	Capana00g001534, Capana08g002156
GO:0003979	MF	e	UDP-glucose 6-dehydrogenase activity	2/3790	14/35336	0.656407	5	2	1	Capana06g001805, Capana07g001271
GO:0003756	MF	e	protein disulfide isomerase activity	2/3790	14/35336	0.656407	5	2	1	Capana03g004053, Capana05g000293
GO:0003955	MF	e	NAD(P)H dehydrogenase (quinone) activity	7/3790	56/35336	0.663394	5	7	1	Capana00g001333, Capana01g004130, Capana03g000198, Capana03g003169, Capana05g001874, Capana05g001875, Capana06g000358
GO:0004842	MF	e	ubiquitin-protein transferase activity	26/3790	227/35336	0.667956	4	26	1	Capana00g002289, Capana00g002740, Capana00g004456, Capana01g000581, Capana01g001438, Capana03g000986, Capana03g002160, Capana04g000445, Capana04g000566, Capana04g002146, Capana06g000268, Capana06g001009, Capana06g002692, Capana08g001901, Capana08g002598, Capana09g001805, Capana09g001806, Capana10g000890, Capana10g000959, Capana10g001799, Capana10g001971, Capana10g001972, Capana10g002428, Capana11…
GO:0043130	MF	e	ubiquitin binding	2/3790	15/35336	0.671355	4	2	1	Capana03g001220, Capana08g001192
GO:0016843	MF	e	amine-lyase activity	2/3790	15/35336	0.671355	4	2	1	Capana03g003177, Capana06g000659
GO:0016844	MF	e	strictosidine synthase activity	2/3790	15/35336	0.671355	5	2	1	Capana03g003177, Capana06g000659
GO:0016717	MF	e	oxidoreductase activity, acting on paired donors, with oxidation of a pair of donors resulting in the reduction of molecular oxygen to two molecules of water	2/3790	15/35336	0.671355	4	2	1	Capana03g000452, Capana06g002522
GO:0032182	MF	e	ubiquitin-like protein binding	2/3790	15/35336	0.671355	3	2	1	Capana03g001220, Capana08g001192
GO:0046943	MF	e	carboxylic acid transmembrane transporter activity	2/3790	16/35336	0.68705	4	2	1	Capana12g000826, Capana12g002781
GO:0140103	MF	e	catalytic activity, acting on a glycoprotein	2/3790	16/35336	0.68705	3	2	1	Capana04g000213, Capana05g002151
GO:0005342	MF	e	organic acid transmembrane transporter activity	2/3790	16/35336	0.68705	3	2	1	Capana12g000826, Capana12g002781
GO:0061631	MF	e	ubiquitin conjugating enzyme activity	2/3790	16/35336	0.68705	5	2	1	Capana06g000268, Capana06g001009
GO:0061650	MF	e	ubiquitin-like protein conjugating enzyme activity	2/3790	16/35336	0.68705	4	2	1	Capana06g000268, Capana06g001009
GO:0015298	MF	e	solute:cation antiporter activity	8/3790	66/35336	0.689327	6	8	1	Capana00g003201, Capana00g004071, Capana03g002089, Capana06g000322, Capana08g000124, Capana08g000125, Capana09g001983, Capana12g001735
GO:0015299	MF	e	solute:proton antiporter activity	8/3790	66/35336	0.689327	7	8	1	Capana00g003201, Capana00g004071, Capana03g002089, Capana06g000322, Capana08g000124, Capana08g000125, Capana09g001983, Capana12g001735
GO:0019899	MF	e	enzyme binding	8/3790	67/35336	0.692797	3	8	1	Capana01g000453, Capana01g003402, Capana03g002801, Capana05g002174, Capana06g003065, Capana07g001519, Capana08g000209, Capana11g002239
GO:0016616	MF	e	oxidoreductase activity, acting on the CH-OH group of donors, NAD or NADP as acceptor	18/3790	154/35336	0.694766	4	18	1	Capana00g002881, Capana01g001843, Capana02g000537, Capana03g000284, Capana03g001350, Capana03g003542, Capana03g004410, Capana06g001805, Capana07g000703, Capana07g001271, Capana08g002141, Capana08g002743, Capana08g002744, Capana09g000614, Capana09g000624, Capana09g001800, Capana11g001585, Capana12g002455
GO:0004568	MF	e	chitinase activity	2/3790	17/35336	0.703161	5	2	1	Capana02g002477, Capana12g000240
GO:0016814	MF	e	hydrolase activity, acting on carbon-nitrogen (but not peptide) bonds, in cyclic amidines	2/3790	17/35336	0.703161	4	2	1	Capana05g001661, Capana08g001323
GO:0008134	MF	e	transcription factor binding	2/3790	17/35336	0.703161	3	2	1	Capana00g001881, Capana01g001690
GO:0005509	MF	e	calcium ion binding	35/3790	308/35336	0.711176	5	35	1	Capana00g000202, Capana00g001213, Capana00g001530, Capana00g004807, Capana01g002586, Capana01g004039, Capana02g002133, Capana02g002584, Capana02g002878, Capana02g003099, Capana03g000905, Capana03g002005, Capana03g004182, Capana04g000557, Capana04g001413, Capana04g002688, Capana05g000932, Capana06g001397, Capana06g002546, Capana07g000275, Capana08g000279, Capana08g000786, Capana08g002132, Capana08…
GO:0004144	MF	e	diacylglycerol O-acyltransferase activity	3/3790	22/35336	0.725146	7	3	1	Capana03g002035, Capana07g001741, Capana08g001097
GO:0003951	MF	e	NAD+ kinase activity	3/3790	22/35336	0.725146	5	3	1	Capana04g001551, Capana04g001552, Capana06g001765
GO:0004497	MF	e	monooxygenase activity	60/3790	539/35336	0.726125	3	60	1	Capana00g001027, Capana00g001488, Capana00g001637, Capana00g004245, Capana00g004413, Capana01g000485, Capana01g000487, Capana01g000726, Capana01g000984, Capana01g001670, Capana01g003420, Capana02g000541, Capana02g001513, Capana02g001809, Capana02g001810, Capana02g001818, Capana02g002169, Capana02g002781, Capana02g002784, Capana02g003105, Capana03g001270, Capana03g001278, Capana03g001743, Capana03…
GO:0004175	MF	e	endopeptidase activity	61/3790	545/35336	0.727066	4	61	1	Capana00g000538, Capana00g000680, Capana00g001440, Capana00g001613, Capana00g001699, Capana00g002335, Capana00g002336, Capana00g002440, Capana00g002610, Capana00g004440, Capana00g004441, Capana00g004496, Capana01g000004, Capana01g000433, Capana01g000435, Capana01g000437, Capana01g000438, Capana01g000439, Capana01g000444, Capana01g000445, Capana01g000506, Capana01g000508, Capana01g000577, Capana01…
GO:0008641	MF	e	ubiquitin-like modifier activating enzyme activity	3/3790	24/35336	0.738277	4	3	1	Capana05g001712, Capana06g001009, Capana11g000604
GO:0046912	MF	e	acyltransferase, acyl groups converted into alkyl on transfer	3/3790	24/35336	0.738277	4	3	1	Capana03g001354, Capana07g001920, Capana07g001921
GO:0019787	MF	e	ubiquitin-like protein transferase activity	27/3790	241/35336	0.754742	3	27	1	Capana00g002289, Capana00g002740, Capana00g004456, Capana01g000581, Capana01g001438, Capana03g000986, Capana03g002160, Capana04g000445, Capana04g000566, Capana04g002146, Capana06g000268, Capana06g001009, Capana06g002692, Capana08g001901, Capana08g002598, Capana09g001805, Capana09g001806, Capana10g000890, Capana10g000959, Capana10g001799, Capana10g001971, Capana10g001972, Capana10g002428, Capana11…
GO:0009678	MF	e	pyrophosphate hydrolysis-driven proton transmembrane transporter activity	4/3790	33/35336	0.776074	7	4	1	Capana00g004648, Capana04g001600, Capana07g000268, Capana08g001604
GO:0016307	MF	e	phosphatidylinositol phosphate kinase activity	4/3790	34/35336	0.780749	5	4	1	Capana06g002672, Capana07g000768, Capana09g001132, Capana12g001267
GO:0043177	MF	e	organic acid binding	4/3790	34/35336	0.780749	3	4	1	Capana02g000940, Capana03g004450, Capana04g000146, Capana10g002059
GO:0005199	MF	e	structural constituent of cell wall	4/3790	35/35336	0.78592	2	4	1	Capana00g002078, Capana07g000074, Capana12g000234, Capana12g000239
GO:0005198	MF	e	structural molecule activity	65/3790	589/35336	0.788284	1	65	1	Capana00g000438, Capana00g001132, Capana00g001263, Capana00g001534, Capana00g002078, Capana00g002088, Capana00g002117, Capana00g002342, Capana00g002852, Capana00g003464, Capana00g003678, Capana00g003977, Capana00g004276, Capana01g000017, Capana01g000104, Capana01g000694, Capana01g001780, Capana01g002237, Capana01g002238, Capana01g002594, Capana01g002678, Capana01g003216, Capana02g000904, Capana02…
GO:0048029	MF	e	monosaccharide binding	4/3790	36/35336	0.791512	3	4	1	Capana01g001230, Capana02g000940, Capana04g000146, Capana05g001356
GO:0015085	MF	e	calcium ion transmembrane transporter activity	5/3790	42/35336	0.801174	7	5	1	Capana00g001022, Capana02g003480, Capana03g004627, Capana04g002161, Capana04g002162
GO:0016747	MF	e	acyltransferase activity, transferring groups other than amino-acyl groups	44/3790	399/35336	0.807412	4	44	1	Capana00g002090, Capana00g004188, Capana00g004525, Capana00g004648, Capana01g000110, Capana01g000584, Capana01g001955, Capana01g004210, Capana01g004213, Capana01g004220, Capana02g002057, Capana02g002537, Capana02g003704, Capana02g003705, Capana03g001240, Capana03g001350, Capana03g002035, Capana03g002198, Capana03g003770, Capana03g004091, Capana03g004632, Capana04g000316, Capana04g000317, Capana04…
GO:0003954	MF	e	NADH dehydrogenase activity	6/3790	51/35336	0.8194	4	6	1	Capana00g001333, Capana01g004130, Capana03g000198, Capana03g003169, Capana05g001874, Capana05g001875
GO:0004888	MF	e	transmembrane signaling receptor activity	6/3790	53/35336	0.824169	3	6	1	Capana00g001993, Capana00g004923, Capana04g000544, Capana04g000545, Capana04g000547, Capana09g000271
GO:0016879	MF	e	ligase activity, forming carbon-nitrogen bonds	8/3790	69/35336	0.84462	3	8	1	Capana01g003049, Capana02g002667, Capana04g002274, Capana05g001347, Capana06g002516, Capana08g002254, Capana10g001591, Capana10g001883
GO:0035251	MF	e	UDP-glucosyltransferase activity	8/3790	72/35336	0.849058	6	8	1	Capana00g002792, Capana01g001956, Capana03g004067, Capana03g004537, Capana05g001390, Capana07g001384, Capana07g002034, Capana12g000375
GO:0003678	MF	e	DNA helicase activity	8/3790	73/35336	0.850959	5	8	1	Capana00g002769, Capana01g001185, Capana01g001397, Capana02g000480, Capana03g001997, Capana04g001915, Capana05g002494, Capana10g002479
GO:0004722	MF	e	protein serine/threonine phosphatase activity	13/3790	116/35336	0.880104	7	13	1	Capana00g001086, Capana00g003839, Capana03g001979, Capana03g001980, Capana03g002801, Capana05g002174, Capana05g002193, Capana05g002543, Capana06g000398, Capana06g002511, Capana07g000296, Capana07g001746, Capana08g002260
GO:0022804	MF	e	active transmembrane transporter activity	56/3790	514/35336	0.885802	3	56	1	Capana00g000099, Capana00g000183, Capana00g000477, Capana00g001022, Capana00g001228, Capana00g001333, Capana00g001334, Capana00g003201, Capana00g004071, Capana00g004514, Capana00g004648, Capana01g001066, Capana01g001565, Capana01g002483, Capana01g003237, Capana01g004130, Capana02g000245, Capana02g000386, Capana02g000588, Capana03g000198, Capana03g000352, Capana03g001103, Capana03g002089, Capana03…
GO:0016779	MF	e	nucleotidyltransferase activity	34/3790	315/35336	0.927228	4	34	1	Capana00g002331, Capana00g003672, Capana00g003686, Capana01g000343, Capana01g000345, Capana01g000346, Capana01g001023, Capana01g001779, Capana01g002593, Capana01g002595, Capana01g002934, Capana02g000751, Capana02g001508, Capana02g003202, Capana03g001615, Capana03g003541, Capana03g004555, Capana06g001650, Capana07g000168, Capana07g000485, Capana08g000377, Capana08g002291, Capana08g002764, Capana08…
GO:0004518	MF	e	nuclease activity	39/3790	358/35336	0.931515	4	39	1	Capana00g000790, Capana00g004426, Capana01g000878, Capana01g003671, Capana01g003672, Capana01g003673, Capana01g003674, Capana02g000413, Capana02g000972, Capana02g002389, Capana02g002519, Capana03g000741, Capana03g001791, Capana04g000310, Capana04g000868, Capana04g001734, Capana06g000237, Capana06g000295, Capana06g000349, Capana06g001240, Capana07g000069, Capana07g000070, Capana07g000073, Capana07…
GO:0016746	MF	e	acyltransferase activity	52/3790	483/35336	0.941049	3	52	1	Capana00g002090, Capana00g004188, Capana00g004525, Capana00g004648, Capana01g000110, Capana01g000584, Capana01g001955, Capana01g004210, Capana01g004213, Capana01g004220, Capana02g001105, Capana02g002057, Capana02g002537, Capana02g003704, Capana02g003705, Capana03g001240, Capana03g001350, Capana03g001354, Capana03g002035, Capana03g002198, Capana03g003770, Capana03g004091, Capana03g004632, Capana04…
GO:0016758	MF	e	hexosyltransferase activity	59/3790	547/35336	0.944491	4	59	1	Capana00g000790, Capana00g002071, Capana00g002702, Capana00g002792, Capana00g003486, Capana00g004278, Capana00g004281, Capana00g004282, Capana01g000076, Capana01g001956, Capana01g002820, Capana01g002824, Capana01g003313, Capana01g004483, Capana02g000480, Capana02g002244, Capana02g002529, Capana02g002649, Capana02g003323, Capana03g000979, Capana03g000983, Capana03g003082, Capana03g004067, Capana03…
GO:0015250	MF	e	water channel activity	1/3790	9/35336	1	5	1	1	Capana06g001648
GO:0043139	MF	e	5'-3' DNA helicase activity	3/3790	27/35336	1	6	3	1	Capana00g002769, Capana05g002494, Capana10g002479
GO:0004525	MF	e	ribonuclease III activity	3/3790	27/35336	1	8	3	1	Capana10g000158, Capana10g000732, Capana12g002509
GO:0004185	MF	e	serine-type carboxypeptidase activity	7/3790	65/35336	1	6	7	1	Capana00g000894, Capana01g002060, Capana01g003889, Capana02g001991, Capana04g000696, Capana04g000699, Capana05g001636
GO:0004396	MF	e	hexokinase activity	1/3790	9/35336	1	6	1	1	Capana05g001356
GO:0008409	MF	e	5'-3' exonuclease activity	1/3790	9/35336	1	6	1	1	Capana11g000531
GO:0032296	MF	e	double-stranded RNA-specific ribonuclease activity	3/3790	27/35336	1	6	3	1	Capana10g000158, Capana10g000732, Capana12g002509
GO:0005372	MF	e	water transmembrane transporter activity	1/3790	9/35336	1	4	1	1	Capana06g001648
GO:0004180	MF	e	carboxypeptidase activity	8/3790	74/35336	1	5	8	1	Capana00g000894, Capana01g002060, Capana01g003889, Capana02g001991, Capana02g002926, Capana04g000696, Capana04g000699, Capana05g001636
GO:0042802	MF	e	identical protein binding	6/3790	55/35336	1	3	6	1	Capana00g003729, Capana00g003873, Capana06g000936, Capana09g001785, Capana11g000817, Capana11g002133
GO:0015293	MF	e	symporter activity	2/3790	18/35336	1	5	2	1	Capana01g003237, Capana06g000709
GO:0052725	MF	e	inositol-1,3,4-trisphosphate 6-kinase activity	1/3790	9/35336	1	6	1	1	Capana04g000765
GO:0016778	MF	e	diphosphotransferase activity	1/3790	9/35336	1	4	1	1	Capana00g003075
GO:0052726	MF	e	inositol-1,3,4-trisphosphate 5-kinase activity	1/3790	9/35336	1	6	1	1	Capana04g000765
GO:0031418	MF	e	L-ascorbic acid binding	2/3790	18/35336	1	5	2	1	Capana02g000940, Capana04g000146
GO:0016160	MF	e	amylase activity	2/3790	18/35336	1	5	2	1	Capana07g001521, Capana11g001624
GO:0005102	MF	e	signaling receptor binding	1/3790	9/35336	1	3	1	1	Capana07g000309
GO:0004652	MF	e	polynucleotide adenylyltransferase activity	1/3790	9/35336	1	6	1	1	Capana12g000509
GO:0016782	MF	e	transferase activity, transferring sulphur-containing groups	5/3790	46/35336	1	3	5	1	Capana01g001469, Capana03g001770, Capana03g003460, Capana10g000843, Capana11g002032
GO:0004738	MF	e	pyruvate dehydrogenase activity	1/3790	9/35336	1	4	1	1	Capana11g000601
GO:0042910	MF	e	xenobiotic transmembrane transporter activity	12/3790	111/35336	1	3	12	1	Capana00g001228, Capana00g004514, Capana01g001565, Capana02g000245, Capana02g000386, Capana02g000588, Capana03g003047, Capana04g000793, Capana05g001200, Capana06g001278, Capana06g002473, Capana09g000951
GO:0047325	MF	e	inositol tetrakisphosphate 1-kinase activity	1/3790	9/35336	1	6	1	1	Capana04g000765
GO:0008378	MF	e	galactosyltransferase activity	5/3790	46/35336	1	5	5	1	Capana01g002820, Capana01g002824, Capana02g002649, Capana03g003082, Capana08g000189
GO:0017150	MF	e	tRNA dihydrouridine synthase activity	1/3790	9/35336	1	5	1	1	Capana01g002617
GO:0003917	MF	e	DNA topoisomerase type I (single strand cut, ATP-independent) activity	1/3790	9/35336	1	5	1	1	Capana03g004304
GO:0004739	MF	e	pyruvate dehydrogenase (acetyl-transferring) activity	1/3790	9/35336	1	5	1	1	Capana11g000601
GO:0019646	BP	p	aerobic electron transport chain	0/3790	121/35336	2.06948e-06	7	0	0.000254546
GO:0006122	BP	p	mitochondrial electron transport, ubiquinol to cytochrome c	0/3790	117/35336	3.08877e-06	8	0	0.000357123
GO:0007017	BP	p	microtubule-based process	8/3790	244/35336	2.6523e-05	2	8	0.00247306	Capana01g001930, Capana01g001945, Capana02g002907, Capana03g004117, Capana07g002241, Capana08g000300, Capana09g001132, Capana09g001232
GO:0051641	BP	p	cellular localization	26/3790	487/35336	3.32178e-05	2	26	0.00300685	Capana00g004443, Capana00g004831, Capana01g001234, Capana02g001349, Capana02g002549, Capana02g003605, Capana03g002836, Capana03g003672, Capana04g001581, Capana04g001582, Capana04g001849, Capana04g002299, Capana04g002301, Capana05g002079, Capana06g001936, Capana06g002567, Capana08g001192, Capana08g001352, Capana09g000470, Capana09g002427, Capana10g001531, Capana11g000160, Capana11g000817, Capana11…
GO:0051649	BP	p	establishment of localization in cell	23/3790	441/35336	5.20436e-05	3	23	0.00405846	Capana00g004443, Capana00g004831, Capana01g001234, Capana02g001349, Capana02g002549, Capana02g003605, Capana03g003672, Capana04g001581, Capana04g001582, Capana04g002299, Capana04g002301, Capana05g002079, Capana06g001936, Capana06g002567, Capana08g001192, Capana08g001352, Capana09g000470, Capana09g002427, Capana10g001531, Capana11g000160, Capana11g000817, Capana11g002133, Capana12g002834
GO:0046907	BP	p	intracellular transport	23/3790	430/35336	0.000111538	4	23	0.00708571	Capana00g004443, Capana00g004831, Capana01g001234, Capana02g001349, Capana02g002549, Capana02g003605, Capana03g003672, Capana04g001581, Capana04g001582, Capana04g002299, Capana04g002301, Capana05g002079, Capana06g001936, Capana06g002567, Capana08g001192, Capana08g001352, Capana09g000470, Capana09g002427, Capana10g001531, Capana11g000160, Capana11g000817, Capana11g002133, Capana12g002834
GO:0006886	BP	p	intracellular protein transport	17/3790	348/35336	0.000161337	6	17	0.00942113	Capana00g004443, Capana01g001234, Capana02g002549, Capana02g003605, Capana03g003672, Capana04g001581, Capana04g001582, Capana04g002299, Capana04g002301, Capana05g002079, Capana06g001936, Capana06g002567, Capana09g002427, Capana11g000160, Capana11g000817, Capana11g002133, Capana12g002834
GO:0033036	BP	p	macromolecule localization	32/3790	533/35336	0.000175481	2	32	0.0100441	Capana00g004276, Capana00g004443, Capana01g001234, Capana01g003062, Capana02g002549, Capana02g003605, Capana03g002173, Capana03g003672, Capana04g001581, Capana04g001582, Capana04g002299, Capana04g002301, Capana05g002079, Capana06g000519, Capana06g000548, Capana06g001936, Capana06g002567, Capana06g002900, Capana08g001243, Capana09g001428, Capana09g002041, Capana09g002427, Capana10g000409, Capana10…
GO:0007018	BP	p	microtubule-based movement	3/3790	142/35336	0.000185753	3	3	0.010227	Capana02g002907, Capana08g000300, Capana09g001132
GO:0006928	BP	p	movement of cell or subcellular component	3/3790	142/35336	0.000185753	2	3	0.010227	Capana02g002907, Capana08g000300, Capana09g001132
GO:0045184	BP	p	establishment of protein localization	31/3790	519/35336	0.00019212	4	31	0.0103799	Capana00g004276, Capana00g004443, Capana01g001234, Capana01g003062, Capana02g002549, Capana02g003605, Capana03g002173, Capana03g003672, Capana04g001581, Capana04g001582, Capana04g002299, Capana04g002301, Capana05g002079, Capana06g000519, Capana06g000548, Capana06g001936, Capana06g002567, Capana08g001243, Capana09g001428, Capana09g002041, Capana09g002427, Capana10g000409, Capana10g001531, Capana11…
GO:0008104	BP	p	protein localization	32/3790	528/35336	0.000280781	3	32	0.0141148	Capana00g004276, Capana00g004443, Capana01g001234, Capana01g003062, Capana02g002549, Capana02g003605, Capana03g002173, Capana03g003672, Capana04g001581, Capana04g001582, Capana04g002299, Capana04g002301, Capana05g002079, Capana06g000519, Capana06g000548, Capana06g001936, Capana06g002567, Capana06g002900, Capana08g001243, Capana09g001428, Capana09g002041, Capana09g002427, Capana10g000409, Capana10…
GO:0015031	BP	p	protein transport	31/3790	506/35336	0.000378016	5	31	0.0185196	Capana00g004276, Capana00g004443, Capana01g001234, Capana01g003062, Capana02g002549, Capana02g003605, Capana03g002173, Capana03g003672, Capana04g001581, Capana04g001582, Capana04g002299, Capana04g002301, Capana05g002079, Capana06g000519, Capana06g000548, Capana06g001936, Capana06g002567, Capana08g001243, Capana09g001428, Capana09g002041, Capana09g002427, Capana10g000409, Capana10g001531, Capana11…
GO:0016192	BP	p	vesicle-mediated transport	18/3790	343/35336	0.000429762	4	18	0.0207038	Capana01g001400, Capana01g004414, Capana02g001349, Capana02g002724, Capana02g003605, Capana03g002836, Capana03g003672, Capana04g001849, Capana04g002240, Capana04g002299, Capana04g002301, Capana06g002293, Capana06g002567, Capana08g001192, Capana09g001182, Capana09g002041, Capana10g001531, Capana12g001224
GO:0022904	BP	p	respiratory electron transport chain	4/3790	150/35336	0.000469344	5	4	0.0218813	Capana01g003214, Capana03g003169, Capana06g002478, Capana12g001317
GO:0009060	BP	p	aerobic respiration	4/3790	145/35336	0.000644062	6	4	0.0273774	Capana00g000477, Capana00g001334, Capana11g002223, Capana12g002196
GO:0045333	BP	p	cellular respiration	4/3790	145/35336	0.000644062	5	4	0.0273774	Capana00g000477, Capana00g001334, Capana11g002223, Capana12g002196
GO:0071705	BP	p	nitrogen compound transport	41/3790	581/35336	0.00289061	4	41	0.0856954	Capana00g004276, Capana00g004312, Capana00g004443, Capana01g001234, Capana01g003062, Capana02g002549, Capana02g003605, Capana03g001532, Capana03g002173, Capana03g003672, Capana04g001581, Capana04g001582, Capana04g002060, Capana04g002299, Capana04g002301, Capana05g001239, Capana05g002079, Capana06g000519, Capana06g000548, Capana06g001936, Capana06g002567, Capana08g001243, Capana09g000470, Capana09…
GO:0016043	BP	p	cellular component organization	86/3790	1062/35336	0.00408145	3	86	0.114538	Capana00g002289, Capana00g002782, Capana00g003366, Capana00g003367, Capana00g003368, Capana00g003873, Capana00g004152, Capana00g004483, Capana00g004525, Capana00g004571, Capana01g000581, Capana01g001397, Capana01g001690, Capana01g001945, Capana01g002594, Capana01g002814, Capana01g002848, Capana01g003014, Capana01g003313, Capana01g003671, Capana01g003672, Capana01g003673, Capana01g003674, Capana02…
GO:0006338	BP	p	chromatin remodeling	2/3790	89/35336	0.00531369	5	2	0.131275	Capana04g002336, Capana08g002228
GO:0015980	BP	p	energy derivation by oxidation of organic compounds	7/3790	159/35336	0.00662637	4	7	0.156113	Capana00g000477, Capana00g000790, Capana00g001334, Capana01g002934, Capana07g002307, Capana11g002223, Capana12g002196
GO:0051726	BP	p	regulation of cell cycle	3/3790	95/35336	0.0119491	4	3	0.225745	Capana00g001440, Capana02g003338, Capana07g001519
GO:0033043	BP	p	regulation of organelle organization	0/3790	44/35336	0.0124718	5	0	0.233331
GO:0071840	BP	p	cellular component organization or biogenesis	94/3790	1106/35336	0.0135637	2	94	0.252128	Capana00g002289, Capana00g002782, Capana00g003366, Capana00g003367, Capana00g003368, Capana00g003873, Capana00g004152, Capana00g004483, Capana00g004525, Capana00g004571, Capana01g000581, Capana01g001397, Capana01g001690, Capana01g001945, Capana01g002594, Capana01g002814, Capana01g002848, Capana01g003014, Capana01g003313, Capana01g003671, Capana01g003672, Capana01g003673, Capana01g003674, Capana02…
GO:0006260	BP	p	DNA replication	3/3790	92/35336	0.0168272	6	3	0.297487	Capana00g000854, Capana00g001010, Capana01g001185
GO:0006334	BP	p	nucleosome assembly	1/3790	60/35336	0.0190546	8	1	0.319996	Capana08g002228
GO:0065004	BP	p	protein-DNA complex assembly	2/3790	72/35336	0.0217381	7	2	0.354834	Capana01g001690, Capana08g002228
GO:0007010	BP	p	cytoskeleton organization	2/3790	73/35336	0.0217989	5	2	0.354834	Capana01g001945, Capana09g001232
GO:0051128	BP	p	regulation of cellular component organization	2/3790	74/35336	0.0220752	4	2	0.355478	Capana00g001440, Capana02g003338
GO:0048364	BP	p	root development	0/3790	36/35336	0.028705	4	0	0.42003
GO:0006325	BP	p	chromatin organization	5/3790	111/35336	0.0306791	4	5	0.42003	Capana02g003257, Capana04g002336, Capana06g002050, Capana06g002051, Capana08g002228
GO:1902679	BP	p	negative regulation of RNA biosynthetic process	4/3790	99/35336	0.0324777	8	4	0.42003	Capana00g003865, Capana03g001304, Capana03g001305, Capana09g002337
GO:0051253	BP	p	negative regulation of RNA metabolic process	4/3790	99/35336	0.0324777	7	4	0.42003	Capana00g003865, Capana03g001304, Capana03g001305, Capana09g002337
GO:0006002	BP	p	fructose 6-phosphate metabolic process	4/3790	99/35336	0.0324777	5	4	0.42003	Capana03g002739, Capana03g002740, Capana05g002020, Capana08g000340
GO:1903507	BP	p	negative regulation of nucleic acid-templated transcription	4/3790	99/35336	0.0324777	9	4	0.42003	Capana00g003865, Capana03g001304, Capana03g001305, Capana09g002337
GO:0045892	BP	p	negative regulation of transcription, DNA-templated	4/3790	99/35336	0.0324777	10	4	0.42003	Capana00g003865, Capana03g001304, Capana03g001305, Capana09g002337
GO:0048193	BP	p	Golgi vesicle transport	1/3790	53/35336	0.0411497	5	1	0.517144	Capana12g001224
GO:0034728	BP	p	nucleosome organization	2/3790	64/35336	0.0434831	6	2	0.538909	Capana04g002336, Capana08g002228
GO:0099402	BP	p	plant organ development	2/3790	64/35336	0.0434831	3	2	0.538909	Capana02g001837, Capana11g001035
GO:0050832	BP	p	defense response to fungus	0/3790	32/35336	0.0437798	6	0	0.540166
GO:0048519	BP	p	negative regulation of biological process	24/3790	328/35336	0.0479886	3	24	0.577963	Capana00g003865, Capana00g003873, Capana01g001023, Capana02g000608, Capana02g002314, Capana02g003134, Capana03g001304, Capana03g001305, Capana03g001791, Capana03g002801, Capana03g003201, Capana05g000430, Capana05g001189, Capana06g000748, Capana06g001650, Capana06g002050, Capana06g002051, Capana07g000168, Capana07g001363, Capana08g000377, Capana09g002337, Capana10g000732, Capana10g001406, Capana12…
GO:0045229	BP	p	external encapsulating structure organization	22/3790	305/35336	0.0502941	4	22	0.599485	Capana00g004152, Capana01g000581, Capana01g002814, Capana01g002848, Capana01g003014, Capana01g003313, Capana02g002160, Capana02g002161, Capana02g002366, Capana02g003259, Capana03g000428, Capana03g000842, Capana03g004113, Capana03g004537, Capana05g000891, Capana07g000074, Capana07g001384, Capana08g000134, Capana08g000187, Capana08g000611, Capana12g000234, Capana12g000239
GO:0045934	BP	p	negative regulation of nucleobase-containing compound metabolic process	5/3790	103/35336	0.0547194	6	5	0.635036	Capana00g003865, Capana03g001304, Capana03g001305, Capana03g001791, Capana09g002337
GO:0007015	BP	p	actin filament organization	1/3790	48/35336	0.0580341	5	1	0.64216	Capana04g001471
GO:0000226	BP	p	microtubule cytoskeleton organization	2/3790	61/35336	0.0612029	6	2	0.65561	Capana01g001945, Capana09g001232
GO:0006643	BP	p	membrane lipid metabolic process	2/3790	61/35336	0.0612029	5	2	0.65561	Capana01g000076, Capana02g002529
GO:0071824	BP	p	protein-DNA complex subunit organization	3/3790	76/35336	0.0612402	5	3	0.65561	Capana01g001690, Capana04g002336, Capana08g002228
GO:0048523	BP	p	negative regulation of cellular process	11/3790	175/35336	0.0648838	4	11	0.678288	Capana00g003865, Capana02g002314, Capana03g001304, Capana03g001305, Capana03g001791, Capana03g002801, Capana03g003201, Capana05g000430, Capana06g000748, Capana09g002337, Capana10g001406
GO:0045491	BP	p	xylan metabolic process	0/3790	29/35336	0.0676094	8	0	0.69177
GO:0007005	BP	p	mitochondrion organization	0/3790	29/35336	0.0676094	5	0	0.69177
GO:1901698	BP	p	response to nitrogen compound	0/3790	31/35336	0.0721132	3	0	0.726946
GO:0071554	BP	p	cell wall organization or biogenesis	22/3790	294/35336	0.072179	2	22	0.726946	Capana00g004152, Capana01g000581, Capana01g002814, Capana01g002848, Capana01g003014, Capana01g003313, Capana02g002160, Capana02g002161, Capana02g002366, Capana03g000428, Capana03g000842, Capana03g001459, Capana03g004113, Capana03g004537, Capana05g000891, Capana07g000074, Capana07g001384, Capana08g000134, Capana08g000187, Capana08g000611, Capana12g000234, Capana12g000239
GO:0098542	BP	p	defense response to other organism	4/3790	85/35336	0.0783356	5	4	0.731188	Capana03g002267, Capana05g001189, Capana08g001259, Capana12g001382
GO:1901701	BP	p	cellular response to oxygen-containing compound	1/3790	44/35336	0.0839062	4	1	0.731188	Capana07g000674
GO:0010564	BP	p	regulation of cell cycle process	2/3790	56/35336	0.0857227	5	2	0.731188	Capana00g001440, Capana02g003338
GO:0097435	BP	p	supramolecular fiber organization	2/3790	57/35336	0.0857329	4	2	0.731188	Capana01g001945, Capana04g001471
GO:0009698	BP	p	phenylpropanoid metabolic process	2/3790	58/35336	0.0863979	4	2	0.731188	Capana02g000433, Capana10g001697
GO:0031347	BP	p	regulation of defense response	2/3790	59/35336	0.0877074	5	2	0.731188	Capana05g001189, Capana07g000674
GO:0009605	BP	p	response to external stimulus	11/3790	164/35336	0.100458	2	11	0.731188	Capana00g003865, Capana01g003402, Capana02g000008, Capana03g000806, Capana03g002267, Capana05g001189, Capana07g002094, Capana08g001259, Capana08g002528, Capana11g000110, Capana12g001382
GO:0070727	BP	p	cellular macromolecule localization	7/3790	120/35336	0.101889	3	7	0.731188	Capana00g004443, Capana01g001234, Capana09g002427, Capana11g000160, Capana11g000817, Capana11g002133, Capana12g002834
GO:0019439	BP	p	aromatic compound catabolic process	7/3790	121/35336	0.102941	4	7	0.731188	Capana00g000503, Capana02g000433, Capana02g000608, Capana06g001572, Capana08g001323, Capana10g000158, Capana10g001697
GO:0070589	BP	p	cellular component macromolecule biosynthetic process	0/3790	24/35336	0.103006	6	0	0.731188
GO:0006665	BP	p	sphingolipid metabolic process	0/3790	24/35336	0.103006	6	0	0.731188
GO:0044038	BP	p	cell wall macromolecule biosynthetic process	0/3790	24/35336	0.103006	7	0	0.731188
GO:0070592	BP	p	cell wall polysaccharide biosynthetic process	0/3790	24/35336	0.103006	8	0	0.731188
GO:0032886	BP	p	regulation of microtubule-based process	0/3790	25/35336	0.103451	4	0	0.731188
GO:0007346	BP	p	regulation of mitotic cell cycle	0/3790	26/35336	0.105521	5	0	0.731188
GO:2000113	BP	p	negative regulation of cellular macromolecule biosynthetic process	6/3790	107/35336	0.114797	7	6	0.774379	Capana00g003865, Capana03g001304, Capana03g001305, Capana06g000748, Capana09g002337, Capana10g001406
GO:0010558	BP	p	negative regulation of macromolecule biosynthetic process	6/3790	107/35336	0.114797	6	6	0.774379	Capana00g003865, Capana03g001304, Capana03g001305, Capana06g000748, Capana09g002337, Capana10g001406
GO:0080134	BP	p	regulation of response to stress	3/3790	69/35336	0.115317	4	3	0.776976	Capana05g001189, Capana07g000674, Capana11g000872
GO:0071555	BP	p	cell wall organization	21/3790	273/35336	0.115648	5	21	0.778303	Capana00g004152, Capana01g000581, Capana01g002814, Capana01g002848, Capana01g003014, Capana01g003313, Capana02g002160, Capana02g002161, Capana02g002366, Capana03g000428, Capana03g000842, Capana03g004113, Capana03g004537, Capana05g000891, Capana07g000074, Capana07g001384, Capana08g000134, Capana08g000187, Capana08g000611, Capana12g000234, Capana12g000239
GO:0051179	BP	p	localization	135/3790	1429/35336	0.116122	1	135	0.780219	Capana00g000237, Capana00g000247, Capana00g000414, Capana00g000577, Capana00g001351, Capana00g001352, Capana00g002017, Capana00g002538, Capana00g002539, Capana00g002862, Capana00g002956, Capana00g004071, Capana00g004276, Capana00g004312, Capana00g004443, Capana00g004648, Capana00g004831, Capana01g000013, Capana01g000453, Capana01g000570, Capana01g001234, Capana01g001400, Capana01g001874, Capana01…
GO:0071702	BP	p	organic substance transport	65/3790	732/35336	0.116203	4	65	0.780219	Capana00g002538, Capana00g002539, Capana00g002862, Capana00g004276, Capana00g004312, Capana00g004443, Capana00g004831, Capana01g000013, Capana01g000453, Capana01g001234, Capana01g003062, Capana01g003237, Capana02g001862, Capana02g002549, Capana02g003605, Capana03g000152, Capana03g000370, Capana03g001457, Capana03g001532, Capana03g001611, Capana03g002173, Capana03g003539, Capana03g003672, Capana04…
GO:0010605	BP	p	negative regulation of macromolecule metabolic process	18/3790	242/35336	0.116736	5	18	0.782888	Capana00g003865, Capana01g001023, Capana02g000608, Capana02g003134, Capana03g001304, Capana03g001305, Capana03g001791, Capana06g000748, Capana06g001650, Capana06g002050, Capana06g002051, Capana07g000168, Capana07g001363, Capana08g000377, Capana09g002337, Capana10g000732, Capana10g001406, Capana12g002509
GO:0070646	BP	p	protein modification by small protein removal	5/3790	90/35336	0.125348	8	5	0.827213	Capana01g001277, Capana06g001240, Capana09g000803, Capana10g001887, Capana12g000422
GO:0031327	BP	p	negative regulation of cellular biosynthetic process	7/3790	113/35336	0.128961	6	7	0.829009	Capana00g003865, Capana03g001304, Capana03g001305, Capana05g000430, Capana06g000748, Capana09g002337, Capana10g001406
GO:0051172	BP	p	negative regulation of nitrogen compound metabolic process	7/3790	113/35336	0.128961	5	7	0.829009	Capana00g003865, Capana03g001304, Capana03g001305, Capana03g001791, Capana06g000748, Capana09g002337, Capana10g001406
GO:0009890	BP	p	negative regulation of biosynthetic process	7/3790	114/35336	0.129062	5	7	0.829009	Capana00g003865, Capana03g001304, Capana03g001305, Capana05g000430, Capana06g000748, Capana09g002337, Capana10g001406
GO:0034613	BP	p	cellular protein localization	7/3790	115/35336	0.129566	4	7	0.8298	Capana00g004443, Capana01g001234, Capana09g002427, Capana11g000160, Capana11g000817, Capana11g002133, Capana12g002834
GO:0000271	BP	p	polysaccharide biosynthetic process	7/3790	116/35336	0.130468	5	7	0.831572	Capana00g000790, Capana01g001956, Capana01g002934, Capana03g004537, Capana07g001384, Capana07g002034, Capana07g002307
GO:0009733	BP	p	response to auxin	4/3790	76/35336	0.139069	5	4	0.875626	Capana00g002514, Capana03g001922, Capana04g001637, Capana06g001980
GO:0009755	BP	p	hormone-mediated signaling pathway	8/3790	123/35336	0.144826	5	8	0.905124	Capana00g000845, Capana00g001997, Capana03g002801, Capana03g004450, Capana06g000680, Capana07g000391, Capana09g001066, Capana09g001199
GO:1901361	BP	p	organic cyclic compound catabolic process	8/3790	123/35336	0.144826	4	8	0.905124	Capana00g000503, Capana02g000433, Capana02g000608, Capana02g001966, Capana06g001572, Capana08g001323, Capana10g000158, Capana10g001697
GO:0044419	BP	p	biological process involved in interspecies interaction between organisms	6/3790	99/35336	0.145238	1	6	0.906717	Capana03g000806, Capana03g002267, Capana05g001189, Capana07g002094, Capana08g001259, Capana12g001382
GO:0022618	BP	p	ribonucleoprotein complex assembly	3/3790	62/35336	0.153105	7	3	0.948659	Capana10g000484, Capana10g000485, Capana10g002333
GO:0071826	BP	p	ribonucleoprotein complex subunit organization	3/3790	62/35336	0.153105	5	3	0.948659	Capana10g000484, Capana10g000485, Capana10g002333
GO:0019748	BP	p	secondary metabolic process	3/3790	64/35336	0.15421	2	3	0.953464	Capana00g001881, Capana02g000433, Capana10g001697
GO:0051606	BP	p	detection of stimulus	0/3790	20/35336	0.159033	2	0	0.965315
GO:0045786	BP	p	negative regulation of cell cycle	0/3790	21/35336	0.159133	5	0	0.965315
GO:0002376	BP	p	immune system process	0/3790	21/35336	0.159133	1	0	0.965315
GO:0010948	BP	p	negative regulation of cell cycle process	0/3790	21/35336	0.159133	6	0	0.965315
GO:0006888	BP	p	endoplasmic reticulum to Golgi vesicle-mediated transport	0/3790	21/35336	0.159133	6	0	0.965315
GO:0009630	BP	p	gravitropism	0/3790	21/35336	0.159133	4	0	0.965315
GO:0051205	BP	p	protein insertion into membrane	0/3790	21/35336	0.159133	7	0	0.965315
GO:0048268	BP	p	clathrin coat assembly	0/3790	21/35336	0.159133	7	0	0.965315
GO:0006672	BP	p	ceramide metabolic process	0/3790	22/35336	0.161574	7	0	0.971963
GO:0009629	BP	p	response to gravity	0/3790	22/35336	0.161574	3	0	0.971963
GO:1901987	BP	p	regulation of cell cycle phase transition	0/3790	22/35336	0.161574	6	0	0.971963
GO:0045489	BP	p	pectin biosynthetic process	0/3790	22/35336	0.161574	7	0	0.971963
GO:0016579	BP	p	protein deubiquitination	5/3790	86/35336	0.163437	9	5	0.982091	Capana01g001277, Capana06g001240, Capana09g000803, Capana10g001887, Capana12g000422
GO:0009808	BP	p	lignin metabolic process	2/3790	49/35336	0.165926	5	2	0.987732	Capana02g000433, Capana10g001697
GO:0010817	BP	p	regulation of hormone levels	2/3790	50/35336	0.166997	3	2	0.987732	Capana04g000194, Capana06g000526
GO:0048367	BP	p	shoot system development	1/3790	35/35336	0.172888	4	1	0.999465	Capana03g000590
GO:0048731	BP	p	system development	1/3790	35/35336	0.172888	3	1	0.999465	Capana03g000590
GO:0009620	BP	p	response to fungus	1/3790	35/35336	0.172888	5	1	0.999465	Capana07g002094
[truncated: 3,783 more rows]
