# Supplementary material for: Transcriptome data reveal gene clusters and key genes in pepper response to heat shock
Source: Front Plant Sci. 2022 Sep 21;13:946475. doi: 10.3389/fpls.2022.946475 (PMC9532576; doi:10.3389/fpls.2022.946475)
Supplement: Supplementary file 9 [file Table_9.XLSX]

## Sheet: Sheet1
Supplementary-Table S9 All GO terms enrichment in root Down regulated genes
GO	NS	enrichment	name	ratio_in_study	ratio_in_pop	p_uncorrected	depth	study_count	p_fdr_bh	study_items
GO:0042744	BP	e	hydrogen peroxide catabolic process	45/3479	106/35336	1.62909e-18	5	45	1.04642e-15	Capana00g001129, Capana00g002127, Capana00g002132, Capana00g002177, Capana00g002831, Capana00g004268, Capana00g004797, Capana00g005039, Capana01g001553, Capana01g001554, Capana01g001644, Capana02g000568, Capana02g001841, Capana02g002380, Capana02g002504, Capana02g002505, Capana02g002746, Capana02g002747, Capana02g002990, Capana02g003649, Capana03g001834, Capana03g001836, Capana03g001837, Capana03…
GO:0042743	BP	e	hydrogen peroxide metabolic process	45/3479	108/35336	3.94731e-18	4	45	1.92072e-15	Capana00g001129, Capana00g002127, Capana00g002132, Capana00g002177, Capana00g002831, Capana00g004268, Capana00g004797, Capana00g005039, Capana01g001553, Capana01g001554, Capana01g001644, Capana02g000568, Capana02g001841, Capana02g002380, Capana02g002504, Capana02g002505, Capana02g002746, Capana02g002747, Capana02g002990, Capana02g003649, Capana03g001834, Capana03g001836, Capana03g001837, Capana03…
GO:0072593	BP	e	reactive oxygen species metabolic process	46/3479	113/35336	5.11804e-18	3	46	2.02084e-15	Capana00g001129, Capana00g002127, Capana00g002132, Capana00g002177, Capana00g002831, Capana00g004268, Capana00g004797, Capana00g005039, Capana01g001553, Capana01g001554, Capana01g001644, Capana02g000568, Capana02g001841, Capana02g002380, Capana02g002504, Capana02g002505, Capana02g002746, Capana02g002747, Capana02g002990, Capana02g003649, Capana03g001834, Capana03g001836, Capana03g001837, Capana03…
GO:0009698	BP	e	phenylpropanoid metabolic process	29/3479	58/35336	9.73333e-15	4	29	1.81511e-12	Capana00g000104, Capana00g002745, Capana00g003499, Capana00g004461, Capana02g002722, Capana02g002901, Capana02g002902, Capana02g003073, Capana02g003074, Capana02g003075, Capana03g000578, Capana03g001811, Capana05g001566, Capana05g002023, Capana05g002031, Capana05g002034, Capana05g002035, Capana05g002064, Capana05g002065, Capana05g002560, Capana06g000320, Capana07g001345, Capana09g001569, Capana09…
GO:0005976	BP	e	polysaccharide metabolic process	73/3479	294/35336	1.27831e-13	4	73	2.17351e-11	Capana00g003266, Capana00g003397, Capana00g004214, Capana01g000041, Capana01g000108, Capana01g000166, Capana01g000582, Capana01g000793, Capana01g003760, Capana01g004079, Capana01g004080, Capana01g004289, Capana02g000813, Capana02g002154, Capana02g002159, Capana02g002366, Capana02g002622, Capana02g002921, Capana02g003056, Capana02g003211, Capana02g003365, Capana02g003577, Capana03g000068, Capana03…
GO:0019748	BP	e	secondary metabolic process	29/3479	64/35336	2.48389e-13	2	29	3.88092e-11	Capana00g000104, Capana00g002745, Capana00g003499, Capana00g004461, Capana02g002722, Capana02g002901, Capana02g002902, Capana02g003073, Capana02g003074, Capana02g003075, Capana03g000578, Capana03g001811, Capana05g001566, Capana05g002023, Capana05g002031, Capana05g002034, Capana05g002035, Capana05g002064, Capana05g002065, Capana05g002560, Capana06g000320, Capana07g001345, Capana09g001569, Capana09…
GO:0071555	BP	e	cell wall organization	65/3479	273/35336	1.32494e-11	5	65	1.58665e-09	Capana00g000318, Capana00g003266, Capana00g004214, Capana01g000108, Capana01g000363, Capana01g000582, Capana01g004079, Capana01g004080, Capana01g004289, Capana02g000813, Capana02g002154, Capana02g002159, Capana02g002211, Capana02g002267, Capana02g002366, Capana02g002622, Capana02g002921, Capana02g003211, Capana02g003358, Capana03g000068, Capana03g000069, Capana03g000798, Capana03g001730, Capana03…
GO:0006979	BP	e	response to oxidative stress	50/3479	184/35336	1.86597e-11	3	50	2.15743e-09	Capana00g001129, Capana00g002127, Capana00g002132, Capana00g002177, Capana00g002831, Capana00g004268, Capana00g004797, Capana00g005039, Capana01g001553, Capana01g001554, Capana01g001644, Capana01g003981, Capana02g000568, Capana02g001841, Capana02g002380, Capana02g002504, Capana02g002505, Capana02g002746, Capana02g002747, Capana02g002913, Capana02g002990, Capana02g003468, Capana02g003649, Capana03…
GO:0071554	BP	e	cell wall organization or biogenesis	68/3479	294/35336	1.93891e-11	2	68	2.19781e-09	Capana00g000318, Capana00g003266, Capana00g004214, Capana01g000108, Capana01g000363, Capana01g000582, Capana01g004079, Capana01g004080, Capana01g004289, Capana02g000813, Capana02g002154, Capana02g002159, Capana02g002211, Capana02g002267, Capana02g002366, Capana02g002622, Capana02g002921, Capana02g003211, Capana02g003358, Capana03g000068, Capana03g000069, Capana03g000798, Capana03g001730, Capana03…
GO:0009808	BP	e	lignin metabolic process	23/3479	49/35336	2.96662e-11	5	23	3.23585e-09	Capana00g000104, Capana00g002745, Capana00g004461, Capana02g002722, Capana02g002901, Capana02g002902, Capana02g003073, Capana02g003074, Capana02g003075, Capana03g001811, Capana05g001566, Capana05g002023, Capana05g002031, Capana05g002034, Capana05g002035, Capana05g002064, Capana05g002065, Capana06g000320, Capana07g001345, Capana09g001569, Capana09g001667, Capana10g001373, Capana12g002654
GO:0005975	BP	e	carbohydrate metabolic process	162/3479	986/35336	7.62003e-11	3	162	7.86632e-09	Capana00g000074, Capana00g000196, Capana00g000318, Capana00g000332, Capana00g000651, Capana00g001331, Capana00g002731, Capana00g002932, Capana00g003222, Capana00g003266, Capana00g003397, Capana00g004214, Capana00g004313, Capana00g004479, Capana00g004702, Capana00g004915, Capana01g000009, Capana01g000041, Capana01g000073, Capana01g000108, Capana01g000142, Capana01g000166, Capana01g000186, Capana01…
GO:0000272	BP	e	polysaccharide catabolic process	42/3479	146/35336	1.05587e-10	5	42	1.07087e-08	Capana00g003266, Capana00g003397, Capana01g000041, Capana01g000166, Capana01g000582, Capana01g000793, Capana01g003760, Capana02g002159, Capana02g002366, Capana02g002622, Capana02g003577, Capana03g000068, Capana03g000069, Capana03g001297, Capana03g002040, Capana03g002535, Capana03g002538, Capana03g003061, Capana03g003650, Capana03g003653, Capana03g003654, Capana03g004371, Capana04g000195, Capana04…
GO:0045229	BP	e	external encapsulating structure organization	67/3479	305/35336	3.77409e-10	4	67	3.69797e-08	Capana00g000318, Capana00g003266, Capana00g004214, Capana01g000108, Capana01g000363, Capana01g000582, Capana01g004079, Capana01g004080, Capana01g004289, Capana02g000813, Capana02g002154, Capana02g002159, Capana02g002211, Capana02g002267, Capana02g002366, Capana02g002622, Capana02g002921, Capana02g003211, Capana02g003258, Capana02g003358, Capana03g000068, Capana03g000069, Capana03g000798, Capana03…
GO:0044036	BP	e	cell wall macromolecule metabolic process	29/3479	84/35336	7.33112e-10	5	29	7.06354e-08	Capana00g003222, Capana01g003760, Capana02g000813, Capana02g002154, Capana02g002477, Capana02g002478, Capana02g002482, Capana02g002921, Capana02g003056, Capana04g001112, Capana04g001114, Capana04g002527, Capana05g000849, Capana07g000061, Capana07g001548, Capana08g000111, Capana08g001512, Capana08g001805, Capana08g002058, Capana08g002306, Capana08g002326, Capana09g000047, Capana09g000283, Capana09…
GO:0009056	BP	e	catabolic process	140/3479	843/35336	8.17216e-10	2	140	7.74479e-08	Capana00g000104, Capana00g000332, Capana00g001129, Capana00g002127, Capana00g002132, Capana00g002177, Capana00g002745, Capana00g002831, Capana00g003222, Capana00g003266, Capana00g003397, Capana00g003499, Capana00g004268, Capana00g004461, Capana00g004746, Capana00g004797, Capana00g005039, Capana01g000041, Capana01g000166, Capana01g000582, Capana01g000793, Capana01g001553, Capana01g001554, Capana01…
GO:0044262	BP	e	cellular carbohydrate metabolic process	52/3479	218/35336	1.41898e-09	4	52	1.32308e-07	Capana00g001331, Capana00g002731, Capana00g003397, Capana01g000041, Capana01g000073, Capana01g000108, Capana01g000166, Capana01g000524, Capana01g003760, Capana01g004079, Capana01g004080, Capana01g004289, Capana02g000813, Capana02g002154, Capana02g002921, Capana02g003056, Capana02g003365, Capana03g001353, Capana03g001730, Capana03g002535, Capana03g002554, Capana03g003654, Capana03g003674, Capana04…
GO:0010410	BP	e	hemicellulose metabolic process	23/3479	58/35336	1.85312e-09	7	23	1.57543e-07	Capana01g003760, Capana02g002154, Capana02g002921, Capana02g003056, Capana04g001112, Capana04g001114, Capana04g002527, Capana05g000849, Capana07g000061, Capana07g001548, Capana08g000111, Capana08g001512, Capana08g001805, Capana08g002058, Capana08g002326, Capana09g000047, Capana09g000283, Capana09g002099, Capana09g002242, Capana10g001922, Capana11g000143, Capana11g001329, Capana12g002034
GO:0044264	BP	e	cellular polysaccharide metabolic process	43/3479	166/35336	2.33702e-09	5	43	1.92751e-07	Capana00g003397, Capana01g000041, Capana01g000108, Capana01g000166, Capana01g003760, Capana01g004079, Capana01g004080, Capana01g004289, Capana02g000813, Capana02g002154, Capana02g002921, Capana02g003056, Capana02g003365, Capana03g001730, Capana03g002535, Capana03g003654, Capana03g003674, Capana04g000195, Capana04g001112, Capana04g001114, Capana04g002527, Capana05g000849, Capana06g000734, Capana07…
GO:0010383	BP	e	cell wall polysaccharide metabolic process	24/3479	66/35336	6.44119e-09	6	24	4.89954e-07	Capana01g003760, Capana02g000813, Capana02g002154, Capana02g002921, Capana02g003056, Capana04g001112, Capana04g001114, Capana04g002527, Capana05g000849, Capana07g000061, Capana07g001548, Capana08g000111, Capana08g001512, Capana08g001805, Capana08g002058, Capana08g002326, Capana09g000047, Capana09g000283, Capana09g002099, Capana09g002242, Capana10g001922, Capana11g000143, Capana11g001329, Capana12…
GO:0046271	BP	e	phenylpropanoid catabolic process	18/3479	40/35336	9.71536e-09	5	18	6.93389e-07	Capana00g000104, Capana00g002745, Capana00g004461, Capana02g002722, Capana02g002901, Capana02g002902, Capana05g001566, Capana05g002023, Capana05g002031, Capana05g002034, Capana05g002035, Capana05g002064, Capana05g002065, Capana06g000320, Capana07g001345, Capana09g001569, Capana09g001667, Capana10g001373
GO:0046274	BP	e	lignin catabolic process	18/3479	40/35336	9.71536e-09	6	18	6.93389e-07	Capana00g000104, Capana00g002745, Capana00g004461, Capana02g002722, Capana02g002901, Capana02g002902, Capana05g001566, Capana05g002023, Capana05g002031, Capana05g002034, Capana05g002035, Capana05g002064, Capana05g002065, Capana06g000320, Capana07g001345, Capana09g001569, Capana09g001667, Capana10g001373
GO:0006950	BP	e	response to stress	126/3479	780/35336	2.57215e-08	2	126	1.68973e-06	Capana00g001129, Capana00g001496, Capana00g001497, Capana00g001498, Capana00g002127, Capana00g002132, Capana00g002177, Capana00g002760, Capana00g002831, Capana00g004268, Capana00g004683, Capana00g004797, Capana00g004882, Capana00g005039, Capana01g000282, Capana01g000397, Capana01g001154, Capana01g001553, Capana01g001554, Capana01g001644, Capana01g002355, Capana01g002836, Capana01g003206, Capana01…
GO:0050896	BP	e	response to stimulus	162/3479	1068/35336	2.69716e-08	1	162	1.75194e-06	Capana00g001129, Capana00g001177, Capana00g001496, Capana00g001497, Capana00g001498, Capana00g002127, Capana00g002132, Capana00g002177, Capana00g002511, Capana00g002760, Capana00g002831, Capana00g003295, Capana00g004268, Capana00g004683, Capana00g004797, Capana00g004882, Capana00g005039, Capana01g000282, Capana01g000397, Capana01g001154, Capana01g001553, Capana01g001554, Capana01g001644, Capana01…
GO:0016052	BP	e	carbohydrate catabolic process	46/3479	203/35336	7.50848e-08	4	46	4.4749e-06	Capana00g000332, Capana00g003266, Capana00g003397, Capana01g000041, Capana01g000166, Capana01g000582, Capana01g000793, Capana01g003760, Capana02g002159, Capana02g002366, Capana02g002622, Capana02g002913, Capana02g003577, Capana03g000068, Capana03g000069, Capana03g001297, Capana03g002040, Capana03g002535, Capana03g002538, Capana03g003061, Capana03g003650, Capana03g003653, Capana03g003654, Capana03…
GO:0044248	BP	e	cellular catabolic process	100/3479	596/35336	1.09832e-07	3	100	6.3494e-06	Capana00g000104, Capana00g001129, Capana00g002127, Capana00g002132, Capana00g002177, Capana00g002745, Capana00g002831, Capana00g003222, Capana00g003397, Capana00g003499, Capana00g004268, Capana00g004461, Capana00g004746, Capana00g004797, Capana00g005039, Capana01g000041, Capana01g000166, Capana01g001553, Capana01g001554, Capana01g001644, Capana01g003760, Capana02g000568, Capana02g001195, Capana02…
GO:0045490	BP	e	pectin catabolic process	27/3479	92/35336	1.36792e-07	7	27	7.82965e-06	Capana00g003266, Capana01g000582, Capana02g002159, Capana02g002366, Capana02g002622, Capana02g003577, Capana03g000068, Capana03g000069, Capana03g001297, Capana03g002040, Capana03g002538, Capana03g003061, Capana03g003650, Capana03g003653, Capana03g004371, Capana05g001620, Capana05g002526, Capana06g000165, Capana06g000917, Capana08g001455, Capana08g001555, Capana09g001107, Capana09g002252, Capana10…
GO:0071669	BP	e	plant-type cell wall organization or biogenesis	20/3479	56/35336	1.63713e-07	3	20	9.10026e-06	Capana01g000363, Capana02g000813, Capana02g002211, Capana02g002267, Capana02g003358, Capana03g000798, Capana04g000153, Capana05g000884, Capana06g000414, Capana06g002707, Capana07g000861, Capana09g001829, Capana09g002099, Capana10g000708, Capana10g001702, Capana11g001329, Capana11g001836, Capana11g001999, Capana12g000599, Capana12g002034
GO:0009664	BP	e	plant-type cell wall organization	16/3479	38/35336	2.01344e-07	6	16	1.09358e-05	Capana01g000363, Capana02g000813, Capana02g002211, Capana02g002267, Capana02g003358, Capana03g000798, Capana04g000153, Capana05g000884, Capana06g000414, Capana06g002707, Capana07g000861, Capana09g001829, Capana10g001702, Capana11g001329, Capana11g001836, Capana12g000599
GO:0006952	BP	e	defense response	39/3479	171/35336	5.05203e-07	3	39	2.49622e-05	Capana00g001496, Capana00g001497, Capana00g001498, Capana00g002760, Capana01g003206, Capana02g000918, Capana02g001846, Capana03g000143, Capana03g000911, Capana03g002206, Capana03g003442, Capana03g004441, Capana03g004445, Capana03g004449, Capana04g002762, Capana04g002783, Capana04g002784, Capana05g000349, Capana05g000372, Capana05g000965, Capana05g002233, Capana06g000248, Capana06g001935, Capana06…
GO:0009699	BP	e	phenylpropanoid biosynthetic process	10/3479	17/35336	8.56287e-07	5	10	4.02455e-05	Capana00g003499, Capana02g003073, Capana02g003074, Capana02g003075, Capana03g001811, Capana05g002560, Capana09g002190, Capana09g002199, Capana09g002200, Capana12g002654
GO:0007017	BP	e	microtubule-based process	49/3479	244/35336	1.31553e-06	2	49	5.98826e-05	Capana00g001854, Capana00g003271, Capana00g003762, Capana00g004217, Capana00g004468, Capana00g004601, Capana01g000187, Capana01g001945, Capana01g002355, Capana01g002391, Capana01g002392, Capana02g001123, Capana02g003379, Capana03g000270, Capana03g000720, Capana03g000899, Capana03g000911, Capana03g000959, Capana03g002234, Capana03g002451, Capana03g002452, Capana03g003667, Capana03g003875, Capana03…
GO:0010393	BP	e	galacturonan metabolic process	29/3479	115/35336	1.60852e-06	5	29	7.04458e-05	Capana00g003266, Capana00g004214, Capana01g000582, Capana02g002159, Capana02g002366, Capana02g002622, Capana02g003211, Capana02g003577, Capana03g000068, Capana03g000069, Capana03g001297, Capana03g002040, Capana03g002538, Capana03g003061, Capana03g003650, Capana03g003653, Capana03g004371, Capana05g001620, Capana05g002526, Capana06g000165, Capana06g000917, Capana08g001455, Capana08g001555, Capana09…
GO:0045488	BP	e	pectin metabolic process	29/3479	115/35336	1.60852e-06	6	29	7.04458e-05	Capana00g003266, Capana00g004214, Capana01g000582, Capana02g002159, Capana02g002366, Capana02g002622, Capana02g003211, Capana02g003577, Capana03g000068, Capana03g000069, Capana03g001297, Capana03g002040, Capana03g002538, Capana03g003061, Capana03g003650, Capana03g003653, Capana03g004371, Capana05g001620, Capana05g002526, Capana06g000165, Capana06g000917, Capana08g001455, Capana08g001555, Capana09…
GO:0006558	BP	e	L-phenylalanine metabolic process	9/3479	15/35336	2.47694e-06	9	9	0.000105288	Capana00g003499, Capana02g002204, Capana02g002205, Capana05g002560, Capana06g000585, Capana09g002190, Capana09g002199, Capana09g002200, Capana11g000245
GO:1902221	BP	e	erythrose 4-phosphate/phosphoenolpyruvate family amino acid metabolic process	9/3479	15/35336	2.47694e-06	8	9	0.000105288	Capana00g003499, Capana02g002204, Capana02g002205, Capana05g002560, Capana06g000585, Capana09g002190, Capana09g002199, Capana09g002200, Capana11g000245
GO:0030243	BP	e	cellulose metabolic process	18/3479	55/35336	2.90136e-06	8	18	0.000122429	Capana00g003397, Capana01g000041, Capana01g000108, Capana01g000166, Capana01g004079, Capana01g004080, Capana01g004289, Capana02g000813, Capana03g001730, Capana03g002535, Capana03g003654, Capana03g003674, Capana04g000195, Capana07g001101, Capana07g001323, Capana07g002310, Capana08g002622, Capana12g001072
GO:0015849	BP	e	organic acid transport	12/3479	27/35336	3.43251e-06	5	12	0.000142758	Capana01g000065, Capana04g001744, Capana07g000976, Capana08g001125, Capana08g002210, Capana09g001419, Capana11g000366, Capana11g002266, Capana11g002267, Capana11g002339, Capana11g002340, Capana12g000826
GO:0006073	BP	e	cellular glucan metabolic process	31/3479	131/35336	4.30329e-06	6	31	0.000172759	Capana00g003397, Capana01g000041, Capana01g000108, Capana01g000166, Capana01g004079, Capana01g004080, Capana01g004289, Capana02g000813, Capana02g002154, Capana02g002921, Capana02g003365, Capana03g001730, Capana03g002535, Capana03g003654, Capana03g003674, Capana04g000195, Capana04g002527, Capana06g000734, Capana07g000061, Capana07g001101, Capana07g001323, Capana07g001548, Capana07g002310, Capana08…
GO:0044042	BP	e	glucan metabolic process	31/3479	131/35336	4.30329e-06	5	31	0.000172759	Capana00g003397, Capana01g000041, Capana01g000108, Capana01g000166, Capana01g004079, Capana01g004080, Capana01g004289, Capana02g000813, Capana02g002154, Capana02g002921, Capana02g003365, Capana03g001730, Capana03g002535, Capana03g003654, Capana03g003674, Capana04g000195, Capana04g002527, Capana06g000734, Capana07g000061, Capana07g001101, Capana07g001323, Capana07g001548, Capana07g002310, Capana08…
GO:0006928	BP	e	movement of cell or subcellular component	32/3479	142/35336	6.86822e-06	2	32	0.000262948	Capana00g003271, Capana00g003762, Capana00g004217, Capana00g004601, Capana01g002391, Capana01g002392, Capana03g000270, Capana03g000720, Capana03g000959, Capana03g002234, Capana03g003667, Capana03g003875, Capana03g004183, Capana04g000701, Capana04g000862, Capana04g000863, Capana04g002830, Capana04g002831, Capana06g000474, Capana07g002346, Capana07g002416, Capana08g001460, Capana08g001576, Capana08…
GO:0007018	BP	e	microtubule-based movement	32/3479	142/35336	6.86822e-06	3	32	0.000262948	Capana00g003271, Capana00g003762, Capana00g004217, Capana00g004601, Capana01g002391, Capana01g002392, Capana03g000270, Capana03g000720, Capana03g000959, Capana03g002234, Capana03g003667, Capana03g003875, Capana03g004183, Capana04g000701, Capana04g000862, Capana04g000863, Capana04g002830, Capana04g002831, Capana06g000474, Capana07g002346, Capana07g002416, Capana08g001460, Capana08g001576, Capana08…
GO:0045491	BP	e	xylan metabolic process	12/3479	29/35336	8.49074e-06	8	12	0.000314647	Capana01g003760, Capana02g003056, Capana04g001112, Capana04g001114, Capana05g000849, Capana08g001805, Capana08g002058, Capana08g002326, Capana09g000047, Capana09g002099, Capana10g001922, Capana12g002034
GO:0044550	BP	e	secondary metabolite biosynthetic process	10/3479	21/35336	1.07135e-05	3	10	0.000379968	Capana00g003499, Capana02g003073, Capana02g003074, Capana02g003075, Capana03g001811, Capana05g002560, Capana09g002190, Capana09g002199, Capana09g002200, Capana12g002654
GO:0030245	BP	e	cellulose catabolic process	10/3479	21/35336	1.07135e-05	9	10	0.000379968	Capana00g003397, Capana01g000041, Capana01g000166, Capana03g002535, Capana03g003654, Capana04g000195, Capana07g001323, Capana07g002310, Capana08g002622, Capana12g001072
GO:0051275	BP	e	beta-glucan catabolic process	10/3479	21/35336	1.07135e-05	8	10	0.000379968	Capana00g003397, Capana01g000041, Capana01g000166, Capana03g002535, Capana03g003654, Capana04g000195, Capana07g001323, Capana07g002310, Capana08g002622, Capana12g001072
GO:0042546	BP	e	cell wall biogenesis	15/3479	44/35336	1.09881e-05	4	15	0.000387329	Capana02g000813, Capana02g002154, Capana02g002921, Capana04g002527, Capana07g000061, Capana07g001548, Capana08g000111, Capana08g001512, Capana09g000283, Capana09g002099, Capana09g002242, Capana11g000143, Capana11g001329, Capana11g001999, Capana12g002034
GO:0042545	BP	e	cell wall modification	21/3479	78/35336	1.44246e-05	6	21	0.000496361	Capana00g003266, Capana01g000582, Capana02g002159, Capana02g002366, Capana02g002622, Capana03g000068, Capana03g000069, Capana03g002040, Capana03g002538, Capana03g003650, Capana03g003653, Capana05g000884, Capana05g001620, Capana08g001455, Capana08g001555, Capana09g000227, Capana10g001318, Capana11g001329, Capana12g002033, Capana12g002035, Capana12g002380
GO:0009072	BP	e	aromatic amino acid family metabolic process	15/3479	45/35336	1.49859e-05	7	15	0.000512625	Capana00g003499, Capana01g001378, Capana01g001395, Capana02g002204, Capana02g002205, Capana03g001143, Capana04g000998, Capana05g000164, Capana05g002560, Capana06g000585, Capana09g001606, Capana09g002190, Capana09g002199, Capana09g002200, Capana11g000245
GO:0019439	BP	e	aromatic compound catabolic process	27/3479	121/35336	4.31369e-05	4	27	0.00140098	Capana00g000104, Capana00g002745, Capana00g003499, Capana00g004461, Capana00g004746, Capana02g002722, Capana02g002901, Capana02g002902, Capana05g001566, Capana05g002023, Capana05g002031, Capana05g002034, Capana05g002035, Capana05g002064, Capana05g002065, Capana05g002560, Capana06g000220, Capana06g000320, Capana07g001345, Capana09g001569, Capana09g001667, Capana09g002190, Capana09g002199, Capana09…
GO:0009803	BP	e	cinnamic acid metabolic process	5/3479	6/35336	5.08255e-05	7	5	0.00158823	Capana00g003499, Capana05g002560, Capana09g002190, Capana09g002199, Capana09g002200
GO:0009800	BP	e	cinnamic acid biosynthetic process	5/3479	6/35336	5.08255e-05	8	5	0.00158823	Capana00g003499, Capana05g002560, Capana09g002190, Capana09g002199, Capana09g002200
GO:0006865	BP	e	amino acid transport	5/3479	6/35336	5.08255e-05	6	5	0.00158823	Capana04g001744, Capana08g002210, Capana11g002339, Capana11g002340, Capana12g000826
GO:0010411	BP	e	xyloglucan metabolic process	11/3479	29/35336	5.32061e-05	8	11	0.00165368	Capana02g002154, Capana02g002921, Capana04g002527, Capana07g000061, Capana07g001548, Capana08g000111, Capana08g001512, Capana09g000283, Capana09g002242, Capana11g000143, Capana11g001329
GO:1901361	BP	e	organic cyclic compound catabolic process	27/3479	123/35336	5.65184e-05	4	27	0.00174723	Capana00g000104, Capana00g002745, Capana00g003499, Capana00g004461, Capana00g004746, Capana02g002722, Capana02g002901, Capana02g002902, Capana05g001566, Capana05g002023, Capana05g002031, Capana05g002034, Capana05g002035, Capana05g002064, Capana05g002065, Capana05g002560, Capana06g000220, Capana06g000320, Capana07g001345, Capana09g001569, Capana09g001667, Capana09g002190, Capana09g002199, Capana09…
GO:0008202	BP	e	steroid metabolic process	15/3479	50/35336	6.08239e-05	4	15	0.00183742	Capana01g000351, Capana01g001390, Capana01g001510, Capana01g002641, Capana01g004441, Capana04g002519, Capana06g000229, Capana06g001527, Capana07g000855, Capana07g000856, Capana08g000068, Capana08g002617, Capana09g000355, Capana09g001603, Capana12g002230
GO:0009251	BP	e	glucan catabolic process	10/3479	25/35336	6.85917e-05	6	10	0.00203348	Capana00g003397, Capana01g000041, Capana01g000166, Capana03g002535, Capana03g003654, Capana04g000195, Capana07g001323, Capana07g002310, Capana08g002622, Capana12g001072
GO:0008299	BP	e	isoprenoid biosynthetic process	20/3479	82/35336	0.000105002	6	20	0.00300504	Capana00g001496, Capana00g001497, Capana00g001498, Capana00g004199, Capana01g000351, Capana01g001332, Capana01g004441, Capana03g002435, Capana03g003135, Capana04g000039, Capana04g000412, Capana04g002519, Capana05g000800, Capana05g002500, Capana08g001670, Capana09g000177, Capana11g000564, Capana12g002446, Capana12g002449, Capana12g002450
GO:0042886	BP	e	amide transport	12/3479	37/35336	0.000143281	5	12	0.00388878	Capana00g003980, Capana00g004312, Capana01g000541, Capana01g004403, Capana06g000305, Capana06g000306, Capana06g000488, Capana09g001595, Capana10g001656, Capana11g001561, Capana11g002311, Capana12g000520
GO:0045492	BP	e	xylan biosynthetic process	8/3479	18/35336	0.000154597	9	8	0.00413762	Capana02g003056, Capana05g000849, Capana08g001805, Capana08g002326, Capana09g000047, Capana09g002099, Capana10g001922, Capana12g002034
GO:1902222	BP	e	erythrose 4-phosphate/phosphoenolpyruvate family amino acid catabolic process	5/3479	7/35336	0.00016335	9	5	0.00429239	Capana00g003499, Capana05g002560, Capana09g002190, Capana09g002199, Capana09g002200
GO:0120255	BP	e	olefinic compound biosynthetic process	5/3479	7/35336	0.00016335	4	5	0.00429239	Capana00g003499, Capana05g002560, Capana09g002190, Capana09g002199, Capana09g002200
GO:0006559	BP	e	L-phenylalanine catabolic process	5/3479	7/35336	0.00016335	10	5	0.00429239	Capana00g003499, Capana05g002560, Capana09g002190, Capana09g002199, Capana09g002200
GO:0016998	BP	e	cell wall macromolecule catabolic process	11/3479	33/35336	0.000205302	6	11	0.0053222	Capana00g003222, Capana01g003760, Capana02g002477, Capana02g002478, Capana02g002482, Capana04g001112, Capana04g001114, Capana08g002058, Capana08g002306, Capana09g002242, Capana11g000143
GO:0044247	BP	e	cellular polysaccharide catabolic process	10/3479	28/35336	0.000208877	6	10	0.0053907	Capana00g003397, Capana01g000041, Capana01g000166, Capana03g002535, Capana03g003654, Capana04g000195, Capana07g001323, Capana07g002310, Capana08g002622, Capana12g001072
GO:0033043	BP	e	regulation of organelle organization	13/3479	44/35336	0.00022057	5	13	0.00564209	Capana00g004305, Capana02g000829, Capana02g000887, Capana03g000911, Capana04g000026, Capana04g000600, Capana07g001724, Capana07g001732, Capana08g002318, Capana09g000587, Capana10g002207, Capana11g001161, Capana11g001220
GO:0010564	BP	e	regulation of cell cycle process	15/3479	56/35336	0.000248837	5	15	0.00630932	Capana02g000829, Capana02g000887, Capana02g001001, Capana02g003547, Capana04g000026, Capana04g000600, Capana05g000105, Capana07g001724, Capana07g001732, Capana08g002318, Capana09g000587, Capana09g002000, Capana11g001161, Capana11g001220, Capana11g001888
GO:0051273	BP	e	beta-glucan metabolic process	18/3479	75/35336	0.000283103	7	18	0.00704228	Capana00g003397, Capana01g000041, Capana01g000108, Capana01g000166, Capana01g004079, Capana01g004080, Capana01g004289, Capana02g000813, Capana03g001730, Capana03g002535, Capana03g003654, Capana03g003674, Capana04g000195, Capana07g001101, Capana07g001323, Capana07g002310, Capana08g002622, Capana12g001072
GO:0070592	BP	e	cell wall polysaccharide biosynthetic process	9/3479	24/35336	0.000283835	8	9	0.00704228	Capana02g000813, Capana02g003056, Capana05g000849, Capana08g001805, Capana08g002326, Capana09g000047, Capana09g002099, Capana10g001922, Capana12g002034
GO:0044038	BP	e	cell wall macromolecule biosynthetic process	9/3479	24/35336	0.000283835	7	9	0.00704228	Capana02g000813, Capana02g003056, Capana05g000849, Capana08g001805, Capana08g002326, Capana09g000047, Capana09g002099, Capana10g001922, Capana12g002034
GO:0070589	BP	e	cellular component macromolecule biosynthetic process	9/3479	24/35336	0.000283835	6	9	0.00704228	Capana02g000813, Capana02g003056, Capana05g000849, Capana08g001805, Capana08g002326, Capana09g000047, Capana09g002099, Capana10g001922, Capana12g002034
GO:0016114	BP	e	terpenoid biosynthetic process	14/3479	51/35336	0.000300485	7	14	0.00739192	Capana00g001496, Capana00g001497, Capana00g001498, Capana01g001332, Capana03g002435, Capana03g003135, Capana04g000412, Capana04g002519, Capana08g001670, Capana09g000177, Capana11g000564, Capana12g002446, Capana12g002449, Capana12g002450
GO:0006857	BP	e	oligopeptide transport	11/3479	35/35336	0.000367775	7	11	0.00878556	Capana00g003980, Capana00g004312, Capana01g000541, Capana01g004403, Capana06g000305, Capana06g000306, Capana06g000488, Capana09g001595, Capana10g001656, Capana11g001561, Capana12g000520
GO:0015740	BP	e	C4-dicarboxylate transport	7/3479	16/35336	0.000456578	9	7	0.0104741	Capana01g000065, Capana08g001125, Capana09g001419, Capana11g000366, Capana11g002266, Capana11g002267, Capana12g000826
GO:0006835	BP	e	dicarboxylic acid transport	7/3479	16/35336	0.000456578	8	7	0.0104741	Capana01g000065, Capana08g001125, Capana09g001419, Capana11g000366, Capana11g002266, Capana11g002267, Capana12g000826
GO:0015833	BP	e	peptide transport	11/3479	36/35336	0.000482828	6	11	0.0109891	Capana00g003980, Capana00g004312, Capana01g000541, Capana01g004403, Capana06g000305, Capana06g000306, Capana06g000488, Capana09g001595, Capana10g001656, Capana11g001561, Capana12g000520
GO:0006720	BP	e	isoprenoid metabolic process	20/3479	91/35336	0.000545145	5	20	0.0123588	Capana00g001496, Capana00g001497, Capana00g001498, Capana00g004199, Capana01g000351, Capana01g001332, Capana01g004441, Capana03g002435, Capana03g003135, Capana04g000039, Capana04g000412, Capana04g002519, Capana05g000800, Capana05g002500, Capana08g001670, Capana09g000177, Capana11g000564, Capana12g002446, Capana12g002449, Capana12g002450
GO:0006334	BP	e	nucleosome assembly	15/3479	60/35336	0.000558275	8	15	0.012607	Capana03g003363, Capana03g004550, Capana05g000360, Capana06g000115, Capana06g000438, Capana06g000440, Capana06g000447, Capana06g000449, Capana06g000450, Capana06g002754, Capana06g002756, Capana06g002757, Capana06g002758, Capana06g002759, Capana11g000699
GO:0006629	BP	e	lipid metabolic process	96/3479	690/35336	0.00059661	3	96	0.0133682	Capana00g001496, Capana00g001497, Capana00g001498, Capana00g001907, Capana00g002444, Capana00g003377, Capana00g003693, Capana00g004199, Capana00g004655, Capana00g004656, Capana00g004724, Capana01g000351, Capana01g001332, Capana01g001390, Capana01g001510, Capana01g001577, Capana01g001578, Capana01g002641, Capana01g003920, Capana01g004369, Capana01g004441, Capana02g000554, Capana02g000729, Capana02…
GO:0046148	BP	e	pigment biosynthetic process	16/3479	67/35336	0.000640853	3	16	0.0141945	Capana00g003295, Capana00g003791, Capana01g000535, Capana01g001164, Capana01g001167, Capana01g001170, Capana01g001179, Capana01g004388, Capana02g003208, Capana03g000791, Capana04g000412, Capana04g002519, Capana05g000126, Capana07g002213, Capana09g000177, Capana10g000065
GO:0007049	BP	e	cell cycle	9/3479	27/35336	0.000774584	2	9	0.0169616	Capana00g002205, Capana01g001080, Capana01g002552, Capana01g002754, Capana04g000600, Capana05g000105, Capana08g000931, Capana08g002318, Capana09g000547
GO:0120254	BP	e	olefinic compound metabolic process	5/3479	9/35336	0.000827008	3	5	0.0179061	Capana00g003499, Capana05g002560, Capana09g002190, Capana09g002199, Capana09g002200
GO:0010817	BP	e	regulation of hormone levels	13/3479	50/35336	0.000860249	3	13	0.0184874	Capana00g000659, Capana00g003808, Capana01g000129, Capana01g003019, Capana01g003906, Capana02g003662, Capana04g000690, Capana06g001405, Capana08g000027, Capana09g000355, Capana09g001075, Capana10g002459, Capana11g002336
GO:0051726	BP	e	regulation of cell cycle	20/3479	95/35336	0.000884738	4	20	0.0189432	Capana02g000829, Capana02g000887, Capana02g001001, Capana02g003547, Capana02g003646, Capana03g002178, Capana04g000026, Capana04g000600, Capana05g000105, Capana07g001724, Capana07g001732, Capana07g001835, Capana08g001455, Capana08g002318, Capana08g002395, Capana09g000587, Capana09g002000, Capana11g001161, Capana11g001220, Capana11g001888
GO:0044275	BP	e	cellular carbohydrate catabolic process	10/3479	33/35336	0.000931291	5	10	0.0195774	Capana00g003397, Capana01g000041, Capana01g000166, Capana03g002535, Capana03g003654, Capana04g000195, Capana07g001323, Capana07g002310, Capana08g002622, Capana12g001072
GO:0009211	BP	e	pyrimidine deoxyribonucleoside triphosphate metabolic process	3/3479	3/35336	0.000953616	9	3	0.0196187	Capana04g000376, Capana08g001331, Capana08g001565
GO:0009686	BP	e	gibberellin biosynthetic process	3/3479	3/35336	0.000953616	9	3	0.0196187	Capana01g001332, Capana03g002435, Capana11g000564
GO:0046080	BP	e	dUTP metabolic process	3/3479	3/35336	0.000953616	11	3	0.0196187	Capana04g000376, Capana08g001331, Capana08g001565
GO:0016102	BP	e	diterpenoid biosynthetic process	3/3479	3/35336	0.000953616	8	3	0.0196187	Capana01g001332, Capana03g002435, Capana11g000564
GO:0044283	BP	e	small molecule biosynthetic process	58/3479	385/35336	0.00103596	3	58	0.0212372	Capana00g001679, Capana00g002444, Capana00g003499, Capana00g003506, Capana00g003537, Capana00g004724, Capana00g004772, Capana01g001332, Capana01g001378, Capana01g001510, Capana01g001577, Capana01g001578, Capana01g003049, Capana01g003855, Capana02g000554, Capana02g002204, Capana02g002205, Capana03g001143, Capana03g001365, Capana03g002435, Capana03g003732, Capana04g000998, Capana04g002519, Capana05…
GO:0046942	BP	e	carboxylic acid transport	8/3479	23/35336	0.001105	7	8	0.0224929	Capana01g000065, Capana07g000976, Capana08g001125, Capana09g001419, Capana11g000366, Capana11g002266, Capana11g002267, Capana12g000826
GO:0034728	BP	e	nucleosome organization	15/3479	64/35336	0.0011488	6	15	0.0233025	Capana03g003363, Capana03g004550, Capana05g000360, Capana06g000115, Capana06g000438, Capana06g000440, Capana06g000447, Capana06g000449, Capana06g000450, Capana06g002754, Capana06g002756, Capana06g002757, Capana06g002758, Capana06g002759, Capana11g000699
GO:0016053	BP	e	organic acid biosynthetic process	47/3479	299/35336	0.00122956	4	47	0.0246786	Capana00g002444, Capana00g003499, Capana00g003506, Capana00g004724, Capana00g004772, Capana01g001332, Capana01g001378, Capana01g001577, Capana01g001578, Capana01g003049, Capana01g003855, Capana02g000554, Capana02g002204, Capana02g002205, Capana03g001143, Capana03g001365, Capana03g002435, Capana03g003732, Capana04g000998, Capana05g000208, Capana05g000857, Capana05g002317, Capana05g002560, Capana06…
GO:0009309	BP	e	amine biosynthetic process	9/3479	29/35336	0.00138084	5	9	0.0271517	Capana00g001679, Capana00g003562, Capana01g003742, Capana03g001143, Capana03g001540, Capana03g003730, Capana08g001616, Capana08g002632, Capana11g002156
GO:0042401	BP	e	cellular biogenic amine biosynthetic process	9/3479	29/35336	0.00138084	7	9	0.0271517	Capana00g001679, Capana00g003562, Capana01g003742, Capana03g001143, Capana03g001540, Capana03g003730, Capana08g001616, Capana08g002632, Capana11g002156
GO:0006721	BP	e	terpenoid metabolic process	14/3479	59/35336	0.00145948	6	14	0.0286008	Capana00g001496, Capana00g001497, Capana00g001498, Capana01g001332, Capana03g002435, Capana03g003135, Capana04g000412, Capana04g002519, Capana08g001670, Capana09g000177, Capana11g000564, Capana12g002446, Capana12g002449, Capana12g002450
GO:0015711	BP	e	organic anion transport	8/3479	24/35336	0.00151558	6	8	0.029191	Capana01g000065, Capana07g000976, Capana08g001125, Capana09g001419, Capana11g000366, Capana11g002266, Capana11g002267, Capana12g000826
GO:0009809	BP	e	lignin biosynthetic process	5/3479	10/35336	0.00151989	6	5	0.029191	Capana02g003073, Capana02g003074, Capana02g003075, Capana03g001811, Capana12g002654
GO:0042537	BP	e	benzene-containing compound metabolic process	5/3479	10/35336	0.00151989	4	5	0.029191	Capana00g003499, Capana05g002560, Capana09g002190, Capana09g002199, Capana09g002200
GO:0051783	BP	e	regulation of nuclear division	7/3479	19/35336	0.00154242	6	7	0.0295257	Capana04g000026, Capana04g000600, Capana07g001732, Capana08g002318, Capana10g002207, Capana11g001161, Capana11g001220
GO:0031399	BP	e	regulation of protein modification process	13/3479	54/35336	0.0018509	7	13	0.0351975	Capana01g000361, Capana02g000829, Capana02g000887, Capana03g001765, Capana03g004441, Capana04g000600, Capana06g000769, Capana06g002318, Capana07g001724, Capana08g001455, Capana08g002318, Capana09g000587, Capana10g002207
GO:0015743	BP	e	malate transport	6/3479	15/35336	0.00206978	10	6	0.038474	Capana01g000065, Capana08g001125, Capana09g001419, Capana11g000366, Capana11g002266, Capana11g002267
GO:0042440	BP	e	pigment metabolic process	16/3479	73/35336	0.00221982	2	16	0.0407716	Capana00g003295, Capana00g003791, Capana01g000535, Capana01g001164, Capana01g001167, Capana01g001170, Capana01g001179, Capana01g004388, Capana02g003208, Capana03g000791, Capana04g000412, Capana04g002519, Capana05g000126, Capana07g002213, Capana09g000177, Capana10g000065
GO:0051338	BP	e	regulation of transferase activity	12/3479	49/35336	0.0023415	4	12	0.042836	Capana01g000361, Capana02g000829, Capana02g000887, Capana03g001765, Capana04g000600, Capana06g000769, Capana06g002318, Capana07g001724, Capana08g001455, Capana08g002318, Capana09g000587, Capana10g002207
GO:0009074	BP	e	aromatic amino acid family catabolic process	5/3479	11/35336	0.00256114	8	5	0.0465595	Capana00g003499, Capana05g002560, Capana09g002190, Capana09g002199, Capana09g002200
GO:0009095	BP	e	aromatic amino acid family biosynthetic process, prephenate pathway	5/3479	11/35336	0.00256114	9	5	0.0465595	Capana02g002204, Capana02g002205, Capana06g000585, Capana09g001606, Capana11g000245
GO:0007059	BP	e	chromosome segregation	4/3479	7/35336	0.00257019	2	4	0.0465776	Capana05g000105, Capana05g001008, Capana08g002621, Capana11g000162
GO:0007346	BP	e	regulation of mitotic cell cycle	8/3479	26/35336	0.00269282	5	8	0.0484959	Capana03g002178, Capana04g000026, Capana04g000600, Capana07g001732, Capana07g001835, Capana08g002318, Capana11g001161, Capana11g001220
GO:0009073	BP	e	aromatic amino acid family biosynthetic process	8/3479	26/35336	0.00269282	8	8	0.0484959	Capana01g001378, Capana02g002204, Capana02g002205, Capana03g001143, Capana04g000998, Capana06g000585, Capana09g001606, Capana11g000245
GO:1901575	BP	e	organic substance catabolic process	95/3479	717/35336	0.00286275	3	95	0.05113	Capana00g000104, Capana00g000332, Capana00g002745, Capana00g003222, Capana00g003266, Capana00g003397, Capana00g003499, Capana00g004461, Capana00g004746, Capana01g000041, Capana01g000166, Capana01g000582, Capana01g000793, Capana01g003760, Capana01g003920, Capana02g000729, Capana02g001195, Capana02g002159, Capana02g002366, Capana02g002477, Capana02g002478, Capana02g002482, Capana02g002622, Capana02…
GO:0009630	BP	e	gravitropism	7/3479	21/35336	0.0029849	4	7	0.0519409	Capana02g001650, Capana02g002502, Capana02g003662, Capana03g001126, Capana07g002089, Capana11g002336, Capana12g000295
GO:0016126	BP	e	sterol biosynthetic process	7/3479	21/35336	0.0029849	6	7	0.0519409	Capana01g000351, Capana01g001510, Capana01g004441, Capana04g002519, Capana08g000068, Capana08g002617, Capana12g002230
GO:0009147	BP	e	pyrimidine nucleoside triphosphate metabolic process	6/3479	16/35336	0.0030377	8	6	0.0525777	Capana00g003379, Capana01g004477, Capana03g001387, Capana04g000376, Capana08g001331, Capana08g001565
GO:0046394	BP	e	carboxylic acid biosynthetic process	43/3479	279/35336	0.00322692	6	43	0.0554456	Capana00g002444, Capana00g003499, Capana00g003506, Capana00g004724, Capana00g004772, Capana01g001378, Capana01g001577, Capana01g001578, Capana01g003049, Capana01g003855, Capana02g000554, Capana02g002204, Capana02g002205, Capana03g001143, Capana03g001365, Capana03g003732, Capana04g000998, Capana05g000208, Capana05g000857, Capana05g002317, Capana05g002560, Capana06g000388, Capana06g000585, Capana06…
GO:0009606	BP	e	tropism	8/3479	27/35336	0.0035005	3	8	0.0593732	Capana02g001650, Capana02g002502, Capana02g003662, Capana03g001126, Capana07g002089, Capana11g001704, Capana11g002336, Capana12g000295
GO:0009200	BP	e	deoxyribonucleoside triphosphate metabolic process	3/3479	4/35336	0.00353302	8	3	0.0593732	Capana04g000376, Capana08g001331, Capana08g001565
GO:0003333	BP	e	amino acid transmembrane transport	3/3479	4/35336	0.00353302	8	3	0.0593732	Capana04g001744, Capana08g002210, Capana12g000826
GO:0006694	BP	e	steroid biosynthetic process	10/3479	39/35336	0.00370191	5	10	0.0615319	Capana01g000351, Capana01g001390, Capana01g001510, Capana01g002641, Capana01g004441, Capana04g002519, Capana06g001527, Capana08g000068, Capana08g002617, Capana12g002230
GO:0006040	BP	e	amino sugar metabolic process	7/3479	22/35336	0.00401	4	7	0.0658574	Capana00g003222, Capana02g002477, Capana02g002478, Capana02g002482, Capana07g002126, Capana08g002306, Capana09g002402
GO:0009629	BP	e	response to gravity	7/3479	22/35336	0.00401	3	7	0.0658574	Capana02g001650, Capana02g002502, Capana02g003662, Capana03g001126, Capana07g002089, Capana11g002336, Capana12g000295
GO:0006820	BP	e	anion transport	11/3479	46/35336	0.00427553	5	11	0.0692349	Capana00g001883, Capana01g000065, Capana03g004483, Capana04g002839, Capana07g000976, Capana08g001125, Capana09g001419, Capana11g000366, Capana11g002266, Capana11g002267, Capana12g000826
GO:0065004	BP	e	protein-DNA complex assembly	15/3479	72/35336	0.00450051	7	15	0.0719854	Capana03g003363, Capana03g004550, Capana05g000360, Capana06g000115, Capana06g000438, Capana06g000440, Capana06g000447, Capana06g000449, Capana06g000450, Capana06g002754, Capana06g002756, Capana06g002757, Capana06g002758, Capana06g002759, Capana11g000699
GO:0051049	BP	e	regulation of transport	10/3479	40/35336	0.00450765	4	10	0.0719854	Capana00g004697, Capana01g004034, Capana02g003662, Capana03g000911, Capana03g001603, Capana03g001723, Capana04g000383, Capana07g001742, Capana11g002336, Capana12g000416
GO:0009308	BP	e	amine metabolic process	17/3479	83/35336	0.00452155	4	17	0.0720085	Capana00g000659, Capana00g001679, Capana00g003562, Capana00g003808, Capana01g000129, Capana01g003019, Capana01g003742, Capana03g001143, Capana03g001540, Capana03g003724, Capana03g003730, Capana04g000690, Capana08g000027, Capana08g001616, Capana08g002632, Capana09g001075, Capana11g002156
GO:0044085	BP	e	cellular component biogenesis	17/3479	84/35336	0.00473746	3	17	0.0742645	Capana02g000813, Capana02g002154, Capana02g002921, Capana03g000080, Capana04g002527, Capana05g000555, Capana07g000061, Capana07g001548, Capana08g000111, Capana08g001512, Capana09g000283, Capana09g002099, Capana09g002242, Capana11g000143, Capana11g001329, Capana11g001999, Capana12g002034
GO:1902223	BP	e	erythrose 4-phosphate/phosphoenolpyruvate family amino acid biosynthetic process	4/3479	8/35336	0.00474028	9	4	0.0742645	Capana02g002204, Capana02g002205, Capana06g000585, Capana11g000245
GO:0009262	BP	e	deoxyribonucleotide metabolic process	4/3479	8/35336	0.00474028	8	4	0.0742645	Capana02g003646, Capana04g000376, Capana08g001331, Capana08g001565
GO:0043622	BP	e	cortical microtubule organization	4/3479	8/35336	0.00474028	8	4	0.0742645	Capana01g000187, Capana01g001945, Capana03g000899, Capana03g000911
GO:0030865	BP	e	cortical cytoskeleton organization	4/3479	8/35336	0.00474028	6	4	0.0742645	Capana01g000187, Capana01g001945, Capana03g000899, Capana03g000911
GO:0009094	BP	e	L-phenylalanine biosynthetic process	4/3479	8/35336	0.00474028	10	4	0.0742645	Capana02g002204, Capana02g002205, Capana06g000585, Capana11g000245
GO:0001932	BP	e	regulation of protein phosphorylation	7/3479	23/35336	0.00528094	8	7	0.0819913	Capana02g000829, Capana02g000887, Capana04g000600, Capana07g001724, Capana08g001455, Capana08g002318, Capana09g000587
GO:0045859	BP	e	regulation of protein kinase activity	7/3479	23/35336	0.00528094	9	7	0.0819913	Capana02g000829, Capana02g000887, Capana04g000600, Capana07g001724, Capana08g001455, Capana08g002318, Capana09g000587
GO:0051128	BP	e	regulation of cellular component organization	15/3479	74/35336	0.00561083	4	15	0.0864401	Capana00g004305, Capana02g000829, Capana02g000887, Capana02g003274, Capana03g000896, Capana03g000911, Capana04g000026, Capana04g000600, Capana07g001724, Capana07g001732, Capana08g002318, Capana09g000587, Capana10g002207, Capana11g001161, Capana11g001220
GO:0016125	BP	e	sterol metabolic process	8/3479	29/35336	0.00566571	5	8	0.0866494	Capana01g000351, Capana01g001510, Capana01g004441, Capana04g002519, Capana06g000229, Capana08g000068, Capana08g002617, Capana12g002230
GO:0006275	BP	e	regulation of DNA replication	6/3479	18/35336	0.0059287	7	6	0.0894878	Capana02g001001, Capana02g003547, Capana06g000377, Capana09g002000, Capana11g001220, Capana11g001888
GO:0007088	BP	e	regulation of mitotic nuclear division	6/3479	18/35336	0.0059287	7	6	0.0894878	Capana04g000026, Capana04g000600, Capana07g001732, Capana08g002318, Capana11g001161, Capana11g001220
GO:0006596	BP	e	polyamine biosynthetic process	7/3479	24/35336	0.00683138	8	7	0.102311	Capana00g001679, Capana00g003562, Capana01g003742, Capana03g001540, Capana03g003730, Capana08g002632, Capana11g002156
GO:0006595	BP	e	polyamine metabolic process	7/3479	24/35336	0.00683138	7	7	0.102311	Capana00g001679, Capana00g003562, Capana01g003742, Capana03g001540, Capana03g003730, Capana08g002632, Capana11g002156
GO:0006576	BP	e	cellular biogenic amine metabolic process	9/3479	36/35336	0.00691109	6	9	0.102972	Capana00g001679, Capana00g003562, Capana01g003742, Capana03g001143, Capana03g001540, Capana03g003730, Capana08g001616, Capana08g002632, Capana11g002156
GO:0044106	BP	e	cellular amine metabolic process	9/3479	36/35336	0.00691109	5	9	0.102972	Capana00g001679, Capana00g003562, Capana01g003742, Capana03g001143, Capana03g001540, Capana03g003730, Capana08g001616, Capana08g002632, Capana11g002156
GO:0006352	BP	e	DNA-templated transcription, initiation	11/3479	49/35336	0.00710099	8	11	0.105258	Capana05g000360, Capana06g000438, Capana06g000440, Capana06g000447, Capana06g000449, Capana06g000450, Capana06g002756, Capana06g002757, Capana06g002758, Capana09g002218, Capana11g000699
GO:0008150	BP	e	biological_process	1085/3479	10321/35336	0.00714586	0	1085	0.105653	Capana00g000074, Capana00g000104, Capana00g000196, Capana00g000198, Capana00g000318, Capana00g000332, Capana00g000469, Capana00g000496, Capana00g000651, Capana00g000659, Capana00g000668, Capana00g000868, Capana00g000871, Capana00g000880, Capana00g001129, Capana00g001177, Capana00g001331, Capana00g001425, Capana00g001496, Capana00g001497, Capana00g001498, Capana00g001679, Capana00g001854, Capana00…
GO:0031122	BP	e	cytoplasmic microtubule organization	4/3479	9/35336	0.00787091	7	4	0.114903	Capana01g000187, Capana01g001945, Capana03g000899, Capana03g000911
GO:1903338	BP	e	regulation of cell wall organization or biogenesis	3/3479	5/35336	0.00818429	4	3	0.116249	Capana01g002600, Capana03g000270, Capana05g000830
GO:0009219	BP	e	pyrimidine deoxyribonucleotide metabolic process	3/3479	5/35336	0.00818429	10	3	0.116249	Capana04g000376, Capana08g001331, Capana08g001565
GO:0016101	BP	e	diterpenoid metabolic process	3/3479	5/35336	0.00818429	7	3	0.116249	Capana01g001332, Capana03g002435, Capana11g000564
GO:0009685	BP	e	gibberellin metabolic process	3/3479	5/35336	0.00818429	8	3	0.116249	Capana01g001332, Capana03g002435, Capana11g000564
GO:0019692	BP	e	deoxyribose phosphate metabolic process	3/3479	5/35336	0.00818429	5	3	0.116249	Capana04g000376, Capana08g001331, Capana08g001565
GO:0009394	BP	e	2'-deoxyribonucleotide metabolic process	3/3479	5/35336	0.00818429	9	3	0.116249	Capana04g000376, Capana08g001331, Capana08g001565
GO:0032875	BP	e	regulation of DNA endoreduplication	5/3479	14/35336	0.00863052	9	5	0.121532	Capana02g001001, Capana02g003547, Capana09g002000, Capana11g001220, Capana11g001888
GO:0033692	BP	e	cellular polysaccharide biosynthetic process	18/3479	96/35336	0.0086403	6	18	0.121532	Capana01g000108, Capana01g004079, Capana01g004080, Capana01g004289, Capana02g000813, Capana02g003056, Capana02g003365, Capana03g001730, Capana03g003674, Capana05g000849, Capana06g000734, Capana07g001101, Capana08g001805, Capana08g002326, Capana09g000047, Capana09g002099, Capana10g001922, Capana12g002034
GO:0009718	BP	e	anthocyanin-containing compound biosynthetic process	2/3479	2/35336	0.00969084	5	2	0.130894	Capana00g003295, Capana07g002213
GO:0090698	BP	e	post-embryonic plant morphogenesis	2/3479	2/35336	0.00969084	3	2	0.130894	Capana03g003841, Capana10g001138
GO:0031221	BP	e	arabinan metabolic process	2/3479	2/35336	0.00969084	5	2	0.130894	Capana04g001112, Capana04g001114
GO:0031222	BP	e	arabinan catabolic process	2/3479	2/35336	0.00969084	6	2	0.130894	Capana04g001112, Capana04g001114
GO:0046283	BP	e	anthocyanin-containing compound metabolic process	2/3479	2/35336	0.00969084	4	2	0.130894	Capana00g003295, Capana07g002213
GO:0009956	BP	e	radial pattern formation	2/3479	2/35336	0.00969084	4	2	0.130894	Capana01g001080, Capana02g002967
GO:0034637	BP	e	cellular carbohydrate biosynthetic process	22/3479	127/35336	0.0100651	5	22	0.135632	Capana00g001331, Capana01g000108, Capana01g000524, Capana01g004079, Capana01g004080, Capana01g004289, Capana02g000813, Capana02g003056, Capana02g003365, Capana03g001730, Capana03g002554, Capana03g003674, Capana05g000849, Capana06g000734, Capana07g001101, Capana08g001805, Capana08g002326, Capana09g000047, Capana09g002099, Capana10g001922, Capana12g001588, Capana12g002034
GO:0071824	BP	e	protein-DNA complex subunit organization	15/3479	76/35336	0.0101577	5	15	0.136562	Capana03g003363, Capana03g004550, Capana05g000360, Capana06g000115, Capana06g000438, Capana06g000440, Capana06g000447, Capana06g000449, Capana06g000450, Capana06g002754, Capana06g002756, Capana06g002757, Capana06g002758, Capana06g002759, Capana11g000699
GO:0032879	BP	e	regulation of localization	10/3479	45/35336	0.0107955	3	10	0.144465	Capana00g004697, Capana01g004034, Capana02g003662, Capana03g000911, Capana03g001603, Capana03g001723, Capana04g000383, Capana07g001742, Capana11g002336, Capana12g000416
GO:0000271	BP	e	polysaccharide biosynthetic process	20/3479	116/35336	0.0118081	5	20	0.157651	Capana00g004214, Capana01g000108, Capana01g004079, Capana01g004080, Capana01g004289, Capana02g000813, Capana02g003056, Capana02g003211, Capana02g003365, Capana03g001730, Capana03g003674, Capana05g000849, Capana06g000734, Capana07g001101, Capana08g001805, Capana08g002326, Capana09g000047, Capana09g002099, Capana10g001922, Capana12g002034
GO:0042445	BP	e	hormone metabolic process	9/3479	39/35336	0.0118979	4	9	0.157928	Capana00g000659, Capana00g003808, Capana01g000129, Capana01g003019, Capana04g000690, Capana06g001405, Capana08g000027, Capana09g000355, Capana09g001075
GO:0006542	BP	e	glutamine biosynthetic process	4/3479	10/35336	0.0121049	10	4	0.157965	Capana01g003049, Capana05g000208, Capana05g000857, Capana10g001885
GO:0051321	BP	e	meiotic cell cycle	4/3479	10/35336	0.0121049	3	4	0.157965	Capana01g001080, Capana01g002754, Capana08g000931, Capana09g000547
GO:0006260	BP	e	DNA replication	17/3479	92/35336	0.0123466	6	17	0.160757	Capana00g001934, Capana00g004882, Capana01g003304, Capana02g003646, Capana03g000868, Capana03g001298, Capana03g001536, Capana03g003342, Capana04g002625, Capana05g000382, Capana06g000377, Capana06g000704, Capana08g001731, Capana08g001732, Capana09g002423, Capana11g001693, Capana11g002361
GO:0042325	BP	e	regulation of phosphorylation	7/3479	27/35336	0.0134991	7	7	0.173804	Capana02g000829, Capana02g000887, Capana04g000600, Capana07g001724, Capana08g001455, Capana08g002318, Capana09g000587
GO:0043549	BP	e	regulation of kinase activity	7/3479	27/35336	0.0134991	8	7	0.173804	Capana02g000829, Capana02g000887, Capana04g000600, Capana07g001724, Capana08g001455, Capana08g002318, Capana09g000587
GO:0009416	BP	e	response to light stimulus	19/3479	110/35336	0.014884	4	19	0.190364	Capana00g001177, Capana00g003295, Capana01g000397, Capana02g001650, Capana02g002502, Capana02g002913, Capana02g003079, Capana02g003434, Capana03g000865, Capana03g003930, Capana07g001245, Capana07g002089, Capana07g002213, Capana08g000628, Capana08g002312, Capana10g000115, Capana11g000295, Capana11g000297, Capana11g001704
GO:0009695	BP	e	jasmonic acid biosynthetic process	3/3479	6/35336	0.0151737	8	3	0.192367	Capana00g002444, Capana03g001365, Capana11g000130
GO:0010112	BP	e	regulation of systemic acquired resistance	3/3479	6/35336	0.0151737	6	3	0.192367	Capana01g000533, Capana03g000381, Capana05g002167
GO:0030244	BP	e	cellulose biosynthetic process	8/3479	34/35336	0.0154107	9	8	0.193673	Capana01g000108, Capana01g004079, Capana01g004080, Capana01g004289, Capana02g000813, Capana03g001730, Capana03g003674, Capana07g001101
GO:0051174	BP	e	regulation of phosphorus metabolic process	8/3479	34/35336	0.0154107	5	8	0.193673	Capana02g000829, Capana02g000887, Capana03g004441, Capana04g000600, Capana07g001724, Capana08g001455, Capana08g002318, Capana09g000587
GO:0019220	BP	e	regulation of phosphate metabolic process	8/3479	34/35336	0.0154107	6	8	0.193673	Capana02g000829, Capana02g000887, Capana03g004441, Capana04g000600, Capana07g001724, Capana08g001455, Capana08g002318, Capana09g000587
GO:0009628	BP	e	response to abiotic stimulus	40/3479	280/35336	0.0154922	2	40	0.194274	Capana00g001177, Capana00g003295, Capana00g004683, Capana01g000397, Capana01g001154, Capana01g002355, Capana02g000737, Capana02g001650, Capana02g002502, Capana02g002913, Capana02g003079, Capana02g003434, Capana02g003662, Capana03g000438, Capana03g000662, Capana03g000865, Capana03g000911, Capana03g001126, Capana03g002611, Capana03g003736, Capana03g003930, Capana04g000025, Capana04g000645, Capana05…
GO:0015995	BP	e	chlorophyll biosynthetic process	5/3479	16/35336	0.0159441	7	5	0.196531	Capana00g003791, Capana03g000791, Capana05g000126, Capana07g002213, Capana10g000065
GO:0090329	BP	e	regulation of DNA-dependent DNA replication	5/3479	16/35336	0.0159441	8	5	0.196531	Capana02g001001, Capana02g003547, Capana09g002000, Capana11g001220, Capana11g001888
GO:0016043	BP	e	cellular component organization	128/3479	1062/35336	0.0160998	3	128	0.198027	Capana00g000318, Capana00g000868, Capana00g001854, Capana00g003266, Capana00g004214, Capana00g004305, Capana00g005079, Capana00g005096, Capana01g000108, Capana01g000187, Capana01g000247, Capana01g000363, Capana01g000582, Capana01g000957, Capana01g001945, Capana01g002355, Capana01g002552, Capana01g002631, Capana01g003346, Capana01g004079, Capana01g004080, Capana01g004289, Capana02g000813, Capana02…
GO:0009314	BP	e	response to radiation	19/3479	112/35336	0.0165002	3	19	0.202092	Capana00g001177, Capana00g003295, Capana01g000397, Capana02g001650, Capana02g002502, Capana02g002913, Capana02g003079, Capana02g003434, Capana03g000865, Capana03g003930, Capana07g001245, Capana07g002089, Capana07g002213, Capana08g000628, Capana08g002312, Capana10g000115, Capana11g000295, Capana11g000297, Capana11g001704
GO:0045493	BP	e	xylan catabolic process	4/3479	11/35336	0.0175585	9	4	0.21147	Capana01g003760, Capana04g001112, Capana04g001114, Capana08g002058
GO:0000278	BP	e	mitotic cell cycle	4/3479	11/35336	0.0175585	3	4	0.21147	Capana01g002552, Capana04g000600, Capana05g000105, Capana08g002318
GO:0050790	BP	e	regulation of catalytic activity	14/3479	75/35336	0.0177586	3	14	0.213436	Capana00g004305, Capana01g000361, Capana02g000829, Capana02g000887, Capana03g001765, Capana03g004441, Capana04g000600, Capana06g000769, Capana06g002318, Capana07g001724, Capana08g001455, Capana08g002318, Capana09g000587, Capana10g002207
GO:0051347	BP	e	positive regulation of transferase activity	8/3479	35/35336	0.018297	5	8	0.218543	Capana01g000361, Capana02g000829, Capana02g000887, Capana03g001765, Capana06g000769, Capana06g002318, Capana07g001724, Capana09g000587
GO:0031401	BP	e	positive regulation of protein modification process	8/3479	35/35336	0.018297	8	8	0.218543	Capana01g000361, Capana02g000829, Capana02g000887, Capana03g001765, Capana06g000769, Capana06g002318, Capana07g001724, Capana09g000587
GO:1901072	BP	e	glucosamine-containing compound catabolic process	5/3479	17/35336	0.0207929	6	5	0.242346	Capana00g003222, Capana02g002477, Capana02g002478, Capana02g002482, Capana08g002306
GO:0006032	BP	e	chitin catabolic process	5/3479	17/35336	0.0207929	7	5	0.242346	Capana00g003222, Capana02g002477, Capana02g002478, Capana02g002482, Capana08g002306
GO:0046348	BP	e	amino sugar catabolic process	5/3479	17/35336	0.0207929	5	5	0.242346	Capana00g003222, Capana02g002477, Capana02g002478, Capana02g002482, Capana08g002306
GO:0006026	BP	e	aminoglycan catabolic process	5/3479	17/35336	0.0207929	5	5	0.242346	Capana00g003222, Capana02g002477, Capana02g002478, Capana02g002482, Capana08g002306
GO:1901071	BP	e	glucosamine-containing compound metabolic process	5/3479	17/35336	0.0207929	5	5	0.242346	Capana00g003222, Capana02g002477, Capana02g002478, Capana02g002482, Capana08g002306
GO:0006030	BP	e	chitin metabolic process	5/3479	17/35336	0.0207929	6	5	0.242346	Capana00g003222, Capana02g002477, Capana02g002478, Capana02g002482, Capana08g002306
GO:0006022	BP	e	aminoglycan metabolic process	5/3479	17/35336	0.0207929	4	5	0.242346	Capana00g003222, Capana02g002477, Capana02g002478, Capana02g002482, Capana08g002306
GO:0071840	BP	e	cellular component organization or biogenesis	132/3479	1106/35336	0.0208928	2	132	0.242751	Capana00g000318, Capana00g000868, Capana00g001854, Capana00g003266, Capana00g004214, Capana00g004305, Capana00g005079, Capana00g005096, Capana01g000108, Capana01g000187, Capana01g000247, Capana01g000363, Capana01g000582, Capana01g000957, Capana01g001945, Capana01g002355, Capana01g002552, Capana01g002631, Capana01g003346, Capana01g004079, Capana01g004080, Capana01g004289, Capana02g000813, Capana02…
GO:0006730	BP	e	one-carbon metabolic process	6/3479	23/35336	0.0210456	3	6	0.242751	Capana05g002317, Capana05g002504, Capana09g002238, Capana10g001856, Capana12g000261, Capana12g002614
GO:0042727	BP	e	flavin-containing compound biosynthetic process	4/3479	12/35336	0.0243195	5	4	0.266103	Capana00g003537, Capana08g000907, Capana11g000751, Capana12g000402
GO:0042726	BP	e	flavin-containing compound metabolic process	4/3479	12/35336	0.0243195	4	4	0.266103	Capana00g003537, Capana08g000907, Capana11g000751, Capana12g000402
GO:0009231	BP	e	riboflavin biosynthetic process	4/3479	12/35336	0.0243195	6	4	0.266103	Capana00g003537, Capana08g000907, Capana11g000751, Capana12g000402
GO:0009832	BP	e	plant-type cell wall biogenesis	4/3479	12/35336	0.0243195	5	4	0.266103	Capana02g000813, Capana09g002099, Capana11g001999, Capana12g002034
GO:0006771	BP	e	riboflavin metabolic process	4/3479	12/35336	0.0243195	5	4	0.266103	Capana00g003537, Capana08g000907, Capana11g000751, Capana12g000402
GO:1902653	BP	e	secondary alcohol biosynthetic process	3/3479	7/35336	0.0246264	6	3	0.266103	Capana01g001510, Capana04g002519, Capana08g002617
GO:0008356	BP	e	asymmetric cell division	3/3479	7/35336	0.0246264	3	3	0.266103	Capana02g002967, Capana04g000563, Capana09g002090
GO:1903825	BP	e	organic acid transmembrane transport	3/3479	7/35336	0.0246264	6	3	0.266103	Capana04g001744, Capana08g002210, Capana12g000826
GO:1905039	BP	e	carboxylic acid transmembrane transport	3/3479	7/35336	0.0246264	7	3	0.266103	Capana04g001744, Capana08g002210, Capana12g000826
GO:0009812	BP	e	flavonoid metabolic process	3/3479	7/35336	0.0246264	3	3	0.266103	Capana00g003295, Capana07g002213, Capana09g002174
GO:0044107	BP	e	cellular alcohol metabolic process	3/3479	7/35336	0.0246264	5	3	0.266103	Capana01g001510, Capana04g002519, Capana08g002617
GO:0080167	BP	e	response to karrikin	3/3479	7/35336	0.0246264	3	3	0.266103	Capana02g000737, Capana03g000865, Capana08g000628
GO:0009813	BP	e	flavonoid biosynthetic process	3/3479	7/35336	0.0246264	4	3	0.266103	Capana00g003295, Capana07g002213, Capana09g002174
GO:0006696	BP	e	ergosterol biosynthetic process	3/3479	7/35336	0.0246264	7	3	0.266103	Capana01g001510, Capana04g002519, Capana08g002617
GO:0097384	BP	e	cellular lipid biosynthetic process	3/3479	7/35336	0.0246264	5	3	0.266103	Capana01g001510, Capana04g002519, Capana08g002617
GO:0044108	BP	e	cellular alcohol biosynthetic process	3/3479	7/35336	0.0246264	6	3	0.266103	Capana01g001510, Capana04g002519, Capana08g002617
GO:0008204	BP	e	ergosterol metabolic process	3/3479	7/35336	0.0246264	6	3	0.266103	Capana01g001510, Capana04g002519, Capana08g002617
GO:0009888	BP	e	tissue development	6/3479	24/35336	0.0257837	3	6	0.278089	Capana01g003533, Capana03g001259, Capana04g000758, Capana08g002685, Capana09g001097, Capana11g000862
GO:0008610	BP	e	lipid biosynthetic process	49/3479	364/35336	0.0264875	4	49	0.280433	Capana00g001496, Capana00g001497, Capana00g001498, Capana00g002444, Capana00g003693, Capana00g004199, Capana00g004655, Capana00g004656, Capana00g004724, Capana01g000351, Capana01g001332, Capana01g001390, Capana01g001510, Capana01g002641, Capana01g004441, Capana02g000554, Capana03g001365, Capana03g002435, Capana03g003135, Capana04g000039, Capana04g000343, Capana04g000412, Capana04g002519, Capana05…
GO:0051493	BP	e	regulation of cytoskeleton organization	5/3479	18/35336	0.0265099	6	5	0.280433	Capana02g000829, Capana02g000887, Capana03g000911, Capana07g001724, Capana09g000587
GO:0033383	BP	e	geranyl diphosphate metabolic process	2/3479	3/35336	0.0271653	7	2	0.280433	Capana03g003135, Capana04g000412
GO:0006690	BP	e	icosanoid metabolic process	2/3479	3/35336	0.0271653	6	2	0.280433	Capana01g001577, Capana01g001578
GO:0071486	BP	e	cellular response to high light intensity	2/3479	3/35336	0.0271653	8	2	0.280433	Capana08g002312, Capana10g000115
GO:0042547	BP	e	cell wall modification involved in multidimensional cell growth	2/3479	3/35336	0.0271653	7	2	0.280433	Capana05g000884, Capana11g001329
GO:0019372	BP	e	lipoxygenase pathway	2/3479	3/35336	0.0271653	8	2	0.280433	Capana01g001577, Capana01g001578
GO:0009827	BP	e	plant-type cell wall modification	2/3479	3/35336	0.0271653	7	2	0.280433	Capana05g000884, Capana11g001329
GO:0010597	BP	e	green leaf volatile biosynthetic process	2/3479	3/35336	0.0271653	9	2	0.280433	Capana01g001577, Capana01g001578
GO:0043086	BP	e	negative regulation of catalytic activity	2/3479	3/35336	0.0271653	4	2	0.280433	Capana00g004305, Capana10g002207
GO:0034644	BP	e	cellular response to UV	2/3479	3/35336	0.0271653	7	2	0.280433	Capana08g002312, Capana10g000115
GO:0046209	BP	e	nitric oxide metabolic process	2/3479	3/35336	0.0271653	4	2	0.280433	Capana04g001896, Capana04g001897
GO:0006809	BP	e	nitric oxide biosynthetic process	2/3479	3/35336	0.0271653	5	2	0.280433	Capana04g001896, Capana04g001897
GO:0071484	BP	e	cellular response to light intensity	2/3479	3/35336	0.0271653	7	2	0.280433	Capana08g002312, Capana10g000115
GO:0009831	BP	e	plant-type cell wall modification involved in multidimensional cell growth	2/3479	3/35336	0.0271653	8	2	0.280433	Capana05g000884, Capana11g001329
GO:0033384	BP	e	geranyl diphosphate biosynthetic process	2/3479	3/35336	0.0271653	8	2	0.280433	Capana03g003135, Capana04g000412
GO:0006338	BP	e	chromatin remodeling	15/3479	89/35336	0.032426	5	15	0.319554	Capana03g003363, Capana03g004550, Capana05g000360, Capana06g000115, Capana06g000438, Capana06g000440, Capana06g000447, Capana06g000449, Capana06g000450, Capana06g002754, Capana06g002756, Capana06g002757, Capana06g002758, Capana06g002759, Capana11g000699
GO:0060236	BP	e	regulation of mitotic spindle organization	4/3479	13/35336	0.0324474	9	4	0.319554	Capana02g000829, Capana02g000887, Capana07g001724, Capana09g000587
GO:0009627	BP	e	systemic acquired resistance	4/3479	13/35336	0.0324474	6	4	0.319554	Capana01g003206, Capana03g000143, Capana07g002334, Capana08g002517
GO:0045839	BP	e	negative regulation of mitotic nuclear division	4/3479	13/35336	0.0324474	8	4	0.319554	Capana04g000026, Capana07g001732, Capana11g001161, Capana11g001220
GO:2001251	BP	e	negative regulation of chromosome organization	4/3479	13/35336	0.0324474	7	4	0.319554	Capana00g004305, Capana04g000026, Capana07g001732, Capana11g001161
GO:0070507	BP	e	regulation of microtubule cytoskeleton organization	4/3479	13/35336	0.0324474	7	4	0.319554	Capana02g000829, Capana02g000887, Capana07g001724, Capana09g000587
GO:0090224	BP	e	regulation of spindle organization	4/3479	13/35336	0.0324474	8	4	0.319554	Capana02g000829, Capana02g000887, Capana07g001724, Capana09g000587
GO:0032147	BP	e	activation of protein kinase activity	4/3479	13/35336	0.0324474	11	4	0.319554	Capana02g000829, Capana02g000887, Capana07g001724, Capana09g000587
GO:0016128	BP	e	phytosteroid metabolic process	4/3479	13/35336	0.0324474	5	4	0.319554	Capana01g001510, Capana04g002519, Capana08g002617, Capana09g000355
GO:0001934	BP	e	positive regulation of protein phosphorylation	4/3479	13/35336	0.0324474	9	4	0.319554	Capana02g000829, Capana02g000887, Capana07g001724, Capana09g000587
GO:0045860	BP	e	positive regulation of protein kinase activity	4/3479	13/35336	0.0324474	10	4	0.319554	Capana02g000829, Capana02g000887, Capana07g001724, Capana09g000587
GO:0051784	BP	e	negative regulation of nuclear division	4/3479	13/35336	0.0324474	7	4	0.319554	Capana04g000026, Capana07g001732, Capana11g001161, Capana11g001220
GO:0051129	BP	e	negative regulation of cellular component organization	5/3479	19/35336	0.0331373	5	5	0.323978	Capana00g004305, Capana04g000026, Capana07g001732, Capana11g001161, Capana11g001220
GO:0015994	BP	e	chlorophyll metabolic process	5/3479	19/35336	0.0331373	6	5	0.323978	Capana00g003791, Capana03g000791, Capana05g000126, Capana07g002213, Capana10g000065
GO:0010639	BP	e	negative regulation of organelle organization	5/3479	19/35336	0.0331373	6	5	0.323978	Capana00g004305, Capana04g000026, Capana07g001732, Capana11g001161, Capana11g001220
GO:0009690	BP	e	cytokinin metabolic process	7/3479	32/35336	0.0332329	6	7	0.323978	Capana00g000659, Capana00g003808, Capana01g000129, Capana01g003019, Capana04g000690, Capana08g000027, Capana09g001075
GO:0034754	BP	e	cellular hormone metabolic process	7/3479	32/35336	0.0332329	5	7	0.323978	Capana00g000659, Capana00g003808, Capana01g000129, Capana01g003019, Capana04g000690, Capana08g000027, Capana09g001075
GO:0006270	BP	e	DNA replication initiation	9/3479	43/35336	0.0337562	7	9	0.327974	Capana00g002205, Capana00g004305, Capana02g001557, Capana02g002393, Capana06g000360, Capana07g000266, Capana08g002606, Capana08g002735, Capana10g002210
GO:0030001	BP	e	metal ion transport	18/3479	110/35336	0.0348312	6	18	0.337851	Capana00g002248, Capana00g002500, Capana00g002501, Capana00g003535, Capana01g000929, Capana01g001535, Capana01g002986, Capana02g001777, Capana03g002299, Capana04g002139, Capana05g001038, Capana05g001880, Capana07g000754, Capana09g002372, Capana10g001451, Capana11g000781, Capana12g001024, Capana12g002882
GO:0006183	BP	e	GTP biosynthetic process	3/3479	8/35336	0.0365581	11	3	0.351651	Capana00g003379, Capana01g004477, Capana03g001387
GO:0046051	BP	e	UTP metabolic process	3/3479	8/35336	0.0365581	10	3	0.351651	Capana00g003379, Capana01g004477, Capana03g001387
GO:0000103	BP	e	sulfate assimilation	3/3479	8/35336	0.0365581	4	3	0.351651	Capana04g002872, Capana04g002873, Capana11g002199
GO:0006228	BP	e	UTP biosynthetic process	3/3479	8/35336	0.0365581	11	3	0.351651	Capana00g003379, Capana01g004477, Capana03g001387
GO:0046039	BP	e	GTP metabolic process	3/3479	8/35336	0.0365581	10	3	0.351651	Capana00g003379, Capana01g004477, Capana03g001387
GO:0065009	BP	e	regulation of molecular function	14/3479	81/35336	0.0369562	2	14	0.35489	Capana00g004305, Capana01g000361, Capana02g000829, Capana02g000887, Capana03g001765, Capana03g004441, Capana04g000600, Capana06g000769, Capana06g002318, Capana07g001724, Capana08g001455, Capana08g002318, Capana09g000587, Capana10g002207
GO:0006220	BP	e	pyrimidine nucleotide metabolic process	7/3479	33/35336	0.0387155	8	7	0.368722	Capana00g003379, Capana01g003380, Capana01g004477, Capana03g001387, Capana04g000376, Capana08g001331, Capana08g001565
GO:0009765	BP	e	photosynthesis, light harvesting	7/3479	33/35336	0.0387155	4	7	0.368722	Capana00g002793, Capana00g002802, Capana01g000647, Capana07g001245, Capana07g002240, Capana08g002008, Capana08g002012
GO:0009057	BP	e	macromolecule catabolic process	54/3479	419/35336	0.0390725	4	54	0.371511	Capana00g003222, Capana00g003266, Capana00g003397, Capana01g000041, Capana01g000166, Capana01g000582, Capana01g000793, Capana01g003760, Capana02g002159, Capana02g002366, Capana02g002477, Capana02g002478, Capana02g002482, Capana02g002622, Capana02g003577, Capana03g000068, Capana03g000069, Capana03g001297, Capana03g002040, Capana03g002535, Capana03g002538, Capana03g003061, Capana03g003650, Capana03…
GO:0009826	BP	e	unidimensional cell growth	5/3479	20/35336	0.0407063	4	5	0.383887	Capana01g001332, Capana02g003358, Capana02g003495, Capana03g002435, Capana11g000564
GO:0033674	BP	e	positive regulation of kinase activity	4/3479	14/35336	0.0419742	9	4	0.392007	Capana02g000829, Capana02g000887, Capana07g001724, Capana09g000587
GO:0010087	BP	e	phloem or xylem histogenesis	4/3479	14/35336	0.0419742	4	4	0.392007	Capana01g003533, Capana03g001259, Capana09g001097, Capana11g000862
GO:0042327	BP	e	positive regulation of phosphorylation	4/3479	14/35336	0.0419742	8	4	0.392007	Capana02g000829, Capana02g000887, Capana07g001724, Capana09g000587
GO:0044347	BP	e	cell wall polysaccharide catabolic process	4/3479	14/35336	0.0419742	7	4	0.392007	Capana01g003760, Capana04g001112, Capana04g001114, Capana08g002058
GO:0072330	BP	e	monocarboxylic acid biosynthetic process	17/3479	106/35336	0.0473742	7	17	0.433339	Capana00g002444, Capana00g003499, Capana00g004724, Capana02g000554, Capana03g001365, Capana05g002560, Capana06g001415, Capana08g000628, Capana09g000140, Capana09g002190, Capana09g002199, Capana09g002200, Capana11g000130, Capana11g000719, Capana11g000722, Capana11g000741, Capana11g001853
GO:0000226	BP	e	microtubule cytoskeleton organization	11/3479	61/35336	0.0481316	6	11	0.43724	Capana00g001854, Capana01g000187, Capana01g001945, Capana01g002355, Capana03g000899, Capana03g000911, Capana03g002451, Capana03g002452, Capana05g000105, Capana07g002322, Capana11g000870
GO:0045132	BP	e	meiotic chromosome segregation	2/3479	4/35336	0.0507976	4	2	0.43724	Capana08g002621, Capana11g000162
GO:0043934	BP	e	sporulation	2/3479	4/35336	0.0507976	2	2	0.43724	Capana01g001080, Capana08g000931
GO:2000012	BP	e	regulation of auxin polar transport	2/3479	4/35336	0.0507976	5	2	0.43724	Capana02g003662, Capana11g002336
GO:0045337	BP	e	farnesyl diphosphate biosynthetic process	2/3479	4/35336	0.0507976	8	2	0.43724	Capana03g003135, Capana04g000412
GO:0006556	BP	e	S-adenosylmethionine biosynthetic process	2/3479	4/35336	0.0507976	5	2	0.43724	Capana09g002238, Capana10g001856
GO:0046349	BP	e	amino sugar biosynthetic process	2/3479	4/35336	0.0507976	5	2	0.43724	Capana07g002126, Capana09g002402
GO:0034293	BP	e	sexual sporulation	2/3479	4/35336	0.0507976	3	2	0.43724	Capana01g001080, Capana08g000931
GO:0071483	BP	e	cellular response to blue light	2/3479	4/35336	0.0507976	7	2	0.43724	Capana11g000295, Capana11g000297
GO:0048236	BP	e	plant-type sporogenesis	2/3479	4/35336	0.0507976	4	2	0.43724	Capana01g001080, Capana08g000931
GO:0009785	BP	e	blue light signaling pathway	2/3479	4/35336	0.0507976	8	2	0.43724	Capana11g000295, Capana11g000297
GO:0051513	BP	e	regulation of monopolar cell growth	2/3479	4/35336	0.0507976	7	2	0.43724	Capana02g003274, Capana03g000896
GO:0010088	BP	e	phloem development	2/3479	4/35336	0.0507976	5	2	0.43724	Capana03g001259, Capana11g000862
GO:2000652	BP	e	regulation of secondary cell wall biogenesis	2/3479	4/35336	0.0507976	5	2	0.43724	Capana01g002600, Capana05g000830
GO:0098813	BP	e	nuclear chromosome segregation	2/3479	4/35336	0.0507976	3	2	0.43724	Capana08g002621, Capana11g000162
GO:0030522	BP	e	intracellular receptor signaling pathway	2/3479	4/35336	0.0507976	5	2	0.43724	Capana11g000295, Capana11g000297
GO:0051955	BP	e	regulation of amino acid transport	3/3479	9/35336	0.0509016	6	3	0.43724	Capana00g004697, Capana01g004034, Capana12g000416
GO:0009959	BP	e	negative gravitropism	3/3479	9/35336	0.0509016	5	3	0.43724	Capana02g001650, Capana02g002502, Capana07g002089
GO:1903789	BP	e	regulation of amino acid transmembrane transport	3/3479	9/35336	0.0509016	7	3	0.43724	Capana00g004697, Capana01g004034, Capana12g000416
GO:0044703	BP	e	multi-organism reproductive process	3/3479	9/35336	0.0509016	2	3	0.43724	Capana01g003551, Capana07g001680, Capana10g000380
GO:0080143	BP	e	regulation of amino acid export	3/3479	9/35336	0.0509016	8	3	0.43724	Capana00g004697, Capana01g004034, Capana12g000416
GO:0051952	BP	e	regulation of amine transport	3/3479	9/35336	0.0509016	5	3	0.43724	Capana00g004697, Capana01g004034, Capana12g000416
GO:0032890	BP	e	regulation of organic acid transport	3/3479	9/35336	0.0509016	5	3	0.43724	Capana00g004697, Capana01g004034, Capana12g000416
GO:0019953	BP	e	sexual reproduction	3/3479	9/35336	0.0509016	3	3	0.43724	Capana01g003551, Capana07g001680, Capana10g000380
GO:0009744	BP	e	response to sucrose	3/3479	9/35336	0.0509016	6	3	0.43724	Capana00g003295, Capana08g002318, Capana11g002361
GO:0071478	BP	e	cellular response to radiation	4/3479	15/35336	0.0529062	5	4	0.451108	Capana08g002312, Capana10g000115, Capana11g000295, Capana11g000297
GO:0010562	BP	e	positive regulation of phosphorus metabolic process	4/3479	15/35336	0.0529062	6	4	0.451108	Capana02g000829, Capana02g000887, Capana07g001724, Capana09g000587
GO:0071482	BP	e	cellular response to light stimulus	4/3479	15/35336	0.0529062	6	4	0.451108	Capana08g002312, Capana10g000115, Capana11g000295, Capana11g000297
GO:0045937	BP	e	positive regulation of phosphate metabolic process	4/3479	15/35336	0.0529062	7	4	0.451108	Capana02g000829, Capana02g000887, Capana07g001724, Capana09g000587
GO:0060560	BP	e	developmental growth involved in morphogenesis	5/3479	22/35336	0.0587379	3	5	0.493552	Capana01g001332, Capana02g003358, Capana02g003495, Capana03g002435, Capana11g000564
GO:0007264	BP	e	small GTPase mediated signal transduction	5/3479	22/35336	0.0587379	6	5	0.493552	Capana01g003422, Capana02g000559, Capana02g001855, Capana08g002735, Capana09g000287
GO:0051438	BP	e	regulation of ubiquitin-protein transferase activity	5/3479	22/35336	0.0587379	5	5	0.493552	Capana01g000361, Capana03g001765, Capana06g000769, Capana06g002318, Capana10g002207
GO:1904666	BP	e	regulation of ubiquitin protein ligase activity	5/3479	22/35336	0.0587379	6	5	0.493552	Capana01g000361, Capana03g001765, Capana06g000769, Capana06g002318, Capana10g002207
GO:0031396	BP	e	regulation of protein ubiquitination	5/3479	22/35336	0.0587379	9	5	0.493552	Capana01g000361, Capana03g001765, Capana06g000769, Capana06g002318, Capana10g002207
GO:1903320	BP	e	regulation of protein modification by small protein conjugation or removal	5/3479	22/35336	0.0587379	8	5	0.493552	Capana01g000361, Capana03g001765, Capana06g000769, Capana06g002318, Capana10g002207
GO:0048589	BP	e	developmental growth	6/3479	29/35336	0.0598107	2	6	0.500384	Capana01g001332, Capana02g003358, Capana02g003495, Capana03g002435, Capana03g003611, Capana11g000564
GO:0043085	BP	e	positive regulation of catalytic activity	8/3479	42/35336	0.0626868	4	8	0.517448	Capana01g000361, Capana02g000829, Capana02g000887, Capana03g001765, Capana06g000769, Capana06g002318, Capana07g001724, Capana09g000587
GO:0045930	BP	e	negative regulation of mitotic cell cycle	4/3479	16/35336	0.0652269	6	4	0.531094	Capana04g000026, Capana07g001732, Capana11g001161, Capana11g001220
GO:0033044	BP	e	regulation of chromosome organization	4/3479	16/35336	0.0652269	6	4	0.531094	Capana00g004305, Capana04g000026, Capana07g001732, Capana11g001161
GO:0009119	BP	e	ribonucleoside metabolic process	4/3479	16/35336	0.0652269	7	4	0.531094	Capana00g001679, Capana09g002205, Capana11g002156, Capana12g000261
GO:0046128	BP	e	purine ribonucleoside metabolic process	4/3479	16/35336	0.0652269	8	4	0.531094	Capana00g001679, Capana09g002205, Capana11g002156, Capana12g000261
GO:0009411	BP	e	response to UV	4/3479	16/35336	0.0652269	5	4	0.531094	Capana01g000397, Capana02g002913, Capana08g002312, Capana10g000115
GO:0016051	BP	e	carbohydrate biosynthetic process	24/3479	167/35336	0.0664751	4	24	0.53995	Capana00g001331, Capana00g004214, Capana01g000108, Capana01g000524, Capana01g004079, Capana01g004080, Capana01g004289, Capana02g000813, Capana02g003056, Capana02g003211, Capana02g003365, Capana03g001730, Capana03g002554, Capana03g003674, Capana05g000849, Capana06g000734, Capana07g001101, Capana08g001805, Capana08g002326, Capana09g000047, Capana09g002099, Capana10g001922, Capana12g001588, Capana12…
GO:0034285	BP	e	response to disaccharide	3/3479	10/35336	0.0675288	5	3	0.53995	Capana00g003295, Capana08g002318, Capana11g002361
GO:0042455	BP	e	ribonucleoside biosynthetic process	3/3479	10/35336	0.0675288	8	3	0.53995	Capana00g001679, Capana09g002205, Capana11g002156
GO:0042451	BP	e	purine nucleoside biosynthetic process	3/3479	10/35336	0.0675288	8	3	0.53995	Capana00g001679, Capana09g002205, Capana11g002156
GO:1904029	BP	e	regulation of cyclin-dependent protein kinase activity	3/3479	10/35336	0.0675288	10	3	0.53995	Capana04g000600, Capana08g001455, Capana08g002318
GO:0016036	BP	e	cellular response to phosphate starvation	3/3479	10/35336	0.0675288	7	3	0.53995	Capana01g003561, Capana03g003881, Capana09g000022
GO:0046129	BP	e	purine ribonucleoside biosynthetic process	3/3479	10/35336	0.0675288	9	3	0.53995	Capana00g001679, Capana09g002205, Capana11g002156
GO:0071900	BP	e	regulation of protein serine/threonine kinase activity	3/3479	10/35336	0.0675288	10	3	0.53995	Capana04g000600, Capana08g001455, Capana08g002318
GO:0034404	BP	e	nucleobase-containing small molecule biosynthetic process	3/3479	10/35336	0.0675288	6	3	0.53995	Capana00g001679, Capana09g002205, Capana11g002156
GO:0051260	BP	e	protein homooligomerization	3/3479	10/35336	0.0675288	7	3	0.53995	Capana01g000247, Capana05g002186, Capana06g000377
GO:0000079	BP	e	regulation of cyclin-dependent protein serine/threonine kinase activity	3/3479	10/35336	0.0675288	11	3	0.53995	Capana04g000600, Capana08g001455, Capana08g002318
GO:0009163	BP	e	nucleoside biosynthetic process	3/3479	10/35336	0.0675288	7	3	0.53995	Capana00g001679, Capana09g002205, Capana11g002156
GO:0022402	BP	e	cell cycle process	21/3479	145/35336	0.0683407	2	21	0.540009	Capana00g001854, Capana00g005079, Capana01g001080, Capana01g002552, Capana01g003346, Capana03g000477, Capana03g002305, Capana03g003511, Capana04g000026, Capana05g000856, Capana07g001732, Capana07g002180, Capana08g000931, Capana08g002318, Capana08g002621, Capana09g000465, Capana10g002275, Capana11g000162, Capana11g001161, Capana11g002269, Capana12g000295
GO:0031408	BP	e	oxylipin biosynthetic process	5/3479	23/35336	0.0692079	7	5	0.542567	Capana00g003506, Capana01g001577, Capana01g001578, Capana01g003855, Capana03g003732
GO:0031407	BP	e	oxylipin metabolic process	5/3479	23/35336	0.0692079	6	5	0.542567	Capana00g003506, Capana01g001577, Capana01g001578, Capana01g003855, Capana03g003732
GO:0051246	BP	e	regulation of protein metabolic process	14/3479	89/35336	0.0727029	5	14	0.562645	Capana01g000361, Capana02g000829, Capana02g000887, Capana03g001765, Capana03g004441, Capana04g000600, Capana05g002292, Capana06g000769, Capana06g002318, Capana07g001724, Capana08g001455, Capana08g002318, Capana09g000587, Capana10g002207
GO:1901605	BP	e	alpha-amino acid metabolic process	31/3479	228/35336	0.0729936	7	31	0.563956	Capana00g003499, Capana00g003785, Capana00g004772, Capana01g000323, Capana01g003049, Capana02g001195, Capana02g002204, Capana02g002205, Capana03g001143, Capana05g000208, Capana05g000857, Capana05g002317, Capana05g002504, Capana05g002560, Capana06g000388, Capana06g000585, Capana06g001769, Capana06g001770, Capana07g002359, Capana08g000129, Capana08g000942, Capana08g002632, Capana09g001606, Capana09…
GO:0044093	BP	e	positive regulation of molecular function	8/3479	44/35336	0.0734155	3	8	0.565134	Capana01g000361, Capana02g000829, Capana02g000887, Capana03g001765, Capana06g000769, Capana06g002318, Capana07g001724, Capana09g000587
GO:0006325	BP	e	chromatin organization	17/3479	111/35336	0.0762678	4	17	0.582436	Capana03g003363, Capana03g004550, Capana05g000360, Capana06g000115, Capana06g000438, Capana06g000440, Capana06g000447, Capana06g000449, Capana06g000450, Capana06g002754, Capana06g002756, Capana06g002757, Capana06g002758, Capana06g002759, Capana08g001499, Capana11g000699, Capana11g002355
GO:0009414	BP	e	response to water deprivation	10/3479	59/35336	0.0774073	5	10	0.586771	Capana00g004683, Capana01g001154, Capana01g002355, Capana02g002913, Capana03g000438, Capana03g000911, Capana03g003736, Capana08g000935, Capana08g002748, Capana11g001659
GO:0042278	BP	e	purine nucleoside metabolic process	4/3479	17/35336	0.078899	7	4	0.586771	Capana00g001679, Capana09g002205, Capana11g002156, Capana12g000261
GO:0009225	BP	e	nucleotide-sugar metabolic process	4/3479	17/35336	0.078899	6	4	0.586771	Capana00g003785, Capana07g002126, Capana09g002402, Capana11g001999
GO:0048564	BP	e	photosystem I assembly	2/3479	5/35336	0.0792064	7	2	0.586771	Capana02g003488, Capana10g000580
GO:0044092	BP	e	negative regulation of molecular function	2/3479	5/35336	0.0792064	3	2	0.586771	Capana00g004305, Capana10g002207
GO:0046500	BP	e	S-adenosylmethionine metabolic process	2/3479	5/35336	0.0792064	4	2	0.586771	Capana09g002238, Capana10g001856
GO:0008284	BP	e	positive regulation of cell population proliferation	2/3479	5/35336	0.0792064	5	2	0.586771	Capana04g000600, Capana08g002318
GO:0009143	BP	e	nucleoside triphosphate catabolic process	2/3479	5/35336	0.0792064	8	2	0.586771	Capana00g004746, Capana06g000220
GO:0016049	BP	e	cell growth	5/3479	24/35336	0.0806354	2	5	0.586771	Capana01g001332, Capana02g003358, Capana02g003495, Capana03g002435, Capana11g000564
GO:0048608	BP	e	reproductive structure development	7/3479	36/35336	0.082488	3	7	0.586771	Capana01g001332, Capana02g001917, Capana02g003079, Capana03g002435, Capana05g000654, Capana08g002318, Capana11g000564
GO:1903046	BP	e	meiotic cell cycle process	7/3479	36/35336	0.082488	3	7	0.586771	Capana01g001080, Capana03g002305, Capana08g000931, Capana08g002621, Capana09g000465, Capana11g000162, Capana11g002269
GO:0065008	BP	e	regulation of biological quality	36/3479	277/35336	0.0845138	2	36	0.586771	Capana00g000659, Capana00g003808, Capana01g000035, Capana01g000129, Capana01g001992, Capana01g003019, Capana01g003906, Capana02g002755, Capana02g002913, Capana02g003662, Capana03g003560, Capana03g003568, Capana04g000690, Capana05g001819, Capana05g002227, Capana06g000014, Capana06g001405, Capana06g001864, Capana08g000027, Capana08g001158, Capana09g000355, Capana09g001075, Capana09g001929, Capana09…
GO:0009605	BP	e	response to external stimulus	23/3479	164/35336	0.0858353	2	23	0.586771	Capana00g001177, Capana01g003206, Capana01g003561, Capana02g001650, Capana02g002502, Capana02g003662, Capana03g000143, Capana03g000911, Capana03g001126, Capana03g002206, Capana03g003881, Capana05g000349, Capana07g002089, Capana07g002334, Capana08g001234, Capana08g001236, Capana08g001237, Capana08g002211, Capana08g002517, Capana09g000022, Capana11g001704, Capana11g002336, Capana12g000295
GO:0006535	BP	e	cysteine biosynthetic process from serine	3/3479	11/35336	0.0862677	11	3	0.586771	Capana07g002359, Capana08g000942, Capana10g000169
GO:0003002	BP	e	regionalization	3/3479	11/35336	0.0862677	3	3	0.586771	Capana01g001080, Capana02g002967, Capana03g000911
GO:0033046	BP	e	negative regulation of sister chromatid segregation	3/3479	11/35336	0.0862677	8	3	0.586771	Capana04g000026, Capana07g001732, Capana11g001161
GO:2000816	BP	e	negative regulation of mitotic sister chromatid separation	3/3479	11/35336	0.0862677	10	3	0.586771	Capana04g000026, Capana07g001732, Capana11g001161
GO:0035999	BP	e	tetrahydrofolate interconversion	3/3479	11/35336	0.0862677	7	3	0.586771	Capana05g002317, Capana05g002504, Capana12g002614
GO:1902652	BP	e	secondary alcohol metabolic process	3/3479	11/35336	0.0862677	5	3	0.586771	Capana01g001510, Capana04g002519, Capana08g002617
GO:0071174	BP	e	mitotic spindle checkpoint signaling	3/3479	11/35336	0.0862677	10	3	0.586771	Capana04g000026, Capana07g001732, Capana11g001161
GO:0008295	BP	e	spermidine biosynthetic process	3/3479	11/35336	0.0862677	9	3	0.586771	Capana00g001679, Capana08g002632, Capana11g002156
GO:0033048	BP	e	negative regulation of mitotic sister chromatid segregation	3/3479	11/35336	0.0862677	9	3	0.586771	Capana04g000026, Capana07g001732, Capana11g001161
GO:0008216	BP	e	spermidine metabolic process	3/3479	11/35336	0.0862677	8	3	0.586771	Capana00g001679, Capana08g002632, Capana11g002156
GO:0051985	BP	e	negative regulation of chromosome segregation	3/3479	11/35336	0.0862677	5	3	0.586771	Capana04g000026, Capana07g001732, Capana11g001161
GO:1901659	BP	e	glycosyl compound biosynthetic process	3/3479	11/35336	0.0862677	5	3	0.586771	Capana00g001679, Capana09g002205, Capana11g002156
GO:0000003	BP	e	reproduction	3/3479	11/35336	0.0862677	1	3	0.586771	Capana01g003551, Capana07g001680, Capana10g000380
GO:1905819	BP	e	negative regulation of chromosome separation	3/3479	11/35336	0.0862677	7	3	0.586771	Capana04g000026, Capana07g001732, Capana11g001161
GO:0031577	BP	e	spindle checkpoint signaling	3/3479	11/35336	0.0862677	9	3	0.586771	Capana04g000026, Capana07g001732, Capana11g001161
GO:0007076	BP	e	mitotic chromosome condensation	3/3479	11/35336	0.0862677	9	3	0.586771	Capana03g003511, Capana05g000856, Capana10g002275
GO:0016129	BP	e	phytosteroid biosynthetic process	3/3479	11/35336	0.0862677	6	3	0.586771	Capana01g001510, Capana04g002519, Capana08g002617
GO:0045841	BP	e	negative regulation of mitotic metaphase/anaphase transition	3/3479	11/35336	0.0862677	11	3	0.586771	Capana04g000026, Capana07g001732, Capana11g001161
GO:0007094	BP	e	mitotic spindle assembly checkpoint signaling	3/3479	11/35336	0.0862677	12	3	0.586771	Capana04g000026, Capana07g001732, Capana11g001161
GO:0071173	BP	e	spindle assembly checkpoint signaling	3/3479	11/35336	0.0862677	10	3	0.586771	Capana04g000026, Capana07g001732, Capana11g001161
GO:1902100	BP	e	negative regulation of metaphase/anaphase transition of cell cycle	3/3479	11/35336	0.0862677	9	3	0.586771	Capana04g000026, Capana07g001732, Capana11g001161
GO:0072527	BP	e	pyrimidine-containing compound metabolic process	9/3479	50/35336	0.0894139	4	9	0.586771	Capana00g003379, Capana01g003380, Capana01g004477, Capana02g001655, Capana03g001387, Capana04g000376, Capana06g002616, Capana08g001331, Capana08g001565
GO:0032268	BP	e	regulation of cellular protein metabolic process	13/3479	82/35336	0.0906176	6	13	0.586771	Capana01g000361, Capana02g000829, Capana02g000887, Capana03g001765, Capana03g004441, Capana04g000600, Capana06g000769, Capana06g002318, Capana07g001724, Capana08g001455, Capana08g002318, Capana09g000587, Capana10g002207
GO:0006563	BP	e	L-serine metabolic process	5/3479	25/35336	0.0929992	9	5	0.586771	Capana05g002317, Capana06g000388, Capana07g002359, Capana08g000942, Capana10g000169
GO:0071214	BP	e	cellular response to abiotic stimulus	4/3479	18/35336	0.0938673	4	4	0.586771	Capana08g002312, Capana10g000115, Capana11g000295, Capana11g000297
GO:0104004	BP	e	cellular response to environmental stimulus	4/3479	18/35336	0.0938673	3	4	0.586771	Capana08g002312, Capana10g000115, Capana11g000295, Capana11g000297
GO:0048825	BP	e	cotyledon development	1/3479	1/35336	0.0984548	6	1	0.586771	Capana09g000383
GO:0009819	BP	e	drought recovery	1/3479	1/35336	0.0984548	6	1	0.586771	Capana01g002355
GO:0009851	BP	e	auxin biosynthetic process	1/3479	1/35336	0.0984548	6	1	0.586771	Capana06g001405
GO:0010454	BP	e	negative regulation of cell fate commitment	1/3479	1/35336	0.0984548	6	1	0.586771	Capana03g000292
GO:0006797	BP	e	polyphosphate metabolic process	1/3479	1/35336	0.0984548	5	1	0.586771	Capana03g003881
GO:0019277	BP	e	UDP-N-acetylgalactosamine biosynthetic process	1/3479	1/35336	0.0984548	8	1	0.586771	Capana07g002126
GO:0045792	BP	e	negative regulation of cell size	1/3479	1/35336	0.0984548	6	1	0.586771	Capana10g001138
GO:0006799	BP	e	polyphosphate biosynthetic process	1/3479	1/35336	0.0984548	6	1	0.586771	Capana03g003881
GO:0031397	BP	e	negative regulation of protein ubiquitination	1/3479	1/35336	0.0984548	10	1	0.586771	Capana10g002207
GO:1904950	BP	e	negative regulation of establishment of protein localization	1/3479	1/35336	0.0984548	6	1	0.586771	Capana03g000911
GO:0015793	BP	e	glycerol transport	1/3479	1/35336	0.0984548	7	1	0.586771	Capana11g002311
GO:1903321	BP	e	negative regulation of protein modification by small protein conjugation or removal	1/3479	1/35336	0.0984548	9	1	0.586771	Capana10g002207
GO:0019755	BP	e	one-carbon compound transport	1/3479	1/35336	0.0984548	5	1	0.586771	Capana11g002311
GO:0010453	BP	e	regulation of cell fate commitment	1/3479	1/35336	0.0984548	4	1	0.586771	Capana03g000292
GO:2000067	BP	e	regulation of root morphogenesis	1/3479	1/35336	0.0984548	6	1	0.586771	Capana03g000292
GO:0009933	BP	e	meristem structural organization	1/3479	1/35336	0.0984548	3	1	0.586771	Capana01g001080
GO:0051444	BP	e	negative regulation of ubiquitin-protein transferase activity	1/3479	1/35336	0.0984548	11	1	0.586771	Capana10g002207
GO:0010110	BP	e	regulation of photosynthesis, dark reaction	1/3479	1/35336	0.0984548	7	1	0.586771	Capana04g000025
GO:1904667	BP	e	negative regulation of ubiquitin protein ligase activity	1/3479	1/35336	0.0984548	12	1	0.586771	Capana10g002207
GO:0048532	BP	e	anatomical structure arrangement	1/3479	1/35336	0.0984548	2	1	0.586771	Capana01g001080
GO:0071457	BP	e	cellular response to ozone	1/3479	1/35336	0.0984548	7	1	0.586771	Capana10g000115
GO:0036377	BP	e	arbuscular mycorrhizal association	1/3479	1/35336	0.0984548	3	1	0.586771	Capana01g001040
GO:0046900	BP	e	tetrahydrofolylpolyglutamate metabolic process	1/3479	1/35336	0.0984548	6	1	0.586771	Capana07g002083
GO:0034614	BP	e	cellular response to reactive oxygen species	1/3479	1/35336	0.0984548	6	1	0.586771	Capana10g000115
GO:0000719	BP	e	photoreactive repair	1/3479	1/35336	0.0984548	9	1	0.586771	Capana01g000397
GO:0071453	BP	e	cellular response to oxygen levels	1/3479	1/35336	0.0984548	4	1	0.586771	Capana04g000025
GO:0009650	BP	e	UV protection	1/3479	1/35336	0.0984548	6	1	0.586771	Capana01g000397
GO:0010440	BP	e	stomatal lineage progression	1/3479	1/35336	0.0984548	3	1	0.586771	Capana05g002045
GO:0015840	BP	e	urea transport	1/3479	1/35336	0.0984548	6	1	0.586771	Capana11g002311
GO:0009554	BP	e	megasporogenesis	1/3479	1/35336	0.0984548	5	1	0.586771	Capana01g001080
GO:0010061	BP	e	regulation of trichoblast fate specification	1/3479	1/35336	0.0984548	7	1	0.586771	Capana03g000292
GO:0006880	BP	e	intracellular sequestering of iron ion	1/3479	1/35336	0.0984548	5	1	0.586771	Capana05g000906
GO:0072351	BP	e	tricarboxylic acid biosynthetic process	1/3479	1/35336	0.0984548	7	1	0.586771	Capana08g001616
GO:0015827	BP	e	tryptophan transport	1/3479	1/35336	0.0984548	8	1	0.586771	Capana12g000826
GO:0045596	BP	e	negative regulation of cell differentiation	1/3479	1/35336	0.0984548	5	1	0.586771	Capana03g000292
GO:0030417	BP	e	nicotianamine metabolic process	1/3479	1/35336	0.0984548	7	1	0.586771	Capana08g001616
GO:0009850	BP	e	auxin metabolic process	1/3479	1/35336	0.0984548	5	1	0.586771	Capana06g001405
GO:0010444	BP	e	guard mother cell differentiation	1/3479	1/35336	0.0984548	5	1	0.586771	Capana08g002318
GO:0010187	BP	e	negative regulation of seed germination	1/3479	1/35336	0.0984548	8	1	0.586771	Capana02g003079
GO:0048281	BP	e	inflorescence morphogenesis	1/3479	1/35336	0.0984548	4	1	0.586771	Capana10g001138
GO:0033386	BP	e	geranylgeranyl diphosphate biosynthetic process	1/3479	1/35336	0.0984548	8	1	0.586771	Capana04g000412
GO:0015810	BP	e	aspartate transmembrane transport	1/3479	1/35336	0.0984548	10	1	0.586771	Capana12g000826
GO:0010082	BP	e	regulation of root meristem growth	1/3479	1/35336	0.0984548	6	1	0.586771	Capana11g001888
GO:0080153	BP	e	negative regulation of reductive pentose-phosphate cycle	1/3479	1/35336	0.0984548	9	1	0.586771	Capana04g000025
GO:0006907	BP	e	pinocytosis	1/3479	1/35336	0.0984548	6	1	0.586771	Capana12g000295
GO:0006290	BP	e	pyrimidine dimer repair	1/3479	1/35336	0.0984548	8	1	0.586771	Capana01g000397
GO:0002230	BP	e	positive regulation of defense response to virus by host	1/3479	1/35336	0.0984548	8	1	0.586771	Capana03g000911
GO:0080152	BP	e	regulation of reductive pentose-phosphate cycle	1/3479	1/35336	0.0984548	8	1	0.586771	Capana04g000025
GO:0050691	BP	e	regulation of defense response to virus by host	1/3479	1/35336	0.0984548	7	1	0.586771	Capana03g000911
GO:1903828	BP	e	negative regulation of protein localization	1/3479	1/35336	0.0984548	5	1	0.586771	Capana03g000911
GO:0036294	BP	e	cellular response to decreased oxygen levels	1/3479	1/35336	0.0984548	5	1	0.586771	Capana04g000025
GO:0010016	BP	e	shoot system morphogenesis	1/3479	1/35336	0.0984548	3	1	0.586771	Capana10g001138
GO:0010154	BP	e	fruit development	1/3479	1/35336	0.0984548	4	1	0.586771	Capana02g003079
GO:0048829	BP	e	root cap development	1/3479	1/35336	0.0984548	3	1	0.586771	Capana03g003003
GO:0051238	BP	e	sequestering of metal ion	1/3479	1/35336	0.0984548	3	1	0.586771	Capana05g000906
GO:0015801	BP	e	aromatic amino acid transport	1/3479	1/35336	0.0984548	7	1	0.586771	Capana12g000826
GO:0048016	BP	e	inositol phosphate-mediated signaling	1/3479	1/35336	0.0984548	7	1	0.586771	Capana03g003881
GO:0051224	BP	e	negative regulation of protein transport	1/3479	1/35336	0.0984548	7	1	0.586771	Capana03g000911
GO:0097577	BP	e	sequestering of iron ion	1/3479	1/35336	0.0984548	4	1	0.586771	Capana05g000906
GO:0019276	BP	e	UDP-N-acetylgalactosamine metabolic process	1/3479	1/35336	0.0984548	7	1	0.586771	Capana07g002126
GO:0030418	BP	e	nicotianamine biosynthetic process	1/3479	1/35336	0.0984548	8	1	0.586771	Capana08g001616
GO:1903889	BP	e	negative regulation of plant epidermal cell differentiation	1/3479	1/35336	0.0984548	6	1	0.586771	Capana03g000292
GO:0000819	BP	e	sister chromatid segregation	1/3479	1/35336	0.0984548	6	1	0.586771	Capana08g002621
GO:0000070	BP	e	mitotic sister chromatid segregation	1/3479	1/35336	0.0984548	7	1	0.586771	Capana08g002621
GO:0072488	BP	e	ammonium transmembrane transport	1/3479	1/35336	0.0984548	8	1	0.586771	Capana04g002060
GO:0051348	BP	e	negative regulation of transferase activity	1/3479	1/35336	0.0984548	5	1	0.586771	Capana10g002207
GO:0006808	BP	e	regulation of nitrogen utilization	1/3479	1/35336	0.0984548	3	1	0.586771	Capana00g003295
GO:0015791	BP	e	polyol transport	1/3479	1/35336	0.0984548	6	1	0.586771	Capana11g002311
GO:0042659	BP	e	regulation of cell fate specification	1/3479	1/35336	0.0984548	5	1	0.586771	Capana03g000292
GO:0009996	BP	e	negative regulation of cell fate specification	1/3479	1/35336	0.0984548	7	1	0.586771	Capana03g000292
GO:0010062	BP	e	negative regulation of trichoblast fate specification	1/3479	1/35336	0.0984548	8	1	0.586771	Capana03g000292
GO:0140546	BP	e	defense response to symbiont	1/3479	1/35336	0.0984548	6	1	0.586771	Capana03g000911
GO:0071493	BP	e	cellular response to UV-B	1/3479	1/35336	0.0984548	8	1	0.586771	Capana10g000115
GO:1905421	BP	e	regulation of plant organ morphogenesis	1/3479	1/35336	0.0984548	5	1	0.586771	Capana03g000292
GO:1903888	BP	e	regulation of plant epidermal cell differentiation	1/3479	1/35336	0.0984548	5	1	0.586771	Capana03g000292
GO:0019499	BP	e	cyanide metabolic process	1/3479	1/35336	0.0984548	4	1	0.586771	Capana08g000942
GO:0071454	BP	e	cellular response to anoxia	1/3479	1/35336	0.0984548	6	1	0.586771	Capana04g000025
GO:0051607	BP	e	defense response to virus	1/3479	1/35336	0.0984548	7	1	0.586771	Capana03g000911
GO:0009836	BP	e	fruit ripening, climacteric	1/3479	1/35336	0.0984548	5	1	0.586771	Capana08g000942
GO:0010143	BP	e	cutin biosynthetic process	1/3479	1/35336	0.0984548	5	1	0.586771	Capana03g000438
GO:0045595	BP	e	regulation of cell differentiation	1/3479	1/35336	0.0984548	4	1	0.586771	Capana03g000292
GO:0033385	BP	e	geranylgeranyl diphosphate metabolic process	1/3479	1/35336	0.0984548	7	1	0.586771	Capana04g000412
GO:0010015	BP	e	root morphogenesis	1/3479	1/35336	0.0984548	4	1	0.586771	Capana01g001080
GO:0015800	BP	e	acidic amino acid transport	1/3479	1/35336	0.0984548	7	1	0.586771	Capana12g000826
GO:0006869	BP	e	lipid transport	11/3479	69/35336	0.102101	5	11	0.607248	Capana00g000198, Capana01g003501, Capana03g003539, Capana06g001408, Capana07g000976, Capana08g000629, Capana08g002006, Capana10g001225, Capana10g001261, Capana10g001263, Capana10g001556
GO:0009653	BP	e	anatomical structure morphogenesis	9/3479	54/35336	0.105237	2	9	0.615762	Capana01g000040, Capana01g001080, Capana01g001332, Capana02g003358, Capana02g003495, Capana03g002435, Capana03g003841, Capana10g001138, Capana11g000564
GO:0033047	BP	e	regulation of mitotic sister chromatid segregation	3/3479	12/35336	0.106917	8	3	0.616239	Capana04g000026, Capana07g001732, Capana11g001161
GO:0019344	BP	e	cysteine biosynthetic process	3/3479	12/35336	0.106917	10	3	0.616239	Capana07g002359, Capana08g000942, Capana10g000169
GO:0051259	BP	e	protein complex oligomerization	3/3479	12/35336	0.106917	6	3	0.616239	Capana01g000247, Capana05g002186, Capana06g000377
GO:0032957	BP	e	inositol trisphosphate metabolic process	3/3479	12/35336	0.106917	7	3	0.616239	Capana01g003735, Capana01g004332, Capana03g001689
GO:0009644	BP	e	response to high light intensity	3/3479	12/35336	0.106917	6	3	0.616239	Capana03g003930, Capana08g002312, Capana10g000115
GO:0006760	BP	e	folic acid-containing compound metabolic process	4/3479	19/35336	0.110062	5	4	0.627296	Capana05g002317, Capana05g002504, Capana07g002083, Capana12g002614
GO:0006656	BP	e	phosphatidylcholine biosynthetic process	2/3479	6/35336	0.111223	8	2	0.627296	Capana00g004655, Capana00g004656
GO:0009834	BP	e	plant-type secondary cell wall biogenesis	2/3479	6/35336	0.111223	6	2	0.627296	Capana09g002099, Capana12g002034
GO:0010200	BP	e	response to chitin	2/3479	6/35336	0.111223	5	2	0.627296	Capana09g000247, Capana10g001138
GO:0045338	BP	e	farnesyl diphosphate metabolic process	2/3479	6/35336	0.111223	7	2	0.627296	Capana03g003135, Capana04g000412
GO:0006353	BP	e	DNA-templated transcription, termination	2/3479	6/35336	0.111223	8	2	0.627296	Capana02g001734, Capana05g000080
GO:0034762	BP	e	regulation of transmembrane transport	6/3479	30/35336	0.113365	5	6	0.638132	Capana00g004697, Capana01g004034, Capana03g001603, Capana04g000383, Capana07g001742, Capana12g000416
GO:0040007	BP	e	growth	6/3479	31/35336	0.118694	1	6	0.659777	Capana01g001332, Capana02g003358, Capana02g003495, Capana03g002435, Capana03g003611, Capana11g000564
GO:0044281	BP	e	small molecule metabolic process	134/3479	1200/35336	0.126232	2	134	0.694334	Capana00g000332, Capana00g000469, Capana00g001679, Capana00g002444, Capana00g002731, Capana00g003379, Capana00g003499, Capana00g003506, Capana00g003537, Capana00g003785, Capana00g004702, Capana00g004724, Capana00g004746, Capana00g004772, Capana00g004915, Capana01g000323, Capana01g000535, Capana01g000552, Capana01g001332, Capana01g001378, Capana01g001395, Capana01g001510, Capana01g001577, Capana01…
GO:0009611	BP	e	response to wounding	4/3479	20/35336	0.127401	3	4	0.697484	Capana01g000282, Capana05g000349, Capana08g000942, Capana08g002312
GO:0042446	BP	e	hormone biosynthetic process	4/3479	20/35336	0.127401	5	4	0.697484	Capana01g003019, Capana06g001405, Capana08g000027, Capana09g001075
GO:0042558	BP	e	pteridine-containing compound metabolic process	4/3479	20/35336	0.127401	4	4	0.697484	Capana05g002317, Capana05g002504, Capana07g002083, Capana12g002614
GO:1901991	BP	e	negative regulation of mitotic cell cycle phase transition	3/3479	13/35336	0.129258	8	3	0.699663	Capana04g000026, Capana07g001732, Capana11g001161
GO:0009208	BP	e	pyrimidine ribonucleoside triphosphate metabolic process	3/3479	13/35336	0.129258	9	3	0.699663	Capana00g003379, Capana01g004477, Capana03g001387
GO:0009148	BP	e	pyrimidine nucleoside triphosphate biosynthetic process	3/3479	13/35336	0.129258	9	3	0.699663	Capana00g003379, Capana01g004477, Capana03g001387
GO:0030261	BP	e	chromosome condensation	3/3479	13/35336	0.129258	8	3	0.699663	Capana03g003511, Capana05g000856, Capana10g002275
GO:0006241	BP	e	CTP biosynthetic process	3/3479	13/35336	0.129258	11	3	0.699663	Capana00g003379, Capana01g004477, Capana03g001387
GO:0009209	BP	e	pyrimidine ribonucleoside triphosphate biosynthetic process	3/3479	13/35336	0.129258	10	3	0.699663	Capana00g003379, Capana01g004477, Capana03g001387
GO:0046036	BP	e	CTP metabolic process	3/3479	13/35336	0.129258	10	3	0.699663	Capana00g003379, Capana01g004477, Capana03g001387
GO:0051704	BP	e	multi-organism process	3/3479	13/35336	0.129258	1	3	0.699663	Capana01g003551, Capana07g001680, Capana10g000380
GO:0006323	BP	e	DNA packaging	3/3479	13/35336	0.129258	7	3	0.699663	Capana03g003511, Capana05g000856, Capana10g002275
GO:0009694	BP	e	jasmonic acid metabolic process	3/3479	13/35336	0.129258	7	3	0.699663	Capana00g002444, Capana03g001365, Capana11g000130
GO:0032270	BP	e	positive regulation of cellular protein metabolic process	8/3479	47/35336	0.133275	7	8	0.717379	Capana01g000361, Capana02g000829, Capana02g000887, Capana03g001765, Capana06g000769, Capana06g002318, Capana07g001724, Capana09g000587
GO:0051247	BP	e	positive regulation of protein metabolic process	8/3479	47/35336	0.133275	6	8	0.717379	Capana01g000361, Capana02g000829, Capana02g000887, Capana03g001765, Capana06g000769, Capana06g002318, Capana07g001724, Capana09g000587
GO:1901607	BP	e	alpha-amino acid biosynthetic process	18/3479	129/35336	0.136052	8	18	0.731641	Capana00g004772, Capana01g003049, Capana02g002204, Capana02g002205, Capana03g001143, Capana05g000208, Capana05g000857, Capana05g002317, Capana06g000388, Capana06g000585, Capana06g001769, Capana06g001770, Capana07g002359, Capana08g000942, Capana09g001606, Capana10g000169, Capana10g001885, Capana11g000245
GO:0044272	BP	e	sulfur compound biosynthetic process	10/3479	65/35336	0.141649	4	10	0.758214	Capana00g001679, Capana00g004772, Capana06g002616, Capana07g002359, Capana08g000942, Capana09g002238, Capana10g000169, Capana10g001856, Capana11g002156, Capana11g002199
GO:1903322	BP	e	positive regulation of protein modification by small protein conjugation or removal	4/3479	21/35336	0.145792	9	4	0.761033	Capana01g000361, Capana03g001765, Capana06g000769, Capana06g002318
GO:0051443	BP	e	positive regulation of ubiquitin-protein transferase activity	4/3479	21/35336	0.145792	11	4	0.761033	Capana01g000361, Capana03g001765, Capana06g000769, Capana06g002318
GO:1904668	BP	e	positive regulation of ubiquitin protein ligase activity	4/3479	21/35336	0.145792	12	4	0.761033	Capana01g000361, Capana03g001765, Capana06g000769, Capana06g002318
GO:0045786	BP	e	negative regulation of cell cycle	4/3479	21/35336	0.145792	5	4	0.761033	Capana04g000026, Capana07g001732, Capana11g001161, Capana11g001220
GO:0010948	BP	e	negative regulation of cell cycle process	4/3479	21/35336	0.145792	6	4	0.761033	Capana04g000026, Capana07g001732, Capana11g001161, Capana11g001220
GO:0031398	BP	e	positive regulation of protein ubiquitination	4/3479	21/35336	0.145792	10	4	0.761033	Capana01g000361, Capana03g001765, Capana06g000769, Capana06g002318
GO:0009914	BP	e	hormone transport	2/3479	7/35336	0.145861	4	2	0.761033	Capana01g003906, Capana10g002459
GO:0009753	BP	e	response to jasmonic acid	2/3479	7/35336	0.145861	6	2	0.761033	Capana03g000662, Capana05g000349
GO:0070542	BP	e	response to fatty acid	2/3479	7/35336	0.145861	5	2	0.761033	Capana03g000662, Capana05g000349
GO:0042126	BP	e	nitrate metabolic process	2/3479	7/35336	0.145861	5	2	0.761033	Capana04g001896, Capana04g001897
GO:0046499	BP	e	S-adenosylmethioninamine metabolic process	2/3479	7/35336	0.145861	9	2	0.761033	Capana00g001679, Capana11g002156
GO:0009099	BP	e	valine biosynthetic process	2/3479	7/35336	0.145861	9	2	0.761033	Capana06g001769, Capana06g001770
GO:2001057	BP	e	reactive nitrogen species metabolic process	2/3479	7/35336	0.145861	3	2	0.761033	Capana04g001896, Capana04g001897
GO:0060918	BP	e	auxin transport	2/3479	7/35336	0.145861	5	2	0.761033	Capana01g003906, Capana10g002459
GO:0006301	BP	e	postreplication repair	2/3479	7/35336	0.145861	8	2	0.761033	Capana01g003678, Capana06g000377
GO:0006557	BP	e	S-adenosylmethioninamine biosynthetic process	2/3479	7/35336	0.145861	10	2	0.761033	Capana00g001679, Capana11g002156
GO:0042128	BP	e	nitrate assimilation	2/3479	7/35336	0.145861	6	2	0.761033	Capana04g001896, Capana04g001897
GO:0009415	BP	e	response to water	10/3479	66/35336	0.146999	4	10	0.766279	Capana00g004683, Capana01g001154, Capana01g002355, Capana02g002913, Capana03g000438, Capana03g000911, Capana03g003736, Capana08g000935, Capana08g002748, Capana11g001659
GO:1901615	BP	e	organic hydroxy compound metabolic process	13/3479	88/35336	0.14757	3	13	0.768561	Capana01g000351, Capana01g001510, Capana01g003735, Capana01g004332, Capana01g004441, Capana03g001689, Capana04g002519, Capana06g000229, Capana06g002616, Capana08g000068, Capana08g002617, Capana09g000355, Capana12g002230
GO:0042742	BP	e	defense response to bacterium	6/3479	35/35336	0.151073	6	6	0.781674	Capana03g002206, Capana05g000349, Capana08g001234, Capana08g001236, Capana08g001237, Capana08g002211
GO:0009617	BP	e	response to bacterium	6/3479	35/35336	0.151073	5	6	0.781674	Capana03g002206, Capana05g000349, Capana08g001234, Capana08g001236, Capana08g001237, Capana08g002211
GO:0001101	BP	e	response to acid chemical	10/3479	67/35336	0.152916	3	10	0.781674	Capana00g004683, Capana01g001154, Capana01g002355, Capana02g002913, Capana03g000438, Capana03g000911, Capana03g003736, Capana08g000935, Capana08g002748, Capana11g001659
GO:0033045	BP	e	regulation of sister chromatid segregation	3/3479	14/35336	0.153063	7	3	0.781674	Capana04g000026, Capana07g001732, Capana11g001161
GO:0022603	BP	e	regulation of anatomical structure morphogenesis	3/3479	14/35336	0.153063	4	3	0.781674	Capana02g003274, Capana03g000292, Capana03g000896
GO:0030071	BP	e	regulation of mitotic metaphase/anaphase transition	3/3479	14/35336	0.153063	9	3	0.781674	Capana04g000026, Capana07g001732, Capana11g001161
GO:0007093	BP	e	mitotic cell cycle checkpoint signaling	3/3479	14/35336	0.153063	9	3	0.781674	Capana04g000026, Capana07g001732, Capana11g001161
GO:0010965	BP	e	regulation of mitotic sister chromatid separation	3/3479	14/35336	0.153063	7	3	0.781674	Capana04g000026, Capana07g001732, Capana11g001161
GO:0006534	BP	e	cysteine metabolic process	3/3479	14/35336	0.153063	9	3	0.781674	Capana07g002359, Capana08g000942, Capana10g000169
GO:0051302	BP	e	regulation of cell division	3/3479	14/35336	0.153063	4	3	0.781674	Capana03g001536, Capana05g000105, Capana11g001888
GO:1905818	BP	e	regulation of chromosome separation	3/3479	14/35336	0.153063	6	3	0.781674	Capana04g000026, Capana07g001732, Capana11g001161
GO:0006740	BP	e	NADPH regeneration	3/3479	14/35336	0.153063	4	3	0.781674	Capana00g002731, Capana00g004313, Capana04g002900
GO:0051983	BP	e	regulation of chromosome segregation	3/3479	14/35336	0.153063	4	3	0.781674	Capana04g000026, Capana07g001732, Capana11g001161
GO:0006098	BP	e	pentose-phosphate shunt	3/3479	14/35336	0.153063	6	3	0.781674	Capana00g002731, Capana00g004313, Capana04g002900
GO:0051156	BP	e	glucose 6-phosphate metabolic process	3/3479	14/35336	0.153063	5	3	0.781674	Capana00g002731, Capana00g004313, Capana04g002900
GO:1902099	BP	e	regulation of metaphase/anaphase transition of cell cycle	3/3479	14/35336	0.153063	8	3	0.781674	Capana04g000026, Capana07g001732, Capana11g001161
GO:0000096	BP	e	sulfur amino acid metabolic process	6/3479	36/35336	0.161652	4	6	0.809802	Capana00g004772, Capana05g002504, Capana07g002359, Capana08g000942, Capana10g000169, Capana12g002614
GO:1901136	BP	e	carbohydrate derivative catabolic process	6/3479	36/35336	0.161652	4	6	0.809802	Capana00g003222, Capana02g002477, Capana02g002478, Capana02g002482, Capana08g002306, Capana12g000261
GO:0007010	BP	e	cytoskeleton organization	11/3479	73/35336	0.163475	5	11	0.813631	Capana00g001854, Capana01g000187, Capana01g001945, Capana01g002355, Capana03g000899, Capana03g000911, Capana03g002451, Capana03g002452, Capana05g000105, Capana07g002322, Capana11g000870
GO:0008643	BP	e	carbohydrate transport	11/3479	73/35336	0.163475	5	11	0.813631	Capana00g002536, Capana00g002537, Capana00g002538, Capana00g002540, Capana03g001945, Capana03g002056, Capana04g002805, Capana05g001188, Capana08g001393, Capana08g001547, Capana11g002311
GO:0006811	BP	e	ion transport	41/3479	339/35336	0.168785	4	41	0.815608	Capana00g001883, Capana00g002248, Capana00g002500, Capana00g002501, Capana00g003535, Capana00g004904, Capana01g000065, Capana01g000929, Capana01g001535, Capana01g002599, Capana01g002986, Capana02g001777, Capana03g002299, Capana03g003193, Capana03g004483, Capana04g002060, Capana04g002139, Capana04g002839, Capana05g001038, Capana05g001880, Capana05g002131, Capana06g001128, Capana06g001462, Capana06…
GO:0005991	BP	e	trehalose metabolic process	5/3479	26/35336	0.17376	6	5	0.815608	Capana00g001331, Capana01g000073, Capana01g000524, Capana03g002554, Capana12g001588
GO:0009691	BP	e	cytokinin biosynthetic process	3/3479	15/35336	0.178102	7	3	0.815608	Capana01g003019, Capana08g000027, Capana09g001075
GO:0007389	BP	e	pattern specification process	3/3479	15/35336	0.178102	2	3	0.815608	Capana01g001080, Capana02g002967, Capana03g000911
GO:0046653	BP	e	tetrahydrofolate metabolic process	3/3479	15/35336	0.178102	6	3	0.815608	Capana05g002317, Capana05g002504, Capana12g002614
GO:0009070	BP	e	serine family amino acid biosynthetic process	5/3479	27/35336	0.181251	9	5	0.815608	Capana05g002317, Capana06g000388, Capana07g002359, Capana08g000942, Capana10g000169
GO:0010374	BP	e	stomatal complex development	2/3479	8/35336	0.182296	5	2	0.815608	Capana04g000758, Capana08g002685
GO:0006597	BP	e	spermine biosynthetic process	2/3479	8/35336	0.182296	9	2	0.815608	Capana00g001679, Capana11g002156
GO:0009423	BP	e	chorismate biosynthetic process	2/3479	8/35336	0.182296	8	2	0.815608	Capana01g001378, Capana04g000998
GO:1901292	BP	e	nucleoside phosphate catabolic process	2/3479	8/35336	0.182296	7	2	0.815608	Capana00g004746, Capana06g000220
GO:0006573	BP	e	valine metabolic process	2/3479	8/35336	0.182296	8	2	0.815608	Capana06g001769, Capana06g001770
GO:0090558	BP	e	plant epidermis development	2/3479	8/35336	0.182296	4	2	0.815608	Capana04g000758, Capana08g002685
GO:0008215	BP	e	spermine metabolic process	2/3479	8/35336	0.182296	8	2	0.815608	Capana00g001679, Capana11g002156
GO:0010109	BP	e	regulation of photosynthesis	2/3479	8/35336	0.182296	5	2	0.815608	Capana04g000025, Capana10g001551
GO:0000911	BP	e	cytokinesis by cell plate formation	2/3479	8/35336	0.182296	4	2	0.815608	Capana07g002180, Capana12g000295
GO:0048440	BP	e	carpel development	1/3479	2/35336	0.187219	5	1	0.815608	Capana02g003079
GO:1905463	BP	e	negative regulation of DNA duplex unwinding	1/3479	2/35336	0.187219	8	1	0.815608	Capana00g004305
GO:1905156	BP	e	negative regulation of photosynthesis	1/3479	2/35336	0.187219	6	1	0.815608	Capana04g000025
GO:0033617	BP	e	mitochondrial cytochrome c oxidase assembly	1/3479	2/35336	0.187219	9	1	0.815608	Capana09g002372
GO:0006268	BP	e	DNA unwinding involved in DNA replication	1/3479	2/35336	0.187219	9	1	0.815608	Capana00g004305
GO:0006271	BP	e	DNA strand elongation involved in DNA replication	1/3479	2/35336	0.187219	8	1	0.815608	Capana06g000377
GO:0034059	BP	e	response to anoxia	1/3479	2/35336	0.187219	5	1	0.815608	Capana04g000025
GO:0052541	BP	e	plant-type cell wall cellulose metabolic process	1/3479	2/35336	0.187219	9	1	0.815608	Capana02g000813
GO:0000082	BP	e	G1/S transition of mitotic cell cycle	1/3479	2/35336	0.187219	5	1	0.815608	Capana08g002318
GO:0034406	BP	e	cell wall beta-glucan metabolic process	1/3479	2/35336	0.187219	8	1	0.815608	Capana02g000813
GO:0044772	BP	e	mitotic cell cycle phase transition	1/3479	2/35336	0.187219	4	1	0.815608	Capana08g002318
GO:0046084	BP	e	adenine biosynthetic process	1/3479	2/35336	0.187219	9	1	0.815608	Capana01g000535
GO:0006168	BP	e	adenine salvage	1/3479	2/35336	0.187219	10	1	0.815608	Capana01g000535
GO:0032508	BP	e	DNA duplex unwinding	1/3479	2/35336	0.187219	8	1	0.815608	Capana00g004305
GO:0051097	BP	e	negative regulation of helicase activity	1/3479	2/35336	0.187219	5	1	0.815608	Capana00g004305
GO:1905462	BP	e	regulation of DNA duplex unwinding	1/3479	2/35336	0.187219	7	1	0.815608	Capana00g004305
GO:0008535	BP	e	respiratory chain complex IV assembly	1/3479	2/35336	0.187219	8	1	0.815608	Capana09g002372
GO:0035304	BP	e	regulation of protein dephosphorylation	1/3479	2/35336	0.187219	8	1	0.815608	Capana03g004441
GO:0010417	BP	e	glucuronoxylan biosynthetic process	1/3479	2/35336	0.187219	10	1	0.815608	Capana09g002099
GO:0010413	BP	e	glucuronoxylan metabolic process	1/3479	2/35336	0.187219	9	1	0.815608	Capana09g002099
GO:0042044	BP	e	fluid transport	1/3479	2/35336	0.187219	4	1	0.815608	Capana11g002311
GO:0070141	BP	e	response to UV-A	1/3479	2/35336	0.187219	6	1	0.815608	Capana08g002312
GO:0006833	BP	e	water transport	1/3479	2/35336	0.187219	5	1	0.815608	Capana11g002311
GO:0043069	BP	e	negative regulation of programmed cell death	1/3479	2/35336	0.187219	6	1	0.815608	Capana01g003516
GO:0071492	BP	e	cellular response to UV-A	1/3479	2/35336	0.187219	8	1	0.815608	Capana08g002312
GO:1905775	BP	e	negative regulation of DNA helicase activity	1/3479	2/35336	0.187219	9	1	0.815608	Capana00g004305
GO:0042304	BP	e	regulation of fatty acid biosynthetic process	1/3479	2/35336	0.187219	7	1	0.815608	Capana00g003295
GO:0061635	BP	e	regulation of protein complex stability	1/3479	2/35336	0.187219	3	1	0.815608	Capana08g001158
GO:0006272	BP	e	leading strand elongation	1/3479	2/35336	0.187219	9	1	0.815608	Capana06g000377
GO:0070481	BP	e	nuclear-transcribed mRNA catabolic process, non-stop decay	1/3479	2/35336	0.187219	10	1	0.815608	Capana10g001910
GO:0006097	BP	e	glyoxylate cycle	1/3479	2/35336	0.187219	8	1	0.815608	Capana03g001353
GO:0043666	BP	e	regulation of phosphoprotein phosphatase activity	1/3479	2/35336	0.187219	9	1	0.815608	Capana03g004441
GO:0052324	BP	e	plant-type cell wall cellulose biosynthetic process	1/3479	2/35336	0.187219	10	1	0.815608	Capana02g000813
GO:0010375	BP	e	stomatal complex patterning	1/3479	2/35336	0.187219	4	1	0.815608	Capana03g000911
GO:0070966	BP	e	nuclear-transcribed mRNA catabolic process, no-go decay	1/3479	2/35336	0.187219	10	1	0.815608	Capana10g001910
GO:0033356	BP	e	UDP-L-arabinose metabolic process	1/3479	2/35336	0.187219	7	1	0.815608	Capana11g001999
GO:0070207	BP	e	protein homotrimerization	1/3479	2/35336	0.187219	8	1	0.815608	Capana06g000377
GO:0043096	BP	e	purine nucleobase salvage	1/3479	2/35336	0.187219	9	1	0.815608	Capana01g000535
GO:0071025	BP	e	RNA surveillance	1/3479	2/35336	0.187219	8	1	0.815608	Capana10g001910
GO:0051095	BP	e	regulation of helicase activity	1/3479	2/35336	0.187219	4	1	0.815608	Capana00g004305
GO:0009835	BP	e	fruit ripening	1/3479	2/35336	0.187219	4	1	0.815608	Capana08g000942
GO:0022616	BP	e	DNA strand elongation	1/3479	2/35336	0.187219	7	1	0.815608	Capana06g000377
GO:0070919	BP	e	production of siRNA involved in gene silencing by small RNA	1/3479	2/35336	0.187219	10	1	0.815608	Capana11g000080
GO:0006420	BP	e	arginyl-tRNA aminoacylation	1/3479	2/35336	0.187219	11	1	0.815608	Capana09g000020
GO:0051176	BP	e	positive regulation of sulfur metabolic process	1/3479	2/35336	0.187219	6	1	0.815608	Capana03g001247
GO:0032392	BP	e	DNA geometric change	1/3479	2/35336	0.187219	7	1	0.815608	Capana00g004305
GO:0080163	BP	e	regulation of protein serine/threonine phosphatase activity	1/3479	2/35336	0.187219	10	1	0.815608	Capana03g004441
GO:0080022	BP	e	primary root development	1/3479	2/35336	0.187219	5	1	0.815608	Capana02g003358
GO:0046083	BP	e	adenine metabolic process	1/3479	2/35336	0.187219	8	1	0.815608	Capana01g000535
GO:1905774	BP	e	regulation of DNA helicase activity	1/3479	2/35336	0.187219	8	1	0.815608	Capana00g004305
GO:0045038	BP	e	protein import into chloroplast thylakoid membrane	1/3479	2/35336	0.187219	9	1	0.815608	Capana02g003434
GO:0034410	BP	e	cell wall beta-glucan biosynthetic process	1/3479	2/35336	0.187219	9	1	0.815608	Capana02g000813
GO:0009908	BP	e	flower development	5/3479	28/35336	0.190223	6	5	0.826251	Capana01g001332, Capana02g001917, Capana03g002435, Capana05g000654, Capana11g000564
GO:0006790	BP	e	sulfur compound metabolic process	18/3479	135/35336	0.190233	3	18	0.826251	Capana00g001679, Capana00g004772, Capana04g002872, Capana04g002873, Capana05g002504, Capana06g002616, Capana07g002359, Capana08g000942, Capana09g001740, Capana09g002238, Capana10g000169, Capana10g001856, Capana11g002156, Capana11g002199, Capana12g000261, Capana12g002230, Capana12g002614, Capana12g002921
GO:0048522	BP	e	positive regulation of cellular process	26/3479	206/35336	0.195388	4	26	0.848003	Capana00g003016, Capana00g003240, Capana01g000318, Capana01g000361, Capana01g002600, Capana02g000829, Capana02g000887, Capana02g002640, Capana02g003248, Capana03g000262, Capana03g000865, Capana03g001247, Capana03g001536, Capana03g001765, Capana04g000600, Capana05g000149, Capana05g002555, Capana06g000769, Capana06g002224, Capana06g002318, Capana07g001724, Capana07g002213, Capana08g001683, Capana08…
GO:0040008	BP	e	regulation of growth	5/3479	29/35336	0.200562	3	5	0.86785	Capana01g002355, Capana02g003274, Capana03g000896, Capana03g003611, Capana11g001888
GO:0006817	BP	e	phosphate ion transport	3/3479	16/35336	0.20415	7	3	0.880082	Capana00g001883, Capana03g004483, Capana04g002839
GO:0009743	BP	e	response to carbohydrate	3/3479	16/35336	0.20415	4	3	0.880082	Capana00g003295, Capana08g002318, Capana11g002361
GO:0009637	BP	e	response to blue light	3/3479	16/35336	0.20415	5	3	0.880082	Capana11g000295, Capana11g000297, Capana11g001704
GO:0090567	BP	e	reproductive shoot system development	5/3479	30/35336	0.212155	5	5	0.91255	Capana01g001332, Capana02g001917, Capana03g002435, Capana05g000654, Capana11g000564
GO:1901700	BP	e	response to oxygen-containing compound	23/3479	183/35336	0.213037	3	23	0.915664	Capana00g003295, Capana00g004683, Capana01g001154, Capana01g002355, Capana01g003514, Capana02g002556, Capana02g002913, Capana03g000438, Capana03g000662, Capana03g000911, Capana03g003736, Capana05g000349, Capana05g000830, Capana07g001992, Capana08g000935, Capana08g002318, Capana08g002748, Capana09g000247, Capana09g000355, Capana10g000115, Capana10g001138, Capana11g001659, Capana11g002361
GO:0051510	BP	e	regulation of unidimensional cell growth	2/3479	9/35336	0.219837	6	2	0.929004	Capana02g003274, Capana03g000896
GO:0098869	BP	e	cellular oxidant detoxification	2/3479	9/35336	0.219837	3	2	0.929004	Capana04g002491, Capana06g000761
GO:0046890	BP	e	regulation of lipid biosynthetic process	2/3479	9/35336	0.219837	6	2	0.929004	Capana00g003295, Capana04g000645
GO:0012501	BP	e	programmed cell death	2/3479	9/35336	0.219837	3	2	0.929004	Capana02g003646, Capana09g001671
GO:0071941	BP	e	nitrogen cycle metabolic process	2/3479	9/35336	0.219837	3	2	0.929004	Capana04g001896, Capana04g001897
GO:0000910	BP	e	cytokinesis	2/3479	9/35336	0.219837	3	2	0.929004	Capana07g002180, Capana12g000295
GO:1905392	BP	e	plant organ morphogenesis	2/3479	9/35336	0.219837	3	2	0.929004	Capana01g001080, Capana10g001138
GO:0006897	BP	e	endocytosis	2/3479	9/35336	0.219837	5	2	0.929004	Capana07g001679, Capana12g000295
GO:0043101	BP	e	purine-containing compound salvage	2/3479	9/35336	0.219837	6	2	0.929004	Capana01g000535, Capana09g002205
GO:0071897	BP	e	DNA biosynthetic process	2/3479	9/35336	0.219837	7	2	0.929004	Capana00g004056, Capana06g000377
GO:0009607	BP	e	response to biotic stimulus	16/3479	123/35336	0.225753	2	16	0.951919	Capana00g002760, Capana01g003206, Capana02g001846, Capana03g000143, Capana03g000911, Capana03g002206, Capana03g004441, Capana05g000349, Capana06g000248, Capana06g001935, Capana07g002334, Capana08g001234, Capana08g001236, Capana08g001237, Capana08g002211, Capana08g002517
GO:0009755	BP	e	hormone-mediated signaling pathway	16/3479	123/35336	0.225753	5	16	0.951919	Capana00g002374, Capana01g002751, Capana03g000134, Capana03g000311, Capana03g003343, Capana03g004441, Capana04g000406, Capana05g001149, Capana05g002045, Capana06g001465, Capana06g001830, Capana07g001714, Capana07g002082, Capana09g000285, Capana10g002459, Capana11g002004
GO:0009218	BP	e	pyrimidine ribonucleotide metabolic process	3/3479	17/35336	0.230989	9	3	0.965624	Capana00g003379, Capana01g004477, Capana03g001387
GO:0048638	BP	e	regulation of developmental growth	3/3479	17/35336	0.230989	4	3	0.965624	Capana02g003274, Capana03g000896, Capana11g001888
GO:0009220	BP	e	pyrimidine ribonucleotide biosynthetic process	3/3479	17/35336	0.230989	10	3	0.965624	Capana00g003379, Capana01g004477, Capana03g001387
GO:1901990	BP	e	regulation of mitotic cell cycle phase transition	3/3479	17/35336	0.230989	7	3	0.965624	Capana04g000026, Capana07g001732, Capana11g001161
GO:0043647	BP	e	inositol phosphate metabolic process	3/3479	17/35336	0.230989	6	3	0.965624	Capana01g003735, Capana01g004332, Capana03g001689
GO:0051301	BP	e	cell division	13/3479	97/35336	0.231607	2	13	0.966728	Capana00g000496, Capana02g002967, Capana03g001765, Capana03g003511, Capana04g000033, Capana04g000563, Capana05g001008, Capana06g000360, Capana06g000769, Capana09g002090, Capana10g000908, Capana10g002210, Capana10g002275
GO:0009651	BP	e	response to salt stress	8/3479	53/35336	0.241622	4	8	0.968922	Capana02g002913, Capana03g000662, Capana03g003736, Capana05g000346, Capana05g000349, Capana06g002647, Capana10g000115, Capana11g001659
GO:0051274	BP	e	beta-glucan biosynthetic process	8/3479	54/35336	0.246534	8	8	0.968922	Capana01g000108, Capana01g004079, Capana01g004080, Capana01g004289, Capana02g000813, Capana03g001730, Capana03g003674, Capana07g001101
GO:0032787	BP	e	monocarboxylic acid metabolic process	26/3479	214/35336	0.249676	6	26	0.968922	Capana00g000332, Capana00g002444, Capana00g002731, Capana00g003499, Capana00g004724, Capana01g001577, Capana01g001578, Capana02g000554, Capana02g002913, Capana03g001353, Capana03g001365, Capana05g000346, Capana05g002560, Capana06g001415, Capana08g000628, Capana08g000853, Capana09g000140, Capana09g002190, Capana09g002199, Capana09g002200, Capana09g002348, Capana11g000130, Capana11g000719, Capana11…
GO:0031325	BP	e	positive regulation of cellular metabolic process	22/3479	176/35336	0.251818	5	22	0.968922	Capana00g003016, Capana00g003240, Capana01g000361, Capana01g002600, Capana02g000829, Capana02g000887, Capana02g002640, Capana02g003248, Capana03g000262, Capana03g000865, Capana03g001247, Capana03g001765, Capana05g000149, Capana05g002555, Capana06g000769, Capana06g002224, Capana06g002318, Capana07g001724, Capana07g002213, Capana08g001683, Capana09g000587, Capana11g002005
GO:1901617	BP	e	organic hydroxy compound biosynthetic process	8/3479	55/35336	0.252286	4	8	0.968922	Capana01g000351, Capana01g001510, Capana01g004441, Capana04g002519, Capana06g002616, Capana08g000068, Capana08g002617, Capana12g002230
GO:0008652	BP	e	cellular amino acid biosynthetic process	18/3479	141/35336	0.255112	7	18	0.968922	Capana00g004772, Capana01g003049, Capana02g002204, Capana02g002205, Capana03g001143, Capana05g000208, Capana05g000857, Capana05g002317, Capana06g000388, Capana06g000585, Capana06g001769, Capana06g001770, Capana07g002359, Capana08g000942, Capana09g001606, Capana10g000169, Capana10g001885, Capana11g000245
GO:0009893	BP	e	positive regulation of metabolic process	22/3479	178/35336	0.255698	4	22	0.968922	Capana00g003016, Capana00g003240, Capana01g000361, Capana01g002600, Capana02g000829, Capana02g000887, Capana02g002640, Capana02g003248, Capana03g000262, Capana03g000865, Capana03g001247, Capana03g001765, Capana05g000149, Capana05g002555, Capana06g000769, Capana06g002224, Capana06g002318, Capana07g001724, Capana07g002213, Capana08g001683, Capana09g000587, Capana11g002005
GO:0008219	BP	e	cell death	2/3479	10/35336	0.257914	2	2	0.968922	Capana02g003646, Capana09g001671
GO:0009738	BP	e	abscisic acid-activated signaling pathway	2/3479	10/35336	0.257914	6	2	0.968922	Capana03g004441, Capana05g002045
GO:0022604	BP	e	regulation of cell morphogenesis	2/3479	10/35336	0.257914	5	2	0.968922	Capana02g003274, Capana03g000896
GO:0010224	BP	e	response to UV-B	2/3479	10/35336	0.257914	6	2	0.968922	Capana02g002913, Capana10g000115
GO:0045787	BP	e	positive regulation of cell cycle	2/3479	10/35336	0.257914	5	2	0.968922	Capana04g000600, Capana08g002318
GO:0042127	BP	e	regulation of cell population proliferation	2/3479	10/35336	0.257914	4	2	0.968922	Capana04g000600, Capana08g002318
GO:0046417	BP	e	chorismate metabolic process	2/3479	10/35336	0.257914	7	2	0.968922	Capana01g001378, Capana04g000998
GO:0006536	BP	e	glutamate metabolic process	2/3479	10/35336	0.257914	9	2	0.968922	Capana00g003785, Capana08g000129
GO:1990748	BP	e	cellular detoxification	2/3479	10/35336	0.257914	2	2	0.968922	Capana04g002491, Capana06g000761
GO:1903047	BP	e	mitotic cell cycle process	11/3479	81/35336	0.260047	3	11	0.968922	Capana00g005079, Capana01g003346, Capana03g000477, Capana03g003511, Capana04g000026, Capana05g000856, Capana07g001732, Capana08g002318, Capana08g002621, Capana10g002275, Capana11g001161
GO:0009734	BP	e	auxin-activated signaling pathway	11/3479	81/35336	0.260047	6	11	0.968922	Capana00g002374, Capana01g002751, Capana03g000134, Capana03g000311, Capana03g003343, Capana05g001149, Capana06g001465, Capana06g001830, Capana09g000285, Capana10g002459, Capana11g002004
GO:0005984	BP	e	disaccharide metabolic process	6/3479	38/35336	0.266132	5	6	0.968922	Capana00g001331, Capana01g000073, Capana01g000524, Capana03g002554, Capana07g000730, Capana12g001588
GO:0010305	BP	e	leaf vascular tissue pattern formation	1/3479	3/35336	0.267246	5	1	0.968922	Capana01g001080
GO:0015909	BP	e	long-chain fatty acid transport	1/3479	3/35336	0.267246	7	1	0.968922	Capana07g000976
GO:0070814	BP	e	hydrogen sulfide biosynthetic process	1/3479	3/35336	0.267246	5	1	0.968922	Capana11g002199
GO:0050482	BP	e	arachidonic acid secretion	1/3479	3/35336	0.267246	10	1	0.968922	Capana07g000976
GO:0042549	BP	e	photosystem II stabilization	1/3479	3/35336	0.267246	7	1	0.968922	Capana10g001551
GO:0071470	BP	e	cellular response to osmotic stress	1/3479	3/35336	0.267246	5	1	0.968922	Capana10g000115
GO:0044770	BP	e	cell cycle phase transition	1/3479	3/35336	0.267246	3	1	0.968922	Capana08g002318
GO:0071472	BP	e	cellular response to salt stress	1/3479	3/35336	0.267246	6	1	0.968922	Capana10g000115
GO:0090391	BP	e	granum assembly	1/3479	3/35336	0.267246	5	1	0.968922	Capana03g000865
GO:0050688	BP	e	regulation of defense response to virus	1/3479	3/35336	0.267246	6	1	0.968922	Capana03g000911
GO:1900459	BP	e	positive regulation of brassinosteroid mediated signaling pathway	1/3479	3/35336	0.267246	7	1	0.968922	Capana01g000318
GO:0032465	BP	e	regulation of cytokinesis	1/3479	3/35336	0.267246	6	1	0.968922	Capana05g000105
GO:0070192	BP	e	chromosome organization involved in meiotic cell cycle	1/3479	3/35336	0.267246	6	1	0.968922	Capana08g000931
GO:0008361	BP	e	regulation of cell size	1/3479	3/35336	0.267246	5	1	0.968922	Capana10g001138
GO:0019521	BP	e	D-gluconate metabolic process	1/3479	3/35336	0.267246	8	1	0.968922	Capana00g002731
GO:1903963	BP	e	arachidonate transport	1/3479	3/35336	0.267246	9	1	0.968922	Capana07g000976
GO:0046513	BP	e	ceramide biosynthetic process	1/3479	3/35336	0.267246	8	1	0.968922	Capana10g000495
GO:0071715	BP	e	icosanoid transport	1/3479	3/35336	0.267246	8	1	0.968922	Capana07g000976
GO:0019464	BP	e	glycine decarboxylation via glycine cleavage system	1/3479	3/35336	0.267246	11	1	0.968922	Capana02g001195
GO:0010268	BP	e	brassinosteroid homeostasis	1/3479	3/35336	0.267246	6	1	0.968922	Capana09g000355
GO:0006527	BP	e	arginine catabolic process	1/3479	3/35336	0.267246	10	1	0.968922	Capana08g002632
GO:2000070	BP	e	regulation of response to water deprivation	1/3479	3/35336	0.267246	5	1	0.968922	Capana03g003611
GO:0044843	BP	e	cell cycle G1/S phase transition	1/3479	3/35336	0.267246	4	1	0.968922	Capana08g002318
GO:1902584	BP	e	positive regulation of response to water deprivation	1/3479	3/35336	0.267246	6	1	0.968922	Capana03g003611
GO:0030148	BP	e	sphingolipid biosynthetic process	1/3479	3/35336	0.267246	7	1	0.968922	Capana10g000495
GO:0031145	BP	e	anaphase-promoting complex-dependent catabolic process	1/3479	3/35336	0.267246	10	1	0.968922	Capana11g000905
GO:0019287	BP	e	isopentenyl diphosphate biosynthetic process, mevalonate pathway	1/3479	3/35336	0.267246	12	1	0.968922	Capana12g002230
GO:0070206	BP	e	protein trimerization	1/3479	3/35336	0.267246	7	1	0.968922	Capana06g000377
GO:0036293	BP	e	response to decreased oxygen levels	1/3479	3/35336	0.267246	4	1	0.968922	Capana04g000025
GO:0043174	BP	e	nucleoside salvage	1/3479	3/35336	0.267246	8	1	0.968922	Capana09g002205
GO:0006047	BP	e	UDP-N-acetylglucosamine metabolic process	1/3479	3/35336	0.267246	7	1	0.968922	Capana09g002402
GO:0070534	BP	e	protein K63-linked ubiquitination	1/3479	3/35336	0.267246	11	1	0.968922	Capana01g003678
GO:0051051	BP	e	negative regulation of transport	1/3479	3/35336	0.267246	5	1	0.968922	Capana03g000911
GO:0006825	BP	e	copper ion transport	1/3479	3/35336	0.267246	8	1	0.968922	Capana09g002372
GO:0006048	BP	e	UDP-N-acetylglucosamine biosynthetic process	1/3479	3/35336	0.267246	8	1	0.968922	Capana09g002402
GO:0070482	BP	e	response to oxygen levels	1/3479	3/35336	0.267246	3	1	0.968922	Capana04g000025
GO:0046487	BP	e	glyoxylate metabolic process	1/3479	3/35336	0.267246	7	1	0.968922	Capana03g001353
GO:0009958	BP	e	positive gravitropism	1/3479	3/35336	0.267246	5	1	0.968922	Capana12g000295
GO:0006011	BP	e	UDP-glucose metabolic process	1/3479	3/35336	0.267246	7	1	0.968922	Capana00g003785
GO:0019520	BP	e	aldonic acid metabolic process	1/3479	3/35336	0.267246	7	1	0.968922	Capana00g002731
GO:0032309	BP	e	icosanoid secretion	1/3479	3/35336	0.267246	9	1	0.968922	Capana07g000976
GO:0006166	BP	e	purine ribonucleoside salvage	1/3479	3/35336	0.267246	10	1	0.968922	Capana09g002205
GO:0015908	BP	e	fatty acid transport	1/3479	3/35336	0.267246	6	1	0.968922	Capana07g000976
GO:0070813	BP	e	hydrogen sulfide metabolic process	1/3479	3/35336	0.267246	4	1	0.968922	Capana11g002199
GO:0043269	BP	e	regulation of ion transport	4/3479	22/35336	0.267329	5	4	0.968922	Capana03g001603, Capana03g001723, Capana04g000383, Capana07g001742
GO:0006082	BP	e	organic acid metabolic process	77/3479	694/35336	0.273596	3	77	0.991015	Capana00g000332, Capana00g000469, Capana00g002444, Capana00g002731, Capana00g003499, Capana00g003506, Capana00g003785, Capana00g004724, Capana00g004772, Capana01g000323, Capana01g000552, Capana01g001332, Capana01g001378, Capana01g001395, Capana01g001577, Capana01g001578, Capana01g003049, Capana01g003855, Capana01g003965, Capana02g000554, Capana02g001195, Capana02g002204, Capana02g002205, Capana02…
GO:0000902	BP	e	cell morphogenesis	6/3479	40/35336	0.28123	3	6	1	Capana01g000040, Capana01g001332, Capana02g003358, Capana02g003495, Capana03g002435, Capana11g000564
GO:0005992	BP	e	trehalose biosynthetic process	4/3479	24/35336	0.289321	7	4	1	Capana00g001331, Capana01g000524, Capana03g002554, Capana12g001588
GO:0010035	BP	e	response to inorganic substance	16/3479	125/35336	0.28976	3	16	1	Capana00g004683, Capana01g001154, Capana01g002355, Capana01g003514, Capana02g002556, Capana02g002913, Capana03g000438, Capana03g000662, Capana03g000911, Capana03g003736, Capana05g000346, Capana06g002647, Capana08g000935, Capana08g002748, Capana10g000115, Capana11g001659
GO:0006575	BP	e	cellular modified amino acid metabolic process	6/3479	41/35336	0.290358	4	6	1	Capana05g002317, Capana05g002504, Capana07g002083, Capana09g001740, Capana12g000261, Capana12g002614
GO:0009116	BP	e	nucleoside metabolic process	6/3479	41/35336	0.290358	6	6	1	Capana00g001679, Capana01g000535, Capana07g001961, Capana09g002205, Capana11g002156, Capana12g000261
GO:0009725	BP	e	response to hormone	20/3479	164/35336	0.293794	4	20	1	Capana00g002511, Capana00g004683, Capana01g001154, Capana01g003581, Capana03g000009, Capana03g000662, Capana03g000899, Capana03g003736, Capana04g000217, Capana05g000346, Capana05g000349, Capana05g000830, Capana06g001980, Capana07g001992, Capana08g002318, Capana08g002648, Capana08g002649, Capana09g000355, Capana09g000445, Capana11g001659
GO:0009226	BP	e	nucleotide-sugar biosynthetic process	2/3479	11/35336	0.296058	7	2	1	Capana07g002126, Capana09g002402
GO:0009719	BP	e	response to endogenous stimulus	20/3479	165/35336	0.296696	2	20	1	Capana00g002511, Capana00g004683, Capana01g001154, Capana01g003581, Capana03g000009, Capana03g000662, Capana03g000899, Capana03g003736, Capana04g000217, Capana05g000346, Capana05g000349, Capana05g000830, Capana06g001980, Capana07g001992, Capana08g002318, Capana08g002648, Capana08g002649, Capana09g000355, Capana09g000445, Capana11g001659
GO:0051173	BP	e	positive regulation of nitrogen compound metabolic process	21/3479	170/35336	0.299945	5	21	1	Capana00g003016, Capana00g003240, Capana01g000361, Capana01g002600, Capana02g000829, Capana02g000887, Capana02g002640, Capana02g003248, Capana03g000262, Capana03g000865, Capana03g001765, Capana05g000149, Capana05g002555, Capana06g000769, Capana06g002224, Capana06g002318, Capana07g001724, Capana07g002213, Capana08g001683, Capana09g000587, Capana11g002005
GO:0032886	BP	e	regulation of microtubule-based process	4/3479	25/35336	0.302715	4	4	1	Capana02g000829, Capana02g000887, Capana07g001724, Capana09g000587
GO:0009639	BP	e	response to red or far red light	4/3479	25/35336	0.302715	5	4	1	Capana02g001650, Capana02g002502, Capana02g003079, Capana07g002089
GO:0046165	BP	e	alcohol biosynthetic process	4/3479	25/35336	0.302715	5	4	1	Capana01g001510, Capana04g002519, Capana06g002616, Capana08g002617
GO:0010604	BP	e	positive regulation of macromolecule metabolic process	21/3479	172/35336	0.303263	5	21	1	Capana00g003016, Capana00g003240, Capana01g000361, Capana01g002600, Capana02g000829, Capana02g000887, Capana02g002640, Capana02g003248, Capana03g000262, Capana03g000865, Capana03g001765, Capana05g000149, Capana05g002555, Capana06g000769, Capana06g002224, Capana06g002318, Capana07g001724, Capana07g002213, Capana08g001683, Capana09g000587, Capana11g002005
GO:0048869	BP	e	cellular developmental process	6/3479	43/35336	0.311366	2	6	1	Capana00g003240, Capana01g001080, Capana05g000654, Capana05g002045, Capana08g000931, Capana08g002318
GO:0022414	BP	e	reproductive process	39/3479	342/35336	0.316179	1	39	1	Capana01g001080, Capana01g001332, Capana01g002754, Capana01g003247, Capana01g003551, Capana02g001917, Capana02g002111, Capana02g002117, Capana02g002119, Capana02g003079, Capana02g003495, Capana03g001536, Capana03g002305, Capana03g002435, Capana03g003724, Capana04g000725, Capana04g000739, Capana05g000654, Capana07g001586, Capana07g001587, Capana07g001680, Capana07g002251, Capana07g002262, Capana08…
GO:0018904	BP	e	ether metabolic process	4/3479	26/35336	0.317444	3	4	1	Capana02g002755, Capana10g000070, Capana11g001553, Capana11g001557
GO:0006662	BP	e	glycerol ether metabolic process	4/3479	26/35336	0.317444	4	4	1	Capana02g002755, Capana10g000070, Capana11g001553, Capana11g001557
GO:0048856	BP	e	anatomical structure development	27/3479	230/35336	0.317946	2	27	1	Capana01g001332, Capana01g002552, Capana01g003533, Capana01g003906, Capana02g001917, Capana02g002967, Capana02g003079, Capana02g003119, Capana02g003120, Capana02g003358, Capana02g003448, Capana02g003646, Capana03g001259, Capana03g001536, Capana03g002435, Capana03g003003, Capana04g000758, Capana05g000654, Capana06g000658, Capana08g002318, Capana08g002685, Capana09g000383, Capana09g001097, Capana09…
GO:0009250	BP	e	glucan biosynthetic process	10/3479	75/35336	0.327908	7	10	1	Capana01g000108, Capana01g004079, Capana01g004080, Capana01g004289, Capana02g000813, Capana02g003365, Capana03g001730, Capana03g003674, Capana06g000734, Capana07g001101
GO:0006066	BP	e	alcohol metabolic process	7/3479	49/35336	0.33031	4	7	1	Capana01g001510, Capana01g003735, Capana01g004332, Capana03g001689, Capana04g002519, Capana06g002616, Capana08g002617
GO:0046351	BP	e	disaccharide biosynthetic process	4/3479	27/35336	0.333324	6	4	1	Capana00g001331, Capana01g000524, Capana03g002554, Capana12g001588
GO:0140527	BP	e	reciprocal homologous recombination	2/3479	12/35336	0.333886	9	2	1	Capana03g002305, Capana11g002269
GO:0035825	BP	e	homologous recombination	2/3479	12/35336	0.333886	8	2	1	Capana03g002305, Capana11g002269
GO:0007131	BP	e	reciprocal meiotic recombination	2/3479	12/35336	0.333886	10	2	1	Capana03g002305, Capana11g002269
GO:0071249	BP	e	cellular response to nitrate	2/3479	12/35336	0.333886	6	2	1	Capana01g003514, Capana02g002556
GO:0019216	BP	e	regulation of lipid metabolic process	2/3479	12/35336	0.333886	5	2	1	Capana00g003295, Capana04g000645
GO:0019252	BP	e	starch biosynthetic process	2/3479	12/35336	0.333886	8	2	1	Capana02g003365, Capana06g000734
GO:0098754	BP	e	detoxification	2/3479	12/35336	0.333886	1	2	1	Capana04g002491, Capana06g000761
GO:0010043	BP	e	response to zinc ion	1/3479	4/35336	0.339395	5	1	1	Capana05g000346
GO:0000028	BP	e	ribosomal small subunit assembly	1/3479	4/35336	0.339395	8	1	1	Capana03g001456
GO:0019217	BP	e	regulation of fatty acid metabolic process	1/3479	4/35336	0.339395	6	1	1	Capana00g003295
GO:0010497	BP	e	plasmodesmata-mediated intercellular transport	1/3479	4/35336	0.339395	5	1	1	Capana03g000911
GO:0080183	BP	e	response to photooxidative stress	1/3479	4/35336	0.339395	4	1	1	Capana10g000580
GO:0019932	BP	e	second-messenger-mediated signaling	1/3479	4/35336	0.339395	6	1	1	Capana03g003881
GO:0006571	BP	e	tyrosine biosynthetic process	1/3479	4/35336	0.339395	10	1	1	Capana09g001606
GO:0000162	BP	e	tryptophan biosynthetic process	1/3479	4/35336	0.339395	9	1	1	Capana03g001143
GO:0009566	BP	e	fertilization	1/3479	4/35336	0.339395	2	1	1	Capana12g002500
GO:0000731	BP	e	DNA synthesis involved in DNA repair	1/3479	4/35336	0.339395	8	1	1	Capana06g000377
GO:0032880	BP	e	regulation of protein localization	1/3479	4/35336	0.339395	4	1	1	Capana03g000911
GO:0042538	BP	e	hyperosmotic salinity response	1/3479	4/35336	0.339395	5	1	1	Capana11g001659
GO:0009768	BP	e	photosynthesis, light harvesting in photosystem I	1/3479	4/35336	0.339395	5	1	1	Capana07g001245
GO:0034389	BP	e	lipid droplet organization	1/3479	4/35336	0.339395	5	1	1	Capana03g003611
GO:0019985	BP	e	translesion synthesis	1/3479	4/35336	0.339395	9	1	1	Capana06g000377
GO:0010315	BP	e	auxin efflux	1/3479	4/35336	0.339395	7	1	1	Capana10g002459
GO:0009615	BP	e	response to virus	1/3479	4/35336	0.339395	5	1	1	Capana03g000911
GO:0000466	BP	e	maturation of 5.8S rRNA from tricistronic rRNA transcript (SSU-rRNA, 5.8S rRNA, LSU-rRNA)	1/3479	4/35336	0.339395	11	1	1	Capana08g002672
GO:0080186	BP	e	developmental vegetative growth	1/3479	4/35336	0.339395	3	1	1	Capana03g003611
GO:0009561	BP	e	megagametogenesis	1/3479	4/35336	0.339395	2	1	1	Capana01g002552
GO:0090627	BP	e	plant epidermal cell differentiation	1/3479	4/35336	0.339395	4	1	1	Capana08g002318
GO:1900457	BP	e	regulation of brassinosteroid mediated signaling pathway	1/3479	4/35336	0.339395	6	1	1	Capana01g000318
GO:0019430	BP	e	removal of superoxide radicals	1/3479	4/35336	0.339395	5	1	1	Capana04g002491
GO:0006878	BP	e	cellular copper ion homeostasis	1/3479	4/35336	0.339395	10	1	1	Capana09g002372
GO:0016123	BP	e	xanthophyll biosynthetic process	1/3479	4/35336	0.339395	10	1	1	Capana09g000177
GO:0045912	BP	e	negative regulation of carbohydrate metabolic process	1/3479	4/35336	0.339395	6	1	1	Capana04g000025
GO:0010026	BP	e	trichome differentiation	1/3479	4/35336	0.339395	4	1	1	Capana00g003240
GO:0050826	BP	e	response to freezing	1/3479	4/35336	0.339395	5	1	1	Capana03g002611
GO:0015976	BP	e	carbon utilization	1/3479	4/35336	0.339395	1	1	1	Capana09g001791
GO:0006000	BP	e	fructose metabolic process	1/3479	4/35336	0.339395	6	1	1	Capana06g000734
GO:0072583	BP	e	clathrin-dependent endocytosis	1/3479	4/35336	0.339395	7	1	1	Capana07g001679
GO:0031400	BP	e	negative regulation of protein modification process	1/3479	4/35336	0.339395	8	1	1	Capana10g002207
GO:0072596	BP	e	establishment of protein localization to chloroplast	1/3479	4/35336	0.339395	7	1	1	Capana02g003434
GO:0009263	BP	e	deoxyribonucleotide biosynthetic process	1/3479	4/35336	0.339395	9	1	1	Capana02g003646
GO:0010196	BP	e	nonphotochemical quenching	1/3479	4/35336	0.339395	6	1	1	Capana03g000865
GO:0009567	BP	e	double fertilization forming a zygote and endosperm	1/3479	4/35336	0.339395	3	1	1	Capana12g002500
GO:1990066	BP	e	energy quenching	1/3479	4/35336	0.339395	5	1	1	Capana03g000865
GO:0042548	BP	e	regulation of photosynthesis, light reaction	1/3479	4/35336	0.339395	6	1	1	Capana10g001551
GO:0019566	BP	e	arabinose metabolic process	1/3479	4/35336	0.339395	6	1	1	Capana12g000051
GO:0010496	BP	e	intercellular transport	1/3479	4/35336	0.339395	4	1	1	Capana03g000911
GO:0006972	BP	e	hyperosmotic response	1/3479	4/35336	0.339395	4	1	1	Capana11g001659
GO:0046219	BP	e	indolalkylamine biosynthetic process	1/3479	4/35336	0.339395	8	1	1	Capana03g001143
GO:0010075	BP	e	regulation of meristem growth	1/3479	4/35336	0.339395	5	1	1	Capana11g001888
GO:0000463	BP	e	maturation of LSU-rRNA from tricistronic rRNA transcript (SSU-rRNA, 5.8S rRNA, LSU-rRNA)	1/3479	4/35336	0.339395	11	1	1	Capana08g002672
GO:0072598	BP	e	protein localization to chloroplast	1/3479	4/35336	0.339395	6	1	1	Capana02g003434
GO:0051781	BP	e	positive regulation of cell division	1/3479	4/35336	0.339395	5	1	1	Capana03g001536
GO:0000460	BP	e	maturation of 5.8S rRNA	1/3479	4/35336	0.339395	10	1	1	Capana08g002672
GO:0070201	BP	e	regulation of establishment of protein localization	1/3479	4/35336	0.339395	5	1	1	Capana03g000911
GO:0046373	BP	e	L-arabinose metabolic process	1/3479	4/35336	0.339395	7	1	1	Capana12g000051
GO:0010115	BP	e	regulation of abscisic acid biosynthetic process	1/3479	4/35336	0.339395	7	1	1	Capana04g000645
GO:0051223	BP	e	regulation of protein transport	1/3479	4/35336	0.339395	6	1	1	Capana03g000911
GO:0043467	BP	e	regulation of generation of precursor metabolites and energy	1/3479	4/35336	0.339395	5	1	1	Capana10g001551
GO:0045036	BP	e	protein targeting to chloroplast	1/3479	4/35336	0.339395	8	1	1	Capana02g003434
GO:1901362	BP	e	organic cyclic compound biosynthetic process	81/3479	745/35336	0.350854	4	81	1	Capana00g001679, Capana00g003379, Capana00g003499, Capana00g003537, Capana00g003791, Capana00g004056, Capana01g000351, Capana01g000525, Capana01g000535, Capana01g001378, Capana01g001390, Capana01g001510, Capana01g002599, Capana01g002641, Capana01g003380, Capana01g004441, Capana01g004477, Capana02g001655, Capana02g001734, Capana02g002204, Capana02g002205, Capana02g003073, Capana02g003074, Capana02…
GO:0098542	BP	e	defense response to other organism	11/3479	85/35336	0.358492	5	11	1	Capana01g003206, Capana03g000143, Capana03g000911, Capana03g002206, Capana05g000349, Capana07g002334, Capana08g001234, Capana08g001236, Capana08g001237, Capana08g002211, Capana08g002517
GO:0044255	BP	e	cellular lipid metabolic process	47/3479	423/35336	0.366621	4	47	1	Capana00g001496, Capana00g001497, Capana00g001498, Capana00g001907, Capana00g004199, Capana00g004655, Capana00g004656, Capana00g004724, Capana01g000351, Capana01g001332, Capana01g001510, Capana01g001577, Capana01g001578, Capana01g004369, Capana01g004441, Capana02g000554, Capana03g000192, Capana03g002435, Capana03g003135, Capana04g000039, Capana04g000412, Capana04g001880, Capana04g002519, Capana05…
GO:0048366	BP	e	leaf development	2/3479	13/35336	0.371091	5	2	1	Capana02g002967, Capana09g000383
GO:0009097	BP	e	isoleucine biosynthetic process	2/3479	13/35336	0.371091	9	2	1	Capana06g001769, Capana06g001770
GO:1902170	BP	e	cellular response to reactive nitrogen species	2/3479	13/35336	0.371091	5	2	1	Capana01g003514, Capana02g002556
GO:0006549	BP	e	isoleucine metabolic process	2/3479	13/35336	0.371091	8	2	1	Capana06g001769, Capana06g001770
GO:0010565	BP	e	regulation of cellular ketone metabolic process	2/3479	13/35336	0.371091	5	2	1	Capana00g003295, Capana04g000645
GO:0071103	BP	e	DNA conformation change	5/3479	33/35336	0.371147	6	5	1	Capana00g004305, Capana01g002631, Capana03g003511, Capana05g000856, Capana10g002275
GO:0048731	BP	e	system development	5/3479	35/35336	0.386662	3	5	1	Capana01g001332, Capana02g001917, Capana03g002435, Capana05g000654, Capana11g000564
GO:0048367	BP	e	shoot system development	5/3479	35/35336	0.386662	4	5	1	Capana01g001332, Capana02g001917, Capana03g002435, Capana05g000654, Capana11g000564
GO:1901606	BP	e	alpha-amino acid catabolic process	8/3479	62/35336	0.392174	8	8	1	Capana00g003499, Capana02g001195, Capana05g002560, Capana08g002632, Capana09g002190, Capana09g002199, Capana09g002200, Capana12g000261
GO:0044419	BP	e	biological process involved in interspecies interaction between organisms	12/3479	99/35336	0.400464	1	12	1	Capana01g001040, Capana01g003206, Capana03g000143, Capana03g000911, Capana03g002206, Capana05g000349, Capana07g002334, Capana08g001234, Capana08g001236, Capana08g001237, Capana08g002211, Capana08g002517
GO:0043436	BP	e	oxoacid metabolic process	74/3479	687/35336	0.40062	4	74	1	Capana00g000332, Capana00g000469, Capana00g002444, Capana00g002731, Capana00g003499, Capana00g003506, Capana00g003785, Capana00g004724, Capana00g004772, Capana01g000323, Capana01g000552, Capana01g001378, Capana01g001395, Capana01g001577, Capana01g001578, Capana01g003049, Capana01g003855, Capana01g003965, Capana02g000554, Capana02g001195, Capana02g002204, Capana02g002205, Capana02g002913, Capana03…
GO:2000280	BP	e	regulation of root development	1/3479	5/35336	0.404442	4	1	1	Capana06g001405
GO:0009741	BP	e	response to brassinosteroid	1/3479	5/35336	0.404442	5	1	1	Capana09g000355
GO:0010091	BP	e	trichome branching	1/3479	5/35336	0.404442	5	1	1	Capana01g000040
GO:0010252	BP	e	auxin homeostasis	1/3479	5/35336	0.404442	5	1	1	Capana10g002459
GO:0006898	BP	e	receptor-mediated endocytosis	1/3479	5/35336	0.404442	6	1	1	Capana07g001679
GO:0030041	BP	e	actin filament polymerization	1/3479	5/35336	0.404442	8	1	1	Capana03g003933
GO:0042762	BP	e	regulation of sulfur metabolic process	1/3479	5/35336	0.404442	5	1	1	Capana03g001247
GO:0009739	BP	e	response to gibberellin	1/3479	5/35336	0.404442	5	1	1	Capana03g000662
GO:0042454	BP	e	ribonucleoside catabolic process	1/3479	5/35336	0.404442	8	1	1	Capana12g000261
GO:0006570	BP	e	tyrosine metabolic process	1/3479	5/35336	0.404442	8	1	1	Capana09g001606
GO:0000470	BP	e	maturation of LSU-rRNA	1/3479	5/35336	0.404442	10	1	1	Capana08g002672
GO:0048437	BP	e	floral organ development	1/3479	5/35336	0.404442	4	1	1	Capana02g003079
GO:0046130	BP	e	purine ribonucleoside catabolic process	1/3479	5/35336	0.404442	9	1	1	Capana12g000261
GO:0046498	BP	e	S-adenosylhomocysteine metabolic process	1/3479	5/35336	0.404442	9	1	1	Capana12g000261
GO:0010921	BP	e	regulation of phosphatase activity	1/3479	5/35336	0.404442	8	1	1	Capana03g004441
GO:0055070	BP	e	copper ion homeostasis	1/3479	5/35336	0.404442	9	1	1	Capana09g002372
GO:0051258	BP	e	protein polymerization	1/3479	5/35336	0.404442	7	1	1	Capana03g003933
GO:0019510	BP	e	S-adenosylhomocysteine catabolic process	1/3479	5/35336	0.404442	10	1	1	Capana12g000261
GO:0072350	BP	e	tricarboxylic acid metabolic process	1/3479	5/35336	0.404442	6	1	1	Capana08g001616
GO:0010166	BP	e	wax metabolic process	1/3479	5/35336	0.404442	4	1	1	Capana03g000438
GO:0048316	BP	e	seed development	1/3479	5/35336	0.404442	4	1	1	Capana08g002318
GO:0034309	BP	e	primary alcohol biosynthetic process	1/3479	5/35336	0.404442	6	1	1	Capana06g002616
GO:0006801	BP	e	superoxide metabolic process	1/3479	5/35336	0.404442	4	1	1	Capana04g002491
GO:0010051	BP	e	xylem and phloem pattern formation	1/3479	5/35336	0.404442	4	1	1	Capana01g001080
GO:1902930	BP	e	regulation of alcohol biosynthetic process	1/3479	5/35336	0.404442	5	1	1	Capana04g000645
GO:0009934	BP	e	regulation of meristem structural organization	1/3479	5/35336	0.404442	4	1	1	Capana01g001080
GO:0015850	BP	e	organic hydroxy compound transport	1/3479	5/35336	0.404442	5	1	1	Capana11g002311
GO:0009228	BP	e	thiamine biosynthetic process	1/3479	5/35336	0.404442	7	1	1	Capana06g002616
GO:0006465	BP	e	signal peptide processing	1/3479	5/35336	0.404442	7	1	1	Capana04g001241
GO:0099402	BP	e	plant organ development	8/3479	64/35336	0.406161	3	8	1	Capana01g003906, Capana02g002967, Capana02g003079, Capana02g003119, Capana02g003120, Capana02g003358, Capana02g003448, Capana09g000383
GO:0006970	BP	e	response to osmotic stress	8/3479	64/35336	0.406161	3	8	1	Capana02g002913, Capana03g000662, Capana03g003736, Capana05g000346, Capana05g000349, Capana06g002647, Capana10g000115, Capana11g001659
GO:0042364	BP	e	water-soluble vitamin biosynthetic process	5/3479	37/35336	0.406657	5	5	1	Capana00g003537, Capana06g002616, Capana08g000907, Capana11g000751, Capana12g000402
GO:0048827	BP	e	phyllome development	3/3479	18/35336	0.413142	4	3	1	Capana02g002967, Capana02g003079, Capana09g000383
GO:0016109	BP	e	tetraterpenoid biosynthetic process	3/3479	18/35336	0.413142	8	3	1	Capana04g000412, Capana04g002519, Capana09g000177
GO:0046470	BP	e	phosphatidylcholine metabolic process	3/3479	18/35336	0.413142	7	3	1	Capana00g004655, Capana00g004656, Capana03g000192
GO:0000075	BP	e	cell cycle checkpoint signaling	3/3479	18/35336	0.413142	8	3	1	Capana04g000026, Capana07g001732, Capana11g001161
GO:0009267	BP	e	cellular response to starvation	3/3479	18/35336	0.413142	6	3	1	Capana01g003561, Capana03g003881, Capana09g000022
GO:0016117	BP	e	carotenoid biosynthetic process	3/3479	18/35336	0.413142	9	3	1	Capana04g000412, Capana04g002519, Capana09g000177
GO:1901988	BP	e	negative regulation of cell cycle phase transition	3/3479	18/35336	0.413142	7	3	1	Capana04g000026, Capana07g001732, Capana11g001161
GO:0008152	BP	e	metabolic process	597/3479	5893/35336	0.415573	1	597	1	Capana00g000074, Capana00g000104, Capana00g000196, Capana00g000318, Capana00g000332, Capana00g000469, Capana00g000651, Capana00g000659, Capana00g000668, Capana00g000871, Capana00g000880, Capana00g001129, Capana00g001177, Capana00g001331, Capana00g001425, Capana00g001496, Capana00g001497, Capana00g001498, Capana00g001679, Capana00g001907, Capana00g001934, Capana00g002127, Capana00g002132, Capana00…
GO:0032502	BP	e	developmental process	39/3479	349/35336	0.415671	1	39	1	Capana00g003240, Capana01g000040, Capana01g001080, Capana01g001332, Capana01g002552, Capana01g003533, Capana01g003906, Capana02g001917, Capana02g002967, Capana02g003079, Capana02g003119, Capana02g003120, Capana02g003358, Capana02g003448, Capana02g003495, Capana02g003646, Capana03g001259, Capana03g001536, Capana03g002435, Capana03g003003, Capana03g003611, Capana03g003841, Capana04g000758, Capana05…
GO:0035556	BP	e	intracellular signal transduction	18/3479	154/35336	0.416263	5	18	1	Capana01g003130, Capana01g003131, Capana01g003422, Capana02g000559, Capana02g001579, Capana02g001855, Capana03g003881, Capana04g000026, Capana05g001797, Capana06g001571, Capana07g001714, Capana07g001732, Capana08g002735, Capana09g000287, Capana10g000688, Capana10g002303, Capana11g000632, Capana11g001161
GO:0006767	BP	e	water-soluble vitamin metabolic process	5/3479	38/35336	0.418054	4	5	1	Capana00g003537, Capana06g002616, Capana08g000907, Capana11g000751, Capana12g000402
GO:0046839	BP	e	phospholipid dephosphorylation	3/3479	19/35336	0.425716	6	3	1	Capana00g001907, Capana01g004369, Capana06g000824
GO:0009735	BP	e	response to cytokinin	3/3479	19/35336	0.425716	5	3	1	Capana03g000899, Capana05g000346, Capana08g002318
GO:0046856	BP	e	phosphatidylinositol dephosphorylation	3/3479	19/35336	0.425716	8	3	1	Capana00g001907, Capana01g004369, Capana06g000824
GO:0033993	BP	e	response to lipid	9/3479	72/35336	0.426852	4	9	1	Capana00g004683, Capana01g001154, Capana03g000662, Capana03g003736, Capana05g000349, Capana05g000830, Capana07g001992, Capana09g000355, Capana11g001659
GO:0006739	BP	e	NADP metabolic process	3/3479	20/35336	0.440004	2	3	1	Capana00g002731, Capana00g004313, Capana04g002900
GO:0034765	BP	e	regulation of ion transmembrane transport	3/3479	20/35336	0.440004	6	3	1	Capana03g001603, Capana04g000383, Capana07g001742
GO:1901657	BP	e	glycosyl compound metabolic process	6/3479	44/35336	0.441013	4	6	1	Capana00g001679, Capana01g000535, Capana07g001961, Capana09g002205, Capana11g002156, Capana12g000261
GO:0009141	BP	e	nucleoside triphosphate metabolic process	15/3479	126/35336	0.451816	7	15	1	Capana00g003379, Capana00g004746, Capana01g002599, Capana01g004477, Capana03g001387, Capana03g003193, Capana04g000376, Capana05g002131, Capana06g000220, Capana06g001462, Capana06g002375, Capana08g001331, Capana08g001565, Capana09g000212, Capana12g001007
GO:0072528	BP	e	pyrimidine-containing compound biosynthetic process	6/3479	46/35336	0.453435	5	6	1	Capana00g003379, Capana01g003380, Capana01g004477, Capana02g001655, Capana03g001387, Capana06g002616
GO:0042221	BP	e	response to chemical	36/3479	325/35336	0.453746	2	36	1	Capana00g002511, Capana00g003295, Capana00g004683, Capana01g001154, Capana01g002355, Capana01g002836, Capana01g003514, Capana01g003581, Capana02g002556, Capana02g002913, Capana03g000009, Capana03g000438, Capana03g000662, Capana03g000899, Capana03g000911, Capana03g003736, Capana04g000025, Capana04g000217, Capana05g000346, Capana05g000349, Capana05g000830, Capana06g001980, Capana06g002647, Capana07…
GO:0044249	BP	e	cellular biosynthetic process	199/3479	1923/35336	0.454477	3	199	1	Capana00g001331, Capana00g001425, Capana00g001496, Capana00g001497, Capana00g001498, Capana00g001679, Capana00g001934, Capana00g002444, Capana00g003379, Capana00g003499, Capana00g003506, Capana00g003537, Capana00g003562, Capana00g003791, Capana00g004056, Capana00g004199, Capana00g004655, Capana00g004656, Capana00g004724, Capana00g004772, Capana00g004882, Capana00g004903, Capana01g000108, Capana01…
GO:0031669	BP	e	cellular response to nutrient levels	3/3479	21/35336	0.455695	5	3	1	Capana01g003561, Capana03g003881, Capana09g000022
GO:0042594	BP	e	response to starvation	3/3479	21/35336	0.455695	5	3	1	Capana01g003561, Capana03g003881, Capana09g000022
GO:0016116	BP	e	carotenoid metabolic process	3/3479	21/35336	0.455695	8	3	1	Capana04g000412, Capana04g002519, Capana09g000177
GO:0016108	BP	e	tetraterpenoid metabolic process	3/3479	21/35336	0.455695	7	3	1	Capana04g000412, Capana04g002519, Capana09g000177
GO:0043648	BP	e	dicarboxylic acid metabolic process	6/3479	47/35336	0.460933	6	6	1	Capana00g003785, Capana01g001378, Capana03g003831, Capana04g000998, Capana07g002139, Capana08g000129
GO:0009052	BP	e	pentose-phosphate shunt, non-oxidative branch	1/3479	6/35336	0.463086	4	1	1	Capana11g002394
GO:0042435	BP	e	indole-containing compound biosynthetic process	1/3479	6/35336	0.463086	5	1	1	Capana03g001143
GO:0006772	BP	e	thiamine metabolic process	1/3479	6/35336	0.463086	6	1	1	Capana06g002616
GO:1901658	BP	e	glycosyl compound catabolic process	1/3479	6/35336	0.463086	5	1	1	Capana12g000261
GO:0034656	BP	e	nucleobase-containing small molecule catabolic process	1/3479	6/35336	0.463086	6	1	1	Capana12g000261
GO:0006564	BP	e	L-serine biosynthetic process	1/3479	6/35336	0.463086	10	1	1	Capana06g000388
GO:0055088	BP	e	lipid homeostasis	1/3479	6/35336	0.463086	5	1	1	Capana09g000355
GO:0042723	BP	e	thiamine-containing compound metabolic process	1/3479	6/35336	0.463086	5	1	1	Capana06g002616
GO:0009065	BP	e	glutamine family amino acid catabolic process	1/3479	6/35336	0.463086	9	1	1	Capana08g002632
GO:0010029	BP	e	regulation of seed germination	1/3479	6/35336	0.463086	7	1	1	Capana02g003079
GO:0015718	BP	e	monocarboxylic acid transport	1/3479	6/35336	0.463086	8	1	1	Capana07g000976
GO:0042724	BP	e	thiamine-containing compound biosynthetic process	1/3479	6/35336	0.463086	6	1	1	Capana06g002616
GO:0035303	BP	e	regulation of dephosphorylation	1/3479	6/35336	0.463086	7	1	1	Capana03g004441
GO:0009164	BP	e	nucleoside catabolic process	1/3479	6/35336	0.463086	7	1	1	Capana12g000261
GO:0006152	BP	e	purine nucleoside catabolic process	1/3479	6/35336	0.463086	8	1	1	Capana12g000261
GO:0016131	BP	e	brassinosteroid metabolic process	1/3479	6/35336	0.463086	6	1	1	Capana09g000355
GO:0009926	BP	e	auxin polar transport	1/3479	6/35336	0.463086	6	1	1	Capana10g002459
GO:0045927	BP	e	positive regulation of growth	1/3479	6/35336	0.463086	4	1	1	Capana03g003611
GO:0006333	BP	e	chromatin assembly or disassembly	1/3479	6/35336	0.463086	5	1	1	Capana11g002355
GO:0019747	BP	e	regulation of isoprenoid metabolic process	1/3479	6/35336	0.463086	6	1	1	Capana04g000645
GO:0009311	BP	e	oligosaccharide metabolic process	6/3479	48/35336	0.469193	4	6	1	Capana00g001331, Capana01g000073, Capana01g000524, Capana03g002554, Capana07g000730, Capana12g001588
GO:0003006	BP	e	developmental process involved in reproduction	16/3479	137/35336	0.471026	2	16	1	Capana01g001080, Capana01g001332, Capana02g001917, Capana02g003079, Capana02g003495, Capana03g001536, Capana03g002435, Capana05g000654, Capana08g000931, Capana08g000942, Capana08g002318, Capana09g000383, Capana09g002372, Capana10g001138, Capana11g000564, Capana12g002654
GO:0015698	BP	e	inorganic anion transport	3/3479	22/35336	0.472506	6	3	1	Capana00g001883, Capana03g004483, Capana04g002839
GO:0006555	BP	e	methionine metabolic process	3/3479	22/35336	0.472506	9	3	1	Capana00g004772, Capana05g002504, Capana12g002614
GO:1901987	BP	e	regulation of cell cycle phase transition	3/3479	22/35336	0.472506	6	3	1	Capana04g000026, Capana07g001732, Capana11g001161
GO:0010033	BP	e	response to organic substance	24/3479	216/35336	0.492835	3	24	1	Capana00g002511, Capana00g003295, Capana00g004683, Capana01g001154, Capana01g003581, Capana03g000009, Capana03g000662, Capana03g000899, Capana03g003736, Capana04g000217, Capana05g000346, Capana05g000349, Capana05g000830, Capana06g001980, Capana07g001992, Capana08g002318, Capana08g002648, Capana08g002649, Capana09g000247, Capana09g000355, Capana09g000445, Capana10g001138, Capana11g001659, Capana11…
GO:0045454	BP	e	cell redox homeostasis	18/3479	156/35336	0.499103	5	18	1	Capana01g000035, Capana01g001992, Capana02g002755, Capana03g003560, Capana03g003568, Capana05g001819, Capana05g002227, Capana06g000014, Capana06g001864, Capana09g002372, Capana09g002416, Capana10g000070, Capana10g000097, Capana10g001943, Capana11g000163, Capana11g001553, Capana11g001557, Capana12g002145
GO:0097435	BP	e	supramolecular fiber organization	7/3479	57/35336	0.502888	4	7	1	Capana00g005096, Capana01g000187, Capana01g001945, Capana03g000899, Capana03g000911, Capana03g003933, Capana07g001367
GO:0048518	BP	e	positive regulation of biological process	27/3479	242/35336	0.514988	3	27	1	Capana00g003016, Capana00g003240, Capana01g000318, Capana01g000361, Capana01g002600, Capana02g000829, Capana02g000887, Capana02g002640, Capana02g003248, Capana03g000262, Capana03g000865, Capana03g001247, Capana03g001536, Capana03g001765, Capana03g003611, Capana04g000600, Capana05g000149, Capana05g002555, Capana06g000769, Capana06g002224, Capana06g002318, Capana07g001724, Capana07g002213, Capana08…
GO:0009240	BP	e	isopentenyl diphosphate biosynthetic process	1/3479	7/35336	0.515957	7	1	1	Capana12g002230
GO:0006305	BP	e	DNA alkylation	1/3479	7/35336	0.515957	8	1	1	Capana10g002486
GO:0046490	BP	e	isopentenyl diphosphate metabolic process	1/3479	7/35336	0.515957	6	1	1	Capana12g002230
GO:0042176	BP	e	regulation of protein catabolic process	1/3479	7/35336	0.515957	6	1	1	Capana05g002292
GO:0061983	BP	e	meiosis II cell cycle process	1/3479	7/35336	0.515957	4	1	1	Capana09g000465
GO:0009638	BP	e	phototropism	1/3479	7/35336	0.515957	6	1	1	Capana11g001704
GO:0007135	BP	e	meiosis II	1/3479	7/35336	0.515957	8	1	1	Capana09g000465
GO:0045926	BP	e	negative regulation of growth	1/3479	7/35336	0.515957	4	1	1	Capana01g002355
GO:0034605	BP	e	cellular response to heat	1/3479	7/35336	0.515957	5	1	1	Capana04g000025
GO:0010193	BP	e	response to ozone	1/3479	7/35336	0.515957	5	1	1	Capana10g000115
GO:0070476	BP	e	rRNA (guanine-N7)-methylation	1/3479	7/35336	0.515957	13	1	1	Capana03g001501
GO:0034308	BP	e	primary alcohol metabolic process	1/3479	7/35336	0.515957	5	1	1	Capana06g002616
GO:0006306	BP	e	DNA methylation	1/3479	7/35336	0.515957	9	1	1	Capana10g002486
GO:1900140	BP	e	regulation of seedling development	1/3479	7/35336	0.515957	6	1	1	Capana02g003079
GO:0016122	BP	e	xanthophyll metabolic process	1/3479	7/35336	0.515957	9	1	1	Capana09g000177
GO:1901568	BP	e	fatty acid derivative metabolic process	1/3479	7/35336	0.515957	3	1	1	Capana03g000438
GO:0007142	BP	e	male meiosis II	1/3479	7/35336	0.515957	9	1	1	Capana09g000465
GO:0009873	BP	e	ethylene-activated signaling pathway	1/3479	7/35336	0.515957	7	1	1	Capana07g001714
GO:0009058	BP	e	biosynthetic process	222/3479	2169/35336	0.527161	2	222	1	Capana00g001331, Capana00g001425, Capana00g001496, Capana00g001497, Capana00g001498, Capana00g001679, Capana00g001934, Capana00g002444, Capana00g003295, Capana00g003379, Capana00g003499, Capana00g003506, Capana00g003537, Capana00g003562, Capana00g003693, Capana00g003791, Capana00g003966, Capana00g004056, Capana00g004199, Capana00g004214, Capana00g004655, Capana00g004656, Capana00g004724, Capana00…
GO:0009791	BP	e	post-embryonic development	8/3479	66/35336	0.532076	2	8	1	Capana01g001332, Capana02g001917, Capana03g002435, Capana04g000758, Capana05g000654, Capana08g002318, Capana08g002685, Capana11g000564
GO:0006221	BP	e	pyrimidine nucleotide biosynthetic process	4/3479	30/35336	0.532336	9	4	1	Capana00g003379, Capana01g003380, Capana01g004477, Capana03g001387
GO:0000097	BP	e	sulfur amino acid biosynthetic process	4/3479	31/35336	0.541183	5	4	1	Capana00g004772, Capana07g002359, Capana08g000942, Capana10g000169
GO:0002831	BP	e	regulation of response to biotic stimulus	4/3479	31/35336	0.541183	4	4	1	Capana01g000533, Capana03g000381, Capana03g000911, Capana05g002167
GO:0032101	BP	e	regulation of response to external stimulus	4/3479	31/35336	0.541183	4	4	1	Capana01g000533, Capana03g000381, Capana03g000911, Capana05g002167
GO:1901698	BP	e	response to nitrogen compound	4/3479	31/35336	0.541183	3	4	1	Capana01g003514, Capana02g002556, Capana09g000247, Capana10g001138
GO:0009312	BP	e	oligosaccharide biosynthetic process	4/3479	32/35336	0.550972	5	4	1	Capana00g001331, Capana01g000524, Capana03g002554, Capana12g001588
GO:0050832	BP	e	defense response to fungus	4/3479	32/35336	0.550972	6	4	1	Capana08g001234, Capana08g001236, Capana08g001237, Capana08g002211
GO:0019752	BP	e	carboxylic acid metabolic process	71/3479	675/35336	0.556931	5	71	1	Capana00g000332, Capana00g000469, Capana00g002444, Capana00g002731, Capana00g003499, Capana00g003506, Capana00g003785, Capana00g004724, Capana00g004772, Capana01g000323, Capana01g000552, Capana01g001378, Capana01g001395, Capana01g001577, Capana01g001578, Capana01g003049, Capana01g003855, Capana01g003965, Capana02g000554, Capana02g001195, Capana02g002204, Capana02g002205, Capana02g002913, Capana03…
GO:0009733	BP	e	response to auxin	9/3479	76/35336	0.560594	5	9	1	Capana00g002511, Capana01g003581, Capana03g000009, Capana03g000662, Capana04g000217, Capana06g001980, Capana08g002648, Capana08g002649, Capana09g000445
GO:0033108	BP	e	mitochondrial respiratory chain complex assembly	1/3479	8/35336	0.563623	7	1	1	Capana09g002372
GO:0034599	BP	e	cellular response to oxidative stress	1/3479	8/35336	0.563623	5	1	1	Capana10g000115
GO:0044728	BP	e	DNA methylation or demethylation	1/3479	8/35336	0.563623	8	1	1	Capana10g002486
GO:0010027	BP	e	thylakoid membrane organization	1/3479	8/35336	0.563623	6	1	1	Capana03g000865
GO:0010928	BP	e	regulation of auxin mediated signaling pathway	1/3479	8/35336	0.563623	6	1	1	Capana10g002459
GO:0019321	BP	e	pentose metabolic process	1/3479	8/35336	0.563623	5	1	1	Capana12g000051
GO:0010114	BP	e	response to red light	1/3479	8/35336	0.563623	6	1	1	Capana02g003079
GO:0033500	BP	e	carbohydrate homeostasis	1/3479	8/35336	0.563623	5	1	1	Capana02g002913
GO:0009452	BP	e	7-methylguanosine RNA capping	1/3479	8/35336	0.563623	9	1	1	Capana04g000583
GO:0009773	BP	e	photosynthetic electron transport in photosystem I	1/3479	8/35336	0.563623	6	1	1	Capana03g003930
GO:0009965	BP	e	leaf morphogenesis	1/3479	8/35336	0.563623	4	1	1	Capana10g001138
GO:0019264	BP	e	glycine biosynthetic process from serine	1/3479	8/35336	0.563623	11	1	1	Capana05g002317
GO:0001678	BP	e	cellular glucose homeostasis	1/3479	8/35336	0.563623	7	1	1	Capana02g002913
GO:0009668	BP	e	plastid membrane organization	1/3479	8/35336	0.563623	5	1	1	Capana03g000865
GO:0042593	BP	e	glucose homeostasis	1/3479	8/35336	0.563623	6	1	1	Capana02g002913
GO:0009723	BP	e	response to ethylene	1/3479	8/35336	0.563623	5	1	1	Capana05g000349
GO:0071695	BP	e	anatomical structure maturation	1/3479	8/35336	0.563623	3	1	1	Capana08g000942
GO:0006304	BP	e	DNA modification	1/3479	8/35336	0.563623	7	1	1	Capana10g002486
GO:0009113	BP	e	purine nucleobase biosynthetic process	1/3479	8/35336	0.563623	8	1	1	Capana01g000535
GO:0036260	BP	e	RNA capping	1/3479	8/35336	0.563623	8	1	1	Capana04g000583
GO:0035196	BP	e	production of miRNAs involved in gene silencing by miRNA	1/3479	8/35336	0.563623	10	1	1	Capana11g000080
GO:0006541	BP	e	glutamine metabolic process	4/3479	34/35336	0.57286	9	4	1	Capana01g003049, Capana05g000208, Capana05g000857, Capana10g001885
GO:0009110	BP	e	vitamin biosynthetic process	5/3479	40/35336	0.590336	4	5	1	Capana00g003537, Capana06g002616, Capana08g000907, Capana11g000751, Capana12g000402
GO:0006766	BP	e	vitamin metabolic process	5/3479	41/35336	0.596104	3	5	1	Capana00g003537, Capana06g002616, Capana08g000907, Capana11g000751, Capana12g000402
GO:0009409	BP	e	response to cold	5/3479	41/35336	0.596104	4	5	1	Capana02g002913, Capana02g003079, Capana03g002611, Capana05g000349, Capana08g000628
GO:0032269	BP	e	negative regulation of cellular protein metabolic process	1/3479	9/35336	0.606596	7	1	1	Capana10g002207
GO:0051651	BP	e	maintenance of location in cell	1/3479	9/35336	0.606596	3	1	1	Capana05g000906
GO:0000041	BP	e	transition metal ion transport	1/3479	9/35336	0.606596	7	1	1	Capana09g002372
GO:0009584	BP	e	detection of visible light	1/3479	9/35336	0.606596	6	1	1	Capana00g001177
GO:0090066	BP	e	regulation of anatomical structure size	1/3479	9/35336	0.606596	3	1	1	Capana10g001138
GO:0036265	BP	e	RNA (guanine-N7)-methylation	1/3479	9/35336	0.606596	9	1	1	Capana03g001501
GO:0006749	BP	e	glutathione metabolic process	1/3479	9/35336	0.606596	6	1	1	Capana09g001740
GO:0120029	BP	e	proton export across plasma membrane	1/3479	9/35336	0.606596	9	1	1	Capana07g000909
GO:0140115	BP	e	export across plasma membrane	1/3479	9/35336	0.606596	5	1	1	Capana07g000909
GO:0009435	BP	e	NAD biosynthetic process	1/3479	9/35336	0.606596	11	1	1	Capana03g001247
GO:0006545	BP	e	glycine biosynthetic process	1/3479	9/35336	0.606596	10	1	1	Capana05g002317
GO:0000280	BP	e	nuclear division	1/3479	9/35336	0.606596	6	1	1	Capana09g000465
GO:0098656	BP	e	anion transmembrane transport	1/3479	9/35336	0.606596	6	1	1	Capana12g000826
GO:0032535	BP	e	regulation of cellular component size	1/3479	9/35336	0.606596	4	1	1	Capana10g001138
GO:0051248	BP	e	negative regulation of protein metabolic process	1/3479	9/35336	0.606596	6	1	1	Capana10g002207
GO:0006890	BP	e	retrograde vesicle-mediated transport, Golgi to endoplasmic reticulum	1/3479	9/35336	0.606596	6	1	1	Capana02g001336
GO:0140013	BP	e	meiotic nuclear division	1/3479	9/35336	0.606596	7	1	1	Capana09g000465
GO:0007140	BP	e	male meiotic nuclear division	1/3479	9/35336	0.606596	8	1	1	Capana09g000465
GO:0000209	BP	e	protein polyubiquitination	1/3479	9/35336	0.606596	10	1	1	Capana01g003678
GO:0043207	BP	e	response to external biotic stimulus	11/3479	97/35336	0.607303	3	11	1	Capana01g003206, Capana03g000143, Capana03g000911, Capana03g002206, Capana05g000349, Capana07g002334, Capana08g001234, Capana08g001236, Capana08g001237, Capana08g002211, Capana08g002517
GO:0051707	BP	e	response to other organism	11/3479	97/35336	0.607303	4	11	1	Capana01g003206, Capana03g000143, Capana03g000911, Capana03g002206, Capana05g000349, Capana07g002334, Capana08g001234, Capana08g001236, Capana08g001237, Capana08g002211, Capana08g002517
GO:1901576	BP	e	organic substance biosynthetic process	205/3479	2017/35336	0.616871	3	205	1	Capana00g001331, Capana00g001425, Capana00g001496, Capana00g001497, Capana00g001498, Capana00g001679, Capana00g001934, Capana00g002444, Capana00g003295, Capana00g003379, Capana00g003499, Capana00g003506, Capana00g003537, Capana00g003562, Capana00g003693, Capana00g003791, Capana00g004056, Capana00g004199, Capana00g004214, Capana00g004655, Capana00g004656, Capana00g004724, Capana00g004772, Capana00…
GO:0019725	BP	e	cellular homeostasis	21/3479	194/35336	0.628443	4	21	1	Capana01g000035, Capana01g001992, Capana02g002755, Capana02g002913, Capana03g003560, Capana03g003568, Capana05g001819, Capana05g002227, Capana06g000014, Capana06g001864, Capana09g001929, Capana09g002072, Capana09g002372, Capana09g002416, Capana10g000070, Capana10g000097, Capana10g001943, Capana11g000163, Capana11g001553, Capana11g001557, Capana12g002145
GO:1903508	BP	e	positive regulation of nucleic acid-templated transcription	13/3479	117/35336	0.639798	9	13	1	Capana00g003016, Capana00g003240, Capana01g002600, Capana02g002640, Capana02g003248, Capana03g000262, Capana03g000865, Capana05g000149, Capana05g002555, Capana06g002224, Capana07g002213, Capana08g001683, Capana11g002005
GO:1902680	BP	e	positive regulation of RNA biosynthetic process	13/3479	117/35336	0.639798	8	13	1	Capana00g003016, Capana00g003240, Capana01g002600, Capana02g002640, Capana02g003248, Capana03g000262, Capana03g000865, Capana05g000149, Capana05g002555, Capana06g002224, Capana07g002213, Capana08g001683, Capana11g002005
GO:0045893	BP	e	positive regulation of transcription, DNA-templated	13/3479	117/35336	0.639798	10	13	1	Capana00g003016, Capana00g003240, Capana01g002600, Capana02g002640, Capana02g003248, Capana03g000262, Capana03g000865, Capana05g000149, Capana05g002555, Capana06g002224, Capana07g002213, Capana08g001683, Capana11g002005
GO:1901699	BP	e	cellular response to nitrogen compound	2/3479	14/35336	0.641691	4	2	1	Capana01g003514, Capana02g002556
GO:0010243	BP	e	response to organonitrogen compound	2/3479	14/35336	0.641691	4	2	1	Capana09g000247, Capana10g001138
GO:0006108	BP	e	malate metabolic process	2/3479	14/35336	0.641691	7	2	1	Capana03g003831, Capana07g002139
GO:0051254	BP	e	positive regulation of RNA metabolic process	13/3479	119/35336	0.644149	7	13	1	Capana00g003016, Capana00g003240, Capana01g002600, Capana02g002640, Capana02g003248, Capana03g000262, Capana03g000865, Capana05g000149, Capana05g002555, Capana06g002224, Capana07g002213, Capana08g001683, Capana11g002005
GO:0042592	BP	e	homeostatic process	23/3479	216/35336	0.647349	3	23	1	Capana01g000035, Capana01g001992, Capana02g002755, Capana02g002913, Capana03g003560, Capana03g003568, Capana05g001819, Capana05g002227, Capana06g000014, Capana06g001864, Capana09g000355, Capana09g001929, Capana09g002072, Capana09g002372, Capana09g002416, Capana10g000070, Capana10g000097, Capana10g001943, Capana10g002459, Capana11g000163, Capana11g001553, Capana11g001557, Capana12g002145
GO:0008154	BP	e	actin polymerization or depolymerization	2/3479	15/35336	0.653899	6	2	1	Capana00g005096, Capana03g003933
GO:0044087	BP	e	regulation of cellular component biogenesis	2/3479	15/35336	0.653899	4	2	1	Capana01g002600, Capana05g000830
GO:0043650	BP	e	dicarboxylic acid biosynthetic process	2/3479	15/35336	0.653899	7	2	1	Capana01g001378, Capana04g000998
GO:0010167	BP	e	response to nitrate	2/3479	15/35336	0.653899	4	2	1	Capana01g003514, Capana02g002556
GO:0009737	BP	e	response to abscisic acid	7/3479	60/35336	0.661633	5	7	1	Capana00g004683, Capana01g001154, Capana03g003736, Capana05g000349, Capana05g000830, Capana07g001992, Capana11g001659
GO:0097305	BP	e	response to alcohol	7/3479	61/35336	0.664691	4	7	1	Capana00g004683, Capana01g001154, Capana03g003736, Capana05g000349, Capana05g000830, Capana07g001992, Capana11g001659
GO:0009742	BP	e	brassinosteroid mediated signaling pathway	2/3479	16/35336	0.667177	7	2	1	Capana04g000406, Capana07g002082
GO:0043401	BP	e	steroid hormone mediated signaling pathway	2/3479	16/35336	0.667177	6	2	1	Capana04g000406, Capana07g002082
GO:0001558	BP	e	regulation of cell growth	2/3479	16/35336	0.667177	5	2	1	Capana02g003274, Capana03g000896
GO:0071241	BP	e	cellular response to inorganic substance	2/3479	17/35336	0.681198	4	2	1	Capana01g003514, Capana02g002556
GO:0009063	BP	e	cellular amino acid catabolic process	8/3479	70/35336	0.685693	7	8	1	Capana00g003499, Capana02g001195, Capana05g002560, Capana08g002632, Capana09g002190, Capana09g002199, Capana09g002200, Capana12g000261
GO:0006812	BP	e	cation transport	31/3479	294/35336	0.69371	5	31	1	Capana00g002248, Capana00g002500, Capana00g002501, Capana00g003535, Capana00g004904, Capana01g000929, Capana01g001535, Capana01g002599, Capana01g002986, Capana02g001777, Capana03g002299, Capana03g003193, Capana04g002060, Capana04g002139, Capana05g001038, Capana05g001880, Capana05g002131, Capana06g001128, Capana06g001462, Capana06g002375, Capana07g000754, Capana07g000909, Capana09g000053, Capana09…
GO:0019856	BP	e	pyrimidine nucleobase biosynthetic process	2/3479	18/35336	0.695685	8	2	1	Capana01g003380, Capana02g001655
GO:0051093	BP	e	negative regulation of developmental process	2/3479	18/35336	0.695685	4	2	1	Capana02g003079, Capana03g000292
GO:0005982	BP	e	starch metabolic process	2/3479	18/35336	0.695685	7	2	1	Capana02g003365, Capana06g000734
GO:0050793	BP	e	regulation of developmental process	9/3479	81/35336	0.707156	3	9	1	Capana01g000199, Capana01g001080, Capana02g003079, Capana02g003274, Capana03g000292, Capana03g000896, Capana06g001405, Capana07g000030, Capana11g001888
GO:0046434	BP	e	organophosphate catabolic process	2/3479	19/35336	0.710412	5	2	1	Capana00g004746, Capana06g000220
GO:0008213	BP	e	protein alkylation	2/3479	19/35336	0.710412	7	2	1	Capana08g001132, Capana09g000217
GO:0006206	BP	e	pyrimidine nucleobase metabolic process	2/3479	19/35336	0.710412	7	2	1	Capana01g003380, Capana02g001655
GO:0006479	BP	e	protein methylation	2/3479	19/35336	0.710412	8	2	1	Capana08g001132, Capana09g000217
GO:0055086	BP	e	nucleobase-containing small molecule metabolic process	35/3479	335/35336	0.712104	5	35	1	Capana00g000332, Capana00g001679, Capana00g003379, Capana00g003785, Capana00g004746, Capana01g000535, Capana01g002599, Capana01g003380, Capana01g004477, Capana02g001655, Capana02g002913, Capana02g003646, Capana03g001247, Capana03g001387, Capana03g003193, Capana04g000039, Capana04g000376, Capana05g000346, Capana05g002131, Capana06g000220, Capana06g001462, Capana06g002375, Capana07g001961, Capana07…
GO:0019751	BP	e	polyol metabolic process	3/3479	25/35336	0.731823	5	3	1	Capana01g003735, Capana01g004332, Capana03g001689
GO:0031667	BP	e	response to nutrient levels	3/3479	25/35336	0.731823	4	3	1	Capana01g003561, Capana03g003881, Capana09g000022
GO:0071496	BP	e	cellular response to external stimulus	3/3479	25/35336	0.731823	3	3	1	Capana01g003561, Capana03g003881, Capana09g000022
GO:0009642	BP	e	response to light intensity	3/3479	25/35336	0.731823	5	3	1	Capana03g003930, Capana08g002312, Capana10g000115
GO:0031668	BP	e	cellular response to extracellular stimulus	3/3479	25/35336	0.731823	4	3	1	Capana01g003561, Capana03g003881, Capana09g000022
GO:0046112	BP	e	nucleobase biosynthetic process	3/3479	26/35336	0.738083	7	3	1	Capana01g000535, Capana01g003380, Capana02g001655
GO:0046686	BP	e	response to cadmium ion	3/3479	26/35336	0.738083	5	3	1	Capana03g000662, Capana05g000346, Capana06g002647
GO:0010215	BP	e	cellulose microfibril organization	3/3479	28/35336	0.752411	6	3	1	Capana02g000813, Capana02g003258, Capana10g000704
GO:0030198	BP	e	extracellular matrix organization	3/3479	28/35336	0.752411	5	3	1	Capana02g000813, Capana02g003258, Capana10g000704
GO:0007154	BP	e	cell communication	3/3479	28/35336	0.752411	2	3	1	Capana01g003561, Capana03g003881, Capana09g000022
GO:0043062	BP	e	extracellular structure organization	3/3479	28/35336	0.752411	4	3	1	Capana02g000813, Capana02g003258, Capana10g000704
GO:0045935	BP	e	positive regulation of nucleobase-containing compound metabolic process	13/3479	121/35336	0.758848	6	13	1	Capana00g003016, Capana00g003240, Capana01g002600, Capana02g002640, Capana02g003248, Capana03g000262, Capana03g000865, Capana05g000149, Capana05g002555, Capana06g002224, Capana07g002213, Capana08g001683, Capana11g002005
GO:0009991	BP	e	response to extracellular stimulus	3/3479	29/35336	0.760259	3	3	1	Capana01g003561, Capana03g003881, Capana09g000022
GO:0015979	BP	e	photosynthesis	13/3479	124/35336	0.762761	3	13	1	Capana00g000668, Capana00g003791, Capana01g003910, Capana01g004493, Capana03g000290, Capana03g000791, Capana03g000905, Capana04g002221, Capana09g000167, Capana09g000168, Capana10g000065, Capana10g000102, Capana12g002802
GO:0009620	BP	e	response to fungus	4/3479	35/35336	0.773328	5	4	1	Capana08g001234, Capana08g001236, Capana08g001237, Capana08g002211
GO:0048364	BP	e	root development	4/3479	36/35336	0.777071	4	4	1	Capana02g003119, Capana02g003120, Capana02g003358, Capana02g003448
GO:0006468	BP	e	protein phosphorylation	4/3479	36/35336	0.777071	7	4	1	Capana01g003516, Capana04g000600, Capana08g002318, Capana09g001097
GO:0055082	BP	e	cellular chemical homeostasis	4/3479	39/35336	0.790924	5	4	1	Capana02g002913, Capana09g001929, Capana09g002072, Capana09g002372
GO:0006779	BP	e	porphyrin-containing compound biosynthetic process	5/3479	45/35336	0.800084	6	5	1	Capana00g003791, Capana03g000791, Capana05g000126, Capana07g002213, Capana10g000065
GO:0006099	BP	e	tricarboxylic acid cycle	5/3479	47/35336	0.805488	3	5	1	Capana03g001353, Capana03g003831, Capana07g002139, Capana08g000050, Capana10g000102
GO:0000160	BP	e	phosphorelay signal transduction system	6/3479	55/35336	0.819163	6	6	1	Capana02g001579, Capana05g001797, Capana06g001571, Capana07g001714, Capana10g000688, Capana10g002303
GO:0065003	BP	e	protein-containing complex assembly	25/3479	246/35336	0.830026	5	25	1	Capana01g000247, Capana01g000957, Capana02g003488, Capana03g001456, Capana03g003363, Capana03g003933, Capana03g004550, Capana05g000360, Capana05g002186, Capana06g000115, Capana06g000377, Capana06g000438, Capana06g000440, Capana06g000447, Capana06g000449, Capana06g000450, Capana06g002754, Capana06g002756, Capana06g002757, Capana06g002758, Capana06g002759, Capana09g000533, Capana09g002372, Capana10…
GO:0009064	BP	e	glutamine family amino acid metabolic process	8/3479	76/35336	0.846217	8	8	1	Capana00g003785, Capana01g000323, Capana01g003049, Capana05g000208, Capana05g000857, Capana08g000129, Capana08g002632, Capana10g001885
GO:0016310	BP	e	phosphorylation	8/3479	80/35336	0.85239	5	8	1	Capana00g000332, Capana01g003516, Capana02g002913, Capana04g000600, Capana05g000346, Capana08g002318, Capana09g001097, Capana09g002348
GO:0006633	BP	e	fatty acid biosynthetic process	9/3479	89/35336	0.858971	8	9	1	Capana00g004724, Capana02g000554, Capana06g001415, Capana08g000628, Capana09g000140, Capana11g000719, Capana11g000722, Capana11g000741, Capana11g001853
GO:0055085	BP	e	transmembrane transport	41/3479	407/35336	0.866999	4	41	1	Capana00g002374, Capana00g004133, Capana00g004904, Capana01g002599, Capana01g002751, Capana01g004443, Capana02g002316, Capana02g003434, Capana03g002557, Capana03g003193, Capana03g003405, Capana04g001744, Capana04g002060, Capana04g002492, Capana04g002689, Capana05g001149, Capana05g002131, Capana05g002524, Capana06g000537, Capana06g000538, Capana06g000539, Capana06g001128, Capana06g001462, Capana06…
GO:0006631	BP	e	fatty acid metabolic process	12/3479	120/35336	0.878492	7	12	1	Capana00g004724, Capana01g001577, Capana01g001578, Capana02g000554, Capana06g001415, Capana08g000628, Capana08g000853, Capana09g000140, Capana11g000719, Capana11g000722, Capana11g000741, Capana11g001853
GO:0051276	BP	e	chromosome organization	13/3479	127/35336	0.880981	5	13	1	Capana00g004305, Capana00g005079, Capana01g002552, Capana01g002631, Capana01g003346, Capana02g003367, Capana03g000477, Capana03g002693, Capana03g003511, Capana05g000856, Capana08g000931, Capana08g002621, Capana10g002275
GO:0010557	BP	e	positive regulation of macromolecule biosynthetic process	13/3479	130/35336	0.883112	6	13	1	Capana00g003016, Capana00g003240, Capana01g002600, Capana02g002640, Capana02g003248, Capana03g000262, Capana03g000865, Capana05g000149, Capana05g002555, Capana06g002224, Capana07g002213, Capana08g001683, Capana11g002005
GO:0006520	BP	e	cellular amino acid metabolic process	41/3479	412/35336	0.933665	6	41	1	Capana00g000469, Capana00g003499, Capana00g003785, Capana00g004772, Capana01g000323, Capana01g001378, Capana01g001395, Capana01g003049, Capana02g001195, Capana02g002204, Capana02g002205, Capana03g001143, Capana03g001639, Capana04g000998, Capana05g000164, Capana05g000208, Capana05g000857, Capana05g002317, Capana05g002504, Capana05g002560, Capana06g000388, Capana06g000585, Capana06g001769, Capana06…
GO:0043067	BP	e	regulation of programmed cell death	1/3479	10/35336	1	5	1	1	Capana01g003516
GO:0009084	BP	e	glutamine family amino acid biosynthetic process	4/3479	40/35336	1	9	4	1	Capana01g003049, Capana05g000208, Capana05g000857, Capana10g001885
GO:0061572	BP	e	actin filament bundle organization	1/3479	10/35336	1	6	1	1	Capana07g001367
GO:0070475	BP	e	rRNA base methylation	1/3479	10/35336	1	12	1	1	Capana03g001501
GO:0030042	BP	e	actin filament depolymerization	1/3479	10/35336	1	8	1	1	Capana00g005096
GO:0009636	BP	e	response to toxic substance	1/3479	10/35336	1	3	1	1	Capana01g002836
GO:0044403	BP	e	biological process involved in symbiotic interaction	1/3479	10/35336	1	2	1	1	Capana01g001040
GO:0051225	BP	e	spindle assembly	1/3479	10/35336	1	8	1	1	Capana00g001854
GO:0062012	BP	e	regulation of small molecule metabolic process	2/3479	20/35336	1	4	2	1	Capana00g003295, Capana04g000645
GO:0043933	BP	e	protein-containing complex subunit organization	26/3479	263/35336	1	4	26	1	Capana00g005096, Capana01g000247, Capana01g000957, Capana02g003488, Capana03g001456, Capana03g003363, Capana03g003933, Capana03g004550, Capana05g000360, Capana05g002186, Capana06g000115, Capana06g000377, Capana06g000438, Capana06g000440, Capana06g000447, Capana06g000449, Capana06g000450, Capana06g002754, Capana06g002756, Capana06g002757, Capana06g002758, Capana06g002759, Capana09g000533, Capana09…
GO:0051017	BP	e	actin filament bundle assembly	1/3479	10/35336	1	7	1	1	Capana07g001367
GO:0062197	BP	e	cellular response to chemical stress	1/3479	10/35336	1	4	1	1	Capana10g000115
GO:0009635	BP	e	response to herbicide	1/3479	10/35336	1	4	1	1	Capana01g002836
GO:0060548	BP	e	negative regulation of cell death	1/3479	10/35336	1	5	1	1	Capana01g003516
GO:0016311	BP	e	dephosphorylation	3/3479	30/35336	1	5	3	1	Capana00g001907, Capana01g004369, Capana06g000824
GO:0033014	BP	e	tetrapyrrole biosynthetic process	5/3479	50/35336	1	5	5	1	Capana00g003791, Capana03g000791, Capana05g000126, Capana07g002213, Capana10g000065
GO:0051261	BP	e	protein depolymerization	1/3479	10/35336	1	7	1	1	Capana00g005096
GO:0072523	BP	e	purine-containing compound catabolic process	1/3479	10/35336	1	5	1	1	Capana12g000261
GO:0046916	BP	e	cellular transition metal ion homeostasis	1/3479	10/35336	1	9	1	1	Capana09g002372
GO:0000904	BP	e	cell morphogenesis involved in differentiation	2/3479	20/35336	1	4	2	1	Capana01g000040, Capana02g003495
GO:0005576	CC	e	extracellular region	136/3479	418/35336	1.01169e-37	2	136	2.92428e-34	Capana00g000104, Capana00g000318, Capana00g000472, Capana00g001129, Capana00g002127, Capana00g002132, Capana00g002177, Capana00g002745, Capana00g002831, Capana00g003491, Capana00g003796, Capana00g004268, Capana00g004461, Capana00g004797, Capana00g005039, Capana01g000363, Capana01g000714, Capana01g000755, Capana01g001553, Capana01g001554, Capana01g001644, Capana01g001794, Capana01g002090, Capana01…
GO:0044815	CC	e	DNA packaging complex	42/3479	109/35336	1.4582e-15	2	42	3.24181e-13	Capana00g000428, Capana00g001065, Capana00g001549, Capana00g001558, Capana00g001830, Capana00g002161, Capana01g002758, Capana01g003084, Capana02g001868, Capana03g002848, Capana03g003213, Capana03g003217, Capana03g003363, Capana03g003511, Capana03g003525, Capana03g004550, Capana04g000974, Capana05g000360, Capana05g000856, Capana05g002474, Capana06g000045, Capana06g000115, Capana06g000438, Capana06…
GO:0000786	CC	e	nucleosome	40/3479	100/35336	1.51408e-15	3	40	3.24181e-13	Capana00g000428, Capana00g001065, Capana00g001549, Capana00g001558, Capana00g001830, Capana00g002161, Capana01g002758, Capana01g003084, Capana02g001868, Capana03g002848, Capana03g003213, Capana03g003217, Capana03g003363, Capana03g003525, Capana03g004550, Capana04g000974, Capana05g000360, Capana05g002474, Capana06g000045, Capana06g000115, Capana06g000438, Capana06g000440, Capana06g000447, Capana06…
GO:0032993	CC	e	protein-DNA complex	40/3479	103/35336	5.00137e-15	2	40	9.63763e-13	Capana00g000428, Capana00g001065, Capana00g001549, Capana00g001558, Capana00g001830, Capana00g002161, Capana01g002758, Capana01g003084, Capana02g001868, Capana03g002848, Capana03g003213, Capana03g003217, Capana03g003363, Capana03g003525, Capana03g004550, Capana04g000974, Capana05g000360, Capana05g002474, Capana06g000045, Capana06g000115, Capana06g000438, Capana06g000440, Capana06g000447, Capana06…
GO:0048046	CC	e	apoplast	40/3479	113/35336	1.84689e-13	3	40	3.05053e-11	Capana00g000104, Capana00g002745, Capana00g003491, Capana00g004461, Capana01g002090, Capana01g002322, Capana02g002154, Capana02g002450, Capana02g002722, Capana02g002901, Capana02g002902, Capana02g002921, Capana04g002527, Capana05g000346, Capana05g001566, Capana05g002023, Capana05g002031, Capana05g002034, Capana05g002035, Capana05g002064, Capana05g002065, Capana06g000320, Capana06g001905, Capana07…
GO:0030312	CC	e	external encapsulating structure	44/3479	141/35336	1.82046e-12	2	44	2.50573e-10	Capana01g000363, Capana02g000737, Capana02g002154, Capana02g002159, Capana02g002211, Capana02g002267, Capana02g002366, Capana02g002921, Capana02g003358, Capana03g000068, Capana03g000798, Capana03g002206, Capana03g002538, Capana04g000153, Capana04g000291, Capana04g001112, Capana04g001114, Capana04g002527, Capana05g000346, Capana05g000657, Capana05g000884, Capana05g001620, Capana06g000414, Capana06…
GO:0005618	CC	e	cell wall	42/3479	136/35336	8.42132e-12	3	42	1.08186e-09	Capana01g000363, Capana02g000737, Capana02g002154, Capana02g002159, Capana02g002211, Capana02g002267, Capana02g002366, Capana02g002921, Capana02g003358, Capana03g000068, Capana03g000798, Capana03g002206, Capana03g002538, Capana04g000153, Capana04g000291, Capana04g001112, Capana04g001114, Capana04g002527, Capana05g000346, Capana05g000657, Capana05g000884, Capana05g001620, Capana06g000414, Capana06…
GO:0110165	CC	e	cellular anatomical entity	1505/3479	13753/35336	3.88162e-08	1	1505	2.41286e-06	Capana00g000035, Capana00g000104, Capana00g000110, Capana00g000227, Capana00g000246, Capana00g000274, Capana00g000318, Capana00g000395, Capana00g000428, Capana00g000431, Capana00g000462, Capana00g000466, Capana00g000472, Capana00g000520, Capana00g000668, Capana00g000736, Capana00g000868, Capana00g000871, Capana00g000909, Capana00g000910, Capana00g000955, Capana00g001065, Capana00g001129, Capana00…
GO:0010369	CC	e	chromocenter	5/3479	5/35336	9.22697e-06	5	5	0.000335479	Capana00g001065, Capana00g001549, Capana00g001558, Capana01g003084, Capana02g001868
GO:0042555	CC	e	MCM complex	6/3479	9/35336	5.85543e-05	2	6	0.00180055	Capana00g002205, Capana00g004305, Capana02g001557, Capana02g002393, Capana07g000266, Capana08g002606
GO:0099081	CC	e	supramolecular polymer	22/3479	102/35336	0.000354762	3	22	0.00850988	Capana00g003762, Capana00g004217, Capana00g004468, Capana02g000829, Capana02g000887, Capana02g001123, Capana02g003038, Capana02g003379, Capana03g000270, Capana03g000720, Capana03g000959, Capana04g000701, Capana06g000379, Capana06g002647, Capana07g000821, Capana07g001724, Capana07g002193, Capana08g001460, Capana08g001576, Capana09g000587, Capana09g000699, Capana09g001989
GO:0099513	CC	e	polymeric cytoskeletal fiber	22/3479	102/35336	0.000354762	5	22	0.00850988	Capana00g003762, Capana00g004217, Capana00g004468, Capana02g000829, Capana02g000887, Capana02g001123, Capana02g003038, Capana02g003379, Capana03g000270, Capana03g000720, Capana03g000959, Capana04g000701, Capana06g000379, Capana06g002647, Capana07g000821, Capana07g001724, Capana07g002193, Capana08g001460, Capana08g001576, Capana09g000587, Capana09g000699, Capana09g001989
GO:0005874	CC	e	microtubule	22/3479	102/35336	0.000354762	6	22	0.00850988	Capana00g003762, Capana00g004217, Capana00g004468, Capana02g000829, Capana02g000887, Capana02g001123, Capana02g003038, Capana02g003379, Capana03g000270, Capana03g000720, Capana03g000959, Capana04g000701, Capana06g000379, Capana06g002647, Capana07g000821, Capana07g001724, Capana07g002193, Capana08g001460, Capana08g001576, Capana09g000587, Capana09g000699, Capana09g001989
GO:0099512	CC	e	supramolecular fiber	22/3479	102/35336	0.000354762	4	22	0.00850988	Capana00g003762, Capana00g004217, Capana00g004468, Capana02g000829, Capana02g000887, Capana02g001123, Capana02g003038, Capana02g003379, Capana03g000270, Capana03g000720, Capana03g000959, Capana04g000701, Capana06g000379, Capana06g002647, Capana07g000821, Capana07g001724, Capana07g002193, Capana08g001460, Capana08g001576, Capana09g000587, Capana09g000699, Capana09g001989
GO:0005634	CC	e	nucleus	281/3479	2338/35336	0.000371957	5	281	0.00884891	Capana00g000428, Capana00g000871, Capana00g001065, Capana00g001366, Capana00g001549, Capana00g001558, Capana00g001830, Capana00g002161, Capana00g002205, Capana00g002230, Capana00g003016, Capana00g003240, Capana00g003420, Capana00g003781, Capana00g004112, Capana00g004305, Capana00g004750, Capana00g004882, Capana01g000033, Capana01g000034, Capana01g000070, Capana01g000184, Capana01g000199, Capana01…
GO:0005886	CC	e	plasma membrane	56/3479	362/35336	0.00069714	3	56	0.0153238	Capana00g002536, Capana00g002537, Capana00g002538, Capana00g002540, Capana00g002983, Capana01g000794, Capana01g001080, Capana01g003166, Capana01g003167, Capana01g003516, Capana02g000835, Capana02g001572, Capana02g001842, Capana02g003495, Capana02g003628, Capana03g000173, Capana03g000265, Capana03g000270, Capana03g000543, Capana03g002056, Capana03g002117, Capana03g003557, Capana03g003736, Capana03…
GO:0099080	CC	e	supramolecular complex	22/3479	111/35336	0.00123372	2	22	0.0246786	Capana00g003762, Capana00g004217, Capana00g004468, Capana02g000829, Capana02g000887, Capana02g001123, Capana02g003038, Capana02g003379, Capana03g000270, Capana03g000720, Capana03g000959, Capana04g000701, Capana06g000379, Capana06g002647, Capana07g000821, Capana07g001724, Capana07g002193, Capana08g001460, Capana08g001576, Capana09g000587, Capana09g000699, Capana09g001989
GO:0005575	CC	e	cellular_component	1538/3479	14784/35336	0.00299193	0	1538	0.0519409	Capana00g000035, Capana00g000104, Capana00g000110, Capana00g000227, Capana00g000246, Capana00g000274, Capana00g000318, Capana00g000395, Capana00g000428, Capana00g000431, Capana00g000462, Capana00g000466, Capana00g000472, Capana00g000520, Capana00g000668, Capana00g000736, Capana00g000868, Capana00g000871, Capana00g000909, Capana00g000910, Capana00g000955, Capana00g001065, Capana00g001129, Capana00…
GO:0009360	CC	e	DNA polymerase III complex	3/3479	4/35336	0.00353302	6	3	0.0593732	Capana03g001298, Capana08g001731, Capana08g001732
GO:0016021	CC	e	integral component of membrane	940/3479	8882/35336	0.00745326	3	940	0.109637	Capana00g000035, Capana00g000110, Capana00g000227, Capana00g000246, Capana00g000274, Capana00g000395, Capana00g000431, Capana00g000466, Capana00g000668, Capana00g000736, Capana00g000868, Capana00g000909, Capana00g000910, Capana00g000955, Capana00g001319, Capana00g001365, Capana00g001405, Capana00g001422, Capana00g001572, Capana00g001576, Capana00g001670, Capana00g001730, Capana00g001883, Capana00…
GO:0031224	CC	e	intrinsic component of membrane	940/3479	8896/35336	0.00897887	2	940	0.125682	Capana00g000035, Capana00g000110, Capana00g000227, Capana00g000246, Capana00g000274, Capana00g000395, Capana00g000431, Capana00g000466, Capana00g000668, Capana00g000736, Capana00g000868, Capana00g000909, Capana00g000910, Capana00g000955, Capana00g001319, Capana00g001365, Capana00g001405, Capana00g001422, Capana00g001572, Capana00g001576, Capana00g001670, Capana00g001730, Capana00g001883, Capana00…
GO:0031012	CC	e	extracellular matrix	3/3479	6/35336	0.0151737	3	3	0.192367	Capana03g002206, Capana10g001030, Capana11g001706
GO:0005819	CC	e	spindle	4/3479	12/35336	0.0243195	5	4	0.266103	Capana02g000829, Capana02g000887, Capana07g001724, Capana09g000587
GO:0042575	CC	e	DNA polymerase complex	4/3479	12/35336	0.0243195	5	4	0.266103	Capana03g001298, Capana03g001536, Capana08g001731, Capana08g001732
GO:0009504	CC	e	cell plate	2/3479	3/35336	0.0271653	2	2	0.280433	Capana01g000794, Capana07g002180
GO:0000808	CC	e	origin recognition complex	3/3479	9/35336	0.0509016	2	3	0.43724	Capana06g000704, Capana11g001693, Capana11g002361
GO:0031226	CC	e	intrinsic component of plasma membrane	8/3479	39/35336	0.0512356	3	8	0.439455	Capana00g001572, Capana00g004053, Capana02g000813, Capana04g002060, Capana08g002522, Capana10g002472, Capana11g001329, Capana11g001637
GO:0009505	CC	e	plant-type cell wall	6/3479	29/35336	0.0598107	4	6	0.500384	Capana02g000737, Capana03g002206, Capana04g001112, Capana04g001114, Capana08g001251, Capana12g002654
GO:0005773	CC	e	vacuole	8/3479	43/35336	0.0677455	5	8	0.540009	Capana03g001723, Capana04g000291, Capana06g002647, Capana07g002083, Capana08g000935, Capana08g002748, Capana09g000247, Capana10g000115
GO:0043626	CC	e	PCNA complex	1/3479	1/35336	0.0984548	4	1	0.586771	Capana06g000377
GO:0015630	CC	e	microtubule cytoskeleton	1/3479	1/35336	0.0984548	6	1	0.586771	Capana03g000911
GO:0009519	CC	e	middle lamella	1/3479	1/35336	0.0984548	4	1	0.586771	Capana03g002206
GO:0150005	CC	e	enzyme activator complex	1/3479	1/35336	0.0984548	2	1	0.586771	Capana06g000377
GO:0031422	CC	e	RecQ family helicase-topoisomerase III complex	1/3479	1/35336	0.0984548	2	1	0.586771	Capana09g000547
GO:0009575	CC	e	chromoplast stroma	1/3479	1/35336	0.0984548	3	1	0.586771	Capana04g002519
GO:0080085	CC	e	signal recognition particle, chloroplast targeting	1/3479	1/35336	0.0984548	4	1	0.586771	Capana02g003434
GO:0044796	CC	e	DNA polymerase processivity factor complex	1/3479	1/35336	0.0984548	3	1	0.586771	Capana06g000377
GO:0031390	CC	e	Ctf18 RFC-like complex	2/3479	6/35336	0.111223	2	2	0.627296	Capana00g005079, Capana01g003346
GO:0000307	CC	e	cyclin-dependent protein kinase holoenzyme complex	2/3479	6/35336	0.111223	7	2	0.627296	Capana04g000600, Capana08g002318
GO:0070161	CC	e	anchoring junction	12/3479	77/35336	0.120708	3	12	0.668405	Capana01g001080, Capana03g000173, Capana03g003736, Capana05g000346, Capana05g000657, Capana06g002647, Capana07g002466, Capana08g000935, Capana08g001251, Capana08g002672, Capana08g002748, Capana11g001659
GO:0030054	CC	e	cell junction	12/3479	77/35336	0.120708	2	12	0.668405	Capana01g001080, Capana03g000173, Capana03g003736, Capana05g000346, Capana05g000657, Capana06g002647, Capana07g002466, Capana08g000935, Capana08g001251, Capana08g002672, Capana08g002748, Capana11g001659
GO:0005911	CC	e	cell-cell junction	12/3479	77/35336	0.120708	4	12	0.668405	Capana01g001080, Capana03g000173, Capana03g003736, Capana05g000346, Capana05g000657, Capana06g002647, Capana07g002466, Capana08g000935, Capana08g001251, Capana08g002672, Capana08g002748, Capana11g001659
GO:0009506	CC	e	plasmodesma	12/3479	77/35336	0.120708	5	12	0.668405	Capana01g001080, Capana03g000173, Capana03g003736, Capana05g000346, Capana05g000657, Capana06g002647, Capana07g002466, Capana08g000935, Capana08g001251, Capana08g002672, Capana08g002748, Capana11g001659
GO:0046658	CC	e	anchored component of plasma membrane	3/3479	13/35336	0.129258	4	3	0.699663	Capana00g001572, Capana00g004053, Capana02g000813
GO:0030008	CC	e	TRAPP complex	2/3479	7/35336	0.145861	3	2	0.761033	Capana08g001130, Capana10g000024
GO:0005887	CC	e	integral component of plasma membrane	5/3479	26/35336	0.17376	4	5	0.815608	Capana04g002060, Capana08g002522, Capana10g002472, Capana11g001329, Capana11g001637
GO:0009349	CC	e	riboflavin synthase complex	1/3479	2/35336	0.187219	4	1	0.815608	Capana12g000402
GO:0009531	CC	e	secondary cell wall	1/3479	2/35336	0.187219	5	1	0.815608	Capana03g002206
GO:0000796	CC	e	condensin complex	2/3479	9/35336	0.219837	3	2	0.929004	Capana03g003511, Capana05g000856
GO:0005960	CC	e	glycine cleavage complex	1/3479	3/35336	0.267246	4	1	0.968922	Capana02g001195
GO:0000221	CC	e	vacuolar proton-transporting V-type ATPase, V1 domain	1/3479	3/35336	0.267246	5	1	0.968922	Capana09g000053
GO:0009515	CC	e	granal stacked thylakoid	1/3479	3/35336	0.267246	6	1	0.968922	Capana03g000865
GO:0033180	CC	e	proton-transporting V-type ATPase, V1 domain	2/3479	11/35336	0.296058	4	2	1	Capana00g004904, Capana09g000053
GO:0000325	CC	e	plant-type vacuole	1/3479	4/35336	0.339395	6	1	1	Capana03g001723
GO:0009501	CC	e	amyloplast	1/3479	4/35336	0.339395	6	1	1	Capana02g003365
GO:0030687	CC	e	preribosome, large subunit precursor	1/3479	4/35336	0.339395	4	1	1	Capana08g002672
GO:0005787	CC	e	signal peptidase complex	1/3479	4/35336	0.339395	4	1	1	Capana04g001241
GO:0035101	CC	e	FACT complex	1/3479	4/35336	0.339395	4	1	1	Capana05g002176
GO:1902911	CC	e	protein kinase complex	2/3479	13/35336	0.371091	5	2	1	Capana04g000600, Capana08g002318
GO:1902554	CC	e	serine/threonine protein kinase complex	2/3479	13/35336	0.371091	6	2	1	Capana04g000600, Capana08g002318
GO:0009317	CC	e	acetyl-CoA carboxylase complex	1/3479	5/35336	0.404442	3	1	1	Capana00g004724
GO:0005689	CC	e	U12-type spliceosomal complex	1/3479	5/35336	0.404442	4	1	1	Capana00g002186
GO:0008622	CC	e	epsilon DNA polymerase complex	1/3479	5/35336	0.404442	6	1	1	Capana03g001536
GO:0009534	CC	e	chloroplast thylakoid	3/3479	18/35336	0.413142	5	3	1	Capana00g003295, Capana01g001578, Capana03g000865
GO:0031976	CC	e	plastid thylakoid	3/3479	18/35336	0.413142	4	3	1	Capana00g003295, Capana01g001578, Capana03g000865
GO:0031225	CC	e	anchored component of membrane	5/3479	38/35336	0.418054	3	5	1	Capana00g001572, Capana00g004053, Capana02g000813, Capana02g003258, Capana10g000704
GO:0009523	CC	e	photosystem II	10/3479	83/35336	0.460846	4	10	1	Capana00g002793, Capana00g002802, Capana01g000647, Capana01g002836, Capana07g001245, Capana07g002240, Capana08g002008, Capana08g002012, Capana09g000167, Capana09g000168
GO:0000775	CC	e	chromosome, centromeric region	1/3479	6/35336	0.463086	3	1	1	Capana11g000162
GO:0000276	CC	e	mitochondrial proton-transporting ATP synthase complex, coupling factor F(o)	1/3479	6/35336	0.463086	5	1	1	Capana09g000212
GO:0005664	CC	e	nuclear origin of replication recognition complex	1/3479	6/35336	0.463086	3	1	1	Capana11g001693
GO:0005654	CC	e	nucleoplasm	1/3479	6/35336	0.463086	2	1	1	Capana08g002672
GO:0016602	CC	e	CCAAT-binding factor complex	1/3479	6/35336	0.463086	4	1	1	Capana02g001381
GO:0030658	CC	e	transport vesicle membrane	1/3479	6/35336	0.463086	6	1	1	Capana07g001670
GO:0045263	CC	e	proton-transporting ATP synthase complex, coupling factor F(o)	3/3479	22/35336	0.472506	4	3	1	Capana03g003193, Capana06g001462, Capana09g000212
GO:0000439	CC	e	transcription factor TFIIH core complex	1/3479	7/35336	0.515957	4	1	1	Capana02g001964
GO:0090406	CC	e	pollen tube	1/3479	7/35336	0.515957	4	1	1	Capana09g001097
GO:0008540	CC	e	proteasome regulatory particle, base subcomplex	1/3479	7/35336	0.515957	2	1	1	Capana05g002292
GO:0120025	CC	e	plasma membrane bounded cell projection	1/3479	7/35336	0.515957	3	1	1	Capana09g001097
GO:0042995	CC	e	cell projection	1/3479	7/35336	0.515957	2	1	1	Capana09g001097
GO:0030286	CC	e	dynein complex	1/3479	8/35336	0.563623	3	1	1	Capana07g002193
GO:0070652	CC	e	HAUS complex	1/3479	8/35336	0.563623	3	1	1	Capana00g001854
GO:0009522	CC	e	photosystem I	10/3479	85/35336	0.582018	4	10	1	Capana00g002793, Capana00g002802, Capana01g000647, Capana01g003910, Capana01g004493, Capana07g001245, Capana07g002240, Capana08g002008, Capana08g002012, Capana12g002802
GO:0009538	CC	e	photosystem I reaction center	1/3479	9/35336	0.606596	3	1	1	Capana03g000290
GO:0043231	CC	e	intracellular membrane-bounded organelle	353/3479	3497/35336	0.611233	4	353	1	Capana00g000428, Capana00g000462, Capana00g000520, Capana00g000668, Capana00g000871, Capana00g001065, Capana00g001366, Capana00g001549, Capana00g001558, Capana00g001830, Capana00g002161, Capana00g002205, Capana00g002230, Capana00g003016, Capana00g003240, Capana00g003281, Capana00g003420, Capana00g003781, Capana00g004112, Capana00g004305, Capana00g004724, Capana00g004750, Capana00g004882, Capana01…
GO:0043227	CC	e	membrane-bounded organelle	353/3479	3502/35336	0.611615	3	353	1	Capana00g000428, Capana00g000462, Capana00g000520, Capana00g000668, Capana00g000871, Capana00g001065, Capana00g001366, Capana00g001549, Capana00g001558, Capana00g001830, Capana00g002161, Capana00g002205, Capana00g002230, Capana00g003016, Capana00g003240, Capana00g003281, Capana00g003420, Capana00g003781, Capana00g004112, Capana00g004305, Capana00g004724, Capana00g004750, Capana00g004882, Capana01…
GO:0048500	CC	e	signal recognition particle	2/3479	14/35336	0.641691	3	2	1	Capana02g003434, Capana04g000121
GO:0061695	CC	e	transferase complex, transferring phosphorus-containing groups	6/3479	54/35336	0.650733	4	6	1	Capana03g001298, Capana03g001536, Capana04g000600, Capana08g001731, Capana08g001732, Capana08g002318
GO:0005839	CC	e	proteasome core complex	2/3479	16/35336	0.667177	2	2	1	Capana00g000871, Capana11g000118
GO:0005811	CC	e	lipid droplet	2/3479	16/35336	0.667177	5	2	1	Capana01g000678, Capana03g003611
GO:0005622	CC	e	intracellular anatomical structure	4/3479	35/35336	0.773328	2	4	1	Capana00g003295, Capana01g001578, Capana03g000865, Capana10g001551
GO:0009579	CC	e	thylakoid	4/3479	35/35336	0.773328	3	4	1	Capana00g003295, Capana01g001578, Capana03g000865, Capana10g001551
GO:0000015	CC	e	phosphopyruvate hydratase complex	1/3479	10/35336	1	3	1	1	Capana09g002348
GO:0005875	CC	e	microtubule associated complex	2/3479	20/35336	1	2	2	1	Capana00g001854, Capana07g002193
GO:0030126	CC	e	COPI vesicle coat	1/3479	10/35336	1	5	1	1	Capana10g002076
GO:0016272	CC	e	prefoldin complex	1/3479	10/35336	1	2	1	1	Capana08g001242
GO:0015629	CC	e	actin cytoskeleton	1/3479	10/35336	1	6	1	1	Capana00g005096
GO:0008278	CC	e	cohesin complex	1/3479	10/35336	1	2	1	1	Capana01g002552
GO:0098687	CC	e	chromosomal region	1/3479	10/35336	1	2	1	1	Capana11g000162
GO:0016491	MF	e	oxidoreductase activity	403/3479	2472/35336	2.9733e-25	2	403	3.43772e-22	Capana00g000104, Capana00g000469, Capana00g000507, Capana00g000610, Capana00g000659, Capana00g000668, Capana00g000688, Capana00g001129, Capana00g001572, Capana00g001934, Capana00g001942, Capana00g002008, Capana00g002127, Capana00g002132, Capana00g002177, Capana00g002500, Capana00g002501, Capana00g002686, Capana00g002731, Capana00g002745, Capana00g002752, Capana00g002753, Capana00g002831, Capana00…
GO:0020037	MF	e	heme binding	160/3479	742/35336	9.76374e-22	4	160	8.06346e-19	Capana00g000668, Capana00g001129, Capana00g002127, Capana00g002132, Capana00g002177, Capana00g002686, Capana00g002831, Capana00g003034, Capana00g004180, Capana00g004268, Capana00g004777, Capana00g004797, Capana00g005039, Capana01g000488, Capana01g000490, Capana01g000668, Capana01g000832, Capana01g000837, Capana01g000889, Capana01g001318, Capana01g001390, Capana01g001553, Capana01g001554, Capana01…
GO:0004497	MF	e	monooxygenase activity	120/3479	539/35336	1.12969e-17	3	120	4.0817e-15	Capana00g003012, Capana00g003014, Capana00g003034, Capana00g004180, Capana00g004777, Capana01g000488, Capana01g000490, Capana01g000668, Capana01g000832, Capana01g000837, Capana01g000889, Capana01g001164, Capana01g001167, Capana01g001170, Capana01g001179, Capana01g001608, Capana01g001748, Capana01g004388, Capana02g000543, Capana02g001090, Capana02g001094, Capana02g001337, Capana02g002731, Capana02…
GO:0046906	MF	e	tetrapyrrole binding	168/3479	891/35336	1.31961e-16	3	168	3.91568e-14	Capana00g000668, Capana00g001129, Capana00g002127, Capana00g002132, Capana00g002177, Capana00g002686, Capana00g002793, Capana00g002802, Capana00g002831, Capana00g003034, Capana00g004180, Capana00g004268, Capana00g004777, Capana00g004797, Capana00g005039, Capana01g000488, Capana01g000490, Capana01g000647, Capana01g000668, Capana01g000832, Capana01g000837, Capana01g000889, Capana01g001318, Capana01…
GO:0016705	MF	e	oxidoreductase activity, acting on paired donors, with incorporation or reduction of molecular oxygen	123/3479	618/35336	3.66164e-14	3	123	6.41453e-12	Capana00g003012, Capana00g003014, Capana00g003034, Capana00g004180, Capana00g004777, Capana01g000488, Capana01g000490, Capana01g000668, Capana01g000832, Capana01g000837, Capana01g000889, Capana01g001318, Capana01g001332, Capana01g001390, Capana01g001608, Capana01g001748, Capana02g000543, Capana02g001090, Capana02g001094, Capana02g001337, Capana02g002731, Capana02g002751, Capana02g003025, Capana02…
GO:0046982	MF	e	protein heterodimerization activity	40/3479	118/35336	9.30708e-13	4	40	1.3796e-10	Capana00g000428, Capana00g001065, Capana00g001549, Capana00g001558, Capana00g001830, Capana00g002161, Capana01g002758, Capana01g003084, Capana02g001868, Capana03g002848, Capana03g003213, Capana03g003217, Capana03g003525, Capana03g003587, Capana04g000974, Capana05g000360, Capana05g002474, Capana06g000045, Capana06g000438, Capana06g000440, Capana06g000447, Capana06g000449, Capana06g000450, Capana06…
GO:0016684	MF	e	oxidoreductase activity, acting on peroxide as acceptor	49/3479	168/35336	1.74315e-12	3	49	2.45784e-10	Capana00g001129, Capana00g002127, Capana00g002132, Capana00g002177, Capana00g002831, Capana00g004268, Capana00g004797, Capana00g005039, Capana01g001553, Capana01g001554, Capana01g001644, Capana01g003981, Capana02g000568, Capana02g001841, Capana02g002380, Capana02g002504, Capana02g002505, Capana02g002746, Capana02g002747, Capana02g002990, Capana02g003468, Capana02g003649, Capana03g001834, Capana03…
GO:0004601	MF	e	peroxidase activity	48/3479	165/35336	3.24495e-12	4	48	4.36257e-10	Capana00g001129, Capana00g002127, Capana00g002132, Capana00g002177, Capana00g002831, Capana00g004268, Capana00g004797, Capana00g005039, Capana01g001553, Capana01g001554, Capana01g001644, Capana01g003981, Capana02g000568, Capana02g001841, Capana02g002380, Capana02g002504, Capana02g002505, Capana02g002746, Capana02g002747, Capana02g002990, Capana02g003468, Capana02g003649, Capana03g001834, Capana03…
GO:0016209	MF	e	antioxidant activity	51/3479	184/35336	5.24515e-12	1	51	6.89141e-10	Capana00g001129, Capana00g002127, Capana00g002132, Capana00g002177, Capana00g002831, Capana00g004268, Capana00g004797, Capana00g005039, Capana01g001553, Capana01g001554, Capana01g001644, Capana01g003981, Capana02g000568, Capana02g001841, Capana02g002380, Capana02g002504, Capana02g002505, Capana02g002746, Capana02g002747, Capana02g002990, Capana02g003468, Capana02g003649, Capana03g001834, Capana03…
GO:0051213	MF	e	dioxygenase activity	42/3479	167/35336	9.17381e-09	3	42	6.79921e-07	Capana01g000834, Capana01g000948, Capana01g001048, Capana01g001332, Capana01g001558, Capana01g001577, Capana01g001578, Capana01g003456, Capana01g003523, Capana01g003855, Capana02g001472, Capana02g001608, Capana02g001627, Capana02g001630, Capana02g003468, Capana03g000254, Capana03g001290, Capana03g002435, Capana03g003357, Capana03g003732, Capana06g000129, Capana06g000130, Capana06g001291, Capana06…
GO:0052716	MF	e	hydroquinone:oxygen oxidoreductase activity	18/3479	40/35336	9.71536e-09	5	18	6.93389e-07	Capana00g000104, Capana00g002745, Capana00g004461, Capana02g002722, Capana02g002901, Capana02g002902, Capana05g001566, Capana05g002023, Capana05g002031, Capana05g002034, Capana05g002035, Capana05g002064, Capana05g002065, Capana06g000320, Capana07g001345, Capana09g001569, Capana09g001667, Capana10g001373
GO:0005507	MF	e	copper ion binding	33/3479	115/35336	1.08399e-08	6	33	7.6316e-07	Capana00g000104, Capana00g002500, Capana00g002501, Capana00g002745, Capana00g004461, Capana01g000521, Capana01g001794, Capana01g004493, Capana02g000737, Capana02g002210, Capana02g002722, Capana02g002901, Capana02g002902, Capana02g003138, Capana03g003724, Capana04g000123, Capana05g000346, Capana05g001566, Capana05g002023, Capana05g002031, Capana05g002034, Capana05g002035, Capana05g002064, Capana05…
GO:0005506	MF	e	iron ion binding	112/3479	661/35336	1.0957e-08	6	112	7.6316e-07	Capana00g000668, Capana00g003034, Capana00g003693, Capana00g004180, Capana00g004777, Capana01g000488, Capana01g000490, Capana01g000668, Capana01g000832, Capana01g000837, Capana01g000889, Capana01g001318, Capana01g001390, Capana01g001608, Capana01g001748, Capana01g002836, Capana01g003523, Capana02g000543, Capana02g001090, Capana02g001094, Capana02g001337, Capana02g002731, Capana02g002751, Capana02…
GO:0016682	MF	e	oxidoreductase activity, acting on diphenols and related substances as donors, oxygen as acceptor	25/3479	77/35336	4.36355e-08	4	25	2.68358e-06	Capana00g000104, Capana00g002745, Capana00g004461, Capana01g001164, Capana01g001167, Capana01g001170, Capana01g001179, Capana01g002836, Capana01g004388, Capana02g002722, Capana02g002901, Capana02g002902, Capana02g003208, Capana05g001566, Capana05g002023, Capana05g002031, Capana05g002034, Capana05g002035, Capana05g002064, Capana05g002065, Capana06g000320, Capana07g001345, Capana09g001569, Capana09…
GO:0008017	MF	e	microtubule binding	42/3479	176/35336	5.80995e-08	5	42	3.49868e-06	Capana00g003271, Capana00g003762, Capana00g004217, Capana00g004601, Capana01g002391, Capana01g002392, Capana02g003038, Capana03g000270, Capana03g000720, Capana03g000911, Capana03g000959, Capana03g002234, Capana03g002451, Capana03g002452, Capana03g003667, Capana03g003875, Capana03g004183, Capana04g000701, Capana04g000862, Capana04g000863, Capana04g002830, Capana04g002831, Capana05g001008, Capana06…
GO:0016758	MF	e	hexosyltransferase activity	94/3479	547/35336	9.51218e-08	4	94	5.55454e-06	Capana00g001836, Capana00g003080, Capana00g003486, Capana00g004214, Capana00g004277, Capana00g004281, Capana01g000108, Capana01g001087, Capana01g004079, Capana01g004080, Capana01g004289, Capana02g000866, Capana02g000867, Capana02g000964, Capana02g001405, Capana02g002154, Capana02g002330, Capana02g002921, Capana02g003211, Capana02g003323, Capana02g003327, Capana02g003365, Capana03g000135, Capana03…
GO:0004553	MF	e	hydrolase activity, hydrolyzing O-glycosyl compounds	84/3479	483/35336	2.84123e-07	4	84	1.50689e-05	Capana00g000074, Capana00g000196, Capana00g000318, Capana00g000651, Capana00g002932, Capana00g003222, Capana00g003397, Capana00g004479, Capana01g000009, Capana01g000041, Capana01g000073, Capana01g000142, Capana01g000166, Capana01g000186, Capana01g000522, Capana01g000530, Capana01g000793, Capana01g001764, Capana01g002323, Capana01g002564, Capana01g003760, Capana02g002018, Capana02g002154, Capana02…
GO:0016757	MF	e	glycosyltransferase activity	121/3479	776/35336	3.637e-07	3	121	1.86066e-05	Capana00g001836, Capana00g003080, Capana00g003486, Capana00g004214, Capana00g004277, Capana00g004281, Capana00g004702, Capana00g004915, Capana01g000108, Capana01g000216, Capana01g000535, Capana01g001087, Capana01g001150, Capana01g004079, Capana01g004080, Capana01g004289, Capana02g000785, Capana02g000866, Capana02g000867, Capana02g000964, Capana02g001405, Capana02g001709, Capana02g002154, Capana02…
GO:0003700	MF	e	DNA-binding transcription factor activity	102/3479	634/35336	7.48803e-07	2	102	3.63767e-05	Capana00g001366, Capana00g002230, Capana00g003016, Capana00g003283, Capana00g004112, Capana00g004511, Capana01g000331, Capana01g000591, Capana01g000658, Capana01g000661, Capana01g001360, Capana01g003147, Capana01g003482, Capana01g003502, Capana01g003503, Capana01g003504, Capana01g003665, Capana01g004416, Capana01g004446, Capana01g004474, Capana02g000457, Capana02g000632, Capana02g000881, Capana02…
GO:0016679	MF	e	oxidoreductase activity, acting on diphenols and related substances as donors	26/3479	95/35336	1.03268e-06	3	26	4.81445e-05	Capana00g000104, Capana00g002745, Capana00g004461, Capana01g001164, Capana01g001167, Capana01g001170, Capana01g001179, Capana01g002836, Capana01g004388, Capana02g002722, Capana02g002901, Capana02g002902, Capana02g003208, Capana05g000555, Capana05g001566, Capana05g002023, Capana05g002031, Capana05g002034, Capana05g002035, Capana05g002064, Capana05g002065, Capana06g000320, Capana07g001345, Capana09…
GO:0016798	MF	e	hydrolase activity, acting on glycosyl bonds	86/3479	518/35336	1.59241e-06	3	86	7.04458e-05	Capana00g000074, Capana00g000196, Capana00g000318, Capana00g000651, Capana00g002932, Capana00g003222, Capana00g003397, Capana00g004479, Capana01g000009, Capana01g000041, Capana01g000073, Capana01g000142, Capana01g000166, Capana01g000186, Capana01g000522, Capana01g000530, Capana01g000793, Capana01g001764, Capana01g002323, Capana01g002564, Capana01g003760, Capana02g002018, Capana02g002154, Capana02…
GO:0016829	MF	e	lyase activity	80/3479	475/35336	1.84295e-06	2	80	8.01059e-05	Capana00g000332, Capana00g001496, Capana00g001497, Capana00g001498, Capana00g001679, Capana00g003499, Capana00g003785, Capana01g000397, Capana01g003965, Capana01g004171, Capana02g001089, Capana02g001814, Capana02g002204, Capana02g002205, Capana02g002618, Capana02g003577, Capana03g001194, Capana03g001297, Capana03g001544, Capana03g001639, Capana03g002278, Capana03g003061, Capana03g003512, Capana03…
GO:0008810	MF	e	cellulase activity	10/3479	19/35336	3.37768e-06	5	10	0.000141496	Capana00g003397, Capana01g000041, Capana01g000166, Capana03g002535, Capana03g003654, Capana04g000195, Capana07g001323, Capana07g002310, Capana08g002622, Capana12g001072
GO:0015631	MF	e	tubulin binding	42/3479	203/35336	4.20664e-06	4	42	0.000172472	Capana00g003271, Capana00g003762, Capana00g004217, Capana00g004601, Capana01g002391, Capana01g002392, Capana02g003038, Capana03g000270, Capana03g000720, Capana03g000911, Capana03g000959, Capana03g002234, Capana03g002451, Capana03g002452, Capana03g003667, Capana03g003875, Capana03g004183, Capana04g000701, Capana04g000862, Capana04g000863, Capana04g002830, Capana04g002831, Capana05g001008, Capana06…
GO:0046983	MF	e	protein dimerization activity	95/3479	607/35336	6.83505e-06	3	95	0.000262948	Capana00g000428, Capana00g001065, Capana00g001177, Capana00g001549, Capana00g001558, Capana00g001573, Capana00g001830, Capana00g002161, Capana01g000256, Capana01g000418, Capana01g000441, Capana01g001076, Capana01g002435, Capana01g002758, Capana01g003084, Capana01g003665, Capana02g001868, Capana02g002640, Capana02g002872, Capana02g002899, Capana02g002909, Capana02g002911, Capana02g002913, Capana02…
GO:0003777	MF	e	microtubule motor activity	32/3479	142/35336	6.86822e-06	2	32	0.000262948	Capana00g003271, Capana00g003762, Capana00g004217, Capana00g004601, Capana01g002391, Capana01g002392, Capana03g000270, Capana03g000720, Capana03g000959, Capana03g002234, Capana03g003667, Capana03g003875, Capana03g004183, Capana04g000701, Capana04g000862, Capana04g000863, Capana04g002830, Capana04g002831, Capana06g000474, Capana07g002346, Capana07g002416, Capana08g001460, Capana08g001576, Capana08…
GO:0102698	MF	e	5-epi-aristolochene synthase activity	6/3479	8/35336	2.13065e-05	5	6	0.00072031	Capana00g001496, Capana00g001497, Capana00g001498, Capana12g002446, Capana12g002449, Capana12g002450
GO:0008970	MF	e	phospholipase A1 activity	9/3479	19/35336	3.16634e-05	6	9	0.00105807	Capana02g001792, Capana02g001794, Capana02g001796, Capana02g001797, Capana02g001804, Capana02g001806, Capana02g001833, Capana02g001859, Capana02g001861
GO:0045330	MF	e	aspartyl esterase activity	19/3479	70/35336	3.21131e-05	4	19	0.00106083	Capana00g003266, Capana01g000582, Capana02g002159, Capana02g002366, Capana02g002622, Capana03g000068, Capana03g000069, Capana03g002040, Capana03g002538, Capana03g003650, Capana03g003653, Capana05g001620, Capana08g001455, Capana08g001555, Capana09g000227, Capana10g001318, Capana12g002033, Capana12g002035, Capana12g002380
GO:0030599	MF	e	pectinesterase activity	19/3479	70/35336	3.21131e-05	5	19	0.00106083	Capana00g003266, Capana01g000582, Capana02g002159, Capana02g002366, Capana02g002622, Capana03g000068, Capana03g000069, Capana03g002040, Capana03g002538, Capana03g003650, Capana03g003653, Capana05g001620, Capana08g001455, Capana08g001555, Capana09g000227, Capana10g001318, Capana12g002033, Capana12g002035, Capana12g002380
GO:0016762	MF	e	xyloglucan:xyloglucosyl transferase activity	11/3479	28/35336	3.62451e-05	6	11	0.0011838	Capana02g002154, Capana02g002921, Capana04g002527, Capana07g000061, Capana07g001548, Capana08g000111, Capana08g001512, Capana09g000283, Capana09g002242, Capana11g000143, Capana11g001329
GO:0052689	MF	e	carboxylic ester hydrolase activity	29/3479	132/35336	4.57196e-05	4	29	0.00146836	Capana00g003266, Capana01g000582, Capana02g001792, Capana02g001794, Capana02g001796, Capana02g001797, Capana02g001804, Capana02g001806, Capana02g001833, Capana02g001859, Capana02g001861, Capana02g002159, Capana02g002366, Capana02g002622, Capana03g000068, Capana03g000069, Capana03g002040, Capana03g002538, Capana03g003650, Capana03g003653, Capana05g001620, Capana07g000976, Capana08g001455, Capana08…
GO:0045548	MF	e	phenylalanine ammonia-lyase activity	5/3479	6/35336	5.08255e-05	5	5	0.00158823	Capana00g003499, Capana05g002560, Capana09g002190, Capana09g002199, Capana09g002200
GO:0031492	MF	e	nucleosomal DNA binding	5/3479	6/35336	5.08255e-05	6	5	0.00158823	Capana00g001065, Capana00g001549, Capana00g001558, Capana01g003084, Capana02g001868
GO:0046872	MF	e	metal ion binding	442/3479	3791/35336	0.000109244	4	442	0.00311103	Capana00g000104, Capana00g000110, Capana00g000472, Capana00g000507, Capana00g000668, Capana00g000688, Capana00g000880, Capana00g001129, Capana00g001496, Capana00g001497, Capana00g001498, Capana00g001942, Capana00g002008, Capana00g002101, Capana00g002127, Capana00g002132, Capana00g002177, Capana00g002248, Capana00g002500, Capana00g002501, Capana00g002745, Capana00g002831, Capana00g003012, Capana00…
GO:0016835	MF	e	carbon-oxygen lyase activity	41/3479	226/35336	0.000116191	3	41	0.00329265	Capana00g001496, Capana00g001497, Capana00g001498, Capana02g001089, Capana02g002204, Capana02g002205, Capana02g003577, Capana03g001297, Capana03g001544, Capana03g002278, Capana03g003061, Capana03g004106, Capana03g004371, Capana05g002526, Capana06g000006, Capana06g000078, Capana06g000165, Capana06g000585, Capana06g000917, Capana08g001669, Capana08g001670, Capana08g002111, Capana08g002112, Capana08…
GO:0005215	MF	e	transporter activity	195/3479	1524/35336	0.000129061	1	195	0.00362185	Capana00g000246, Capana00g000955, Capana00g001670, Capana00g001883, Capana00g002788, Capana00g002897, Capana00g003933, Capana00g003948, Capana00g003980, Capana00g004052, Capana00g004086, Capana00g004111, Capana00g004158, Capana00g004312, Capana00g004904, Capana00g004922, Capana00g004929, Capana01g000150, Capana01g000154, Capana01g000327, Capana01g000534, Capana01g000541, Capana01g001066, Capana01…
GO:0043169	MF	e	cation binding	442/3479	3806/35336	0.000142685	3	442	0.00388878	Capana00g000104, Capana00g000110, Capana00g000472, Capana00g000507, Capana00g000668, Capana00g000688, Capana00g000880, Capana00g001129, Capana00g001496, Capana00g001497, Capana00g001498, Capana00g001942, Capana00g002008, Capana00g002101, Capana00g002127, Capana00g002132, Capana00g002177, Capana00g002248, Capana00g002500, Capana00g002501, Capana00g002745, Capana00g002831, Capana00g003012, Capana00…
GO:0003774	MF	e	cytoskeletal motor activity	33/3479	171/35336	0.000152764	1	33	0.00412678	Capana00g003271, Capana00g003762, Capana00g004217, Capana00g004601, Capana01g002391, Capana01g002392, Capana03g000270, Capana03g000720, Capana03g000959, Capana03g002234, Capana03g003667, Capana03g003875, Capana03g004183, Capana04g000701, Capana04g000862, Capana04g000863, Capana04g002830, Capana04g002831, Capana06g000474, Capana07g002193, Capana07g002346, Capana07g002416, Capana08g001460, Capana08…
GO:0004857	MF	e	enzyme inhibitor activity	40/3479	222/35336	0.000162563	3	40	0.00429239	Capana00g000036, Capana00g002983, Capana00g003266, Capana01g000282, Capana01g000766, Capana01g001373, Capana02g002159, Capana02g002366, Capana03g000068, Capana03g000069, Capana03g001423, Capana03g001465, Capana03g001467, Capana03g001473, Capana03g001482, Capana03g001486, Capana03g001489, Capana03g002040, Capana03g002517, Capana03g002527, Capana03g002538, Capana03g003650, Capana03g003653, Capana03…
GO:0022857	MF	e	transmembrane transporter activity	186/3479	1450/35336	0.000181571	2	186	0.0047496	Capana00g000246, Capana00g000955, Capana00g001670, Capana00g001883, Capana00g002897, Capana00g003933, Capana00g003948, Capana00g003980, Capana00g004052, Capana00g004086, Capana00g004111, Capana00g004158, Capana00g004312, Capana00g004904, Capana00g004922, Capana00g004929, Capana01g000150, Capana01g000154, Capana01g000327, Capana01g000534, Capana01g000541, Capana01g001066, Capana01g001377, Capana01…
GO:0008092	MF	e	cytoskeletal protein binding	49/3479	294/35336	0.000245467	3	49	0.00625131	Capana00g003271, Capana00g003762, Capana00g004217, Capana00g004601, Capana00g005096, Capana01g002391, Capana01g002392, Capana02g003038, Capana03g000270, Capana03g000720, Capana03g000911, Capana03g000959, Capana03g002234, Capana03g002451, Capana03g002452, Capana03g003551, Capana03g003667, Capana03g003875, Capana03g003933, Capana03g004183, Capana04g000701, Capana04g000862, Capana04g000863, Capana04…
GO:0140110	MF	e	transcription regulator activity	103/3479	737/35336	0.000278914	1	103	0.00704107	Capana00g001366, Capana00g002230, Capana00g003016, Capana00g003283, Capana00g004112, Capana00g004511, Capana01g000331, Capana01g000591, Capana01g000658, Capana01g000661, Capana01g001360, Capana01g003147, Capana01g003482, Capana01g003502, Capana01g003503, Capana01g003504, Capana01g003665, Capana01g004416, Capana01g004446, Capana01g004474, Capana02g000457, Capana02g000632, Capana02g000881, Capana02…
GO:0031491	MF	e	nucleosome binding	5/3479	8/35336	0.000400089	3	5	0.00944047	Capana00g001065, Capana00g001549, Capana00g001558, Capana01g003084, Capana02g001868
GO:0031490	MF	e	chromatin DNA binding	5/3479	8/35336	0.000400089	5	5	0.00944047	Capana00g001065, Capana00g001549, Capana00g001558, Capana01g003084, Capana02g001868
GO:0047769	MF	e	arogenate dehydratase activity	4/3479	5/35336	0.000432168	5	4	0.00999787	Capana02g002204, Capana02g002205, Capana06g000585, Capana11g000245
GO:0016765	MF	e	transferase activity, transferring alkyl or aryl (other than methyl) groups	18/3479	78/35336	0.00077831	3	18	0.0169789	Capana01g001378, Capana01g001510, Capana01g003019, Capana03g001247, Capana03g003135, Capana04g000412, Capana04g000998, Capana04g002519, Capana05g000544, Capana07g002126, Capana08g000942, Capana08g001616, Capana08g002617, Capana09g001075, Capana09g001740, Capana09g002238, Capana10g001856, Capana12g000402
GO:0016747	MF	e	acyltransferase activity, transferring groups other than amino-acyl groups	60/3479	399/35336	0.000928089	4	60	0.0195774	Capana01g000406, Capana01g002757, Capana01g003233, Capana01g003766, Capana01g004161, Capana01g004172, Capana01g004322, Capana01g004373, Capana02g000554, Capana02g002834, Capana03g000549, Capana03g001365, Capana03g002198, Capana03g002211, Capana03g002214, Capana03g003603, Capana03g003771, Capana04g000584, Capana04g000586, Capana05g001633, Capana05g002005, Capana05g002006, Capana05g002008, Capana05…
GO:0004170	MF	e	dUTP diphosphatase activity	3/3479	3/35336	0.000953616	7	3	0.0196187	Capana04g000376, Capana08g001331, Capana08g001565
GO:0045544	MF	e	gibberellin 20-oxidase activity	3/3479	3/35336	0.000953616	5	3	0.0196187	Capana01g001332, Capana03g002435, Capana11g000564
GO:0004664	MF	e	prephenate dehydratase activity	4/3479	6/35336	0.00119485	5	4	0.0240677	Capana02g002204, Capana02g002205, Capana06g000585, Capana11g000245
GO:0046527	MF	e	glucosyltransferase activity	21/3479	104/35336	0.00135839	5	21	0.0270787	Capana01g000108, Capana01g004079, Capana01g004080, Capana01g004289, Capana02g002154, Capana02g002921, Capana02g003365, Capana03g001730, Capana03g003674, Capana04g002527, Capana07g000061, Capana07g000730, Capana07g001101, Capana07g001548, Capana08g000111, Capana08g001512, Capana09g000283, Capana09g002242, Capana11g000143, Capana11g001329, Capana12g000375
GO:0016837	MF	e	carbon-oxygen lyase activity, acting on polysaccharides	9/3479	29/35336	0.00138084	4	9	0.0271517	Capana02g003577, Capana03g001297, Capana03g003061, Capana03g004371, Capana05g002526, Capana06g000165, Capana06g000917, Capana09g001107, Capana09g002252
GO:0030570	MF	e	pectate lyase activity	9/3479	29/35336	0.00138084	5	9	0.0271517	Capana02g003577, Capana03g001297, Capana03g003061, Capana03g004371, Capana05g002526, Capana06g000165, Capana06g000917, Capana09g001107, Capana09g002252
GO:0005385	MF	e	zinc ion transmembrane transporter activity	5/3479	10/35336	0.00151989	8	5	0.029191	Capana02g000402, Capana02g001289, Capana05g002214, Capana08g000152, Capana10g002221
GO:0047429	MF	e	nucleoside-triphosphate diphosphatase activity	5/3479	10/35336	0.00151989	6	5	0.029191	Capana00g004746, Capana04g000376, Capana06g000220, Capana08g001331, Capana08g001565
GO:0016841	MF	e	ammonia-lyase activity	5/3479	10/35336	0.00151989	4	5	0.029191	Capana00g003499, Capana05g002560, Capana09g002190, Capana09g002199, Capana09g002200
GO:0004097	MF	e	catechol oxidase activity	6/3479	15/35336	0.00206978	5	6	0.038474	Capana01g001164, Capana01g001167, Capana01g001170, Capana01g001179, Capana01g004388, Capana02g003208
GO:0098772	MF	e	molecular function regulator	58/3479	397/35336	0.0022216	1	58	0.0407716	Capana00g000036, Capana00g002983, Capana00g003266, Capana00g003295, Capana01g000282, Capana01g000361, Capana01g000766, Capana01g001373, Capana01g002598, Capana02g001964, Capana02g002159, Capana02g002366, Capana03g000068, Capana03g000069, Capana03g001247, Capana03g001423, Capana03g001465, Capana03g001467, Capana03g001473, Capana03g001482, Capana03g001486, Capana03g001489, Capana03g001765, Capana03…
GO:0010333	MF	e	terpene synthase activity	21/3479	108/35336	0.002925	5	21	0.0517108	Capana00g001496, Capana00g001497, Capana00g001498, Capana02g001089, Capana03g001544, Capana03g002278, Capana03g004106, Capana06g000078, Capana08g001669, Capana08g001670, Capana08g002111, Capana08g002112, Capana08g002113, Capana08g002115, Capana10g000571, Capana11g002125, Capana12g002432, Capana12g002446, Capana12g002448, Capana12g002449, Capana12g002450
GO:0004499	MF	e	N,N-dimethylaniline monooxygenase activity	9/3479	32/35336	0.00294955	5	9	0.0519409	Capana00g003012, Capana00g003014, Capana03g003547, Capana06g000153, Capana06g001405, Capana06g002980, Capana08g002814, Capana08g002818, Capana08g002823
GO:0016628	MF	e	oxidoreductase activity, acting on the CH-CH group of donors, NAD or NADP as acceptor	7/3479	21/35336	0.0029849	4	7	0.0519409	Capana00g003506, Capana00g003791, Capana03g000791, Capana06g000635, Capana09g001606, Capana10g000065, Capana11g001281
GO:0005515	MF	e	protein binding	163/3479	1328/35336	0.00308292	2	163	0.0532012	Capana00g000428, Capana00g001065, Capana00g001177, Capana00g001549, Capana00g001558, Capana00g001573, Capana00g001830, Capana00g002161, Capana00g003271, Capana00g003536, Capana00g003762, Capana00g004217, Capana00g004601, Capana00g005096, Capana01g000256, Capana01g000418, Capana01g000441, Capana01g001076, Capana01g002391, Capana01g002392, Capana01g002435, Capana01g002758, Capana01g003084, Capana01…
GO:0030234	MF	e	enzyme regulator activity	56/3479	385/35336	0.00328742	2	56	0.0562266	Capana00g000036, Capana00g002983, Capana00g003266, Capana00g003295, Capana01g000282, Capana01g000361, Capana01g000766, Capana01g001373, Capana01g002598, Capana02g002159, Capana02g002366, Capana03g000068, Capana03g000069, Capana03g001247, Capana03g001423, Capana03g001465, Capana03g001467, Capana03g001473, Capana03g001482, Capana03g001486, Capana03g001489, Capana03g001765, Capana03g002040, Capana03…
GO:0042409	MF	e	caffeoyl-CoA O-methyltransferase activity	3/3479	4/35336	0.00353302	6	3	0.0593732	Capana02g003073, Capana02g003074, Capana02g003075
GO:0016838	MF	e	carbon-oxygen lyase activity, acting on phosphates	21/3479	112/35336	0.00366199	4	21	0.0611848	Capana00g001496, Capana00g001497, Capana00g001498, Capana02g001089, Capana03g001544, Capana03g002278, Capana03g004106, Capana06g000078, Capana08g001669, Capana08g001670, Capana08g002111, Capana08g002112, Capana08g002113, Capana08g002115, Capana10g000571, Capana11g002125, Capana12g002432, Capana12g002446, Capana12g002448, Capana12g002449, Capana12g002450
GO:0016709	MF	e	oxidoreductase activity, acting on paired donors, with incorporation or reduction of molecular oxygen, NAD(P)H as one donor, and incorporation of one atom of oxygen	11/3479	46/35336	0.00427553	4	11	0.0692349	Capana00g003012, Capana00g003014, Capana03g000892, Capana03g003547, Capana06g000153, Capana06g001405, Capana06g002980, Capana08g002814, Capana08g002818, Capana08g002823, Capana11g000602
GO:0016746	MF	e	acyltransferase activity	67/3479	483/35336	0.00430038	3	67	0.0694427	Capana01g000351, Capana01g000406, Capana01g002757, Capana01g003233, Capana01g003766, Capana01g004161, Capana01g004172, Capana01g004322, Capana01g004373, Capana01g004441, Capana02g000554, Capana02g002834, Capana03g000549, Capana03g001353, Capana03g001365, Capana03g002198, Capana03g002211, Capana03g002214, Capana03g003603, Capana03g003771, Capana04g000429, Capana04g000584, Capana04g000586, Capana05…
GO:0003824	MF	e	catalytic activity	1458/3479	14050/35336	0.00656438	1	1458	0.0988246	Capana00g000074, Capana00g000104, Capana00g000110, Capana00g000136, Capana00g000196, Capana00g000274, Capana00g000318, Capana00g000332, Capana00g000395, Capana00g000466, Capana00g000469, Capana00g000474, Capana00g000507, Capana00g000610, Capana00g000651, Capana00g000659, Capana00g000668, Capana00g000688, Capana00g000736, Capana00g000871, Capana00g000880, Capana00g000901, Capana00g001129, Capana00…
GO:0004620	MF	e	phospholipase activity	11/3479	49/35336	0.00710099	5	11	0.105258	Capana02g001792, Capana02g001794, Capana02g001796, Capana02g001797, Capana02g001804, Capana02g001806, Capana02g001833, Capana02g001859, Capana02g001861, Capana03g000192, Capana07g000976
GO:0010277	MF	e	chlorophyllide a oxygenase [overall] activity	4/3479	9/35336	0.00787091	5	4	0.114903	Capana05g000005, Capana05g000006, Capana06g001723, Capana12g000407
GO:0016706	MF	e	2-oxoglutarate-dependent dioxygenase activity	4/3479	9/35336	0.00787091	4	4	0.114903	Capana01g001332, Capana03g002435, Capana09g002174, Capana11g000564
GO:0033765	MF	e	steroid dehydrogenase activity, acting on the CH-CH group of donors	3/3479	5/35336	0.00818429	4	3	0.116249	Capana07g000855, Capana07g000856, Capana09g001603
GO:0004337	MF	e	geranyltranstransferase activity	3/3479	5/35336	0.00818429	5	3	0.116249	Capana03g003135, Capana04g000412, Capana04g002519
GO:0003865	MF	e	3-oxo-5-alpha-steroid 4-dehydrogenase activity	3/3479	5/35336	0.00818429	5	3	0.116249	Capana07g000855, Capana07g000856, Capana09g001603
GO:0097599	MF	e	xylanase activity	2/3479	2/35336	0.00969084	5	2	0.130894	Capana04g001112, Capana04g001114
GO:0102084	MF	e	L-dopa O-methyltransferase activity	2/3479	2/35336	0.00969084	5	2	0.130894	Capana03g001811, Capana10g000692
GO:0004321	MF	e	fatty-acyl-CoA synthase activity	2/3479	2/35336	0.00969084	6	2	0.130894	Capana03g001365, Capana11g000130
GO:0016206	MF	e	catechol O-methyltransferase activity	2/3479	2/35336	0.00969084	6	2	0.130894	Capana03g001811, Capana10g000692
GO:0102938	MF	e	orcinol O-methyltransferase activity	2/3479	2/35336	0.00969084	5	2	0.130894	Capana03g001811, Capana10g000692
GO:0009824	MF	e	AMP dimethylallyltransferase activity	2/3479	2/35336	0.00969084	4	2	0.130894	Capana01g003019, Capana09g001075
GO:0009044	MF	e	xylan 1,4-beta-xylosidase activity	2/3479	2/35336	0.00969084	6	2	0.130894	Capana04g001112, Capana04g001114
GO:0033293	MF	e	monocarboxylic acid binding	5/3479	15/35336	0.0119109	5	5	0.157928	Capana01g003206, Capana03g000143, Capana03g004441, Capana07g002334, Capana08g002517
GO:0016229	MF	e	steroid dehydrogenase activity	5/3479	15/35336	0.0119109	3	5	0.157928	Capana01g001390, Capana06g001527, Capana07g000855, Capana07g000856, Capana09g001603
GO:0004356	MF	e	glutamate-ammonia ligase activity	4/3479	10/35336	0.0121049	6	4	0.157965	Capana01g003049, Capana05g000208, Capana05g000857, Capana10g001885
GO:0005452	MF	e	inorganic anion exchanger activity	4/3479	10/35336	0.0121049	6	4	0.157965	Capana00g000246, Capana00g003948, Capana01g001739, Capana01g002821
GO:0004311	MF	e	farnesyltranstransferase activity	4/3479	10/35336	0.0121049	5	4	0.157965	Capana01g001510, Capana04g000412, Capana04g002519, Capana08g002617
GO:0016211	MF	e	ammonia ligase activity	4/3479	10/35336	0.0121049	5	4	0.157965	Capana01g003049, Capana05g000208, Capana05g000857, Capana10g001885
GO:0016880	MF	e	acid-ammonia (or amide) ligase activity	4/3479	10/35336	0.0121049	4	4	0.157965	Capana01g003049, Capana05g000208, Capana05g000857, Capana10g001885
GO:0043565	MF	e	sequence-specific DNA binding	49/3479	353/35336	0.0149184	5	49	0.190382	Capana00g003016, Capana00g004112, Capana01g000525, Capana01g000658, Capana01g001040, Capana01g001104, Capana01g002600, Capana01g003482, Capana02g000457, Capana02g000632, Capana02g000916, Capana02g000918, Capana02g002640, Capana02g002708, Capana02g002967, Capana02g003248, Capana03g000262, Capana03g000292, Capana03g000438, Capana03g001526, Capana03g002072, Capana03g003587, Capana03g004391, Capana04…
GO:0003993	MF	e	acid phosphatase activity	8/3479	34/35336	0.0154107	6	8	0.193673	Capana01g002627, Capana03g000238, Capana03g001595, Capana04g000279, Capana06g001249, Capana08g002585, Capana08g002594, Capana09g000041
GO:0016298	MF	e	lipase activity	12/3479	61/35336	0.016482	4	12	0.202092	Capana02g001792, Capana02g001794, Capana02g001796, Capana02g001797, Capana02g001804, Capana02g001806, Capana02g001833, Capana02g001859, Capana02g001861, Capana03g000192, Capana07g000976, Capana11g000207
GO:0046915	MF	e	transition metal ion transmembrane transporter activity	6/3479	22/35336	0.0169331	7	6	0.206956	Capana02g000402, Capana02g001289, Capana05g002214, Capana06g002664, Capana08g000152, Capana10g002221
GO:0004805	MF	e	trehalose-phosphatase activity	4/3479	11/35336	0.0175585	7	4	0.21147	Capana00g001331, Capana01g000524, Capana03g002554, Capana12g001588
GO:0016703	MF	e	oxidoreductase activity, acting on single donors with incorporation of molecular oxygen, incorporation of one atom of oxygen (internal monooxygenases or internal mixed function oxidases)	4/3479	11/35336	0.0175585	4	4	0.21147	Capana05g000005, Capana05g000006, Capana06g001723, Capana12g000407
GO:0005504	MF	e	fatty acid binding	4/3479	11/35336	0.0175585	6	4	0.21147	Capana01g003206, Capana03g000143, Capana07g002334, Capana08g002517
GO:0015103	MF	e	inorganic anion transmembrane transporter activity	16/3479	90/35336	0.0193118	5	16	0.229566	Capana00g000246, Capana00g003948, Capana01g001739, Capana01g002821, Capana03g001088, Capana03g001945, Capana03g003225, Capana03g003881, Capana08g001782, Capana08g002706, Capana09g001929, Capana09g002072, Capana10g001717, Capana11g001637, Capana12g001007, Capana12g001297
GO:0004568	MF	e	chitinase activity	5/3479	17/35336	0.0207929	5	5	0.242346	Capana00g003222, Capana02g002477, Capana02g002478, Capana02g002482, Capana08g002306
GO:0016846	MF	e	carbon-sulfur lyase activity	6/3479	23/35336	0.0210456	3	6	0.242751	Capana01g004171, Capana02g002618, Capana03g001194, Capana04g000721, Capana04g002322, Capana08g000942
GO:0046556	MF	e	alpha-L-arabinofuranosidase activity	3/3479	7/35336	0.0246264	5	3	0.266103	Capana04g001112, Capana04g001114, Capana12g000051
GO:0015098	MF	e	molybdate ion transmembrane transporter activity	3/3479	7/35336	0.0246264	6	3	0.266103	Capana03g001945, Capana08g002706, Capana10g001717
GO:0051996	MF	e	squalene synthase activity	3/3479	7/35336	0.0246264	6	3	0.266103	Capana01g001510, Capana04g002519, Capana08g002617
GO:0004310	MF	e	farnesyl-diphosphate farnesyltransferase activity	3/3479	7/35336	0.0246264	6	3	0.266103	Capana01g001510, Capana04g002519, Capana08g002617
GO:0003984	MF	e	acetolactate synthase activity	3/3479	7/35336	0.0246264	4	3	0.266103	Capana06g001769, Capana06g001770, Capana12g002596
GO:0016408	MF	e	C-acyltransferase activity	2/3479	3/35336	0.0271653	5	2	0.280433	Capana03g001365, Capana11g000130
GO:0047501	MF	e	(+)-neomenthol dehydrogenase activity	2/3479	3/35336	0.0271653	5	2	0.280433	Capana08g000875, Capana08g000876
GO:0008940	MF	e	nitrate reductase activity	2/3479	3/35336	0.0271653	4	2	0.280433	Capana04g001896, Capana04g001897
GO:0050463	MF	e	nitrate reductase [NAD(P)H] activity	2/3479	3/35336	0.0271653	5	2	0.280433	Capana04g001896, Capana04g001897
GO:0004489	MF	e	methylenetetrahydrofolate reductase (NAD(P)H) activity	2/3479	3/35336	0.0271653	5	2	0.280433	Capana05g002504, Capana12g002614
GO:0043546	MF	e	molybdopterin cofactor binding	2/3479	3/35336	0.0271653	3	2	0.280433	Capana04g001896, Capana04g001897
GO:0050464	MF	e	nitrate reductase (NADPH) activity	2/3479	3/35336	0.0271653	6	2	0.280433	Capana04g001896, Capana04g001897
GO:0016760	MF	e	cellulose synthase (UDP-forming) activity	7/3479	31/35336	0.0282923	7	7	0.291028	Capana01g000108, Capana01g004079, Capana01g004080, Capana01g004289, Capana03g001730, Capana03g003674, Capana07g001101
GO:0016759	MF	e	cellulose synthase activity	7/3479	31/35336	0.0282923	6	7	0.291028	Capana01g000108, Capana01g004079, Capana01g004080, Capana01g004289, Capana03g001730, Capana03g003674, Capana07g001101
GO:0015171	MF	e	amino acid transmembrane transporter activity	4/3479	14/35336	0.0419742	5	4	0.392007	Capana04g001744, Capana08g002210, Capana10g002472, Capana12g000826
GO:0003979	MF	e	UDP-glucose 6-dehydrogenase activity	4/3479	14/35336	0.0419742	5	4	0.392007	Capana00g004727, Capana02g003305, Capana02g003310, Capana03g000846
GO:0008509	MF	e	anion transmembrane transporter activity	16/3479	100/35336	0.0439268	4	16	0.409582	Capana00g000246, Capana00g003948, Capana01g001739, Capana01g002821, Capana03g001088, Capana03g001945, Capana03g003225, Capana03g003881, Capana08g001782, Capana08g002706, Capana09g001929, Capana09g002072, Capana10g001717, Capana11g001637, Capana12g001007, Capana12g001297
GO:0030145	MF	e	manganese ion binding	11/3479	62/35336	0.0507941	6	11	0.43724	Capana00g000472, Capana00g003796, Capana03g000094, Capana03g001052, Capana03g004515, Capana08g001742, Capana08g001756, Capana08g001758, Capana09g000125, Capana11g001460, Capana12g002225
GO:0016412	MF	e	serine O-acyltransferase activity	2/3479	4/35336	0.0507976	6	2	0.43724	Capana07g002359, Capana10g000169
GO:0046857	MF	e	oxidoreductase activity, acting on other nitrogenous compounds as donors, with NAD or NADP as acceptor	2/3479	4/35336	0.0507976	4	2	0.43724	Capana04g001896, Capana04g001897
GO:0009001	MF	e	serine O-acetyltransferase activity	2/3479	4/35336	0.0507976	7	2	0.43724	Capana07g002359, Capana10g000169
GO:0004478	MF	e	methionine adenosyltransferase activity	2/3479	4/35336	0.0507976	4	2	0.43724	Capana09g002238, Capana10g001856
GO:0090599	MF	e	alpha-glucosidase activity	2/3479	4/35336	0.0507976	6	2	0.43724	Capana01g000522, Capana01g000530
GO:0045550	MF	e	geranylgeranyl reductase activity	2/3479	4/35336	0.0507976	3	2	0.43724	Capana00g003791, Capana03g000791
GO:0004161	MF	e	dimethylallyltranstransferase activity	2/3479	4/35336	0.0507976	5	2	0.43724	Capana03g003135, Capana04g000412
GO:0008519	MF	e	ammonium transmembrane transporter activity	3/3479	9/35336	0.0509016	6	3	0.43724	Capana04g002060, Capana12g001643, Capana12g001647
GO:0004550	MF	e	nucleoside diphosphate kinase activity	3/3479	9/35336	0.0509016	6	3	0.43724	Capana00g003379, Capana01g004477, Capana03g001387
GO:0015250	MF	e	water channel activity	3/3479	9/35336	0.0509016	5	3	0.43724	Capana06g000461, Capana08g000935, Capana08g002748
GO:0005372	MF	e	water transmembrane transporter activity	3/3479	9/35336	0.0509016	4	3	0.43724	Capana06g000461, Capana08g000935, Capana08g002748
GO:0047325	MF	e	inositol tetrakisphosphate 1-kinase activity	3/3479	9/35336	0.0509016	6	3	0.43724	Capana01g003735, Capana01g004332, Capana03g001689
GO:0052725	MF	e	inositol-1,3,4-trisphosphate 6-kinase activity	3/3479	9/35336	0.0509016	6	3	0.43724	Capana01g003735, Capana01g004332, Capana03g001689
GO:0052726	MF	e	inositol-1,3,4-trisphosphate 5-kinase activity	3/3479	9/35336	0.0509016	6	3	0.43724	Capana01g003735, Capana01g004332, Capana03g001689
GO:0016744	MF	e	transketolase or transaldolase activity	5/3479	22/35336	0.0587379	3	5	0.493552	Capana00g004313, Capana05g001001, Capana06g001769, Capana06g001770, Capana12g002596
GO:0008146	MF	e	sulfotransferase activity	6/3479	29/35336	0.0598107	4	6	0.500384	Capana01g000836, Capana01g001469, Capana02g001287, Capana11g000310, Capana11g002029, Capana11g002053
GO:0016830	MF	e	carbon-carbon lyase activity	18/3479	119/35336	0.0627453	3	18	0.517448	Capana00g000332, Capana00g001679, Capana00g003785, Capana01g000397, Capana01g003965, Capana02g001814, Capana03g001639, Capana04g002221, Capana06g002616, Capana07g001621, Capana08g000129, Capana08g000841, Capana08g002632, Capana10g000102, Capana10g000206, Capana11g000751, Capana11g002156, Capana12g002230
GO:0005342	MF	e	organic acid transmembrane transporter activity	4/3479	16/35336	0.0652269	3	4	0.531094	Capana04g001744, Capana08g002210, Capana10g002472, Capana12g000826
GO:0046943	MF	e	carboxylic acid transmembrane transporter activity	4/3479	16/35336	0.0652269	4	4	0.531094	Capana04g001744, Capana08g002210, Capana10g002472, Capana12g000826
GO:0015035	MF	e	protein-disulfide reductase activity	14/3479	89/35336	0.0727029	5	14	0.562645	Capana01g000035, Capana01g001992, Capana02g002755, Capana03g003560, Capana03g003568, Capana04g002491, Capana05g001819, Capana06g000014, Capana06g001864, Capana09g002416, Capana10g000070, Capana11g001553, Capana11g001557, Capana12g002145
GO:0019207	MF	e	kinase regulator activity	8/3479	44/35336	0.0734155	3	8	0.565134	Capana00g002983, Capana00g003295, Capana04g000534, Capana04g000600, Capana05g002409, Capana08g002318, Capana08g002395, Capana09g001905
GO:0050660	MF	e	flavin adenine dinucleotide binding	28/3479	206/35336	0.0776931	5	28	0.586771	Capana00g000610, Capana00g000659, Capana00g003012, Capana00g003014, Capana00g003808, Capana00g004867, Capana01g000129, Capana01g000177, Capana01g000349, Capana01g000397, Capana02g001326, Capana02g001353, Capana02g001413, Capana02g001415, Capana03g000791, Capana03g001970, Capana03g003547, Capana04g001897, Capana05g002227, Capana06g000153, Capana06g001405, Capana06g001769, Capana06g001770, Capana06…
GO:0015036	MF	e	disulfide oxidoreductase activity	14/3479	91/35336	0.0787259	4	14	0.586771	Capana01g000035, Capana01g001992, Capana02g002755, Capana03g003560, Capana03g003568, Capana04g002491, Capana05g001819, Capana06g000014, Capana06g001864, Capana09g002416, Capana10g000070, Capana11g001553, Capana11g001557, Capana12g002145
GO:0033897	MF	e	ribonuclease T2 activity	4/3479	17/35336	0.078899	7	4	0.586771	Capana07g000070, Capana07g000077, Capana07g000078, Capana11g001850
GO:0016863	MF	e	intramolecular oxidoreductase activity, transposing C=C bonds	2/3479	5/35336	0.0792064	4	2	0.586771	Capana05g002500, Capana06g000229
GO:0016661	MF	e	oxidoreductase activity, acting on other nitrogenous compounds as donors	2/3479	5/35336	0.0792064	3	2	0.586771	Capana04g001896, Capana04g001897
GO:0004351	MF	e	glutamate decarboxylase activity	2/3479	5/35336	0.0792064	5	2	0.586771	Capana00g003785, Capana08g000129
GO:0004564	MF	e	beta-fructofuranosidase activity	2/3479	5/35336	0.0792064	5	2	0.586771	Capana01g000522, Capana10g002007
GO:0004421	MF	e	hydroxymethylglutaryl-CoA synthase activity	2/3479	5/35336	0.0792064	5	2	0.586771	Capana01g000351, Capana01g004441
GO:0000234	MF	e	phosphoethanolamine N-methyltransferase activity	2/3479	5/35336	0.0792064	6	2	0.586771	Capana00g004655, Capana00g004656
GO:0046912	MF	e	acyltransferase, acyl groups converted into alkyl on transfer	5/3479	24/35336	0.0806354	4	5	0.586771	Capana01g000351, Capana01g004441, Capana03g001353, Capana12g000170, Capana12g000171
GO:0004659	MF	e	prenyltransferase activity	5/3479	24/35336	0.0806354	4	5	0.586771	Capana01g001510, Capana03g003135, Capana04g000412, Capana04g002519, Capana08g002617
GO:0016627	MF	e	oxidoreductase activity, acting on the CH-CH group of donors	12/3479	76/35336	0.0838554	3	12	0.586771	Capana00g003506, Capana00g003791, Capana03g000791, Capana06g000635, Capana07g000855, Capana07g000856, Capana08g000082, Capana09g001603, Capana09g001606, Capana10g000065, Capana11g001281, Capana12g002087
GO:0051765	MF	e	inositol tetrakisphosphate kinase activity	3/3479	11/35336	0.0862677	5	3	0.586771	Capana01g003735, Capana01g004332, Capana03g001689
GO:0051766	MF	e	inositol trisphosphate kinase activity	3/3479	11/35336	0.0862677	5	3	0.586771	Capana01g003735, Capana01g004332, Capana03g001689
GO:0050661	MF	e	NADP binding	13/3479	83/35336	0.0930809	5	13	0.586771	Capana00g002731, Capana00g003012, Capana00g003014, Capana03g003547, Capana04g000039, Capana04g000059, Capana04g002900, Capana06g000153, Capana06g001405, Capana06g002980, Capana08g002814, Capana08g002818, Capana08g002823
GO:0033201	MF	e	alpha-1,4-glucan synthase activity	1/3479	1/35336	0.0984548	5	1	0.586771	Capana02g003365
GO:0004459	MF	e	L-lactate dehydrogenase activity	1/3479	1/35336	0.0984548	5	1	0.586771	Capana01g000552
GO:0004457	MF	e	lactate dehydrogenase activity	1/3479	1/35336	0.0984548	4	1	0.586771	Capana01g000552
GO:0016889	MF	e	endodeoxyribonuclease activity, producing 3'-phosphomonoesters	1/3479	1/35336	0.0984548	7	1	0.586771	Capana03g002325
GO:0050017	MF	e	L-3-cyanoalanine synthase activity	1/3479	1/35336	0.0984548	4	1	0.586771	Capana08g000942
GO:0030410	MF	e	nicotianamine synthase activity	1/3479	1/35336	0.0984548	4	1	0.586771	Capana08g001616
GO:0015175	MF	e	neutral amino acid transmembrane transporter activity	1/3479	1/35336	0.0984548	6	1	0.586771	Capana12g000826
GO:0102895	MF	e	colneleate synthase activity	1/3479	1/35336	0.0984548	5	1	0.586771	Capana08g002492
GO:0015172	MF	e	acidic amino acid transmembrane transporter activity	1/3479	1/35336	0.0984548	6	1	0.586771	Capana12g000826
GO:0009703	MF	e	nitrate reductase (NADH) activity	1/3479	1/35336	0.0984548	6	1	0.586771	Capana04g001897
GO:0004163	MF	e	diphosphomevalonate decarboxylase activity	1/3479	1/35336	0.0984548	5	1	0.586771	Capana12g002230
GO:0016174	MF	e	NAD(P)H oxidase H2O2-forming activity	1/3479	1/35336	0.0984548	5	1	0.586771	Capana08g001513
GO:0102978	MF	e	furaneol oxidoreductase activity	1/3479	1/35336	0.0984548	5	1	0.586771	Capana11g001281
GO:0103075	MF	e	indole-3-pyruvate monooxygenase activity	1/3479	1/35336	0.0984548	5	1	0.586771	Capana06g001405
GO:0047793	MF	e	cycloeucalenol cycloisomerase activity	1/3479	1/35336	0.0984548	4	1	0.586771	Capana12g000295
GO:0008441	MF	e	3'(2'),5'-bisphosphate nucleotidase activity	1/3479	1/35336	0.0984548	7	1	0.586771	Capana12g002921
GO:0032450	MF	e	maltose alpha-glucosidase activity	1/3479	1/35336	0.0984548	8	1	0.586771	Capana01g000530
GO:0030750	MF	e	putrescine N-methyltransferase activity	1/3479	1/35336	0.0984548	6	1	0.586771	Capana01g003742
GO:0042972	MF	e	licheninase activity	1/3479	1/35336	0.0984548	5	1	0.586771	Capana03g000788
GO:0003866	MF	e	3-phosphoshikimate 1-carboxyvinyltransferase activity	1/3479	1/35336	0.0984548	4	1	0.586771	Capana01g001378
GO:0030337	MF	e	DNA polymerase processivity factor activity	1/3479	1/35336	0.0984548	4	1	0.586771	Capana06g000377
GO:0000247	MF	e	C-8 sterol isomerase activity	1/3479	1/35336	0.0984548	5	1	0.586771	Capana06g000229
GO:0033946	MF	e	xyloglucan-specific endo-beta-1,4-glucanase activity	1/3479	1/35336	0.0984548	6	1	0.586771	Capana11g000143
GO:0008760	MF	e	UDP-N-acetylglucosamine 1-carboxyvinyltransferase activity	1/3479	1/35336	0.0984548	4	1	0.586771	Capana07g002126
GO:0042285	MF	e	xylosyltransferase activity	1/3479	1/35336	0.0984548	5	1	0.586771	Capana09g002099
GO:0008395	MF	e	steroid hydroxylase activity	1/3479	1/35336	0.0984548	4	1	0.586771	Capana09g000355
GO:0008987	MF	e	quinolinate synthetase A activity	1/3479	1/35336	0.0984548	4	1	0.586771	Capana03g001247
GO:0042284	MF	e	sphingolipid delta-4 desaturase activity	1/3479	1/35336	0.0984548	5	1	0.586771	Capana10g000495
GO:0036424	MF	e	L-phosphoserine phosphatase activity	1/3479	1/35336	0.0984548	6	1	0.586771	Capana06g000388
GO:0004329	MF	e	formate-tetrahydrofolate ligase activity	1/3479	1/35336	0.0984548	4	1	0.586771	Capana01g001551
GO:0015114	MF	e	phosphate ion transmembrane transporter activity	1/3479	1/35336	0.0984548	6	1	0.586771	Capana03g003881
GO:0004737	MF	e	pyruvate decarboxylase activity	1/3479	1/35336	0.0984548	5	1	0.586771	Capana02g001814
GO:0047750	MF	e	cholestenol delta-isomerase activity	1/3479	1/35336	0.0984548	5	1	0.586771	Capana06g000229
GO:0004558	MF	e	alpha-1,4-glucosidase activity	1/3479	1/35336	0.0984548	7	1	0.586771	Capana01g000530
GO:0045431	MF	e	flavonol synthase activity	1/3479	1/35336	0.0984548	5	1	0.586771	Capana09g002174
GO:0052381	MF	e	tRNA dimethylallyltransferase activity	1/3479	1/35336	0.0984548	5	1	0.586771	Capana01g003019
GO:0016207	MF	e	4-coumarate-CoA ligase activity	1/3479	1/35336	0.0984548	5	1	0.586771	Capana03g000578
GO:0003904	MF	e	deoxyribodipyrimidine photo-lyase activity	1/3479	1/35336	0.0984548	5	1	0.586771	Capana01g000397
GO:0010307	MF	e	acetylglutamate kinase regulator activity	1/3479	1/35336	0.0984548	4	1	0.586771	Capana00g003295
GO:0008821	MF	e	crossover junction endodeoxyribonuclease activity	1/3479	1/35336	0.0984548	8	1	0.586771	Capana03g002325
GO:0070182	MF	e	DNA polymerase binding	1/3479	1/35336	0.0984548	4	1	0.586771	Capana03g001536
GO:0008061	MF	e	chitin binding	7/3479	39/35336	0.101235	3	7	0.602719	Capana00g003222, Capana07g000244, Capana07g000260, Capana08g001236, Capana08g001237, Capana08g002306, Capana10g001802
GO:0015291	MF	e	secondary active transmembrane transporter activity	32/3479	246/35336	0.106055	4	32	0.616239	Capana00g000246, Capana00g000955, Capana00g001883, Capana00g002897, Capana00g003948, Capana01g000150, Capana01g000327, Capana01g001739, Capana01g002459, Capana01g002604, Capana01g002821, Capana02g002187, Capana02g002836, Capana03g002381, Capana03g003225, Capana03g003736, Capana03g004483, Capana04g000929, Capana04g002839, Capana05g000031, Capana05g001133, Capana06g002611, Capana08g002509, Capana08…
GO:0004536	MF	e	deoxyribonuclease activity	3/3479	12/35336	0.106917	5	3	0.616239	Capana02g001618, Capana03g000732, Capana03g002325
GO:0042910	MF	e	xenobiotic transmembrane transporter activity	16/3479	111/35336	0.109865	3	16	0.627296	Capana00g000955, Capana00g002897, Capana01g000327, Capana01g002459, Capana01g002604, Capana02g002187, Capana02g002836, Capana03g002381, Capana04g000929, Capana05g001133, Capana08g002509, Capana08g002510, Capana08g002616, Capana11g002358, Capana12g002622, Capana12g002690
GO:0016849	MF	e	phosphorus-oxygen lyase activity	4/3479	19/35336	0.110062	3	4	0.627296	Capana07g000070, Capana07g000077, Capana07g000078, Capana11g001850
GO:0043178	MF	e	alcohol binding	2/3479	6/35336	0.111223	3	2	0.627296	Capana03g003881, Capana03g004441
GO:0004781	MF	e	sulfate adenylyltransferase (ATP) activity	2/3479	6/35336	0.111223	7	2	0.627296	Capana04g002872, Capana04g002873
GO:0016878	MF	e	acid-thiol ligase activity	2/3479	6/35336	0.111223	4	2	0.627296	Capana03g000578, Capana08g000050
GO:0004779	MF	e	sulfate adenylyltransferase activity	2/3479	6/35336	0.111223	6	2	0.627296	Capana04g002872, Capana04g002873
GO:0046914	MF	e	transition metal ion binding	200/3479	1838/35336	0.126562	5	200	0.695488	Capana00g000104, Capana00g000472, Capana00g000668, Capana00g000880, Capana00g002500, Capana00g002501, Capana00g002745, Capana00g003012, Capana00g003016, Capana00g003034, Capana00g003535, Capana00g003693, Capana00g003781, Capana00g003796, Capana00g004180, Capana00g004461, Capana00g004772, Capana00g004777, Capana01g000488, Capana01g000490, Capana01g000521, Capana01g000668, Capana01g000832, Capana01…
GO:0016840	MF	e	carbon-nitrogen lyase activity	6/3479	34/35336	0.14143	3	6	0.758214	Capana00g003499, Capana05g002560, Capana07g001893, Capana09g002190, Capana09g002199, Capana09g002200
GO:0004650	MF	e	polygalacturonase activity	10/3479	65/35336	0.141649	5	10	0.758214	Capana00g000318, Capana01g000186, Capana04g002230, Capana05g000884, Capana05g001033, Capana05g002171, Capana09g000516, Capana11g001239, Capana11g001285, Capana12g002138
GO:0097027	MF	e	ubiquitin-protein transferase activator activity	4/3479	21/35336	0.145792	4	4	0.761033	Capana01g000361, Capana03g001765, Capana06g000769, Capana06g002318
GO:0055106	MF	e	ubiquitin-protein transferase regulator activity	4/3479	21/35336	0.145792	3	4	0.761033	Capana01g000361, Capana03g001765, Capana06g000769, Capana06g002318
GO:0015368	MF	e	calcium:cation antiporter activity	2/3479	7/35336	0.145861	8	2	0.761033	Capana06g002611, Capana09g001388
GO:0004462	MF	e	lactoylglutathione lyase activity	2/3479	7/35336	0.145861	4	2	0.761033	Capana02g002618, Capana04g002322
GO:0030151	MF	e	molybdenum ion binding	2/3479	7/35336	0.145861	6	2	0.761033	Capana04g001896, Capana04g001897
GO:0015369	MF	e	calcium:proton antiporter activity	2/3479	7/35336	0.145861	9	2	0.761033	Capana06g002611, Capana09g001388
GO:0004014	MF	e	adenosylmethionine decarboxylase activity	2/3479	7/35336	0.145861	5	2	0.761033	Capana00g001679, Capana11g002156
GO:0016831	MF	e	carboxy-lyase activity	13/3479	89/35336	0.15036	4	13	0.779669	Capana00g001679, Capana00g003785, Capana01g003965, Capana02g001814, Capana03g001639, Capana04g002221, Capana07g001621, Capana08g000129, Capana08g000841, Capana08g002632, Capana10g000102, Capana11g002156, Capana12g002230
GO:0019205	MF	e	nucleobase-containing compound kinase activity	8/3479	50/35336	0.150377	5	8	0.779669	Capana00g003379, Capana00g004056, Capana01g003380, Capana01g004477, Capana03g001387, Capana06g001357, Capana09g002205, Capana10g002359
GO:0019139	MF	e	cytokinin dehydrogenase activity	3/3479	14/35336	0.153063	4	3	0.781674	Capana00g000659, Capana00g003808, Capana01g000129
GO:0031406	MF	e	carboxylic acid binding	6/3479	36/35336	0.161652	4	6	0.809802	Capana01g003206, Capana03g000143, Capana03g004441, Capana07g002334, Capana08g002517, Capana09g002174
GO:0004866	MF	e	endopeptidase inhibitor activity	11/3479	76/35336	0.175714	5	11	0.815608	Capana01g000282, Capana03g001423, Capana03g001465, Capana03g001467, Capana03g001473, Capana03g001482, Capana03g001486, Capana03g001489, Capana05g000903, Capana06g000844, Capana10g002167
GO:0030414	MF	e	peptidase inhibitor activity	11/3479	76/35336	0.175714	4	11	0.815608	Capana01g000282, Capana03g001423, Capana03g001465, Capana03g001467, Capana03g001473, Capana03g001482, Capana03g001486, Capana03g001489, Capana05g000903, Capana06g000844, Capana10g002167
GO:0061135	MF	e	endopeptidase regulator activity	11/3479	76/35336	0.175714	4	11	0.815608	Capana01g000282, Capana03g001423, Capana03g001465, Capana03g001467, Capana03g001473, Capana03g001482, Capana03g001486, Capana03g001489, Capana05g000903, Capana06g000844, Capana10g002167
GO:0016836	MF	e	hydro-lyase activity	11/3479	76/35336	0.175714	4	11	0.815608	Capana02g002204, Capana02g002205, Capana06g000006, Capana06g000585, Capana08g002492, Capana09g001791, Capana09g002348, Capana10g000295, Capana10g000588, Capana11g000063, Capana11g000245
GO:0016701	MF	e	oxidoreductase activity, acting on single donors with incorporation of molecular oxygen	11/3479	76/35336	0.175714	3	11	0.815608	Capana01g000948, Capana01g001577, Capana01g001578, Capana01g003456, Capana01g003523, Capana01g003855, Capana03g003732, Capana05g000005, Capana05g000006, Capana06g001723, Capana12g000407
GO:0016717	MF	e	oxidoreductase activity, acting on paired donors, with oxidation of a pair of donors resulting in the reduction of molecular oxygen to two molecules of water	3/3479	15/35336	0.178102	4	3	0.815608	Capana06g002292, Capana10g000495, Capana12g000031
GO:0019901	MF	e	protein kinase binding	3/3479	15/35336	0.178102	5	3	0.815608	Capana04g000600, Capana08g001455, Capana08g002318
GO:0061134	MF	e	peptidase regulator activity	11/3479	77/35336	0.180898	3	11	0.815608	Capana01g000282, Capana03g001423, Capana03g001465, Capana03g001467, Capana03g001473, Capana03g001482, Capana03g001486, Capana03g001489, Capana05g000903, Capana06g000844, Capana10g002167
GO:0016413	MF	e	O-acetyltransferase activity	2/3479	8/35336	0.182296	6	2	0.815608	Capana07g002359, Capana10g000169
GO:0004034	MF	e	aldose 1-epimerase activity	2/3479	8/35336	0.182296	5	2	0.815608	Capana02g003387, Capana02g003388
GO:0000287	MF	e	magnesium ion binding	33/3479	270/35336	0.182852	5	33	0.815608	Capana00g001496, Capana00g001497, Capana00g001498, Capana00g003295, Capana01g003735, Capana01g004332, Capana02g001089, Capana02g001814, Capana03g001544, Capana03g001689, Capana03g002278, Capana03g004106, Capana06g000078, Capana06g001769, Capana06g001770, Capana07g001961, Capana08g001669, Capana08g001670, Capana08g002111, Capana08g002112, Capana08g002113, Capana08g002115, Capana08g002208, Capana09…
GO:0004555	MF	e	alpha,alpha-trehalase activity	1/3479	2/35336	0.187219	6	1	0.815608	Capana01g000073
GO:0052631	MF	e	sphingolipid delta-8 desaturase activity	1/3479	2/35336	0.187219	4	1	0.815608	Capana10g000661
GO:0016767	MF	e	geranylgeranyl-diphosphate geranylgeranyltransferase activity	1/3479	2/35336	0.187219	6	1	0.815608	Capana04g002519
GO:0034722	MF	e	gamma-glutamyl-peptidase activity	1/3479	2/35336	0.187219	5	1	0.815608	Capana07g002083
GO:0008937	MF	e	ferredoxin-NAD(P) reductase activity	1/3479	2/35336	0.187219	5	1	0.815608	Capana02g001383
GO:0005245	MF	e	voltage-gated calcium channel activity	1/3479	2/35336	0.187219	9	1	0.815608	Capana07g001742
GO:0004001	MF	e	adenosine kinase activity	1/3479	2/35336	0.187219	7	1	0.815608	Capana09g002205
GO:0008703	MF	e	5-amino-6-(5-phosphoribosylamino)uracil reductase activity	1/3479	2/35336	0.187219	5	1	0.815608	Capana08g000907
GO:0016822	MF	e	hydrolase activity, acting on acid carbon-carbon bonds	1/3479	2/35336	0.187219	3	1	0.815608	Capana05g000164
GO:0030545	MF	e	signaling receptor regulator activity	1/3479	2/35336	0.187219	2	1	0.815608	Capana07g000309
GO:0015205	MF	e	nucleobase transmembrane transporter activity	1/3479	2/35336	0.187219	3	1	0.815608	Capana03g001329
GO:0008083	MF	e	growth factor activity	1/3479	2/35336	0.187219	5	1	0.815608	Capana07g000309
GO:0102003	MF	e	Delta8-sphingolipid desaturase activity	1/3479	2/35336	0.187219	5	1	0.815608	Capana10g000661
GO:0048018	MF	e	receptor ligand activity	1/3479	2/35336	0.187219	4	1	0.815608	Capana07g000309
GO:0015927	MF	e	trehalase activity	1/3479	2/35336	0.187219	5	1	0.815608	Capana01g000073
GO:0015928	MF	e	fucosidase activity	1/3479	2/35336	0.187219	5	1	0.815608	Capana03g002469
GO:0030546	MF	e	signaling receptor activator activity	1/3479	2/35336	0.187219	3	1	0.815608	Capana07g000309
GO:0004474	MF	e	malate synthase activity	1/3479	2/35336	0.187219	5	1	0.815608	Capana03g001353
GO:0005345	MF	e	purine nucleobase transmembrane transporter activity	1/3479	2/35336	0.187219	4	1	0.815608	Capana03g001329
GO:0061731	MF	e	ribonucleoside-diphosphate reductase activity	1/3479	2/35336	0.187219	5	1	0.815608	Capana00g001934
GO:0003688	MF	e	DNA replication origin binding	1/3479	2/35336	0.187219	7	1	0.815608	Capana07g000266
GO:0004112	MF	e	cyclic-nucleotide phosphodiesterase activity	1/3479	2/35336	0.187219	6	1	0.815608	Capana02g001693
GO:0000906	MF	e	6,7-dimethyl-8-ribityllumazine synthase activity	1/3479	2/35336	0.187219	4	1	0.815608	Capana12g000402
GO:0004151	MF	e	dihydroorotase activity	1/3479	2/35336	0.187219	5	1	0.815608	Capana02g001655
GO:0004324	MF	e	ferredoxin-NADP+ reductase activity	1/3479	2/35336	0.187219	6	1	0.815608	Capana02g001383
GO:0003999	MF	e	adenine phosphoribosyltransferase activity	1/3479	2/35336	0.187219	6	1	0.815608	Capana01g000535
GO:0009679	MF	e	hexose:proton symporter activity	1/3479	2/35336	0.187219	9	1	0.815608	Capana03g003736
GO:0016823	MF	e	hydrolase activity, acting on acid carbon-carbon bonds, in ketonic substances	1/3479	2/35336	0.187219	4	1	0.815608	Capana05g000164
GO:0004748	MF	e	ribonucleoside-diphosphate reductase activity, thioredoxin disulfide as acceptor	1/3479	2/35336	0.187219	6	1	0.815608	Capana00g001934
GO:0016728	MF	e	oxidoreductase activity, acting on CH or CH2 groups, disulfide as acceptor	1/3479	2/35336	0.187219	4	1	0.815608	Capana00g001934
GO:0008531	MF	e	riboflavin kinase activity	1/3479	2/35336	0.187219	5	1	0.815608	Capana00g003537
GO:0005358	MF	e	high-affinity glucose:proton symporter activity	1/3479	2/35336	0.187219	11	1	0.815608	Capana03g003736
GO:0004616	MF	e	phosphogluconate dehydrogenase (decarboxylating) activity	1/3479	2/35336	0.187219	5	1	0.815608	Capana00g002731
GO:0004334	MF	e	fumarylacetoacetase activity	1/3479	2/35336	0.187219	5	1	0.815608	Capana05g000164
GO:0004343	MF	e	glucosamine 6-phosphate N-acetyltransferase activity	1/3479	2/35336	0.187219	7	1	0.815608	Capana09g002402
GO:0016711	MF	e	flavonoid 3'-monooxygenase activity	1/3479	2/35336	0.187219	5	1	0.815608	Capana03g000892
GO:0004814	MF	e	arginine-tRNA ligase activity	1/3479	2/35336	0.187219	6	1	0.815608	Capana09g000020
GO:0005356	MF	e	glucose:proton symporter activity	1/3479	2/35336	0.187219	10	1	0.815608	Capana03g003736
GO:0008198	MF	e	ferrous iron binding	1/3479	2/35336	0.187219	7	1	0.815608	Capana01g003523
GO:0019840	MF	e	isoprenoid binding	1/3479	2/35336	0.187219	3	1	0.815608	Capana03g004441
GO:0052691	MF	e	UDP-arabinopyranose mutase activity	1/3479	2/35336	0.187219	4	1	0.815608	Capana11g001999
GO:0003913	MF	e	DNA photolyase activity	1/3479	2/35336	0.187219	4	1	0.815608	Capana01g000397
GO:0010427	MF	e	abscisic acid binding	1/3479	2/35336	0.187219	6	1	0.815608	Capana03g004441
GO:0019905	MF	e	syntaxin binding	1/3479	2/35336	0.187219	4	1	0.815608	Capana12g001456
GO:0004126	MF	e	cytidine deaminase activity	1/3479	2/35336	0.187219	5	1	0.815608	Capana06g000102
GO:0008835	MF	e	diaminohydroxyphosphoribosylaminopyrimidine deaminase activity	1/3479	2/35336	0.187219	5	1	0.815608	Capana08g000907
GO:0004560	MF	e	alpha-L-fucosidase activity	1/3479	2/35336	0.187219	6	1	0.815608	Capana03g002469
GO:0045486	MF	e	naringenin 3-dioxygenase activity	1/3479	2/35336	0.187219	5	1	0.815608	Capana09g002174
GO:0005200	MF	e	structural constituent of cytoskeleton	5/3479	28/35336	0.190223	2	5	0.826251	Capana00g004468, Capana02g001123, Capana02g003379, Capana06g000379, Capana06g002647
GO:0016645	MF	e	oxidoreductase activity, acting on the CH-NH group of donors	5/3479	29/35336	0.200562	3	5	0.86785	Capana00g000659, Capana00g003808, Capana01g000129, Capana05g002504, Capana12g002614
GO:0019210	MF	e	kinase inhibitor activity	5/3479	29/35336	0.200562	4	5	0.86785	Capana00g002983, Capana04g000534, Capana05g002409, Capana08g002395, Capana09g001905
GO:0019206	MF	e	nucleoside kinase activity	2/3479	9/35336	0.219837	6	2	0.929004	Capana00g004056, Capana09g002205
GO:0004520	MF	e	endodeoxyribonuclease activity	2/3479	9/35336	0.219837	6	2	0.929004	Capana03g000732, Capana03g002325
GO:0004396	MF	e	hexokinase activity	2/3479	9/35336	0.219837	6	2	0.929004	Capana02g002913, Capana06g000734
GO:0030060	MF	e	L-malate dehydrogenase activity	2/3479	9/35336	0.219837	5	2	0.929004	Capana03g003831, Capana07g002139
GO:0042625	MF	e	ATPase-coupled ion transmembrane transporter activity	2/3479	9/35336	0.219837	6	2	0.929004	Capana00g004904, Capana09g000053
GO:0005402	MF	e	carbohydrate:cation symporter activity	2/3479	9/35336	0.219837	7	2	0.929004	Capana03g003736, Capana08g002522
GO:0005351	MF	e	carbohydrate:proton symporter activity	2/3479	9/35336	0.219837	8	2	0.929004	Capana03g003736, Capana08g002522
GO:0046961	MF	e	proton-transporting ATPase activity, rotational mechanism	2/3479	9/35336	0.219837	8	2	0.929004	Capana00g004904, Capana09g000053
GO:0044769	MF	e	ATPase activity, coupled to transmembrane movement of ions, rotational mechanism	2/3479	9/35336	0.219837	7	2	0.929004	Capana00g004904, Capana09g000053
GO:0003682	MF	e	chromatin binding	10/3479	70/35336	0.224154	2	10	0.946554	Capana00g001065, Capana00g001549, Capana00g001558, Capana01g003084, Capana01g004297, Capana02g001868, Capana04g002625, Capana05g001796, Capana12g000014, Capana12g001109
GO:0004252	MF	e	serine-type endopeptidase activity	29/3479	238/35336	0.228909	5	29	0.964523	Capana00g000474, Capana00g001653, Capana01g000461, Capana01g000463, Capana01g000466, Capana01g000467, Capana01g000468, Capana01g002649, Capana01g004426, Capana01g004427, Capana01g004429, Capana01g004430, Capana01g004431, Capana01g004437, Capana01g004438, Capana02g001083, Capana02g002996, Capana02g003227, Capana03g001821, Capana03g002474, Capana04g000120, Capana04g000592, Capana04g000593, Capana04…
GO:0016814	MF	e	hydrolase activity, acting on carbon-nitrogen (but not peptide) bonds, in cyclic amidines	3/3479	17/35336	0.230989	4	3	0.965624	Capana06g000102, Capana08g000907, Capana11g000751
GO:0030976	MF	e	thiamine pyrophosphate binding	3/3479	17/35336	0.230989	4	3	0.965624	Capana02g001814, Capana06g001769, Capana06g001770
GO:0005315	MF	e	inorganic phosphate transmembrane transporter activity	3/3479	17/35336	0.230989	5	3	0.965624	Capana00g001883, Capana03g004483, Capana04g002839
GO:0050997	MF	e	quaternary ammonium group binding	3/3479	17/35336	0.230989	2	3	0.965624	Capana02g001814, Capana06g001769, Capana06g001770
GO:0035251	MF	e	UDP-glucosyltransferase activity	10/3479	72/35336	0.234847	6	10	0.968922	Capana01g000108, Capana01g004079, Capana01g004080, Capana01g004289, Capana02g003365, Capana03g001730, Capana03g003674, Capana07g000730, Capana07g001101, Capana12g000375
GO:0033764	MF	e	steroid dehydrogenase activity, acting on the CH-OH group of donors, NAD or NADP as acceptor	2/3479	10/35336	0.257914	5	2	0.968922	Capana01g001390, Capana06g001527
GO:0003854	MF	e	3-beta-hydroxy-delta5-steroid dehydrogenase activity	2/3479	10/35336	0.257914	6	2	0.968922	Capana01g001390, Capana06g001527
GO:0015020	MF	e	glucuronosyltransferase activity	2/3479	10/35336	0.257914	5	2	0.968922	Capana09g002099, Capana12g002034
GO:0043733	MF	e	DNA-3-methylbase glycosylase activity	2/3479	10/35336	0.257914	7	2	0.968922	Capana04g000405, Capana11g002071
GO:0008725	MF	e	DNA-3-methyladenine glycosylase activity	2/3479	10/35336	0.257914	8	2	0.968922	Capana04g000405, Capana11g002071
GO:0004867	MF	e	serine-type endopeptidase inhibitor activity	2/3479	10/35336	0.257914	6	2	0.968922	Capana01g000282, Capana03g001467
GO:0016646	MF	e	oxidoreductase activity, acting on the CH-NH group of donors, NAD or NADP as acceptor	2/3479	10/35336	0.257914	4	2	0.968922	Capana05g002504, Capana12g002614
GO:0003674	MF	e	molecular_function	2190/3479	21933/35336	0.261759	0	2190	0.968922	Capana00g000036, Capana00g000074, Capana00g000104, Capana00g000110, Capana00g000136, Capana00g000196, Capana00g000198, Capana00g000246, Capana00g000274, Capana00g000318, Capana00g000332, Capana00g000395, Capana00g000428, Capana00g000466, Capana00g000469, Capana00g000472, Capana00g000474, Capana00g000507, Capana00g000610, Capana00g000651, Capana00g000659, Capana00g000668, Capana00g000688, Capana00…
GO:0046423	MF	e	allene-oxide cyclase activity	1/3479	3/35336	0.267246	4	1	0.968922	Capana00g002444
GO:0000149	MF	e	SNARE binding	1/3479	3/35336	0.267246	3	1	0.968922	Capana12g001456
GO:0004665	MF	e	prephenate dehydrogenase (NADP+) activity	1/3479	3/35336	0.267246	5	1	0.968922	Capana09g001606
GO:0005344	MF	e	oxygen carrier activity	1/3479	3/35336	0.267246	2	1	0.968922	Capana07g000429
GO:0015149	MF	e	hexose transmembrane transporter activity	1/3479	3/35336	0.267246	6	1	0.968922	Capana03g003736
GO:0008792	MF	e	arginine decarboxylase activity	1/3479	3/35336	0.267246	5	1	0.968922	Capana08g002632
GO:0080043	MF	e	quercetin 3-O-glucosyltransferase activity	1/3479	3/35336	0.267246	7	1	0.968922	Capana12g000375
GO:0009011	MF	e	starch synthase activity	1/3479	3/35336	0.267246	6	1	0.968922	Capana02g003365
GO:0000822	MF	e	inositol hexakisphosphate binding	1/3479	3/35336	0.267246	4	1	0.968922	Capana03g003881
GO:0004020	MF	e	adenylylsulfate kinase activity	1/3479	3/35336	0.267246	5	1	0.968922	Capana11g002199
GO:0003983	MF	e	UTP:glucose-1-phosphate uridylyltransferase activity	1/3479	3/35336	0.267246	7	1	0.968922	Capana00g003785
GO:0051002	MF	e	ligase activity, forming nitrogen-metal bonds	1/3479	3/35336	0.267246	3	1	0.968922	Capana05g000126
GO:0004575	MF	e	sucrose alpha-glucosidase activity	1/3479	3/35336	0.267246	7	1	0.968922	Capana01g000522
GO:0106130	MF	e	purine phosphoribosyltransferase activity	1/3479	3/35336	0.267246	5	1	0.968922	Capana01g000535
GO:0000179	MF	e	rRNA (adenine-N6,N6-)-dimethyltransferase activity	1/3479	3/35336	0.267246	8	1	0.968922	Capana02g002753
GO:0004048	MF	e	anthranilate phosphoribosyltransferase activity	1/3479	3/35336	0.267246	5	1	0.968922	Capana03g001143
GO:0016405	MF	e	CoA-ligase activity	1/3479	3/35336	0.267246	4	1	0.968922	Capana03g000578
GO:0004791	MF	e	thioredoxin-disulfide reductase activity	1/3479	3/35336	0.267246	7	1	0.968922	Capana04g002491
GO:0051920	MF	e	peroxiredoxin activity	1/3479	3/35336	0.267246	4	1	0.968922	Capana11g000163
GO:0080044	MF	e	quercetin 7-O-glucosyltransferase activity	1/3479	3/35336	0.267246	7	1	0.968922	Capana12g000375
GO:0016629	MF	e	12-oxophytodienoate reductase activity	1/3479	3/35336	0.267246	5	1	0.968922	Capana00g003506
GO:0016731	MF	e	oxidoreductase activity, acting on iron-sulfur proteins as donors, NAD or NADP as acceptor	1/3479	3/35336	0.267246	4	1	0.968922	Capana02g001383
GO:0004077	MF	e	biotin-[acetyl-CoA-carboxylase] ligase activity	1/3479	3/35336	0.267246	5	1	0.968922	Capana01g000405
GO:0035312	MF	e	5'-3' exodeoxyribonuclease activity	1/3479	3/35336	0.267246	8	1	0.968922	Capana02g001618
GO:0004774	MF	e	succinate-CoA ligase activity	1/3479	3/35336	0.267246	5	1	0.968922	Capana08g000050
GO:0004801	MF	e	transaldolase activity	1/3479	3/35336	0.267246	4	1	0.968922	Capana00g004313
GO:0008977	MF	e	prephenate dehydrogenase (NAD+) activity	1/3479	3/35336	0.267246	5	1	0.968922	Capana09g001606
GO:0004106	MF	e	chorismate mutase activity	1/3479	3/35336	0.267246	4	1	0.968922	Capana11g000245
GO:0016895	MF	e	exodeoxyribonuclease activity, producing 5'-phosphomonoesters	1/3479	3/35336	0.267246	7	1	0.968922	Capana02g001618
GO:0004807	MF	e	triose-phosphate isomerase activity	1/3479	3/35336	0.267246	5	1	0.968922	Capana05g000346
GO:0005355	MF	e	glucose transmembrane transporter activity	1/3479	3/35336	0.267246	7	1	0.968922	Capana03g003736
GO:0016894	MF	e	endonuclease activity, active with either ribo- or deoxyribonucleic acids and producing 3'-phosphomonoesters	1/3479	3/35336	0.267246	6	1	0.968922	Capana03g002325
GO:0016433	MF	e	rRNA (adenine) methyltransferase activity	1/3479	3/35336	0.267246	7	1	0.968922	Capana02g002753
GO:0003935	MF	e	GTP cyclohydrolase II activity	1/3479	3/35336	0.267246	7	1	0.968922	Capana11g000751
GO:0004529	MF	e	exodeoxyribonuclease activity	1/3479	3/35336	0.267246	6	1	0.968922	Capana02g001618
GO:0034003	MF	e	vetispiradiene synthase activity	1/3479	3/35336	0.267246	7	1	0.968922	Capana08g001670
GO:0009978	MF	e	allene oxide synthase activity	1/3479	3/35336	0.267246	5	1	0.968922	Capana10g000295
GO:0004127	MF	e	cytidylate kinase activity	1/3479	3/35336	0.267246	7	1	0.968922	Capana01g003380
GO:0018271	MF	e	biotin-protein ligase activity	1/3479	3/35336	0.267246	4	1	0.968922	Capana01g000405
GO:0008686	MF	e	3,4-dihydroxy-2-butanone-4-phosphate synthase activity	1/3479	3/35336	0.267246	4	1	0.968922	Capana11g000751
GO:0016165	MF	e	linoleate 13S-lipoxygenase activity	1/3479	3/35336	0.267246	5	1	0.968922	Capana01g001578
GO:0016851	MF	e	magnesium chelatase activity	1/3479	3/35336	0.267246	5	1	0.968922	Capana05g000126
GO:0051748	MF	e	UTP-monosaccharide-1-phosphate uridylyltransferase activity	1/3479	3/35336	0.267246	6	1	0.968922	Capana00g003785
GO:0051003	MF	e	ligase activity, forming nitrogen-metal bonds, forming coordination complexes	1/3479	3/35336	0.267246	4	1	0.968922	Capana05g000126
GO:0004775	MF	e	succinate-CoA ligase (ADP-forming) activity	1/3479	3/35336	0.267246	6	1	0.968922	Capana08g000050
GO:0019203	MF	e	carbohydrate phosphatase activity	4/3479	22/35336	0.267329	6	4	0.968922	Capana00g001331, Capana01g000524, Capana03g002554, Capana12g001588
GO:0010997	MF	e	anaphase-promoting complex binding	4/3479	23/35336	0.277458	3	4	1	Capana01g000361, Capana03g001765, Capana06g000769, Capana06g002318
GO:0003905	MF	e	alkylbase DNA N-glycosylase activity	2/3479	11/35336	0.296058	6	2	1	Capana04g000405, Capana11g002071
GO:0008252	MF	e	nucleotidase activity	2/3479	11/35336	0.296058	6	2	1	Capana06g001920, Capana12g002921
GO:0016776	MF	e	phosphotransferase activity, phosphate group as acceptor	6/3479	43/35336	0.311366	4	6	1	Capana00g003379, Capana01g003380, Capana01g004477, Capana03g001387, Capana06g001357, Capana10g002359
GO:0003677	MF	e	DNA binding	240/3479	2298/35336	0.328168	4	240	1	Capana00g000428, Capana00g001065, Capana00g001366, Capana00g001549, Capana00g001558, Capana00g001830, Capana00g002161, Capana00g002205, Capana00g002230, Capana00g003016, Capana00g003240, Capana00g003420, Capana00g004112, Capana00g004305, Capana00g004750, Capana00g004882, Capana01g000033, Capana01g000034, Capana01g000070, Capana01g000184, Capana01g000331, Capana01g000525, Capana01g000591, Capana01…
GO:0016668	MF	e	oxidoreductase activity, acting on a sulfur group of donors, NAD(P) as acceptor	2/3479	12/35336	0.333886	4	2	1	Capana04g002491, Capana05g002227
GO:0015491	MF	e	cation:cation antiporter activity	2/3479	12/35336	0.333886	7	2	1	Capana06g002611, Capana09g001388
GO:0005451	MF	e	monovalent cation:proton antiporter activity	2/3479	12/35336	0.333886	8	2	1	Capana06g002611, Capana09g001388
GO:0051119	MF	e	sugar transmembrane transporter activity	2/3479	12/35336	0.333886	4	2	1	Capana03g003736, Capana06g001685
GO:0051139	MF	e	metal ion:proton antiporter activity	2/3479	12/35336	0.333886	8	2	1	Capana06g002611, Capana09g001388
GO:0004364	MF	e	glutathione transferase activity	2/3479	12/35336	0.333886	4	2	1	Capana05g000544, Capana09g001740
GO:0016847	MF	e	1-aminocyclopropane-1-carboxylate synthase activity	1/3479	4/35336	0.339395	4	1	1	Capana04g000721
GO:0004623	MF	e	phospholipase A2 activity	1/3479	4/35336	0.339395	6	1	1	Capana07g000976
GO:0004373	MF	e	glycogen (starch) synthase activity	1/3479	4/35336	0.339395	7	1	1	Capana02g003365
GO:0005337	MF	e	nucleoside transmembrane transporter activity	1/3479	4/35336	0.339395	4	1	1	Capana07g000416
GO:0003933	MF	e	GTP cyclohydrolase activity	1/3479	4/35336	0.339395	6	1	1	Capana11g000751
GO:0042085	MF	e	5-methyltetrahydropteroyltri-L-glutamate-dependent methyltransferase activity	1/3479	4/35336	0.339395	5	1	1	Capana00g004772
GO:0008428	MF	e	ribonuclease inhibitor activity	1/3479	4/35336	0.339395	4	1	1	Capana10g000206
GO:0019825	MF	e	oxygen binding	1/3479	4/35336	0.339395	3	1	1	Capana07g000429
GO:0003855	MF	e	3-dehydroquinate dehydratase activity	1/3479	4/35336	0.339395	5	1	1	Capana06g000006
GO:0016812	MF	e	hydrolase activity, acting on carbon-nitrogen (but not peptide) bonds, in cyclic amides	1/3479	4/35336	0.339395	4	1	1	Capana02g001655
GO:0016630	MF	e	protochlorophyllide reductase activity	1/3479	4/35336	0.339395	5	1	1	Capana10g000065
GO:0008865	MF	e	fructokinase activity	1/3479	4/35336	0.339395	7	1	1	Capana06g000734
GO:0004802	MF	e	transketolase activity	1/3479	4/35336	0.339395	4	1	1	Capana05g001001
GO:0003849	MF	e	3-deoxy-7-phosphoheptulonate synthase activity	1/3479	4/35336	0.339395	4	1	1	Capana04g000998
GO:0050355	MF	e	triphosphatase activity	1/3479	4/35336	0.339395	6	1	1	Capana02g003448
GO:0047134	MF	e	protein-disulfide reductase (NAD(P)) activity	1/3479	4/35336	0.339395	6	1	1	Capana04g002491
GO:0016987	MF	e	sigma factor activity	1/3479	4/35336	0.339395	3	1	1	Capana09g002218
GO:0004452	MF	e	isopentenyl-diphosphate delta-isomerase activity	1/3479	4/35336	0.339395	5	1	1	Capana05g002500
GO:0047763	MF	e	caffeate O-methyltransferase activity	1/3479	4/35336	0.339395	6	1	1	Capana03g001811
GO:0003871	MF	e	5-methyltetrahydropteroyltriglutamate-homocysteine S-methyltransferase activity	1/3479	4/35336	0.339395	6	1	1	Capana00g004772
GO:0047443	MF	e	4-hydroxy-4-methyl-2-oxoglutarate aldolase activity	1/3479	4/35336	0.339395	5	1	1	Capana10g000206
GO:0010334	MF	e	sesquiterpene synthase activity	1/3479	4/35336	0.339395	6	1	1	Capana08g001670
GO:0004764	MF	e	shikimate 3-dehydrogenase (NADP+) activity	1/3479	4/35336	0.339395	5	1	1	Capana06g000006
GO:0004148	MF	e	dihydrolipoyl dehydrogenase activity	1/3479	4/35336	0.339395	5	1	1	Capana05g002227
GO:0019136	MF	e	deoxynucleoside kinase activity	1/3479	4/35336	0.339395	7	1	1	Capana00g004056
GO:0004797	MF	e	thymidine kinase activity	1/3479	4/35336	0.339395	8	1	1	Capana00g004056
GO:0071949	MF	e	FAD binding	14/3479	113/35336	0.34264	6	14	1	Capana00g000610, Capana00g000659, Capana00g003808, Capana00g004867, Capana01g000129, Capana01g000397, Capana02g001326, Capana02g001353, Capana02g001413, Capana02g001415, Capana03g000791, Capana03g001970, Capana04g001897, Capana06g002437
GO:0015295	MF	e	solute:proton symporter activity	2/3479	13/35336	0.371091	7	2	1	Capana03g003736, Capana08g002522
GO:0030246	MF	e	carbohydrate binding	48/3479	433/35336	0.372069	2	48	1	Capana00g000110, Capana00g003397, Capana01g000530, Capana01g003247, Capana01g003383, Capana02g002018, Capana02g002111, Capana02g002117, Capana02g002119, Capana02g002723, Capana02g002754, Capana02g002803, Capana02g002913, Capana02g003387, Capana02g003388, Capana03g001142, Capana03g001437, Capana03g001785, Capana03g003639, Capana03g003893, Capana04g000291, Capana04g000725, Capana05g000796, Capana05…
GO:0005262	MF	e	calcium channel activity	1/3479	5/35336	0.404442	8	1	1	Capana07g001742
GO:0009975	MF	e	cyclase activity	1/3479	5/35336	0.404442	2	1	1	Capana00g002444
GO:0004834	MF	e	tryptophan synthase activity	1/3479	5/35336	0.404442	5	1	1	Capana10g000588
GO:0004013	MF	e	adenosylhomocysteinase activity	1/3479	5/35336	0.404442	5	1	1	Capana12g000261
GO:0019212	MF	e	phosphatase inhibitor activity	1/3479	5/35336	0.404442	4	1	1	Capana03g004441
GO:0015145	MF	e	monosaccharide transmembrane transporter activity	1/3479	5/35336	0.404442	5	1	1	Capana03g003736
GO:0016151	MF	e	nickel cation binding	1/3479	5/35336	0.404442	6	1	1	Capana00g000880
GO:0004385	MF	e	guanylate kinase activity	1/3479	5/35336	0.404442	7	1	1	Capana10g002359
GO:0016802	MF	e	trialkylsulfonium hydrolase activity	1/3479	5/35336	0.404442	4	1	1	Capana12g000261
GO:0010329	MF	e	auxin efflux transmembrane transporter activity	1/3479	5/35336	0.404442	4	1	1	Capana10g002459
GO:0016801	MF	e	hydrolase activity, acting on ether bonds	1/3479	5/35336	0.404442	3	1	1	Capana12g000261
GO:0004864	MF	e	protein phosphatase inhibitor activity	1/3479	5/35336	0.404442	5	1	1	Capana03g004441
GO:0080161	MF	e	auxin transmembrane transporter activity	1/3479	5/35336	0.404442	3	1	1	Capana10g002459
GO:0052866	MF	e	phosphatidylinositol phosphate phosphatase activity	1/3479	5/35336	0.404442	6	1	1	Capana02g002451
GO:0015018	MF	e	galactosylgalactosylxylosylprotein 3-beta-glucuronosyltransferase activity	1/3479	5/35336	0.404442	6	1	1	Capana09g002099
GO:0004345	MF	e	glucose-6-phosphate dehydrogenase activity	1/3479	5/35336	0.404442	5	1	1	Capana04g002900
GO:0004565	MF	e	beta-galactosidase activity	5/3479	37/35336	0.406657	6	5	1	Capana02g002018, Capana02g002754, Capana03g001437, Capana04g000291, Capana11g000097
GO:0016616	MF	e	oxidoreductase activity, acting on the CH-OH group of donors, NAD or NADP as acceptor	18/3479	154/35336	0.416263	4	18	1	Capana00g002731, Capana00g004727, Capana01g000552, Capana01g001390, Capana01g004173, Capana02g003305, Capana02g003310, Capana03g000846, Capana03g003831, Capana04g000039, Capana04g002900, Capana06g000006, Capana06g001527, Capana07g002139, Capana08g000853, Capana08g000875, Capana08g000876, Capana08g000907
GO:0015144	MF	e	carbohydrate transmembrane transporter activity	3/3479	19/35336	0.425716	3	3	1	Capana03g003736, Capana06g001685, Capana08g002522
GO:0019904	MF	e	protein domain specific binding	3/3479	20/35336	0.440004	3	3	1	Capana00g003536, Capana05g000289, Capana12g001301
GO:0019900	MF	e	kinase binding	3/3479	20/35336	0.440004	4	3	1	Capana04g000600, Capana08g001455, Capana08g002318
GO:0016782	MF	e	transferase activity, transferring sulphur-containing groups	6/3479	46/35336	0.453435	3	6	1	Capana01g000836, Capana01g001469, Capana02g001287, Capana11g000310, Capana11g002029, Capana11g002053
GO:0015297	MF	e	antiporter activity	21/3479	183/35336	0.45448	5	21	1	Capana00g000955, Capana00g002897, Capana01g000150, Capana01g000327, Capana01g002459, Capana01g002604, Capana02g002187, Capana02g002836, Capana03g002381, Capana04g000929, Capana05g000031, Capana05g001133, Capana06g002611, Capana08g002509, Capana08g002510, Capana08g002616, Capana09g001388, Capana11g001637, Capana11g002358, Capana12g002622, Capana12g002690
GO:0008271	MF	e	secondary active sulfate transmembrane transporter activity	3/3479	21/35336	0.455695	7	3	1	Capana03g003225, Capana11g001637, Capana12g001297
GO:0016667	MF	e	oxidoreductase activity, acting on a sulfur group of donors	15/3479	128/35336	0.456768	3	15	1	Capana01g000035, Capana01g001992, Capana02g002755, Capana03g003560, Capana03g003568, Capana04g002491, Capana05g001819, Capana05g002227, Capana06g000014, Capana06g001864, Capana09g002416, Capana10g000070, Capana11g001553, Capana11g001557, Capana12g002145
GO:0016730	MF	e	oxidoreductase activity, acting on iron-sulfur proteins as donors	1/3479	6/35336	0.463086	3	1	1	Capana02g001383
GO:0004751	MF	e	ribose-5-phosphate isomerase activity	1/3479	6/35336	0.463086	5	1	1	Capana11g002394
GO:0048256	MF	e	flap endonuclease activity	1/3479	6/35336	0.463086	7	1	1	Capana03g000732
GO:0016888	MF	e	endodeoxyribonuclease activity, producing 5'-phosphomonoesters	1/3479	6/35336	0.463086	7	1	1	Capana03g000732
GO:0001671	MF	e	ATPase activator activity	1/3479	6/35336	0.463086	3	1	1	Capana02g001964
GO:0140677	MF	e	molecular function activator activity	1/3479	6/35336	0.463086	2	1	1	Capana02g001964
GO:0005375	MF	e	copper ion transmembrane transporter activity	1/3479	6/35336	0.463086	8	1	1	Capana06g002664
GO:0017108	MF	e	5'-flap endonuclease activity	1/3479	6/35336	0.463086	8	1	1	Capana03g000732
GO:0019238	MF	e	cyclohydrolase activity	1/3479	6/35336	0.463086	5	1	1	Capana11g000751
GO:0004124	MF	e	cysteine synthase activity	1/3479	6/35336	0.463086	4	1	1	Capana08g000942
GO:0005484	MF	e	SNAP receptor activity	3/3479	22/35336	0.472506	3	3	1	Capana06g000776, Capana06g002232, Capana08g002552
GO:0015116	MF	e	sulfate transmembrane transporter activity	3/3479	23/35336	0.490185	6	3	1	Capana03g003225, Capana11g001637, Capana12g001297
GO:0022843	MF	e	voltage-gated cation channel activity	3/3479	23/35336	0.490185	8	3	1	Capana03g001603, Capana04g000383, Capana07g001742
GO:1901682	MF	e	sulfur compound transmembrane transporter activity	3/3479	23/35336	0.490185	3	3	1	Capana03g003225, Capana11g001637, Capana12g001297
GO:0042562	MF	e	hormone binding	1/3479	7/35336	0.515957	2	1	1	Capana03g004441
GO:0016435	MF	e	rRNA (guanine) methyltransferase activity	1/3479	7/35336	0.515957	7	1	1	Capana03g001501
GO:0140323	MF	e	solute:anion antiporter activity	1/3479	7/35336	0.515957	6	1	1	Capana11g001637
GO:0004749	MF	e	ribose phosphate diphosphokinase activity	1/3479	7/35336	0.515957	5	1	1	Capana07g001961
GO:0015301	MF	e	anion:anion antiporter activity	1/3479	7/35336	0.515957	7	1	1	Capana11g001637
GO:0004326	MF	e	tetrahydrofolylpolyglutamate synthase activity	1/3479	7/35336	0.515957	5	1	1	Capana05g002215
GO:0005536	MF	e	glucose binding	1/3479	7/35336	0.515957	4	1	1	Capana02g002913
GO:0016157	MF	e	sucrose synthase activity	1/3479	7/35336	0.515957	7	1	1	Capana07g000730
GO:0008172	MF	e	S-methyltransferase activity	1/3479	7/35336	0.515957	5	1	1	Capana00g004772
GO:0016421	MF	e	CoA carboxylase activity	1/3479	7/35336	0.515957	4	1	1	Capana00g004724
GO:0003989	MF	e	acetyl-CoA carboxylase activity	1/3479	7/35336	0.515957	5	1	1	Capana00g004724
GO:0004602	MF	e	glutathione peroxidase activity	1/3479	7/35336	0.515957	5	1	1	Capana01g003981
GO:0004420	MF	e	hydroxymethylglutaryl-CoA reductase (NADPH) activity	1/3479	7/35336	0.515957	5	1	1	Capana04g000039
GO:0017022	MF	e	myosin binding	1/3479	7/35336	0.515957	4	1	1	Capana05g001487
GO:0052736	MF	e	beta-glucanase activity	1/3479	7/35336	0.515957	5	1	1	Capana11g000143
GO:0016885	MF	e	ligase activity, forming carbon-carbon bonds	1/3479	7/35336	0.515957	3	1	1	Capana00g004724
GO:0004185	MF	e	serine-type carboxypeptidase activity	8/3479	65/35336	0.528253	6	8	1	Capana01g002698, Capana01g002704, Capana02g000305, Capana02g003284, Capana06g000224, Capana07g000176, Capana11g000141, Capana11g000199
GO:0022832	MF	e	voltage-gated channel activity	8/3479	68/35336	0.541435	6	8	1	Capana03g001088, Capana03g001603, Capana04g000383, Capana07g001742, Capana08g001782, Capana09g001929, Capana09g002072, Capana12g001007
GO:0005244	MF	e	voltage-gated ion channel activity	8/3479	68/35336	0.541435	7	8	1	Capana03g001088, Capana03g001603, Capana04g000383, Capana07g001742, Capana08g001782, Capana09g001929, Capana09g002072, Capana12g001007
GO:0009678	MF	e	pyrophosphate hydrolysis-driven proton transmembrane transporter activity	4/3479	33/35336	0.561573	7	4	1	Capana00g004904, Capana06g001128, Capana07g000909, Capana09g000053
GO:0009008	MF	e	DNA-methyltransferase activity	1/3479	8/35336	0.563623	5	1	1	Capana12g001109
GO:0004372	MF	e	glycine hydroxymethyltransferase activity	1/3479	8/35336	0.563623	5	1	1	Capana05g002317
GO:0003886	MF	e	DNA (cytosine-5-)-methyltransferase activity	1/3479	8/35336	0.563623	6	1	1	Capana12g001109
GO:0015173	MF	e	aromatic amino acid transmembrane transporter activity	1/3479	8/35336	0.563623	6	1	1	Capana10g002472
GO:0003918	MF	e	DNA topoisomerase type II (double strand cut, ATP-hydrolyzing) activity	1/3479	8/35336	0.563623	5	1	1	Capana01g002631
GO:0070008	MF	e	serine-type exopeptidase activity	9/3479	78/35336	0.568141	5	9	1	Capana01g002698, Capana01g002704, Capana02g000305, Capana02g003284, Capana04g000120, Capana06g000224, Capana07g000176, Capana11g000141, Capana11g000199
GO:0046873	MF	e	metal ion transmembrane transporter activity	17/3479	156/35336	0.592104	6	17	1	Capana00g003933, Capana02g000402, Capana02g001289, Capana02g001292, Capana02g002978, Capana02g003020, Capana03g001603, Capana04g001440, Capana04g001441, Capana05g000760, Capana05g002214, Capana06g002611, Capana06g002664, Capana07g001742, Capana08g000152, Capana09g001388, Capana10g002221
GO:0017171	MF	e	serine hydrolase activity	39/3479	366/35336	0.596368	3	39	1	Capana00g000474, Capana00g001653, Capana01g000461, Capana01g000463, Capana01g000466, Capana01g000467, Capana01g000468, Capana01g002649, Capana01g002698, Capana01g002704, Capana01g004426, Capana01g004427, Capana01g004429, Capana01g004430, Capana01g004431, Capana01g004437, Capana01g004438, Capana02g000305, Capana02g001083, Capana02g002996, Capana02g003227, Capana02g003284, Capana03g001821, Capana03…
GO:0008236	MF	e	serine-type peptidase activity	39/3479	366/35336	0.596368	4	39	1	Capana00g000474, Capana00g001653, Capana01g000461, Capana01g000463, Capana01g000466, Capana01g000467, Capana01g000468, Capana01g002649, Capana01g002698, Capana01g002704, Capana01g004426, Capana01g004427, Capana01g004429, Capana01g004430, Capana01g004431, Capana01g004437, Capana01g004438, Capana02g000305, Capana02g001083, Capana02g002996, Capana02g003227, Capana02g003284, Capana03g001821, Capana03…
GO:0070001	MF	e	aspartic-type peptidase activity	18/3479	164/35336	0.599042	4	18	1	Capana00g002552, Capana00g002855, Capana00g004683, Capana01g002613, Capana02g000190, Capana02g000719, Capana03g004643, Capana04g000847, Capana05g000653, Capana06g000648, Capana06g001096, Capana08g000649, Capana08g001060, Capana09g001671, Capana11g002226, Capana11g002250, Capana12g000873, Capana12g002912
GO:0004190	MF	e	aspartic-type endopeptidase activity	18/3479	164/35336	0.599042	5	18	1	Capana00g002552, Capana00g002855, Capana00g004683, Capana01g002613, Capana02g000190, Capana02g000719, Capana03g004643, Capana04g000847, Capana05g000653, Capana06g000648, Capana06g001096, Capana08g000649, Capana08g001060, Capana09g001671, Capana11g002226, Capana11g002250, Capana12g000873, Capana12g002912
GO:0015925	MF	e	galactosidase activity	5/3479	42/35336	0.602611	5	5	1	Capana02g002018, Capana02g002754, Capana03g001437, Capana04g000291, Capana11g000097
GO:0003680	MF	e	minor groove of adenine-thymine-rich DNA binding	5/3479	42/35336	0.602611	6	5	1	Capana01g001052, Capana01g004416, Capana03g004530, Capana05g002195, Capana06g001671
GO:0016721	MF	e	oxidoreductase activity, acting on superoxide radicals as acceptor	1/3479	9/35336	0.606596	3	1	1	Capana10g000115
GO:0033926	MF	e	glycopeptide alpha-N-acetylgalactosaminidase activity	1/3479	9/35336	0.606596	5	1	1	Capana08g002679
GO:0004784	MF	e	superoxide dismutase activity	1/3479	9/35336	0.606596	4	1	1	Capana10g000115
GO:0016778	MF	e	diphosphotransferase activity	1/3479	9/35336	0.606596	4	1	1	Capana07g001961
GO:0008409	MF	e	5'-3' exonuclease activity	1/3479	9/35336	0.606596	6	1	1	Capana02g001618
GO:0005102	MF	e	signaling receptor binding	1/3479	9/35336	0.606596	3	1	1	Capana07g000309
GO:0016872	MF	e	intramolecular lyase activity	1/3479	9/35336	0.606596	3	1	1	Capana12g000295
GO:0016860	MF	e	intramolecular oxidoreductase activity	5/3479	43/35336	0.60978	3	5	1	Capana00g002444, Capana05g000346, Capana05g002500, Capana06g000229, Capana11g002394
GO:0000217	MF	e	DNA secondary structure binding	5/3479	43/35336	0.60978	5	5	1	Capana01g001052, Capana01g004416, Capana03g004530, Capana05g002195, Capana06g001671
GO:0004040	MF	e	amidase activity	2/3479	14/35336	0.641691	5	2	1	Capana08g002154, Capana08g002155
GO:0015926	MF	e	glucosidase activity	2/3479	14/35336	0.641691	5	2	1	Capana01g000522, Capana01g000530
GO:0019239	MF	e	deaminase activity	2/3479	14/35336	0.641691	3	2	1	Capana06g000102, Capana08g000907
GO:0008289	MF	e	lipid binding	23/3479	213/35336	0.643775	2	23	1	Capana00g000198, Capana01g001104, Capana01g003206, Capana01g003501, Capana03g000143, Capana03g000292, Capana03g001526, Capana03g003539, Capana03g004441, Capana06g000529, Capana06g000568, Capana06g001408, Capana07g002334, Capana08g000629, Capana08g001269, Capana08g001725, Capana08g002006, Capana08g002517, Capana09g000533, Capana10g001225, Capana10g001261, Capana10g001263, Capana10g001556
GO:0015294	MF	e	solute:cation symporter activity	2/3479	15/35336	0.653899	6	2	1	Capana03g003736, Capana08g002522
GO:0004743	MF	e	pyruvate kinase activity	2/3479	15/35336	0.653899	5	2	1	Capana08g002208, Capana09g002320
GO:0031420	MF	e	alkali metal ion binding	2/3479	15/35336	0.653899	5	2	1	Capana08g002208, Capana09g002320
GO:0140102	MF	e	catalytic activity, acting on a rRNA	2/3479	15/35336	0.653899	4	2	1	Capana02g002753, Capana03g001501
GO:0030955	MF	e	potassium ion binding	2/3479	15/35336	0.653899	6	2	1	Capana08g002208, Capana09g002320
GO:0008649	MF	e	rRNA methyltransferase activity	2/3479	15/35336	0.653899	6	2	1	Capana02g002753, Capana03g001501
GO:0061650	MF	e	ubiquitin-like protein conjugating enzyme activity	2/3479	16/35336	0.667177	4	2	1	Capana01g003678, Capana11g000905
GO:0061631	MF	e	ubiquitin conjugating enzyme activity	2/3479	16/35336	0.667177	5	2	1	Capana01g003678, Capana11g000905
GO:0015318	MF	e	inorganic molecular entity transmembrane transporter activity	63/3479	609/35336	0.680402	3	63	1	Capana00g000246, Capana00g001883, Capana00g003933, Capana00g003948, Capana00g004904, Capana00g004922, Capana00g004929, Capana01g000150, Capana01g001739, Capana01g002599, Capana01g002821, Capana02g000402, Capana02g001289, Capana02g001292, Capana02g001842, Capana02g002978, Capana02g003020, Capana02g003320, Capana03g001088, Capana03g001603, Capana03g001945, Capana03g003193, Capana03g003225, Capana03…
GO:0004089	MF	e	carbonate dehydratase activity	2/3479	17/35336	0.681198	5	2	1	Capana09g001791, Capana11g000063
GO:0015293	MF	e	symporter activity	2/3479	18/35336	0.695685	5	2	1	Capana03g003736, Capana08g002522
GO:0004180	MF	e	carboxypeptidase activity	8/3479	74/35336	0.697493	5	8	1	Capana01g002698, Capana01g002704, Capana02g000305, Capana02g003284, Capana06g000224, Capana07g000176, Capana11g000141, Capana11g000199
GO:0016861	MF	e	intramolecular oxidoreductase activity, interconverting aldoses and ketoses	2/3479	19/35336	0.710412	4	2	1	Capana05g000346, Capana11g002394
GO:1901681	MF	e	sulfur compound binding	3/3479	25/35336	0.731823	2	3	1	Capana02g001814, Capana06g001769, Capana06g001770
GO:0022836	MF	e	gated channel activity	11/3479	104/35336	0.742063	5	11	1	Capana00g004922, Capana00g004929, Capana02g001842, Capana03g001088, Capana03g001603, Capana04g000383, Capana07g001742, Capana08g001782, Capana09g001929, Capana09g002072, Capana12g001007
GO:0016538	MF	e	cyclin-dependent protein serine/threonine kinase regulator activity	3/3479	27/35336	0.744984	5	3	1	Capana04g000600, Capana08g002318, Capana08g002395
GO:0030674	MF	e	protein-macromolecule adaptor activity	3/3479	27/35336	0.744984	2	3	1	Capana06g000776, Capana06g002232, Capana08g002552
GO:0050145	MF	e	nucleoside monophosphate kinase activity	3/3479	27/35336	0.744984	6	3	1	Capana01g003380, Capana06g001357, Capana10g002359
GO:0016740	MF	e	transferase activity	546/3479	5480/35336	0.748503	2	546	1	Capana00g000110, Capana00g000395, Capana00g000466, Capana00g000736, Capana00g001177, Capana00g001576, Capana00g001836, Capana00g002435, Capana00g002482, Capana00g002844, Capana00g002894, Capana00g002983, Capana00g003080, Capana00g003184, Capana00g003376, Capana00g003379, Capana00g003436, Capana00g003470, Capana00g003486, Capana00g003537, Capana00g003562, Capana00g003785, Capana00g004056, Capana00…
GO:0044877	MF	e	protein-containing complex binding	12/3479	113/35336	0.751335	2	12	1	Capana00g001065, Capana00g001549, Capana00g001558, Capana01g000361, Capana01g003084, Capana02g001868, Capana03g001765, Capana06g000769, Capana06g002318, Capana07g001367, Capana08g002672, Capana12g002595
GO:0016791	MF	e	phosphatase activity	30/3479	292/35336	0.767515	5	30	1	Capana00g001331, Capana00g001941, Capana00g003163, Capana00g003396, Capana00g004572, Capana00g004573, Capana01g000524, Capana01g002355, Capana01g002627, Capana01g003194, Capana02g001671, Capana02g002430, Capana02g002451, Capana03g000238, Capana03g001595, Capana03g002554, Capana04g000279, Capana05g002045, Capana06g000388, Capana06g001249, Capana06g001920, Capana08g001566, Capana08g002585, Capana08…
GO:0003887	MF	e	DNA-directed DNA polymerase activity	4/3479	35/35336	0.773328	6	4	1	Capana03g001298, Capana03g001536, Capana08g001731, Capana08g001732
GO:0005199	MF	e	structural constituent of cell wall	4/3479	35/35336	0.773328	2	4	1	Capana01g001532, Capana02g001940, Capana05g000920, Capana11g002192
GO:0016857	MF	e	racemase and epimerase activity, acting on carbohydrates and derivatives	4/3479	35/35336	0.773328	4	4	1	Capana02g002723, Capana02g003387, Capana02g003388, Capana12g001066
GO:0034061	MF	e	DNA polymerase activity	4/3479	37/35336	0.781289	5	4	1	Capana03g001298, Capana03g001536, Capana08g001731, Capana08g001732
GO:0005253	MF	e	anion channel activity	5/3479	45/35336	0.800084	6	5	1	Capana03g001088, Capana08g001782, Capana09g001929, Capana09g002072, Capana12g001007
GO:0008308	MF	e	voltage-gated anion channel activity	5/3479	45/35336	0.800084	8	5	1	Capana03g001088, Capana08g001782, Capana09g001929, Capana09g002072, Capana12g001007
GO:0016614	MF	e	oxidoreductase activity, acting on CH-OH group of donors	19/3479	183/35336	0.803087	3	19	1	Capana00g002731, Capana00g004727, Capana01g000349, Capana01g000552, Capana01g001390, Capana01g004173, Capana02g003305, Capana02g003310, Capana03g000846, Capana03g003831, Capana04g000039, Capana04g002900, Capana06g000006, Capana06g001527, Capana07g002139, Capana08g000853, Capana08g000875, Capana08g000876, Capana08g000907
GO:0051537	MF	e	2 iron, 2 sulfur cluster binding	6/3479	55/35336	0.819163	4	6	1	Capana05g000005, Capana05g000006, Capana05g000555, Capana06g001723, Capana08g001895, Capana12g000407
GO:0004175	MF	e	endopeptidase activity	55/3479	545/35336	0.827916	4	55	1	Capana00g000474, Capana00g000871, Capana00g001653, Capana00g002552, Capana00g002855, Capana00g004683, Capana01g000461, Capana01g000463, Capana01g000466, Capana01g000467, Capana01g000468, Capana01g002613, Capana01g002649, Capana01g004426, Capana01g004427, Capana01g004429, Capana01g004430, Capana01g004431, Capana01g004437, Capana01g004438, Capana02g000190, Capana02g000719, Capana02g001083, Capana02…
GO:0016702	MF	e	oxidoreductase activity, acting on single donors with incorporation of molecular oxygen, incorporation of two atoms of oxygen	6/3479	59/35336	0.828088	4	6	1	Capana01g000948, Capana01g001577, Capana01g001578, Capana01g003456, Capana01g003855, Capana03g003732
GO:0016879	MF	e	ligase activity, forming carbon-nitrogen bonds	7/3479	69/35336	0.840519	3	7	1	Capana01g000405, Capana01g001551, Capana01g003049, Capana05g000208, Capana05g000857, Capana05g002215, Capana10g001885
GO:0016788	MF	e	hydrolase activity, acting on ester bonds	97/3479	976/35336	0.913221	3	97	1	Capana00g001331, Capana00g001941, Capana00g002279, Capana00g002281, Capana00g002927, Capana00g003163, Capana00g003266, Capana00g003396, Capana00g004572, Capana00g004573, Capana00g004633, Capana01g000524, Capana01g000582, Capana01g002355, Capana01g002627, Capana01g003194, Capana01g003333, Capana01g004093, Capana02g001618, Capana02g001671, Capana02g001693, Capana02g001697, Capana02g001699, Capana02…
GO:0022804	MF	e	active transmembrane transporter activity	51/3479	514/35336	0.940532	3	51	1	Capana00g000246, Capana00g000955, Capana00g001883, Capana00g002897, Capana00g003948, Capana00g004904, Capana01g000150, Capana01g000154, Capana01g000327, Capana01g001066, Capana01g001739, Capana01g002459, Capana01g002604, Capana01g002821, Capana01g003075, Capana01g003233, Capana02g002187, Capana02g002836, Capana02g002978, Capana02g003380, Capana02g003432, Capana02g003455, Capana03g001105, Capana03…
GO:0016833	MF	e	oxo-acid-lyase activity	1/3479	10/35336	1	4	1	1	Capana10g000206
GO:0009041	MF	e	uridylate kinase activity	1/3479	10/35336	1	7	1	1	Capana01g003380
GO:0047938	MF	e	glucose-6-phosphate 1-epimerase activity	1/3479	10/35336	1	5	1	1	Capana02g002723
GO:0016639	MF	e	oxidoreductase activity, acting on the CH-NH2 group of donors, NAD or NADP as acceptor	1/3479	10/35336	1	4	1	1	Capana00g000469
GO:0004634	MF	e	phosphopyruvate hydratase activity	1/3479	10/35336	1	5	1	1	Capana09g002348
GO:0004332	MF	e	fructose-bisphosphate aldolase activity	1/3479	10/35336	1	5	1	1	Capana00g000332
GO:0008964	MF	e	phosphoenolpyruvate carboxylase activity	1/3479	10/35336	1	6	1	1	Capana10g000102
GO:0005085	MF	e	guanyl-nucleotide exchange factor activity	4/3479	40/35336	1	5	4	1	Capana06g002333, Capana08g000926, Capana09g002326, Capana12g000456
GO:0008553	MF	e	P-type proton-exporting transporter activity	1/3479	10/35336	1	8	1	1	Capana07g000909
GO:0050664	MF	e	oxidoreductase activity, acting on NAD(P)H, oxygen as acceptor	1/3479	10/35336	1	4	1	1	Capana08g001513
GO:0008235	MF	e	metalloexopeptidase activity	1/3479	10/35336	1	5	1	1	Capana09g000125
GO:0019538	BP	p	protein metabolic process	50/3479	1291/35336	3.05349e-16	4	50	8.02374e-14	Capana00g000871, Capana00g001177, Capana00g001425, Capana00g002793, Capana00g002802, Capana00g004903, Capana01g000216, Capana01g000405, Capana01g000647, Capana01g001150, Capana01g002836, Capana01g003516, Capana01g003678, Capana01g004249, Capana02g002805, Capana02g003024, Capana02g003370, Capana03g001456, Capana03g002500, Capana03g002586, Capana03g004550, Capana04g000600, Capana04g000764, Capana04…
GO:0016070	BP	p	RNA metabolic process	30/3479	946/35336	2.67408e-15	6	30	5.52102e-13	Capana00g002186, Capana00g004633, Capana01g000525, Capana01g003019, Capana02g001734, Capana02g002167, Capana03g001501, Capana04g000406, Capana04g000583, Capana05g000080, Capana05g000360, Capana06g000438, Capana06g000440, Capana06g000447, Capana06g000449, Capana06g000450, Capana06g002756, Capana06g002757, Capana06g002758, Capana07g002082, Capana08g001756, Capana08g002339, Capana08g002672, Capana09…
GO:0006807	BP	p	nitrogen compound metabolic process	221/3479	3477/35336	2.17962e-14	2	221	3.93762e-12	Capana00g000332, Capana00g000469, Capana00g000659, Capana00g000871, Capana00g000880, Capana00g001177, Capana00g001425, Capana00g001679, Capana00g002186, Capana00g002205, Capana00g002793, Capana00g002802, Capana00g003222, Capana00g003379, Capana00g003499, Capana00g003537, Capana00g003562, Capana00g003785, Capana00g003791, Capana00g003808, Capana00g004056, Capana00g004305, Capana00g004633, Capana00…
GO:0044267	BP	p	cellular protein metabolic process	44/3479	1094/35336	3.29444e-13	5	44	5.01188e-11	Capana00g001177, Capana00g001425, Capana00g002793, Capana00g002802, Capana00g004903, Capana01g000216, Capana01g000405, Capana01g000647, Capana01g001150, Capana01g002836, Capana01g003516, Capana01g003678, Capana02g002805, Capana02g003024, Capana02g003370, Capana03g001456, Capana03g002500, Capana03g002586, Capana03g004550, Capana04g000600, Capana04g000764, Capana04g001241, Capana04g001508, Capana05…
GO:0090304	BP	p	nucleic acid metabolic process	63/3479	1352/35336	1.05247e-12	5	63	1.52108e-10	Capana00g002186, Capana00g002205, Capana00g004056, Capana00g004305, Capana00g004633, Capana00g004882, Capana01g000397, Capana01g000525, Capana01g002631, Capana01g003019, Capana01g003678, Capana02g001557, Capana02g001618, Capana02g001734, Capana02g001964, Capana02g002167, Capana02g002393, Capana03g000732, Capana03g000868, Capana03g001501, Capana03g002305, Capana03g002325, Capana04g000405, Capana04…
GO:0034641	BP	p	cellular nitrogen compound metabolic process	139/3479	2318/35336	9.99714e-12	3	139	1.25638e-09	Capana00g000332, Capana00g001425, Capana00g001679, Capana00g002186, Capana00g002205, Capana00g003379, Capana00g003537, Capana00g003562, Capana00g003785, Capana00g003791, Capana00g004056, Capana00g004305, Capana00g004633, Capana00g004746, Capana00g004882, Capana00g004903, Capana01g000397, Capana01g000525, Capana01g000535, Capana01g002599, Capana01g002631, Capana01g003019, Capana01g003380, Capana01…
GO:0006396	BP	p	RNA processing	8/3479	447/35336	1.21922e-11	7	8	1.49964e-09	Capana00g002186, Capana00g004633, Capana01g003019, Capana03g001501, Capana04g000583, Capana08g002672, Capana09g001075, Capana11g000080
GO:0051641	BP	p	cellular localization	12/3479	487/35336	2.75436e-10	2	12	2.74534e-08	Capana00g002231, Capana00g003281, Capana02g002226, Capana02g003268, Capana02g003434, Capana03g004418, Capana04g000121, Capana06g000776, Capana06g002232, Capana07g001679, Capana08g002552, Capana10g002076
GO:0033036	BP	p	macromolecule localization	16/3479	533/35336	1.7544e-09	2	16	1.51376e-07	Capana00g002231, Capana00g003281, Capana02g001336, Capana02g002226, Capana02g002539, Capana02g003268, Capana02g003434, Capana03g004418, Capana04g000121, Capana05g002406, Capana06g000776, Capana06g002232, Capana07g001670, Capana07g001679, Capana08g002552, Capana10g002076
GO:0006139	BP	p	nucleobase-containing compound metabolic process	99/3479	1692/35336	1.94422e-09	4	99	1.62892e-07	Capana00g000332, Capana00g001679, Capana00g002186, Capana00g002205, Capana00g003379, Capana00g003785, Capana00g004056, Capana00g004305, Capana00g004633, Capana00g004746, Capana00g004882, Capana01g000397, Capana01g000525, Capana01g000535, Capana01g002599, Capana01g002631, Capana01g003019, Capana01g003380, Capana01g003678, Capana01g004477, Capana02g001557, Capana02g001618, Capana02g001655, Capana02…
GO:0008104	BP	p	protein localization	16/3479	528/35336	2.3673e-09	3	16	1.92751e-07	Capana00g002231, Capana00g003281, Capana02g001336, Capana02g002226, Capana02g002539, Capana02g003268, Capana02g003434, Capana03g004418, Capana04g000121, Capana05g002406, Capana06g000776, Capana06g002232, Capana07g001670, Capana07g001679, Capana08g002552, Capana10g002076
GO:0043170	BP	p	macromolecule metabolic process	204/3479	2975/35336	2.5166e-09	3	204	2.00018e-07	Capana00g000871, Capana00g001177, Capana00g001425, Capana00g001934, Capana00g002186, Capana00g002205, Capana00g002793, Capana00g002802, Capana00g003222, Capana00g003266, Capana00g003397, Capana00g004056, Capana00g004214, Capana00g004305, Capana00g004633, Capana00g004882, Capana00g004903, Capana01g000041, Capana01g000108, Capana01g000166, Capana01g000216, Capana01g000397, Capana01g000405, Capana01…
GO:0045184	BP	p	establishment of protein localization	16/3479	519/35336	4.41532e-09	4	16	3.40333e-07	Capana00g002231, Capana00g003281, Capana02g001336, Capana02g002226, Capana02g002539, Capana02g003268, Capana02g003434, Capana03g004418, Capana04g000121, Capana05g002406, Capana06g000776, Capana06g002232, Capana07g001670, Capana07g001679, Capana08g002552, Capana10g002076
GO:0051649	BP	p	establishment of localization in cell	12/3479	441/35336	7.28244e-09	3	12	5.46751e-07	Capana00g002231, Capana00g003281, Capana02g002226, Capana02g003268, Capana02g003434, Capana03g004418, Capana04g000121, Capana06g000776, Capana06g002232, Capana07g001679, Capana08g002552, Capana10g002076
GO:0015031	BP	p	protein transport	16/3479	506/35336	1.129e-08	5	16	7.76992e-07	Capana00g002231, Capana00g003281, Capana02g001336, Capana02g002226, Capana02g002539, Capana02g003268, Capana02g003434, Capana03g004418, Capana04g000121, Capana05g002406, Capana06g000776, Capana06g002232, Capana07g001670, Capana07g001679, Capana08g002552, Capana10g002076
GO:0046907	BP	p	intracellular transport	12/3479	430/35336	1.9491e-08	4	12	1.32562e-06	Capana00g002231, Capana00g003281, Capana02g002226, Capana02g003268, Capana02g003434, Capana03g004418, Capana04g000121, Capana06g000776, Capana06g002232, Capana07g001679, Capana08g002552, Capana10g002076
GO:0016071	BP	p	mRNA metabolic process	2/3479	230/35336	2.32222e-08	7	2	1.54808e-06	Capana00g002186, Capana10g001910
GO:0022900	BP	p	electron transport chain	3/3479	254/35336	3.06614e-08	4	3	1.96948e-06	Capana01g002836, Capana03g003930, Capana08g000664
GO:0043412	BP	p	macromolecule modification	31/3479	722/35336	3.11386e-08	4	31	1.97815e-06	Capana00g001177, Capana00g002793, Capana00g002802, Capana01g000216, Capana01g000405, Capana01g000647, Capana01g001150, Capana01g002836, Capana01g003019, Capana01g003516, Capana01g003678, Capana02g002167, Capana02g003024, Capana03g001501, Capana04g000583, Capana04g000600, Capana05g000563, Capana06g000667, Capana06g001069, Capana07g001245, Capana07g001368, Capana07g002240, Capana08g001132, Capana08…
GO:0046483	BP	p	heterocycle metabolic process	120/3479	1855/35336	1.45859e-07	3	120	8.26676e-06	Capana00g000332, Capana00g000659, Capana00g001679, Capana00g002186, Capana00g002205, Capana00g003379, Capana00g003537, Capana00g003785, Capana00g003791, Capana00g003808, Capana00g004056, Capana00g004305, Capana00g004633, Capana00g004746, Capana00g004882, Capana01g000129, Capana01g000397, Capana01g000525, Capana01g000535, Capana01g002599, Capana01g002631, Capana01g003019, Capana01g003380, Capana01…
GO:0043604	BP	p	amide biosynthetic process	18/3479	499/35336	1.95413e-07	5	18	1.07589e-05	Capana00g001425, Capana00g004903, Capana02g002805, Capana02g003370, Capana03g001456, Capana03g002500, Capana03g002586, Capana03g004550, Capana04g000764, Capana04g001508, Capana05g002202, Capana06g000145, Capana06g000259, Capana06g001411, Capana06g002883, Capana10g000033, Capana10g000170, Capana10g000495
GO:0043603	BP	p	cellular amide metabolic process	21/3479	545/35336	2.0241e-07	4	21	1.09358e-05	Capana00g001425, Capana00g004903, Capana02g002805, Capana02g003370, Capana03g001456, Capana03g002500, Capana03g002586, Capana03g004550, Capana04g000764, Capana04g001241, Capana04g001508, Capana05g002202, Capana06g000145, Capana06g000259, Capana06g001411, Capana06g002883, Capana09g001740, Capana10g000033, Capana10g000170, Capana10g000495, Capana12g002230
GO:0043043	BP	p	peptide biosynthetic process	17/3479	477/35336	2.50544e-07	6	17	1.34111e-05	Capana00g001425, Capana00g004903, Capana02g002805, Capana02g003370, Capana03g001456, Capana03g002500, Capana03g002586, Capana03g004550, Capana04g000764, Capana04g001508, Capana05g002202, Capana06g000145, Capana06g000259, Capana06g001411, Capana06g002883, Capana10g000033, Capana10g000170
GO:0006412	BP	p	translation	17/3479	474/35336	3.40484e-07	7	17	1.77328e-05	Capana00g001425, Capana00g004903, Capana02g002805, Capana02g003370, Capana03g001456, Capana03g002500, Capana03g002586, Capana03g004550, Capana04g000764, Capana04g001508, Capana05g002202, Capana06g000145, Capana06g000259, Capana06g001411, Capana06g002883, Capana10g000033, Capana10g000170
GO:1901564	BP	p	organonitrogen compound metabolic process	152/3479	2219/35336	3.59054e-07	3	152	1.85329e-05	Capana00g000332, Capana00g000469, Capana00g000659, Capana00g000871, Capana00g001177, Capana00g001425, Capana00g001679, Capana00g002793, Capana00g002802, Capana00g003222, Capana00g003379, Capana00g003499, Capana00g003537, Capana00g003562, Capana00g003785, Capana00g003791, Capana00g003808, Capana00g004655, Capana00g004656, Capana00g004772, Capana00g004903, Capana01g000129, Capana01g000216, Capana01…
GO:0036211	BP	p	protein modification process	26/3479	608/35336	4.29326e-07	5	26	2.1582e-05	Capana00g001177, Capana00g002793, Capana00g002802, Capana01g000216, Capana01g000405, Capana01g000647, Capana01g001150, Capana01g002836, Capana01g003516, Capana01g003678, Capana02g003024, Capana04g000600, Capana05g000563, Capana06g000667, Capana06g001069, Capana07g001245, Capana07g001368, Capana07g002240, Capana08g001132, Capana08g002008, Capana08g002012, Capana08g002318, Capana09g000217, Capana09…
GO:0006464	BP	p	cellular protein modification process	26/3479	608/35336	4.29326e-07	6	26	2.1582e-05	Capana00g001177, Capana00g002793, Capana00g002802, Capana01g000216, Capana01g000405, Capana01g000647, Capana01g001150, Capana01g002836, Capana01g003516, Capana01g003678, Capana02g003024, Capana04g000600, Capana05g000563, Capana06g000667, Capana06g001069, Capana07g001245, Capana07g001368, Capana07g002240, Capana08g001132, Capana08g002008, Capana08g002012, Capana08g002318, Capana09g000217, Capana09…
GO:0044260	BP	p	cellular macromolecule metabolic process	149/3479	2165/35336	6.9816e-07	4	149	3.42039e-05	Capana00g001177, Capana00g001425, Capana00g001934, Capana00g002205, Capana00g002793, Capana00g002802, Capana00g003222, Capana00g003397, Capana00g004056, Capana00g004305, Capana00g004882, Capana00g004903, Capana01g000041, Capana01g000108, Capana01g000166, Capana01g000216, Capana01g000397, Capana01g000405, Capana01g000525, Capana01g000647, Capana01g001150, Capana01g002631, Capana01g002836, Capana01…
GO:0006518	BP	p	peptide metabolic process	19/3479	490/35336	8.34104e-07	5	19	3.95242e-05	Capana00g001425, Capana00g004903, Capana02g002805, Capana02g003370, Capana03g001456, Capana03g002500, Capana03g002586, Capana03g004550, Capana04g000764, Capana04g001241, Capana04g001508, Capana05g002202, Capana06g000145, Capana06g000259, Capana06g001411, Capana06g002883, Capana09g001740, Capana10g000033, Capana10g000170
GO:0006397	BP	p	mRNA processing	1/3479	167/35336	1.28239e-06	8	1	5.88374e-05	Capana00g002186
GO:0006508	BP	p	proteolysis	7/3479	272/35336	5.02669e-06	5	7	0.000200409	Capana00g000871, Capana04g001241, Capana06g000667, Capana10g002505, Capana11g000118, Capana11g000905, Capana11g001241
GO:0022904	BP	p	respiratory electron transport chain	1/3479	150/35336	5.93727e-06	5	1	0.000233492	Capana08g000664
GO:0006886	BP	p	intracellular protein transport	12/3479	348/35336	7.7958e-06	6	12	0.000296497	Capana00g002231, Capana00g003281, Capana02g002226, Capana02g003268, Capana02g003434, Capana03g004418, Capana04g000121, Capana06g000776, Capana06g002232, Capana07g001679, Capana08g002552, Capana10g002076
GO:0006351	BP	p	transcription, DNA-templated	6/3479	247/35336	8.25648e-06	9	6	0.00030994	Capana01g000525, Capana04g000406, Capana07g002082, Capana08g001756, Capana08g002339, Capana11g002252
GO:0097659	BP	p	nucleic acid-templated transcription	6/3479	247/35336	8.25648e-06	8	6	0.00030994	Capana01g000525, Capana04g000406, Capana07g002082, Capana08g001756, Capana08g002339, Capana11g002252
GO:0034660	BP	p	ncRNA metabolic process	6/3479	248/35336	8.34139e-06	7	6	0.000311107	Capana00g004633, Capana01g003019, Capana03g001501, Capana08g002672, Capana09g000020, Capana09g001075
GO:0006457	BP	p	protein folding	2/3479	162/35336	1.52953e-05	2	2	0.000520131	Capana02g003129, Capana08g001242
GO:0015980	BP	p	energy derivation by oxidation of organic compounds	2/3479	159/35336	2.2691e-05	4	2	0.000762656	Capana03g001247, Capana08g000664
GO:0016192	BP	p	vesicle-mediated transport	13/3479	343/35336	3.54298e-05	4	13	0.00116375	Capana00g003281, Capana02g001336, Capana05g002406, Capana06g000776, Capana06g002232, Capana07g001679, Capana07g001949, Capana08g000650, Capana08g001130, Capana08g002552, Capana10g000024, Capana10g002076, Capana12g000295
GO:0006002	BP	p	fructose 6-phosphate metabolic process	0/3479	99/35336	5.94799e-05	5	0	0.00181933
GO:0043632	BP	p	modification-dependent macromolecule catabolic process	4/3479	185/35336	6.10248e-05	6	4	0.00183742	Capana06g000667, Capana10g002505, Capana11g000905, Capana11g001241
GO:0045333	BP	p	cellular respiration	2/3479	145/35336	6.81157e-05	5	2	0.00202978	Capana03g001247, Capana08g000664
GO:0009060	BP	p	aerobic respiration	2/3479	145/35336	6.81157e-05	6	2	0.00202978	Capana03g001247, Capana08g000664
GO:0019941	BP	p	modification-dependent protein catabolic process	4/3479	184/35336	8.94088e-05	7	4	0.00258768	Capana06g000667, Capana10g002505, Capana11g000905, Capana11g001241
GO:0019646	BP	p	aerobic electron transport chain	1/3479	121/35336	8.95235e-05	7	1	0.00258768	Capana08g000664
GO:0006399	BP	p	tRNA metabolic process	3/3479	163/35336	9.77108e-05	8	3	0.00281028	Capana01g003019, Capana09g000020, Capana09g001075
GO:0006511	BP	p	ubiquitin-dependent protein catabolic process	4/3479	180/35336	0.000126907	8	4	0.00357877	Capana06g000667, Capana10g002505, Capana11g000905, Capana11g001241
GO:0006122	BP	p	mitochondrial electron transport, ubiquinol to cytochrome c	1/3479	117/35336	0.000132074	8	1	0.00367077	Capana08g000664
GO:0006091	BP	p	generation of precursor metabolites and energy	19/3479	408/35336	0.000153772	3	19	0.00413467	Capana00g000332, Capana00g002731, Capana00g002793, Capana00g002802, Capana00g004313, Capana01g000647, Capana01g002836, Capana02g002913, Capana03g001247, Capana03g003930, Capana04g002900, Capana05g000346, Capana07g001245, Capana07g002240, Capana08g000664, Capana08g002008, Capana08g002012, Capana09g002348, Capana11g002394
GO:0034645	BP	p	cellular macromolecule biosynthetic process	59/3479	925/35336	0.000213242	5	59	0.0054789	Capana00g001425, Capana00g001934, Capana00g004056, Capana00g004882, Capana00g004903, Capana01g000108, Capana01g000525, Capana01g003304, Capana01g004079, Capana01g004080, Capana01g004289, Capana02g000813, Capana02g002805, Capana02g003056, Capana02g003365, Capana02g003370, Capana02g003646, Capana03g000868, Capana03g001298, Capana03g001456, Capana03g001536, Capana03g001730, Capana03g002500, Capana03…
GO:0051603	BP	p	proteolysis involved in cellular protein catabolic process	6/3479	201/35336	0.000314438	6	6	0.00766989	Capana00g000871, Capana06g000667, Capana10g002505, Capana11g000118, Capana11g000905, Capana11g001241
GO:0044271	BP	p	cellular nitrogen compound biosynthetic process	79/3479	1149/35336	0.000413084	4	79	0.00966818	Capana00g001425, Capana00g001679, Capana00g003379, Capana00g003537, Capana00g003562, Capana00g003791, Capana00g004056, Capana00g004903, Capana01g000525, Capana01g000535, Capana01g002599, Capana01g003380, Capana01g003742, Capana01g004477, Capana02g001655, Capana02g001734, Capana02g002805, Capana02g003370, Capana02g003646, Capana03g000791, Capana03g001143, Capana03g001247, Capana03g001387, Capana03…
GO:0070647	BP	p	protein modification by small protein conjugation or removal	3/3479	141/35336	0.00056669	7	3	0.0127472	Capana01g003678, Capana05g000563, Capana06g000667
GO:0008380	BP	p	RNA splicing	1/3479	96/35336	0.000906062	8	1	0.0191866	Capana00g002186
GO:0010629	BP	p	negative regulation of gene expression	3/3479	135/35336	0.00118327	6	3	0.0239177	Capana09g000243, Capana10g001910, Capana11g000691
GO:0010468	BP	p	regulation of gene expression	79/3479	1105/35336	0.00172696	5	79	0.0329491	Capana00g001177, Capana00g003016, Capana00g003240, Capana01g000033, Capana01g000034, Capana01g000644, Capana01g000650, Capana01g001104, Capana01g001228, Capana01g002406, Capana01g002600, Capana01g003669, Capana01g004489, Capana02g001972, Capana02g002611, Capana02g002612, Capana02g002640, Capana02g002672, Capana02g003079, Capana02g003089, Capana02g003147, Capana02g003155, Capana02g003248, Capana03…
GO:0071705	BP	p	nitrogen compound transport	36/3479	581/35336	0.00196587	4	36	0.0372612	Capana00g002231, Capana00g003281, Capana00g003980, Capana00g004312, Capana01g000541, Capana01g004403, Capana02g001336, Capana02g002226, Capana02g002539, Capana02g003268, Capana02g003434, Capana03g004418, Capana04g000121, Capana04g001744, Capana04g002060, Capana05g000955, Capana05g002406, Capana06g000305, Capana06g000306, Capana06g000488, Capana06g000776, Capana06g002232, Capana07g001670, Capana07…
GO:0034470	BP	p	ncRNA processing	5/3479	159/35336	0.00199281	8	5	0.0375259	Capana00g004633, Capana01g003019, Capana03g001501, Capana08g002672, Capana09g001075
GO:0070646	BP	p	protein modification by small protein removal	1/3479	90/35336	0.00202437	8	1	0.0378734	Capana06g000667
GO:0043038	BP	p	amino acid activation	1/3479	85/35336	0.00290083	7	1	0.0514407	Capana09g000020
GO:0043039	BP	p	tRNA aminoacylation	1/3479	85/35336	0.00290083	9	1	0.0514407	Capana09g000020
GO:0016579	BP	p	protein deubiquitination	1/3479	86/35336	0.0029725	9	1	0.0519409	Capana06g000667
GO:0009767	BP	p	photosynthetic electron transport chain	2/3479	101/35336	0.00386707	5	2	0.0638729	Capana01g002836, Capana03g003930
GO:0000375	BP	p	RNA splicing, via transesterification reactions	1/3479	81/35336	0.00425405	9	1	0.0692349	Capana00g002186
GO:0000377	BP	p	RNA splicing, via transesterification reactions with bulged adenosine as nucleophile	1/3479	81/35336	0.00425405	10	1	0.0692349	Capana00g002186
GO:0006418	BP	p	tRNA aminoacylation for protein translation	1/3479	82/35336	0.00436102	10	1	0.0702257	Capana09g000020
GO:0006725	BP	p	cellular aromatic compound metabolic process	154/3479	1915/35336	0.0057506	3	154	0.0877155	Capana00g000104, Capana00g000332, Capana00g000659, Capana00g001679, Capana00g002186, Capana00g002205, Capana00g002745, Capana00g003379, Capana00g003499, Capana00g003785, Capana00g003791, Capana00g003808, Capana00g004056, Capana00g004305, Capana00g004461, Capana00g004633, Capana00g004746, Capana00g004882, Capana01g000129, Capana01g000397, Capana01g000525, Capana01g000535, Capana01g001378, Capana01…
GO:0009059	BP	p	macromolecule biosynthetic process	75/3479	1011/35336	0.00737114	4	75	0.108706	Capana00g001425, Capana00g001934, Capana00g004056, Capana00g004214, Capana00g004882, Capana00g004903, Capana01g000108, Capana01g000525, Capana01g003304, Capana01g004079, Capana01g004080, Capana01g004289, Capana02g000813, Capana02g001734, Capana02g002805, Capana02g003056, Capana02g003211, Capana02g003365, Capana02g003370, Capana02g003646, Capana03g000438, Capana03g000868, Capana03g001298, Capana03…
GO:0009892	BP	p	negative regulation of metabolic process	13/3479	254/35336	0.00807581	4	13	0.116249	Capana01g003669, Capana02g002672, Capana04g000025, Capana05g002442, Capana06g000283, Capana09g000243, Capana09g000310, Capana09g001195, Capana10g001230, Capana10g001910, Capana10g002207, Capana11g000691, Capana12g002165
GO:0010605	BP	p	negative regulation of macromolecule metabolic process	12/3479	242/35336	0.00889202	5	12	0.124769	Capana01g003669, Capana02g002672, Capana05g002442, Capana06g000283, Capana09g000243, Capana09g000310, Capana09g001195, Capana10g001230, Capana10g001910, Capana10g002207, Capana11g000691, Capana12g002165
GO:0000398	BP	p	mRNA splicing, via spliceosome	1/3479	73/35336	0.00912268	11	1	0.127387	Capana00g002186
GO:1901566	BP	p	organonitrogen compound biosynthetic process	74/3479	991/35336	0.00940459	4	74	0.130894	Capana00g001425, Capana00g001679, Capana00g003379, Capana00g003537, Capana00g003562, Capana00g003791, Capana00g004655, Capana00g004656, Capana00g004772, Capana00g004903, Capana01g000535, Capana01g001378, Capana01g002599, Capana01g003049, Capana01g003380, Capana01g003742, Capana01g004477, Capana02g001655, Capana02g002204, Capana02g002205, Capana02g002805, Capana02g003370, Capana03g000791, Capana03…
GO:0090407	BP	p	organophosphate biosynthetic process	20/3479	337/35336	0.0129274	5	20	0.167564	Capana00g003379, Capana00g004655, Capana00g004656, Capana01g002599, Capana01g003380, Capana01g004477, Capana02g003646, Capana03g001247, Capana03g001387, Capana03g003135, Capana03g003193, Capana04g000412, Capana05g002131, Capana06g001462, Capana06g002375, Capana07g001961, Capana09g000212, Capana12g001007, Capana12g002230, Capana12g002921
GO:0023051	BP	p	regulation of signaling	2/3479	83/35336	0.0157885	3	2	0.196286	Capana01g000318, Capana10g002459
GO:0010646	BP	p	regulation of cell communication	2/3479	83/35336	0.0157885	4	2	0.196286	Capana01g000318, Capana10g002459
GO:0009966	BP	p	regulation of signal transduction	2/3479	83/35336	0.0157885	5	2	0.196286	Capana01g000318, Capana10g002459
GO:0031047	BP	p	gene silencing by RNA	2/3479	84/35336	0.0158758	7	2	0.196531	Capana09g000243, Capana11g000691
GO:0045017	BP	p	glycerolipid biosynthetic process	3/3479	98/35336	0.0171456	6	3	0.209111	Capana00g004655, Capana00g004656, Capana12g002921
GO:0006796	BP	p	phosphate-containing compound metabolic process	45/3479	631/35336	0.0215982	4	45	0.248229	Capana00g000332, Capana00g001907, Capana00g002731, Capana00g003379, Capana00g004313, Capana00g004655, Capana00g004656, Capana00g004746, Capana01g002599, Capana01g003380, Capana01g003516, Capana01g003735, Capana01g004332, Capana01g004369, Capana01g004477, Capana02g002913, Capana02g003646, Capana03g000192, Capana03g001247, Capana03g001387, Capana03g001689, Capana03g003135, Capana03g003193, Capana04…
GO:0032774	BP	p	RNA biosynthetic process	19/3479	313/35336	0.0219333	7	19	0.25158	Capana01g000525, Capana02g001734, Capana04g000406, Capana05g000080, Capana05g000360, Capana06g000438, Capana06g000440, Capana06g000447, Capana06g000449, Capana06g000450, Capana06g002756, Capana06g002757, Capana06g002758, Capana07g002082, Capana08g001756, Capana08g002339, Capana09g002218, Capana11g000699, Capana11g002252
GO:0019637	BP	p	organophosphate metabolic process	41/3479	578/35336	0.0240953	4	41	0.266103	Capana00g000332, Capana00g001907, Capana00g002731, Capana00g003379, Capana00g004313, Capana00g004655, Capana00g004656, Capana00g004746, Capana01g002599, Capana01g003380, Capana01g003735, Capana01g004332, Capana01g004369, Capana01g004477, Capana02g002913, Capana02g003646, Capana03g000192, Capana03g001247, Capana03g001387, Capana03g001689, Capana03g003135, Capana03g003193, Capana04g000039, Capana04…
GO:0009451	BP	p	RNA modification	4/3479	112/35336	0.0244731	7	4	0.266103	Capana01g003019, Capana02g002167, Capana03g001501, Capana04g000583
GO:0009161	BP	p	ribonucleoside monophosphate metabolic process	0/3479	39/35336	0.0294172	8	0	0.299931
GO:0090305	BP	p	nucleic acid phosphodiester bond hydrolysis	0/3479	39/35336	0.0294172	6	0	0.299931
GO:0009156	BP	p	ribonucleoside monophosphate biosynthetic process	0/3479	39/35336	0.0294172	9	0	0.299931
GO:0009123	BP	p	nucleoside monophosphate metabolic process	0/3479	40/35336	0.029836	7	0	0.303131
GO:0009124	BP	p	nucleoside monophosphate biosynthetic process	0/3479	40/35336	0.029836	8	0	0.303131
GO:0044265	BP	p	cellular macromolecule catabolic process	16/3479	270/35336	0.0305798	5	16	0.309059	Capana00g003222, Capana01g003760, Capana02g002477, Capana02g002478, Capana02g002482, Capana04g001112, Capana04g001114, Capana06g000667, Capana08g002058, Capana08g002306, Capana09g002242, Capana10g001910, Capana10g002505, Capana11g000143, Capana11g000905, Capana11g001241
GO:0018193	BP	p	peptidyl-amino acid modification	0/3479	41/35336	0.0306976	7	0	0.309709
GO:0070727	BP	p	cellular macromolecule localization	5/3479	120/35336	0.0314317	3	5	0.316562	Capana00g002231, Capana02g003268, Capana02g003434, Capana03g004418, Capana04g000121
GO:0008033	BP	p	tRNA processing	2/3479	78/35336	0.0331803	9	2	0.323978	Capana01g003019, Capana09g001075
GO:0009657	BP	p	plastid organization	1/3479	55/35336	0.0402733	5	1	0.380425	Capana06g002224
GO:0051640	BP	p	organelle localization	0/3479	36/35336	0.045467	3	0	0.420551
GO:1901360	BP	p	organic cyclic compound metabolic process	167/3479	1958/35336	0.0464451	3	167	0.428229	Capana00g000104, Capana00g000332, Capana00g001679, Capana00g002186, Capana00g002205, Capana00g002745, Capana00g003379, Capana00g003499, Capana00g003537, Capana00g003785, Capana00g003791, Capana00g004056, Capana00g004305, Capana00g004461, Capana00g004633, Capana00g004746, Capana00g004882, Capana01g000351, Capana01g000397, Capana01g000525, Capana01g000535, Capana01g001378, Capana01g001390, Capana01…
GO:0034613	BP	p	cellular protein localization	5/3479	115/35336	0.0573894	4	5	0.488613	Capana00g002231, Capana02g003268, Capana02g003434, Capana03g004418, Capana04g000121
GO:0051604	BP	p	protein maturation	1/3479	51/35336	0.0584134	5	1	0.493552	Capana04g001241
GO:0009658	BP	p	chloroplast organization	1/3479	51/35336	0.0584134	6	1	0.493552	Capana06g002224
GO:0034654	BP	p	nucleobase-containing compound biosynthetic process	41/3479	549/35336	0.0603785	5	41	0.504405	Capana00g001679, Capana00g003379, Capana00g004056, Capana01g000525, Capana01g000535, Capana01g002599, Capana01g003380, Capana01g004477, Capana02g001734, Capana02g003646, Capana03g001247, Capana03g001387, Capana03g003193, Capana04g000406, Capana05g000080, Capana05g000360, Capana05g002131, Capana06g000377, Capana06g000438, Capana06g000440, Capana06g000447, Capana06g000449, Capana06g000450, Capana06…
GO:0006661	BP	p	phosphatidylinositol biosynthetic process	1/3479	54/35336	0.0616945	8	1	0.513174	Capana12g002921
GO:0016072	BP	p	rRNA metabolic process	3/3479	81/35336	0.0619764	8	3	0.514039	Capana00g004633, Capana03g001501, Capana08g002672
GO:0030163	BP	p	protein catabolic process	2/3479	67/35336	0.0626589	5	2	0.517448	Capana11g000905, Capana11g001241
GO:0006414	BP	p	translational elongation	0/3479	31/35336	0.0684703	6	0	0.540009
GO:0006497	BP	p	protein lipidation	0/3479	31/35336	0.0684703	7	0	0.540009
GO:0015931	BP	p	nucleobase-containing compound transport	0/3479	31/35336	0.0684703	5	0	0.540009
GO:0044237	BP	p	cellular metabolic process	426/3479	4680/35336	0.0691272	2	426	0.542567	Capana00g000104, Capana00g000332, Capana00g000469, Capana00g000659, Capana00g000668, Capana00g001129, Capana00g001177, Capana00g001331, Capana00g001425, Capana00g001496, Capana00g001497, Capana00g001498, Capana00g001679, Capana00g001907, Capana00g001934, Capana00g002127, Capana00g002132, Capana00g002177, Capana00g002186, Capana00g002205, Capana00g002444, Capana00g002731, Capana00g002745, Capana00…
GO:0071310	BP	p	cellular response to organic substance	0/3479	32/35336	0.0694516	4	0	0.542567
GO:0016197	BP	p	endosomal transport	0/3479	32/35336	0.0694516	5	0	0.542567
GO:0016570	BP	p	histone modification	0/3479	33/35336	0.0713651	7	0	0.555265
GO:0090501	BP	p	RNA phosphodiester bond hydrolysis	0/3479	34/35336	0.0741896	7	0	0.568066
GO:0010608	BP	p	posttranscriptional regulation of gene expression	0/3479	34/35336	0.0741896	6	0	0.568066
GO:0019219	BP	p	regulation of nucleobase-containing compound metabolic process	76/3479	938/35336	0.0752266	5	76	0.575245	Capana00g001177, Capana00g003016, Capana00g003240, Capana01g000033, Capana01g000034, Capana01g000644, Capana01g000650, Capana01g001104, Capana01g001228, Capana01g002406, Capana01g002600, Capana01g003669, Capana01g004489, Capana02g001972, Capana02g002611, Capana02g002612, Capana02g002640, Capana02g002672, Capana02g003079, Capana02g003089, Capana02g003147, Capana02g003155, Capana02g003248, Capana03…
GO:0070085	BP	p	glycosylation	7/3479	132/35336	0.0797292	2	7	0.586771	Capana01g000216, Capana01g001150, Capana02g003024, Capana06g001069, Capana07g001368, Capana09g001579, Capana10g001907
GO:0006793	BP	p	phosphorus metabolic process	50/3479	640/35336	0.0818906	3	50	0.586771	Capana00g000332, Capana00g001907, Capana00g002731, Capana00g003379, Capana00g003785, Capana00g004313, Capana00g004655, Capana00g004656, Capana00g004746, Capana01g002599, Capana01g003380, Capana01g003516, Capana01g003735, Capana01g004332, Capana01g004369, Capana01g004477, Capana02g002913, Capana02g003646, Capana03g000192, Capana03g001247, Capana03g001387, Capana03g001689, Capana03g003135, Capana03…
GO:0018298	BP	p	protein-chromophore linkage	9/3479	158/35336	0.0819767	7	9	0.586771	Capana00g001177, Capana00g002793, Capana00g002802, Capana01g000647, Capana01g002836, Capana07g001245, Capana07g002240, Capana08g002008, Capana08g002012
GO:2001141	BP	p	regulation of RNA biosynthetic process	75/3479	921/35336	0.0822239	7	75	0.586771	Capana00g001177, Capana00g003016, Capana00g003240, Capana01g000033, Capana01g000034, Capana01g000644, Capana01g000650, Capana01g001104, Capana01g001228, Capana01g002406, Capana01g002600, Capana01g003669, Capana01g004489, Capana02g001972, Capana02g002611, Capana02g002612, Capana02g002640, Capana02g002672, Capana02g003079, Capana02g003089, Capana02g003147, Capana02g003155, Capana02g003248, Capana03…
GO:1903506	BP	p	regulation of nucleic acid-templated transcription	75/3479	921/35336	0.0822239	8	75	0.586771	Capana00g001177, Capana00g003016, Capana00g003240, Capana01g000033, Capana01g000034, Capana01g000644, Capana01g000650, Capana01g001104, Capana01g001228, Capana01g002406, Capana01g002600, Capana01g003669, Capana01g004489, Capana02g001972, Capana02g002611, Capana02g002612, Capana02g002640, Capana02g002672, Capana02g003079, Capana02g003089, Capana02g003147, Capana02g003155, Capana02g003248, Capana03…
GO:0006355	BP	p	regulation of transcription, DNA-templated	75/3479	921/35336	0.0822239	9	75	0.586771	Capana00g001177, Capana00g003016, Capana00g003240, Capana01g000033, Capana01g000034, Capana01g000644, Capana01g000650, Capana01g001104, Capana01g001228, Capana01g002406, Capana01g002600, Capana01g003669, Capana01g004489, Capana02g001972, Capana02g002611, Capana02g002612, Capana02g002640, Capana02g002672, Capana02g003079, Capana02g003089, Capana02g003147, Capana02g003155, Capana02g003248, Capana03…
GO:0060255	BP	p	regulation of macromolecule metabolic process	100/3479	1195/35336	0.0837883	4	100	0.586771	Capana00g001177, Capana00g003016, Capana00g003240, Capana01g000033, Capana01g000034, Capana01g000361, Capana01g000644, Capana01g000650, Capana01g001104, Capana01g001228, Capana01g002406, Capana01g002600, Capana01g003669, Capana01g004489, Capana02g000829, Capana02g000887, Capana02g001001, Capana02g001972, Capana02g002611, Capana02g002612, Capana02g002640, Capana02g002672, Capana02g003079, Capana02…
GO:0051252	BP	p	regulation of RNA metabolic process	76/3479	930/35336	0.083856	6	76	0.586771	Capana00g001177, Capana00g003016, Capana00g003240, Capana01g000033, Capana01g000034, Capana01g000644, Capana01g000650, Capana01g001104, Capana01g001228, Capana01g002406, Capana01g002600, Capana01g003669, Capana01g004489, Capana02g001972, Capana02g002611, Capana02g002612, Capana02g002640, Capana02g002672, Capana02g003079, Capana02g003089, Capana02g003147, Capana02g003155, Capana02g003248, Capana03…
GO:0006401	BP	p	RNA catabolic process	1/3479	47/35336	0.0845608	7	1	0.586771	Capana10g001910
GO:0006364	BP	p	rRNA processing	3/3479	79/35336	0.0857255	9	3	0.586771	Capana00g004633, Capana03g001501, Capana08g002672
GO:0022618	BP	p	ribonucleoprotein complex assembly	2/3479	62/35336	0.0872192	7	2	0.586771	Capana01g000957, Capana03g001456
GO:0071826	BP	p	ribonucleoprotein complex subunit organization	2/3479	62/35336	0.0872192	5	2	0.586771	Capana01g000957, Capana03g001456
GO:0019222	BP	p	regulation of metabolic process	105/3479	1248/35336	0.0902545	3	105	0.586771	Capana00g001177, Capana00g003016, Capana00g003240, Capana00g003295, Capana01g000033, Capana01g000034, Capana01g000361, Capana01g000644, Capana01g000650, Capana01g001104, Capana01g001228, Capana01g002406, Capana01g002600, Capana01g003669, Capana01g004489, Capana02g000829, Capana02g000887, Capana02g001001, Capana02g001972, Capana02g002611, Capana02g002612, Capana02g002640, Capana02g002672, Capana02…
GO:0044238	BP	p	primary metabolic process	440/3479	4802/35336	0.0903352	2	440	0.586771	Capana00g000074, Capana00g000196, Capana00g000318, Capana00g000332, Capana00g000469, Capana00g000651, Capana00g000871, Capana00g001177, Capana00g001331, Capana00g001425, Capana00g001496, Capana00g001497, Capana00g001498, Capana00g001679, Capana00g001907, Capana00g002186, Capana00g002205, Capana00g002444, Capana00g002731, Capana00g002793, Capana00g002802, Capana00g002932, Capana00g003222, Capana00…
GO:0048583	BP	p	regulation of response to stimulus	8/3479	144/35336	0.0917805	3	8	0.586771	Capana01g000318, Capana01g000533, Capana02g003495, Capana03g000381, Capana03g000911, Capana03g003611, Capana05g002167, Capana10g002459
GO:0048519	BP	p	negative regulation of biological process	23/3479	328/35336	0.0930531	3	23	0.586771	Capana00g004305, Capana01g002355, Capana01g003516, Capana01g003669, Capana02g002672, Capana02g003079, Capana03g000292, Capana03g000911, Capana04g000025, Capana04g000026, Capana05g002442, Capana06g000283, Capana07g001732, Capana09g000243, Capana09g000310, Capana09g001195, Capana10g001230, Capana10g001910, Capana10g002207, Capana11g000691, Capana11g001161, Capana11g001220, Capana12g002165
GO:0006281	BP	p	DNA repair	15/3479	233/35336	0.0965812	7	15	0.586771	Capana00g004882, Capana01g000397, Capana01g003678, Capana02g001618, Capana02g001964, Capana03g000732, Capana03g000868, Capana03g002325, Capana04g000405, Capana04g000429, Capana06g000377, Capana06g002994, Capana09g000547, Capana09g002423, Capana11g002071
GO:0046486	BP	p	glycerolipid metabolic process	7/3479	129/35336	0.102541	5	7	0.609238	Capana00g001907, Capana00g004655, Capana00g004656, Capana01g004369, Capana03g000192, Capana06g000824, Capana12g002921
GO:0006357	BP	p	regulation of transcription by RNA polymerase II	9/3479	154/35336	0.10349	10	9	0.614244	Capana02g002640, Capana02g003248, Capana03g002443, Capana06g002458, Capana08g001683, Capana10g000345, Capana10g002295, Capana10g002296, Capana11g002005
GO:0051236	BP	p	establishment of RNA localization	0/3479	26/35336	0.104752	3	0	0.614365
GO:0050658	BP	p	RNA transport	0/3479	26/35336	0.104752	7	0	0.614365
GO:2000031	BP	p	regulation of salicylic acid mediated signaling pathway	0/3479	26/35336	0.104752	6	0	0.614365
GO:0050657	BP	p	nucleic acid transport	0/3479	26/35336	0.104752	6	0	0.614365
GO:0007034	BP	p	vacuolar transport	0/3479	27/35336	0.104892	4	0	0.614365
GO:0009126	BP	p	purine nucleoside monophosphate metabolic process	0/3479	28/35336	0.10641	8	0	0.616239
GO:0048585	BP	p	negative regulation of response to stimulus	0/3479	28/35336	0.10641	4	0	0.616239
GO:0034248	BP	p	regulation of cellular amide metabolic process	0/3479	28/35336	0.10641	5	0	0.616239
GO:0009167	BP	p	purine ribonucleoside monophosphate metabolic process	0/3479	28/35336	0.10641	9	0	0.616239
GO:0006417	BP	p	regulation of translation	0/3479	28/35336	0.10641	7	0	0.616239
GO:0009168	BP	p	purine ribonucleoside monophosphate biosynthetic process	0/3479	28/35336	0.10641	10	0	0.616239
GO:0009127	BP	p	purine nucleoside monophosphate biosynthetic process	0/3479	28/35336	0.10641	9	0	0.616239
GO:0006506	BP	p	GPI anchor biosynthetic process	0/3479	29/35336	0.109252	9	0	0.624715
GO:0006505	BP	p	GPI anchor metabolic process	0/3479	29/35336	0.109252	8	0	0.624715
GO:0098660	BP	p	inorganic ion transmembrane transport	12/3479	189/35336	0.111924	6	12	0.630638	Capana00g004904, Capana01g002599, Capana03g003193, Capana04g002060, Capana05g002131, Capana06g001128, Capana06g001462, Capana06g002375, Capana07g000909, Capana09g000053, Capana09g000212, Capana12g001007
GO:0046390	BP	p	ribose phosphate biosynthetic process	10/3479	167/35336	0.11632	6	10	0.649705	Capana00g003379, Capana01g002599, Capana01g004477, Capana03g001387, Capana03g003193, Capana05g002131, Capana06g001462, Capana06g002375, Capana09g000212, Capana12g001007
GO:0009260	BP	p	ribonucleotide biosynthetic process	10/3479	167/35336	0.11632	9	10	0.649705	Capana00g003379, Capana01g002599, Capana01g004477, Capana03g001387, Capana03g003193, Capana05g002131, Capana06g001462, Capana06g002375, Capana09g000212, Capana12g001007
GO:0046474	BP	p	glycerophospholipid biosynthetic process	3/3479	75/35336	0.116796	7	3	0.650479	Capana00g004655, Capana00g004656, Capana12g002921
GO:2000112	BP	p	regulation of cellular macromolecule biosynthetic process	81/3479	968/35336	0.125475	6	81	0.692808	Capana00g001177, Capana00g003016, Capana00g003240, Capana01g000033, Capana01g000034, Capana01g000644, Capana01g000650, Capana01g001104, Capana01g001228, Capana01g002406, Capana01g002600, Capana01g003669, Capana01g004489, Capana02g001001, Capana02g001972, Capana02g002611, Capana02g002612, Capana02g002640, Capana02g002672, Capana02g003079, Capana02g003089, Capana02g003147, Capana02g003155, Capana02…
GO:0010556	BP	p	regulation of macromolecule biosynthetic process	81/3479	968/35336	0.125475	5	81	0.692808	Capana00g001177, Capana00g003016, Capana00g003240, Capana01g000033, Capana01g000034, Capana01g000644, Capana01g000650, Capana01g001104, Capana01g001228, Capana01g002406, Capana01g002600, Capana01g003669, Capana01g004489, Capana02g001001, Capana02g001972, Capana02g002611, Capana02g002612, Capana02g002640, Capana02g002672, Capana02g003079, Capana02g003089, Capana02g003147, Capana02g003155, Capana02…
GO:0032940	BP	p	secretion by cell	1/3479	45/35336	0.125946	5	1	0.693423	Capana05g002406
GO:0006400	BP	p	tRNA modification	1/3479	45/35336	0.125946	10	1	0.693423	Capana01g003019
GO:0009772	BP	p	photosynthetic electron transport in photosystem II	1/3479	45/35336	0.125946	6	1	0.693423	Capana01g002836
GO:1902600	BP	p	proton transmembrane transport	11/3479	177/35336	0.127407	8	11	0.697484	Capana00g004904, Capana01g002599, Capana03g003193, Capana05g002131, Capana06g001128, Capana06g001462, Capana06g002375, Capana07g000909, Capana09g000053, Capana09g000212, Capana12g001007
GO:0018130	BP	p	heterocycle biosynthetic process	54/3479	667/35336	0.131398	4	54	0.71058	Capana00g001679, Capana00g003379, Capana00g003537, Capana00g003791, Capana00g004056, Capana01g000525, Capana01g000535, Capana01g002599, Capana01g003380, Capana01g004477, Capana02g001655, Capana02g001734, Capana02g003646, Capana03g000791, Capana03g001143, Capana03g001247, Capana03g001387, Capana03g003193, Capana04g000406, Capana05g000080, Capana05g000126, Capana05g000360, Capana05g002131, Capana06…
GO:0043413	BP	p	macromolecule glycosylation	7/3479	127/35336	0.13298	5	7	0.717124	Capana01g000216, Capana01g001150, Capana02g003024, Capana06g001069, Capana07g001368, Capana09g001579, Capana10g001907
GO:0006486	BP	p	protein glycosylation	7/3479	127/35336	0.13298	7	7	0.717124	Capana01g000216, Capana01g001150, Capana02g003024, Capana06g001069, Capana07g001368, Capana09g001579, Capana10g001907
GO:0098662	BP	p	inorganic cation transmembrane transport	12/3479	185/35336	0.137563	7	12	0.73908	Capana00g004904, Capana01g002599, Capana03g003193, Capana04g002060, Capana05g002131, Capana06g001128, Capana06g001462, Capana06g002375, Capana07g000909, Capana09g000053, Capana09g000212, Capana12g001007
GO:0098655	BP	p	cation transmembrane transport	12/3479	186/35336	0.137809	6	12	0.739716	Capana00g004904, Capana01g002599, Capana03g003193, Capana04g002060, Capana05g002131, Capana06g001128, Capana06g001462, Capana06g002375, Capana07g000909, Capana09g000053, Capana09g000212, Capana12g001007
GO:0031326	BP	p	regulation of cellular biosynthetic process	83/3479	986/35336	0.142949	5	83	0.761033	Capana00g001177, Capana00g003016, Capana00g003240, Capana00g003295, Capana01g000033, Capana01g000034, Capana01g000644, Capana01g000650, Capana01g001104, Capana01g001228, Capana01g002406, Capana01g002600, Capana01g003669, Capana01g004489, Capana02g001001, Capana02g001972, Capana02g002611, Capana02g002612, Capana02g002640, Capana02g002672, Capana02g003079, Capana02g003089, Capana02g003147, Capana02…
GO:0006164	BP	p	purine nucleotide biosynthetic process	10/3479	161/35336	0.143487	9	10	0.761033	Capana00g003379, Capana01g002599, Capana01g004477, Capana03g001387, Capana03g003193, Capana05g002131, Capana06g001462, Capana06g002375, Capana09g000212, Capana12g001007
GO:0009987	BP	p	cellular process	706/3479	7513/35336	0.143779	1	706	0.761033	Capana00g000104, Capana00g000318, Capana00g000332, Capana00g000469, Capana00g000496, Capana00g000659, Capana00g000668, Capana00g000868, Capana00g001129, Capana00g001177, Capana00g001331, Capana00g001425, Capana00g001496, Capana00g001497, Capana00g001498, Capana00g001679, Capana00g001854, Capana00g001907, Capana00g001934, Capana00g002127, Capana00g002132, Capana00g002177, Capana00g002186, Capana00…
GO:0071702	BP	p	organic substance transport	60/3479	732/35336	0.148912	4	60	0.773457	Capana00g000198, Capana00g002231, Capana00g002536, Capana00g002537, Capana00g002538, Capana00g002540, Capana00g003281, Capana00g003980, Capana00g004312, Capana01g000065, Capana01g000541, Capana01g003501, Capana01g004403, Capana02g001336, Capana02g002226, Capana02g002539, Capana02g003268, Capana02g003434, Capana03g001945, Capana03g002056, Capana03g003539, Capana03g004418, Capana04g000121, Capana04…
GO:0051716	BP	p	cellular response to stimulus	27/3479	361/35336	0.154491	2	27	0.788273	Capana00g004882, Capana01g000397, Capana01g001154, Capana01g003514, Capana01g003561, Capana01g003678, Capana02g001618, Capana02g001964, Capana02g002556, Capana02g002913, Capana03g000732, Capana03g000868, Capana03g002325, Capana03g003881, Capana04g000025, Capana04g000405, Capana04g000429, Capana06g000377, Capana06g002994, Capana08g002312, Capana09g000022, Capana09g000547, Capana09g002423, Capana10…
GO:0006913	BP	p	nucleocytoplasmic transport	3/3479	69/35336	0.155481	6	3	0.791927	Capana00g002231, Capana02g003268, Capana03g004418
GO:0051169	BP	p	nuclear transport	3/3479	69/35336	0.155481	5	3	0.791927	Capana00g002231, Capana02g003268, Capana03g004418
GO:0006974	BP	p	cellular response to DNA damage stimulus	17/3479	242/35336	0.158763	4	17	0.80651	Capana00g004882, Capana01g000397, Capana01g001154, Capana01g003678, Capana02g001618, Capana02g001964, Capana02g002913, Capana03g000732, Capana03g000868, Capana03g002325, Capana04g000405, Capana04g000429, Capana06g000377, Capana06g002994, Capana09g000547, Capana09g002423, Capana11g002071
GO:0009889	BP	p	regulation of biosynthetic process	84/3479	987/35336	0.159071	4	84	0.807364	Capana00g001177, Capana00g003016, Capana00g003240, Capana00g003295, Capana01g000033, Capana01g000034, Capana01g000644, Capana01g000650, Capana01g001104, Capana01g001228, Capana01g002406, Capana01g002600, Capana01g003669, Capana01g004489, Capana02g001001, Capana02g001972, Capana02g002611, Capana02g002612, Capana02g002640, Capana02g002672, Capana02g003079, Capana02g003089, Capana02g003147, Capana02…
GO:0009165	BP	p	nucleotide biosynthetic process	14/3479	208/35336	0.159871	8	14	0.809802	Capana00g003379, Capana01g002599, Capana01g003380, Capana01g004477, Capana02g003646, Capana03g001247, Capana03g001387, Capana03g003193, Capana05g002131, Capana06g001462, Capana06g002375, Capana07g001961, Capana09g000212, Capana12g001007
GO:1901293	BP	p	nucleoside phosphate biosynthetic process	14/3479	209/35336	0.160629	7	14	0.809802	Capana00g003379, Capana01g002599, Capana01g003380, Capana01g004477, Capana02g003646, Capana03g001247, Capana03g001387, Capana03g003193, Capana05g002131, Capana06g001462, Capana06g002375, Capana07g001961, Capana09g000212, Capana12g001007
GO:0018205	BP	p	peptidyl-lysine modification	0/3479	23/35336	0.161332	8	0	0.809802
GO:0048646	BP	p	anatomical structure formation involved in morphogenesis	0/3479	23/35336	0.161332	2	0	0.809802
GO:0051028	BP	p	mRNA transport	0/3479	23/35336	0.161332	8	0	0.809802
GO:0042180	BP	p	cellular ketone metabolic process	0/3479	24/35336	0.163683	3	0	0.813631
GO:0071446	BP	p	cellular response to salicylic acid stimulus	0/3479	24/35336	0.163683	6	0	0.813631
GO:0016226	BP	p	iron-sulfur cluster assembly	0/3479	24/35336	0.163683	6	0	0.813631
GO:0071407	BP	p	cellular response to organic cyclic compound	0/3479	24/35336	0.163683	5	0	0.813631
GO:0031163	BP	p	metallo-sulfur cluster assembly	0/3479	24/35336	0.163683	5	0	0.813631
GO:0033365	BP	p	protein localization to organelle	5/3479	95/35336	0.16607	5	5	0.815608	Capana00g002231, Capana02g003268, Capana02g003434, Capana03g004418, Capana04g000121
GO:0072594	BP	p	establishment of protein localization to organelle	5/3479	95/35336	0.16607	6	5	0.815608	Capana00g002231, Capana02g003268, Capana02g003434, Capana03g004418, Capana04g000121
GO:0051668	BP	p	localization within membrane	2/3479	53/35336	0.167854	3	2	0.815608	Capana02g003434, Capana04g000121
GO:0016050	BP	p	vesicle organization	0/3479	25/35336	0.167865	5	0	0.815608
GO:0006379	BP	p	mRNA cleavage	0/3479	25/35336	0.167865	8	0	0.815608
GO:1902531	BP	p	regulation of intracellular signal transduction	0/3479	25/35336	0.167865	6	0	0.815608
GO:0051168	BP	p	nuclear export	0/3479	25/35336	0.167865	7	0	0.815608
GO:0016482	BP	p	cytosolic transport	0/3479	25/35336	0.167865	5	0	0.815608
GO:0140352	BP	p	export from cell	2/3479	54/35336	0.168456	4	2	0.815608	Capana05g002406, Capana07g000909
GO:0006546	BP	p	glycine catabolic process	1/3479	38/35336	0.174922	10	1	0.815608	Capana02g001195
GO:0009071	BP	p	serine family amino acid catabolic process	1/3479	39/35336	0.17594	9	1	0.815608	Capana02g001195
GO:0009152	BP	p	purine ribonucleotide biosynthetic process	10/3479	158/35336	0.178662	10	10	0.815608	Capana00g003379, Capana01g002599, Capana01g004477, Capana03g001387, Capana03g003193, Capana05g002131, Capana06g001462, Capana06g002375, Capana09g000212, Capana12g001007
GO:0009259	BP	p	ribonucleotide metabolic process	16/3479	227/35336	0.179355	8	16	0.815608	Capana00g000332, Capana00g003379, Capana01g002599, Capana01g004477, Capana02g002913, Capana03g001387, Capana03g003193, Capana04g000039, Capana05g000346, Capana05g002131, Capana06g001462, Capana06g002375, Capana09g000212, Capana09g002348, Capana12g001007, Capana12g002230
GO:0019693	BP	p	ribose phosphate metabolic process	16/3479	227/35336	0.179355	5	16	0.815608	Capana00g000332, Capana00g003379, Capana01g002599, Capana01g004477, Capana02g002913, Capana03g001387, Capana03g003193, Capana04g000039, Capana05g000346, Capana05g002131, Capana06g001462, Capana06g002375, Capana09g000212, Capana09g002348, Capana12g001007, Capana12g002230
GO:0006887	BP	p	exocytosis	1/3479	41/35336	0.181479	6	1	0.815608	Capana05g002406
GO:0034220	BP	p	ion transmembrane transport	13/3479	194/35336	0.181965	5	13	0.815608	Capana00g004904, Capana01g002599, Capana03g003193, Capana04g002060, Capana05g002131, Capana06g001128, Capana06g001462, Capana06g002375, Capana07g000909, Capana09g000053, Capana09g000212, Capana12g000826, Capana12g001007
GO:0044270	BP	p	cellular nitrogen compound catabolic process	4/3479	78/35336	0.185886	4	4	0.815608	Capana00g004746, Capana06g000220, Capana10g001910, Capana12g000261
GO:0006259	BP	p	DNA metabolic process	33/3479	420/35336	0.187201	6	33	0.815608	Capana00g002205, Capana00g004056, Capana00g004305, Capana00g004882, Capana01g000397, Capana01g002631, Capana01g003678, Capana02g001557, Capana02g001618, Capana02g001964, Capana02g002393, Capana03g000732, Capana03g000868, Capana03g002305, Capana03g002325, Capana04g000405, Capana04g000429, Capana06g000360, Capana06g000377, Capana06g002994, Capana07g000266, Capana07g001912, Capana08g001592, Capana08…
GO:0045944	BP	p	positive regulation of transcription by RNA polymerase II	4/3479	82/35336	0.189707	11	4	0.825826	Capana02g002640, Capana02g003248, Capana08g001683, Capana11g002005
GO:0006996	BP	p	organelle organization	30/3479	386/35336	0.196874	4	30	0.85381	Capana00g000868, Capana00g001854, Capana00g004305, Capana00g005079, Capana01g000187, Capana01g001945, Capana01g002355, Capana01g002552, Capana01g002631, Capana01g003346, Capana02g003367, Capana03g000477, Capana03g000899, Capana03g000911, Capana03g001734, Capana03g001735, Capana03g002451, Capana03g002452, Capana03g002693, Capana03g003511, Capana03g003611, Capana05g000105, Capana05g000856, Capana06…
GO:0033554	BP	p	cellular response to stress	22/3479	296/35336	0.201635	3	22	0.871843	Capana00g004882, Capana01g000397, Capana01g001154, Capana01g003561, Capana01g003678, Capana02g001618, Capana02g001964, Capana02g002913, Capana03g000732, Capana03g000868, Capana03g002325, Capana03g003881, Capana04g000025, Capana04g000405, Capana04g000429, Capana06g000377, Capana06g002994, Capana09g000022, Capana09g000547, Capana09g002423, Capana10g000115, Capana11g002071
GO:0046034	BP	p	ATP metabolic process	12/3479	179/35336	0.20654	2	12	0.889722	Capana00g000332, Capana00g004904, Capana01g002599, Capana02g002913, Capana03g003193, Capana05g000346, Capana05g002131, Capana06g001462, Capana06g002375, Capana09g000212, Capana09g002348, Capana12g001007
GO:0006163	BP	p	purine nucleotide metabolic process	16/3479	221/35336	0.213446	8	16	0.916739	Capana00g000332, Capana00g003379, Capana01g002599, Capana01g004477, Capana02g002913, Capana03g001387, Capana03g003193, Capana04g000039, Capana05g000346, Capana05g002131, Capana06g001462, Capana06g002375, Capana09g000212, Capana09g002348, Capana12g001007, Capana12g002230
GO:0046903	BP	p	secretion	2/3479	48/35336	0.231052	4	2	0.965624	Capana05g002406, Capana07g000976
GO:0072657	BP	p	protein localization to membrane	2/3479	49/35336	0.231175	5	2	0.965624	Capana02g003434, Capana04g000121
GO:0032446	BP	p	protein modification by small protein conjugation	2/3479	51/35336	0.234481	8	2	0.968922	Capana01g003678, Capana05g000563
GO:0008654	BP	p	phospholipid biosynthetic process	6/3479	101/35336	0.240162	6	6	0.968922	Capana00g004655, Capana00g004656, Capana03g003135, Capana04g000412, Capana12g002230, Capana12g002921
GO:0046700	BP	p	heterocycle catabolic process	4/3479	76/35336	0.244849	4	4	0.968922	Capana00g004746, Capana06g000220, Capana10g001910, Capana12g000261
GO:0015074	BP	p	DNA integration	4/3479	76/35336	0.244849	7	4	0.968922	Capana07g001912, Capana09g000547, Capana11g000300, Capana11g000312
GO:0034033	BP	p	purine nucleoside bisphosphate biosynthetic process	0/3479	18/35336	0.248595	9	0	0.968922
GO:0032200	BP	p	telomere organization	0/3479	18/35336	0.248595	6	0	0.968922
GO:0033866	BP	p	nucleoside bisphosphate biosynthetic process	0/3479	18/35336	0.248595	8	0	0.968922
GO:1901663	BP	p	quinone biosynthetic process	0/3479	18/35336	0.248595	5	0	0.968922
GO:0042181	BP	p	ketone biosynthetic process	0/3479	18/35336	0.248595	4	0	0.968922
GO:0034030	BP	p	ribonucleoside bisphosphate biosynthetic process	0/3479	18/35336	0.248595	9	0	0.968922
GO:1901661	BP	p	quinone metabolic process	0/3479	18/35336	0.248595	4	0	0.968922
GO:0000184	BP	p	nuclear-transcribed mRNA catabolic process, nonsense-mediated decay	0/3479	18/35336	0.248595	10	0	0.968922
GO:0000723	BP	p	telomere maintenance	0/3479	18/35336	0.248595	7	0	0.968922
GO:0006405	BP	p	RNA export from nucleus	0/3479	19/35336	0.249549	8	0	0.968922
GO:0061024	BP	p	membrane organization	1/3479	34/35336	0.250826	4	1	0.968922	Capana03g000865
GO:0000956	BP	p	nuclear-transcribed mRNA catabolic process	1/3479	34/35336	0.250826	9	1	0.968922	Capana10g001910
GO:0055080	BP	p	cation homeostasis	1/3479	35/35336	0.252591	6	1	0.968922	Capana09g002372
GO:2000028	BP	p	regulation of photoperiodism, flowering	0/3479	20/35336	0.253147	4	0	0.968922
GO:0048278	BP	p	vesicle docking	0/3479	20/35336	0.253147	5	0	0.968922
GO:0007186	BP	p	G protein-coupled receptor signaling pathway	0/3479	20/35336	0.253147	5	0	0.968922
GO:0019684	BP	p	photosynthesis, light reaction	0/3479	20/35336	0.253147	4	0	0.968922
GO:0006914	BP	p	autophagy	0/3479	20/35336	0.253147	4	0	0.968922
GO:0006188	BP	p	IMP biosynthetic process	0/3479	20/35336	0.253147	11	0	0.968922
GO:0006526	BP	p	arginine biosynthetic process	0/3479	20/35336	0.253147	10	0	0.968922
GO:0140056	BP	p	organelle localization by membrane tethering	0/3479	20/35336	0.253147	4	0	0.968922
GO:0001732	BP	p	formation of cytoplasmic translation initiation complex	0/3479	20/35336	0.253147	8	0	0.968922
GO:0031123	BP	p	RNA 3'-end processing	0/3479	20/35336	0.253147	8	0	0.968922
GO:0046040	BP	p	IMP metabolic process	0/3479	20/35336	0.253147	10	0	0.968922
GO:0006075	BP	p	(1->3)-beta-D-glucan biosynthetic process	0/3479	20/35336	0.253147	9	0	0.968922
GO:0006074	BP	p	(1->3)-beta-D-glucan metabolic process	0/3479	20/35336	0.253147	8	0	0.968922
GO:0140029	BP	p	exocytic process	0/3479	20/35336	0.253147	2	0	0.968922
GO:0061919	BP	p	process utilizing autophagic mechanism	0/3479	20/35336	0.253147	2	0	0.968922
GO:0022406	BP	p	membrane docking	0/3479	20/35336	0.253147	2	0	0.968922
GO:0009150	BP	p	purine ribonucleotide metabolic process	16/3479	218/35336	0.253431	9	16	0.968922	Capana00g000332, Capana00g003379, Capana01g002599, Capana01g004477, Capana02g002913, Capana03g001387, Capana03g003193, Capana04g000039, Capana05g000346, Capana05g002131, Capana06g001462, Capana06g002375, Capana09g000212, Capana09g002348, Capana12g001007, Capana12g002230
GO:0006402	BP	p	mRNA catabolic process	1/3479	36/35336	0.255783	8	1	0.968922	Capana10g001910
GO:0098771	BP	p	inorganic ion homeostasis	1/3479	36/35336	0.255783	6	1	0.968922	Capana09g002372
GO:0007033	BP	p	vacuole organization	0/3479	21/35336	0.259151	5	0	0.968922
GO:0006888	BP	p	endoplasmic reticulum to Golgi vesicle-mediated transport	0/3479	21/35336	0.259151	6	0	0.968922
GO:0002376	BP	p	immune system process	0/3479	21/35336	0.259151	1	0	0.968922
GO:0051205	BP	p	protein insertion into membrane	0/3479	21/35336	0.259151	7	0	0.968922
GO:0042147	BP	p	retrograde transport, endosome to Golgi	0/3479	21/35336	0.259151	6	0	0.968922
GO:0007020	BP	p	microtubule nucleation	0/3479	21/35336	0.259151	7	0	0.968922
GO:0042026	BP	p	protein refolding	0/3479	21/35336	0.259151	3	0	0.968922
GO:0098789	BP	p	pre-mRNA cleavage required for polyadenylation	0/3479	21/35336	0.259151	10	0	0.968922
GO:0098787	BP	p	mRNA cleavage involved in mRNA processing	0/3479	21/35336	0.259151	9	0	0.968922
GO:0048285	BP	p	organelle fission	1/3479	37/35336	0.260324	5	1	0.968922	Capana09g000465
GO:0007275	BP	p	multicellular organism development	7/3479	111/35336	0.263176	3	7	0.968922	Capana01g002552, Capana02g003646, Capana03g001536, Capana06g000658, Capana09g000383, Capana09g002372, Capana11g001693
GO:0051171	BP	p	regulation of nitrogen compound metabolic process	90/3479	1025/35336	0.263864	4	90	0.968922	Capana00g001177, Capana00g003016, Capana00g003240, Capana01g000033, Capana01g000034, Capana01g000361, Capana01g000644, Capana01g000650, Capana01g001104, Capana01g001228, Capana01g002406, Capana01g002600, Capana01g003669, Capana01g004489, Capana02g000829, Capana02g000887, Capana02g001972, Capana02g002611, Capana02g002612, Capana02g002640, Capana02g002672, Capana02g003079, Capana02g003089, Capana02…
GO:0006643	BP	p	membrane lipid metabolic process	3/3479	61/35336	0.279135	5	3	1	Capana07g000353, Capana09g000045, Capana10g000495
GO:0010498	BP	p	proteasomal protein catabolic process	2/3479	45/35336	0.316448	7	2	1	Capana11g000905, Capana11g001241
GO:0043161	BP	p	proteasome-mediated ubiquitin-dependent protein catabolic process	2/3479	45/35336	0.316448	9	2	1	Capana11g000905, Capana11g001241
GO:0051179	BP	p	localization	129/3479	1429/35336	0.318523	1	129	1	Capana00g000198, Capana00g001883, Capana00g002231, Capana00g002248, Capana00g002374, Capana00g002500, Capana00g002501, Capana00g002536, Capana00g002537, Capana00g002538, Capana00g002540, Capana00g003281, Capana00g003535, Capana00g003980, Capana00g004133, Capana00g004312, Capana00g004904, Capana01g000065, Capana01g000541, Capana01g000929, Capana01g001535, Capana01g002599, Capana01g002751, Capana01…
GO:0046488	BP	p	phosphatidylinositol metabolic process	4/3479	73/35336	0.321159	7	4	1	Capana00g001907, Capana01g004369, Capana06g000824, Capana12g002921
GO:0006544	BP	p	glycine metabolic process	2/3479	47/35336	0.32128	9	2	1	Capana02g001195, Capana05g002317
GO:2000241	BP	p	regulation of reproductive process	2/3479	47/35336	0.32128	3	2	1	Capana01g000199, Capana07g000030
GO:0006650	BP	p	glycerophospholipid metabolic process	7/3479	106/35336	0.327152	6	7	1	Capana00g001907, Capana00g004655, Capana00g004656, Capana01g004369, Capana03g000192, Capana06g000824, Capana12g002921
GO:1901137	BP	p	carbohydrate derivative biosynthetic process	19/3479	246/35336	0.332544	4	19	1	Capana00g001679, Capana00g003379, Capana01g002599, Capana01g004477, Capana02g003646, Capana03g001387, Capana03g003193, Capana04g001880, Capana05g002131, Capana06g001462, Capana06g002375, Capana07g000353, Capana07g002126, Capana09g000045, Capana09g000212, Capana09g002205, Capana09g002402, Capana11g002156, Capana12g001007
GO:0055065	BP	p	metal ion homeostasis	1/3479	30/35336	0.358308	7	1	1	Capana09g002372
GO:0072524	BP	p	pyridine-containing compound metabolic process	1/3479	30/35336	0.358308	4	1	1	Capana03g001247
GO:0016485	BP	p	protein processing	1/3479	30/35336	0.358308	6	1	1	Capana04g001241
GO:0001522	BP	p	pseudouridine synthesis	1/3479	31/35336	0.361039	8	1	1	Capana02g002167
GO:0044242	BP	p	cellular lipid catabolic process	1/3479	32/35336	0.365358	5	1	1	Capana08g000853
GO:0009067	BP	p	aspartate family amino acid biosynthetic process	1/3479	32/35336	0.365358	9	1	1	Capana00g004772
GO:1901135	BP	p	carbohydrate derivative metabolic process	43/3479	501/35336	0.365368	3	43	1	Capana00g000332, Capana00g001679, Capana00g002731, Capana00g003222, Capana00g003379, Capana00g003785, Capana00g004313, Capana01g000535, Capana01g002599, Capana01g004477, Capana02g002477, Capana02g002478, Capana02g002482, Capana02g002913, Capana02g003646, Capana03g001387, Capana03g001570, Capana03g003193, Capana04g000039, Capana04g000376, Capana04g001880, Capana04g002900, Capana05g000346, Capana05…
GO:0051239	BP	p	regulation of multicellular organismal process	3/3479	56/35336	0.367632	3	3	1	Capana01g000199, Capana02g003079, Capana07g000030
GO:0080090	BP	p	regulation of primary metabolic process	93/3479	1038/35336	0.368474	4	93	1	Capana00g001177, Capana00g003016, Capana00g003240, Capana00g003295, Capana01g000033, Capana01g000034, Capana01g000361, Capana01g000644, Capana01g000650, Capana01g001104, Capana01g001228, Capana01g002406, Capana01g002600, Capana01g003669, Capana01g004489, Capana02g000829, Capana02g000887, Capana02g001972, Capana02g002611, Capana02g002612, Capana02g002640, Capana02g002672, Capana02g003079, Capana02…
GO:0051056	BP	p	regulation of small GTPase mediated signal transduction	0/3479	14/35336	0.387325	7	0	1
GO:0005977	BP	p	glycogen metabolic process	0/3479	14/35336	0.387325	7	0	1
GO:0006366	BP	p	transcription by RNA polymerase II	0/3479	14/35336	0.387325	10	0	1
GO:0040029	BP	p	regulation of gene expression, epigenetic	0/3479	14/35336	0.387325	6	0	1
GO:0072503	BP	p	cellular divalent inorganic cation homeostasis	0/3479	14/35336	0.387325	8	0	1
GO:0048015	BP	p	phosphatidylinositol-mediated signaling	0/3479	14/35336	0.387325	7	0	1
GO:0010207	BP	p	photosystem II assembly	0/3479	14/35336	0.387325	7	0	1
GO:0046578	BP	p	regulation of Ras protein signal transduction	0/3479	14/35336	0.387325	8	0	1
GO:0006112	BP	p	energy reserve metabolic process	0/3479	14/35336	0.387325	5	0	1
GO:0005978	BP	p	glycogen biosynthetic process	0/3479	14/35336	0.387325	8	0	1
GO:0032012	BP	p	regulation of ARF protein signal transduction	0/3479	14/35336	0.387325	9	0	1
GO:0006189	BP	p	'de novo' IMP biosynthetic process	0/3479	15/35336	0.389291	12	0	1
GO:0010119	BP	p	regulation of stomatal movement	0/3479	15/35336	0.389291	4	0	1
GO:0002682	BP	p	regulation of immune system process	0/3479	15/35336	0.389291	3	0	1
GO:0043572	BP	p	plastid fission	0/3479	15/35336	0.389291	6	0	1
GO:0010020	BP	p	chloroplast fission	0/3479	15/35336	0.389291	7	0	1
GO:0070585	BP	p	protein localization to mitochondrion	0/3479	15/35336	0.389291	6	0	1
GO:0072655	BP	p	establishment of protein localization to mitochondrion	0/3479	15/35336	0.389291	7	0	1
GO:0010628	BP	p	positive regulation of gene expression	0/3479	15/35336	0.389291	6	0	1
GO:0072507	BP	p	divalent inorganic cation homeostasis	0/3479	15/35336	0.389291	7	0	1
GO:0050776	BP	p	regulation of immune response	0/3479	15/35336	0.389291	4	0	1
GO:0006487	BP	p	protein N-linked glycosylation	0/3479	15/35336	0.389291	8	0	1
GO:0032103	BP	p	positive regulation of response to external stimulus	0/3479	16/35336	0.394537	5	0	1
GO:0002833	BP	p	positive regulation of response to biotic stimulus	0/3479	16/35336	0.394537	5	0	1
GO:0048017	BP	p	inositol lipid-mediated signaling	0/3479	16/35336	0.394537	6	0	1
GO:0042168	BP	p	heme metabolic process	0/3479	16/35336	0.394537	6	0	1
GO:0006904	BP	p	vesicle docking involved in exocytosis	0/3479	16/35336	0.394537	6	0	1
GO:0006119	BP	p	oxidative phosphorylation	0/3479	16/35336	0.394537	7	0	1
GO:0031349	BP	p	positive regulation of defense response	0/3479	16/35336	0.394537	6	0	1
GO:0006367	BP	p	transcription initiation from RNA polymerase II promoter	0/3479	17/35336	0.402624	9	0	1
GO:0042773	BP	p	ATP synthesis coupled electron transport	0/3479	17/35336	0.402624	6	0	1
GO:0006406	BP	p	mRNA export from nucleus	0/3479	17/35336	0.402624	9	0	1
GO:0050789	BP	p	regulation of biological process	194/3479	2086/35336	0.404731	2	194	1	Capana00g001177, Capana00g002374, Capana00g002765, Capana00g003016, Capana00g003240, Capana00g003295, Capana00g004305, Capana00g004697, Capana01g000033, Capana01g000034, Capana01g000035, Capana01g000199, Capana01g000318, Capana01g000361, Capana01g000533, Capana01g000644, Capana01g000650, Capana01g001080, Capana01g001104, Capana01g001172, Capana01g001228, Capana01g001992, Capana01g002355, Capana01…
GO:0015985	BP	p	energy coupled proton transport, down electrochemical gradient	7/3479	104/35336	0.407151	9	7	1	Capana01g002599, Capana03g003193, Capana05g002131, Capana06g001462, Capana06g002375, Capana09g000212, Capana12g001007
GO:0015986	BP	p	ATP synthesis coupled proton transport	7/3479	104/35336	0.407151	12	7	1	Capana01g002599, Capana03g003193, Capana05g002131, Capana06g001462, Capana06g002375, Capana09g000212, Capana12g001007
GO:0006754	BP	p	ATP biosynthetic process	7/3479	104/35336	0.407151	11	7	1	Capana01g002599, Capana03g003193, Capana05g002131, Capana06g001462, Capana06g002375, Capana09g000212, Capana12g001007
GO:0034655	BP	p	nucleobase-containing compound catabolic process	4/3479	66/35336	0.407714	5	4	1	Capana00g004746, Capana06g000220, Capana10g001910, Capana12g000261
GO:0031327	BP	p	negative regulation of cellular biosynthetic process	8/3479	113/35336	0.427452	6	8	1	Capana01g003669, Capana02g002672, Capana05g002442, Capana06g000283, Capana09g000310, Capana09g001195, Capana10g001230, Capana12g002165
GO:0022613	BP	p	ribonucleoprotein complex biogenesis	2/3479	40/35336	0.428452	4	2	1	Capana03g000080, Capana05g000555
GO:1903509	BP	p	liposaccharide metabolic process	2/3479	40/35336	0.428452	4	2	1	Capana07g000353, Capana09g000045
GO:0006664	BP	p	glycolipid metabolic process	2/3479	40/35336	0.428452	6	2	1	Capana07g000353, Capana09g000045
GO:0048584	BP	p	positive regulation of response to stimulus	2/3479	41/35336	0.429882	4	2	1	Capana01g000318, Capana03g003611
GO:0016567	BP	p	protein ubiquitination	2/3479	41/35336	0.429882	9	2	1	Capana01g003678, Capana05g000563
GO:0006605	BP	p	protein targeting	2/3479	42/35336	0.432498	7	2	1	Capana02g003434, Capana04g000121
GO:0090150	BP	p	establishment of protein localization to membrane	2/3479	43/35336	0.436232	6	2	1	Capana02g003434, Capana04g000121
GO:0051234	BP	p	establishment of localization	128/3479	1385/35336	0.461871	2	128	1	Capana00g000198, Capana00g001883, Capana00g002231, Capana00g002248, Capana00g002374, Capana00g002500, Capana00g002501, Capana00g002536, Capana00g002537, Capana00g002538, Capana00g002540, Capana00g003281, Capana00g003535, Capana00g003980, Capana00g004133, Capana00g004312, Capana00g004904, Capana01g000065, Capana01g000541, Capana01g000929, Capana01g001535, Capana01g002599, Capana01g002751, Capana01…
GO:0009117	BP	p	nucleotide metabolic process	23/3479	276/35336	0.47703	7	23	1	Capana00g000332, Capana00g003379, Capana01g002599, Capana01g003380, Capana01g004477, Capana02g002913, Capana02g003646, Capana03g001247, Capana03g001387, Capana03g003193, Capana04g000039, Capana04g000376, Capana05g000346, Capana05g002131, Capana06g001462, Capana06g002375, Capana07g001961, Capana08g001331, Capana08g001565, Capana09g000212, Capana09g002348, Capana12g001007, Capana12g002230
GO:0006644	BP	p	phospholipid metabolic process	11/3479	143/35336	0.481272	5	11	1	Capana00g001907, Capana00g004655, Capana00g004656, Capana01g004369, Capana03g000192, Capana03g003135, Capana04g000412, Capana06g000824, Capana07g000976, Capana12g002230, Capana12g002921
GO:0031323	BP	p	regulation of cellular metabolic process	100/3479	1086/35336	0.501444	4	100	1	Capana00g001177, Capana00g003016, Capana00g003240, Capana00g003295, Capana01g000033, Capana01g000034, Capana01g000361, Capana01g000644, Capana01g000650, Capana01g001104, Capana01g001228, Capana01g002406, Capana01g002600, Capana01g003669, Capana01g004489, Capana02g000829, Capana02g000887, Capana02g001001, Capana02g001972, Capana02g002611, Capana02g002612, Capana02g002640, Capana02g002672, Capana02…
GO:0072329	BP	p	monocarboxylic acid catabolic process	1/3479	24/35336	0.507144	7	1	1	Capana08g000853
GO:0006665	BP	p	sphingolipid metabolic process	1/3479	24/35336	0.507144	6	1	1	Capana10g000495
GO:0006289	BP	p	nucleotide-excision repair	1/3479	25/35336	0.507266	8	1	1	Capana02g001964
GO:0030003	BP	p	cellular cation homeostasis	1/3479	26/35336	0.509224	7	1	1	Capana09g002372
GO:0070925	BP	p	organelle assembly	1/3479	26/35336	0.509224	5	1	1	Capana00g001854
GO:0006012	BP	p	galactose metabolic process	1/3479	26/35336	0.509224	6	1	1	Capana12g001066
GO:0006302	BP	p	double-strand break repair	1/3479	27/35336	0.512863	8	1	1	Capana09g000547
GO:2000113	BP	p	negative regulation of cellular macromolecule biosynthetic process	8/3479	107/35336	0.515583	7	8	1	Capana01g003669, Capana02g002672, Capana05g002442, Capana06g000283, Capana09g000310, Capana09g001195, Capana10g001230, Capana12g002165
GO:0010558	BP	p	negative regulation of macromolecule biosynthetic process	8/3479	107/35336	0.515583	6	8	1	Capana01g003669, Capana02g002672, Capana05g002442, Capana06g000283, Capana09g000310, Capana09g001195, Capana10g001230, Capana12g002165
GO:0009751	BP	p	response to salicylic acid	1/3479	28/35336	0.518029	5	1	1	Capana03g000662
GO:0072525	BP	p	pyridine-containing compound biosynthetic process	1/3479	28/35336	0.518029	5	1	1	Capana03g001247
GO:0070887	BP	p	cellular response to chemical stimulus	4/3479	60/35336	0.519019	3	4	1	Capana01g003514, Capana02g002556, Capana04g000025, Capana10g000115
GO:0017038	BP	p	protein import	4/3479	62/35336	0.520612	6	4	1	Capana00g002231, Capana02g003268, Capana02g003434, Capana03g004418
GO:0072522	BP	p	purine-containing compound biosynthetic process	14/3479	173/35336	0.522404	5	14	1	Capana00g001679, Capana00g003379, Capana01g000535, Capana01g002599, Capana01g004477, Capana03g001387, Capana03g003193, Capana05g002131, Capana06g001462, Capana06g002375, Capana09g000212, Capana09g002205, Capana11g002156, Capana12g001007
GO:0065007	BP	p	biological regulation	207/3479	2196/35336	0.52949	1	207	1	Capana00g000659, Capana00g001177, Capana00g002374, Capana00g002765, Capana00g003016, Capana00g003240, Capana00g003295, Capana00g003808, Capana00g004305, Capana00g004697, Capana01g000033, Capana01g000034, Capana01g000035, Capana01g000129, Capana01g000199, Capana01g000318, Capana01g000361, Capana01g000533, Capana01g000644, Capana01g000650, Capana01g001080, Capana01g001104, Capana01g001172, Capana01…
GO:0044282	BP	p	small molecule catabolic process	9/3479	116/35336	0.534062	3	9	1	Capana00g003499, Capana02g001195, Capana05g002560, Capana08g000853, Capana08g002632, Capana09g002190, Capana09g002199, Capana09g002200, Capana12g000261
GO:0032501	BP	p	multicellular organismal process	18/3479	212/35336	0.564607	1	18	1	Capana01g001080, Capana01g001332, Capana01g002552, Capana02g001917, Capana02g002967, Capana02g003646, Capana03g000911, Capana03g001536, Capana03g002435, Capana04g000758, Capana05g000654, Capana06g000658, Capana08g002318, Capana08g002685, Capana09g000383, Capana09g002372, Capana11g000564, Capana11g001693
GO:0022607	BP	p	cellular component assembly	28/3479	320/35336	0.571911	4	28	1	Capana00g001854, Capana01g000247, Capana01g000957, Capana02g003488, Capana03g000865, Capana03g001456, Capana03g003363, Capana03g003933, Capana03g004550, Capana05g000360, Capana05g002186, Capana06g000115, Capana06g000377, Capana06g000438, Capana06g000440, Capana06g000447, Capana06g000449, Capana06g000450, Capana06g002754, Capana06g002756, Capana06g002757, Capana06g002758, Capana06g002759, Capana07…
GO:0014070	BP	p	response to organic cyclic compound	2/3479	35/35336	0.575274	4	2	1	Capana03g000662, Capana09g000355
GO:0033875	BP	p	ribonucleoside bisphosphate metabolic process	2/3479	37/35336	0.578234	8	2	1	Capana04g000039, Capana12g002230
GO:0034032	BP	p	purine nucleoside bisphosphate metabolic process	2/3479	37/35336	0.578234	8	2	1	Capana04g000039, Capana12g002230
GO:0009247	BP	p	glycolipid biosynthetic process	2/3479	37/35336	0.578234	7	2	1	Capana07g000353, Capana09g000045
GO:0033865	BP	p	nucleoside bisphosphate metabolic process	2/3479	37/35336	0.578234	7	2	1	Capana04g000039, Capana12g002230
GO:0006810	BP	p	transport	128/3479	1365/35336	0.578433	3	128	1	Capana00g000198, Capana00g001883, Capana00g002231, Capana00g002248, Capana00g002374, Capana00g002500, Capana00g002501, Capana00g002536, Capana00g002537, Capana00g002538, Capana00g002540, Capana00g003281, Capana00g003535, Capana00g003980, Capana00g004133, Capana00g004312, Capana00g004904, Capana01g000065, Capana01g000541, Capana01g000929, Capana01g001535, Capana01g002599, Capana01g002751, Capana01…
GO:0072521	BP	p	purine-containing compound metabolic process	21/3479	244/35336	0.589975	4	21	1	Capana00g000332, Capana00g001679, Capana00g003379, Capana01g000535, Capana01g002599, Capana01g004477, Capana02g002913, Capana03g001387, Capana03g003193, Capana04g000039, Capana05g000346, Capana05g002131, Capana06g001462, Capana06g002375, Capana09g000212, Capana09g002205, Capana09g002348, Capana11g002156, Capana12g000261, Capana12g001007, Capana12g002230
GO:0050778	BP	p	positive regulation of immune response	0/3479	10/35336	0.612576	5	0	1
GO:0002684	BP	p	positive regulation of immune system process	0/3479	10/35336	0.612576	4	0	1
GO:0002253	BP	p	activation of immune response	0/3479	10/35336	0.612576	6	0	1
GO:0009787	BP	p	regulation of abscisic acid-activated signaling pathway	0/3479	10/35336	0.612576	6	0	1
GO:0015990	BP	p	electron transport coupled proton transport	0/3479	10/35336	0.612576	10	0	1
GO:0043543	BP	p	protein acylation	0/3479	10/35336	0.612576	7	0	1
GO:0015988	BP	p	energy coupled proton transmembrane transport, against electrochemical gradient	0/3479	10/35336	0.612576	9	0	1
GO:0010648	BP	p	negative regulation of cell communication	0/3479	10/35336	0.612576	5	0	1
GO:0110154	BP	p	RNA decapping	0/3479	10/35336	0.612576	7	0	1
GO:0009968	BP	p	negative regulation of signal transduction	0/3479	10/35336	0.612576	6	0	1
GO:0015919	BP	p	peroxisomal membrane transport	0/3479	10/35336	0.612576	6	0	1
GO:0090114	BP	p	COPII-coated vesicle budding	0/3479	10/35336	0.612576	7	0	1
GO:0110156	BP	p	methylguanosine-cap decapping	0/3479	10/35336	0.612576	8	0	1
GO:1905957	BP	p	regulation of cellular response to alcohol	0/3479	10/35336	0.612576	5	0	1
GO:0045089	BP	p	positive regulation of innate immune response	0/3479	10/35336	0.612576	7	0	1
GO:0048284	BP	p	organelle fusion	0/3479	10/35336	0.612576	5	0	1
GO:0071985	BP	p	multivesicular body sorting pathway	0/3479	10/35336	0.612576	5	0	1
GO:0019253	BP	p	reductive pentose-phosphate cycle	0/3479	10/35336	0.612576	6	0	1
GO:0016554	BP	p	cytidine to uridine editing	0/3479	10/35336	0.612576	9	0	1
GO:0002218	BP	p	activation of innate immune response	0/3479	10/35336	0.612576	8	0	1
GO:0055067	BP	p	monovalent inorganic cation homeostasis	0/3479	10/35336	0.612576	7	0	1
GO:0000290	BP	p	deadenylation-dependent decapping of nuclear-transcribed mRNA	0/3479	10/35336	0.612576	10	0	1
GO:0031348	BP	p	negative regulation of defense response	0/3479	10/35336	0.612576	6	0	1
GO:0023057	BP	p	negative regulation of signaling	0/3479	10/35336	0.612576	4	0	1
GO:0000244	BP	p	spliceosomal tri-snRNP complex assembly	0/3479	10/35336	0.612576	9	0	1
[truncated: 3,783 more rows]
