# Supplementary material for: Transcriptome data reveal gene clusters and key genes in pepper response to heat shock
Source: Front Plant Sci. 2022 Sep 21;13:946475. doi: 10.3389/fpls.2022.946475 (PMC9532576; doi:10.3389/fpls.2022.946475)
Supplement: Supplementary file 10 [file Table_10.XLSX]

## Sheet: leaf_up
Table S10 All KEGG pathways enrichment in leaf and root DEGs
ID	Description	GeneRatio	BgRatio	pvalue	p.adjust	qvalue	geneID	Count
ko03110	Chaperones and folding catalysts	69/983	274/9747	2.65831e-13	3.50897e-11	3.44181e-11	Capana00g002392/Capana00g003610/Capana00g003682/Capana00g003875/Capana01g000078/Capana01g000496/Capana01g000509/Capana01g000574/Capana01g000575/Capana01g001657/Capana01g002025/Capana01g003136/Capana01g004002/Capana01g004410/Capana02g001893/Capana02g003315/Capana02g003579/Capana03g000079/Capana03g000552/Capana03g000643/Capana03g000834/Capana03g000835/Capana03g001016/Capana03g001238/Capana03g001241…	69
ko04141	Protein processing in endoplasmic reticulum	42/983	219/9747	2.94059e-05	0.00194079	0.00190365	Capana00g003042/Capana00g003435/Capana00g003610/Capana01g000078/Capana01g000574/Capana01g000575/Capana01g001657/Capana02g001492/Capana02g003579/Capana03g000079/Capana03g000552/Capana03g001016/Capana03g001238/Capana03g001241/Capana03g001908/Capana03g002156/Capana04g000179/Capana05g000212/Capana05g000355/Capana05g000431/Capana05g000584/Capana06g000268/Capana06g000385/Capana06g000386/Capana06g000387…	42
ko04016	MAPK signaling pathway - plant	38/983	202/9747	0.000106739	0.00469654	0.00460665	Capana00g000202/Capana00g001638/Capana00g002391/Capana00g002532/Capana00g003406/Capana00g003839/Capana01g000175/Capana01g001612/Capana01g002771/Capana02g001282/Capana02g001710/Capana02g001850/Capana02g003087/Capana03g002049/Capana03g004524/Capana03g004531/Capana03g004532/Capana04g000081/Capana04g002785/Capana05g000290/Capana05g000704/Capana05g000994/Capana05g001611/Capana05g001701/Capana05g002062…	38

## Sheet: root_up
Table S10 All KEGG pathways enrichment in leaf and root DEGs
ID	Description	GeneRatio	BgRatio	pvalue	p.adjust	qvalue	geneID	Count
ko00194	Photosynthesis proteins	88/1150	153/9747	7.37008e-43	9.72851e-41	8.76652e-41	Capana00g000031/Capana00g000414/Capana00g000447/Capana00g001154/Capana00g001211/Capana00g001213/Capana00g002089/Capana00g002793/Capana00g002794/Capana00g002796/Capana00g002798/Capana00g002799/Capana00g002800/Capana00g002801/Capana00g002802/Capana00g004571/Capana01g000647/Capana01g001865/Capana01g001874/Capana01g002003/Capana01g002398/Capana01g003214/Capana01g003218/Capana01g003910/Capana01g004493…	88
ko00196	Photosynthesis - antenna proteins	27/1150	27/9747	6.62819e-26	4.37461e-24	3.94203e-24	Capana00g000031/Capana00g002793/Capana00g002794/Capana00g002796/Capana00g002798/Capana00g002799/Capana00g002800/Capana00g002801/Capana00g002802/Capana01g000647/Capana01g002398/Capana03g000797/Capana03g003212/Capana04g000024/Capana04g002819/Capana04g002820/Capana05g002550/Capana07g001245/Capana07g002240/Capana08g000250/Capana08g000679/Capana08g002008/Capana08g002012/Capana09g000146/Capana09g000473…	27
ko00195	Photosynthesis	61/1150	126/9747	1.5713e-24	6.91374e-23	6.23008e-23	Capana00g000414/Capana00g000447/Capana00g001154/Capana00g001211/Capana00g001213/Capana00g002089/Capana00g004571/Capana01g001865/Capana01g001874/Capana01g002003/Capana01g003214/Capana01g003218/Capana01g003910/Capana01g004493/Capana02g000764/Capana02g001321/Capana02g001322/Capana02g002133/Capana02g002193/Capana02g002577/Capana02g002840/Capana02g003173/Capana03g000290/Capana03g000905/Capana03g001476…	61
ko03110	Chaperones and folding catalysts	80/1150	274/9747	2.62573e-15	8.66491e-14	7.80809e-14	Capana00g002392/Capana00g003279/Capana00g003610/Capana00g003682/Capana01g000115/Capana01g000509/Capana01g000574/Capana01g000575/Capana01g001241/Capana01g001657/Capana01g002025/Capana01g003136/Capana01g004002/Capana01g004410/Capana02g001160/Capana02g001893/Capana02g003315/Capana02g003497/Capana02g003579/Capana03g000079/Capana03g000267/Capana03g000552/Capana03g000649/Capana03g000834/Capana03g000835…	80
ko00710	Carbon fixation in photosynthetic organisms	32/1150	85/9747	6.44372e-10	1.70114e-08	1.53293e-08	Capana01g000893/Capana01g003067/Capana02g000489/Capana02g000541/Capana02g001342/Capana02g002621/Capana02g002781/Capana02g002784/Capana03g000071/Capana03g000806/Capana03g004410/Capana04g000059/Capana04g001331/Capana04g002221/Capana05g000599/Capana05g001871/Capana05g002020/Capana06g002716/Capana07g000319/Capana07g002419/Capana07g002456/Capana08g001259/Capana08g002141/Capana08g002624/Capana09g000614…	32
ko00630	Glyoxylate and dicarboxylate metabolism	27/1150	84/9747	6.03891e-07	1.32856e-05	1.19719e-05	Capana00g000453/Capana00g003111/Capana00g004197/Capana01g003049/Capana02g000541/Capana02g000608/Capana02g002219/Capana02g002452/Capana02g002781/Capana02g002784/Capana02g002887/Capana03g000284/Capana03g000306/Capana03g001354/Capana03g004410/Capana04g000081/Capana04g002221/Capana05g001871/Capana06g001561/Capana06g001647/Capana07g001920/Capana08g002141/Capana10g001883/Capana11g001221/Capana12g000116…	27
ko00906	Carotenoid biosynthesis	16/1150	39/9747	3.38946e-06	6.39155e-05	5.75953e-05	Capana00g000614/Capana00g003114/Capana01g000948/Capana01g000984/Capana01g004487/Capana02g002284/Capana02g003105/Capana03g002170/Capana04g001637/Capana04g002519/Capana05g000023/Capana06g002492/Capana08g002392/Capana09g000177/Capana11g000426/Capana11g000428	16
ko00860	Porphyrin metabolism	19/1150	53/9747	4.59841e-06	7.58738e-05	6.83711e-05	Capana00g000503/Capana00g002830/Capana00g004560/Capana01g001797/Capana01g002756/Capana01g003169/Capana03g000633/Capana03g000791/Capana04g000513/Capana04g000804/Capana04g001501/Capana05g000104/Capana05g000126/Capana06g000742/Capana06g001723/Capana06g001887/Capana10g000065/Capana10g002504/Capana11g000179	19
ko04141	Protein processing in endoplasmic reticulum	42/1150	219/9747	0.000920994	0.0135079	0.0121722	Capana00g003435/Capana00g003610/Capana01g000574/Capana01g000575/Capana01g001241/Capana01g001657/Capana01g002525/Capana02g003579/Capana03g000079/Capana03g000552/Capana03g001016/Capana03g001182/Capana03g001238/Capana03g001241/Capana03g001908/Capana03g002156/Capana04g000179/Capana05g000212/Capana05g000355/Capana05g000431/Capana05g000584/Capana06g000268/Capana06g000385/Capana06g000386/Capana06g000387…	42

## Sheet: leaf_down
Table S10 All KEGG pathways enrichment in leaf and root DEGs
ID	Description	GeneRatio	BgRatio	pvalue	p.adjust	qvalue	geneID	Count
ko00196	Photosynthesis - antenna proteins	25/1446	27/9747	4.15875e-19	5.6559e-17	4.68406e-17	Capana00g000031/Capana00g002793/Capana00g002794/Capana00g002796/Capana00g002798/Capana00g002799/Capana00g002800/Capana00g002801/Capana00g002802/Capana01g000647/Capana01g002398/Capana03g000797/Capana03g003212/Capana04g002819/Capana04g002820/Capana05g002550/Capana07g001245/Capana07g002240/Capana08g000250/Capana08g000679/Capana08g002008/Capana08g002012/Capana09g000473/Capana09g001520/Capana10g000141	25
ko00194	Photosynthesis proteins	60/1446	153/9747	9.90699e-14	4.56717e-12	3.78241e-12	Capana00g000031/Capana00g000447/Capana00g001213/Capana00g001963/Capana00g002793/Capana00g002794/Capana00g002796/Capana00g002798/Capana00g002799/Capana00g002800/Capana00g002801/Capana00g002802/Capana00g004571/Capana01g000647/Capana01g001876/Capana01g002003/Capana01g002398/Capana01g002836/Capana01g003910/Capana01g004493/Capana02g000764/Capana02g001322/Capana02g001383/Capana02g002133/Capana02g002193…	60
ko03032	DNA replication proteins	61/1446	157/9747	1.00746e-13	4.56717e-12	3.78241e-12	Capana00g001897/Capana00g002205/Capana00g004305/Capana00g004834/Capana00g004882/Capana01g000304/Capana01g000696/Capana01g000957/Capana01g001828/Capana01g002597/Capana01g002631/Capana01g003347/Capana01g004297/Capana02g001271/Capana02g001557/Capana02g001618/Capana02g002345/Capana02g002393/Capana02g002461/Capana02g002605/Capana02g003081/Capana03g000305/Capana03g000333/Capana03g000732/Capana03g000868…	61
ko00940	Phenylpropanoid biosynthesis	59/1446	181/9747	1.05767e-09	3.59608e-08	2.97818e-08	Capana00g002127/Capana00g002177/Capana00g002831/Capana00g003499/Capana00g005039/Capana01g001553/Capana01g001554/Capana02g000251/Capana02g001298/Capana02g001352/Capana02g001353/Capana02g001415/Capana02g001841/Capana02g002192/Capana02g002504/Capana02g002505/Capana02g002632/Capana02g002745/Capana02g002746/Capana02g002990/Capana02g003073/Capana02g003075/Capana02g003302/Capana03g000357/Capana03g000475…	59
ko00199	Cytochrome P450	35/1446	99/9747	2.94937e-07	8.02228e-06	6.64384e-06	Capana01g000248/Capana01g001608/Capana01g004230/Capana02g001090/Capana02g001337/Capana02g002169/Capana02g002632/Capana02g002751/Capana02g002776/Capana02g003640/Capana03g000892/Capana03g000903/Capana03g001346/Capana03g001377/Capana03g003391/Capana03g003392/Capana04g000454/Capana04g001495/Capana05g000407/Capana05g002466/Capana06g000272/Capana06g000273/Capana06g000623/Capana06g001389/Capana08g000938…	35
ko00941	Flavonoid biosynthesis	18/1446	38/9747	1.88319e-06	4.26856e-05	3.5351e-05	Capana00g002736/Capana02g003073/Capana02g003075/Capana03g000549/Capana03g000892/Capana05g002107/Capana05g002274/Capana06g000272/Capana06g000273/Capana07g000164/Capana08g002351/Capana09g000119/Capana10g002482/Capana10g002484/Capana11g002187/Capana12g000350/Capana12g000351/Capana12g002500	18
ko00500	Starch and sucrose metabolism	47/1446	163/9747	2.87167e-06	5.57924e-05	4.62058e-05	Capana00g000651/Capana00g001331/Capana00g002906/Capana00g003397/Capana00g003785/Capana00g003944/Capana01g000010/Capana01g000041/Capana01g000166/Capana01g000522/Capana01g000524/Capana01g000793/Capana01g001495/Capana01g002934/Capana02g002166/Capana02g002209/Capana02g002913/Capana03g000156/Capana03g001861/Capana03g002431/Capana03g002535/Capana03g002554/Capana03g003654/Capana03g004067/Capana04g000195…	47
ko00999	Biosynthesis of various plant secondary metabolites	21/1446	52/9747	6.42265e-06	0.000100358	8.31141e-05	Capana00g000651/Capana00g002906/Capana01g000872/Capana02g002166/Capana03g001861/Capana04g001112/Capana04g001114/Capana04g002545/Capana06g000006/Capana06g000674/Capana06g000675/Capana06g001475/Capana06g001476/Capana08g001616/Capana08g002001/Capana08g002328/Capana09g002238/Capana10g001856/Capana11g000430/Capana12g000190/Capana12g000272	21
ko03030	DNA replication	22/1446	56/9747	6.64136e-06	0.000100358	8.31141e-05	Capana00g002205/Capana00g004305/Capana00g004834/Capana00g004882/Capana01g000304/Capana01g003347/Capana02g001271/Capana02g001557/Capana02g002393/Capana02g003081/Capana03g000868/Capana03g001298/Capana03g001536/Capana06g000377/Capana06g001748/Capana07g000266/Capana08g001732/Capana08g002606/Capana09g001977/Capana09g002423/Capana10g002120/Capana11g000283	22
ko00520	Amino sugar and nucleotide sugar metabolism	36/1446	127/9747	6.03322e-05	0.000820518	0.000679531	Capana00g003452/Capana00g003684/Capana00g003785/Capana00g004374/Capana00g004727/Capana01g000354/Capana01g002934/Capana02g000064/Capana02g001150/Capana02g002478/Capana02g002479/Capana02g002913/Capana02g003211/Capana02g003305/Capana03g000846/Capana03g001459/Capana03g001861/Capana03g002431/Capana03g003674/Capana04g000209/Capana04g001112/Capana04g001114/Capana04g001897/Capana04g002217/Capana05g000395…	36
ko00945	Stilbenoid diarylheptanoid and gingerol biosynthesis	13/1446	28/9747	6.73462e-05	0.000832644	0.000689573	Capana02g003073/Capana02g003075/Capana03g000549/Capana06g000272/Capana06g000273/Capana07g000164/Capana08g002351/Capana09g000119/Capana10g000326/Capana10g002482/Capana10g002484/Capana11g002187/Capana12g002500	13
ko04812	Cytoskeleton proteins	43/1446	164/9747	9.23858e-05	0.00104704	0.00086713	Capana00g002126/Capana00g003271/Capana00g004217/Capana00g004468/Capana00g004601/Capana00g004674/Capana01g000187/Capana01g001402/Capana01g002391/Capana01g002392/Capana01g002750/Capana01g003718/Capana02g003038/Capana02g003379/Capana03g000270/Capana03g000414/Capana03g000959/Capana03g002234/Capana03g002451/Capana03g002452/Capana03g003667/Capana03g004183/Capana05g000386/Capana06g000379/Capana06g000474…	43
ko00195	Photosynthesis	35/1446	126/9747	0.000118853	0.00124338	0.00102974	Capana00g000447/Capana00g001213/Capana00g001963/Capana00g004571/Capana01g001876/Capana01g002003/Capana01g002836/Capana01g003910/Capana01g004493/Capana02g000764/Capana02g001322/Capana02g001383/Capana02g002133/Capana02g002193/Capana02g002577/Capana02g003173/Capana03g000290/Capana03g000895/Capana03g000905/Capana04g000129/Capana04g000192/Capana06g000112/Capana06g000231/Capana06g000232/Capana06g000621…	35
ko00904	Diterpenoid biosynthesis	11/1446	24/9747	0.000284235	0.00276114	0.0022867	Capana01g001332/Capana01g002809/Capana02g001472/Capana02g002150/Capana03g000366/Capana03g002435/Capana03g003391/Capana03g003392/Capana04g002602/Capana06g000078/Capana11g000564	11
ko00710	Carbon fixation in photosynthetic organisms	25/1446	85/9747	0.00042126	0.00381942	0.00316315	Capana00g000332/Capana01g000893/Capana01g002020/Capana01g003447/Capana02g000066/Capana02g000067/Capana02g000489/Capana02g000541/Capana02g002621/Capana03g003831/Capana04g000059/Capana04g001331/Capana05g000599/Capana05g001337/Capana05g002020/Capana07g000319/Capana07g001847/Capana07g002456/Capana08g001259/Capana08g002120/Capana08g002624/Capana11g001221/Capana11g002394/Capana12g000555/Capana12g001239	25
ko00460	Cyanoamino acid metabolism	16/1446	45/9747	0.00045865	0.00389853	0.00322866	Capana00g000651/Capana00g002906/Capana02g002166/Capana02g002986/Capana03g001861/Capana04g000601/Capana04g001112/Capana04g001114/Capana04g002545/Capana05g001829/Capana05g002317/Capana06g000674/Capana06g000675/Capana08g000942/Capana08g002001/Capana11g000430	16
ko00062	Fatty acid elongation	14/1446	38/9747	0.000682845	0.00546276	0.00452412	Capana02g000554/Capana02g002775/Capana03g004592/Capana04g002861/Capana05g000387/Capana06g002803/Capana08g000628/Capana10g000625/Capana11g000628/Capana11g000719/Capana11g000722/Capana11g000741/Capana11g001853/Capana11g002299	14
ko00040	Pentose and glucuronate interconversions	33/1446	129/9747	0.00092448	0.00698496	0.00578476	Capana00g003007/Capana00g003266/Capana00g003785/Capana00g004152/Capana00g004727/Capana01g000582/Capana01g002814/Capana01g003584/Capana02g002159/Capana02g002622/Capana02g003305/Capana02g003577/Capana03g000068/Capana03g000069/Capana03g000846/Capana03g001297/Capana03g002040/Capana03g003650/Capana03g003653/Capana03g004371/Capana04g000782/Capana05g000884/Capana05g001620/Capana05g002171/Capana06g000165…	33
ko00908	Zeatin biosynthesis	15/1446	45/9747	0.00146941	0.0105179	0.00871061	Capana00g000659/Capana00g003808/Capana01g000129/Capana01g003019/Capana02g002776/Capana04g000295/Capana05g000617/Capana05g000784/Capana05g000785/Capana05g000791/Capana06g001526/Capana09g001075/Capana10g001520/Capana10g002240/Capana11g000203	15
ko00630	Glyoxylate and dicarboxylate metabolism	22/1446	84/9747	0.00457189	0.0310889	0.025747	Capana00g000453/Capana01g003049/Capana01g003447/Capana02g000541/Capana02g001195/Capana02g002219/Capana02g002452/Capana02g002986/Capana03g000119/Capana03g000163/Capana03g000286/Capana03g001353/Capana03g003831/Capana05g000208/Capana05g001715/Capana05g002227/Capana05g002317/Capana06g001561/Capana10g000134/Capana11g001221/Capana12g000116/Capana12g002501	22

## Sheet: root_down
Table S10 All KEGG pathways enrichment in leaf and root DEGs
ID	Description	GeneRatio	BgRatio	pvalue	p.adjust	qvalue	geneID	Count
ko00940	Phenylpropanoid biosynthesis	84/1301	181/9747	8.61303e-28	1.15415e-25	9.51966e-26	Capana00g000610/Capana00g001129/Capana00g002127/Capana00g002132/Capana00g002177/Capana00g002831/Capana00g003499/Capana00g004268/Capana00g004797/Capana00g004867/Capana00g005039/Capana01g000887/Capana01g001553/Capana01g001554/Capana01g001644/Capana02g000568/Capana02g001298/Capana02g001353/Capana02g001415/Capana02g001841/Capana02g002380/Capana02g002504/Capana02g002505/Capana02g002746/Capana02g002747…	84
ko00199	Cytochrome P450	43/1301	99/9747	1.47534e-13	9.88477e-12	8.15319e-12	Capana00g004180/Capana01g000668/Capana01g001608/Capana02g001090/Capana02g001094/Capana02g001337/Capana02g002751/Capana02g003027/Capana02g003640/Capana03g000892/Capana03g000903/Capana03g001274/Capana03g001346/Capana03g001377/Capana03g003391/Capana03g003392/Capana04g001495/Capana05g000407/Capana05g000631/Capana05g002466/Capana06g000272/Capana06g000273/Capana06g000623/Capana06g001389/Capana07g001116…	43
ko00909	Sesquiterpenoid and triterpenoid biosynthesis	20/1301	42/9747	7.70707e-08	3.44249e-06	2.83945e-06	Capana00g001497/Capana00g001498/Capana01g000668/Capana01g001608/Capana02g001089/Capana02g001090/Capana02g001094/Capana03g002278/Capana03g004106/Capana08g001669/Capana08g001670/Capana08g002617/Capana09g000401/Capana10g000571/Capana11g002125/Capana12g002421/Capana12g002432/Capana12g002433/Capana12g002445/Capana12g002446	20
ko00999	Biosynthesis of various plant secondary metabolites	22/1301	52/9747	2.38723e-07	7.69818e-06	6.34964e-06	Capana00g000651/Capana00g002932/Capana01g000872/Capana02g002166/Capana04g001111/Capana04g001112/Capana04g001114/Capana04g002545/Capana06g000006/Capana06g000368/Capana06g000674/Capana06g000675/Capana06g001476/Capana08g001616/Capana08g002001/Capana08g002327/Capana08g002328/Capana09g002076/Capana09g002238/Capana10g001856/Capana11g000430/Capana12g000272	22
ko03032	DNA replication proteins	45/1301	157/9747	2.87246e-07	7.69818e-06	6.34964e-06	Capana00g001897/Capana00g002205/Capana00g004305/Capana00g004882/Capana01g000957/Capana01g001828/Capana01g002597/Capana01g002631/Capana01g003304/Capana01g004297/Capana02g001557/Capana02g001618/Capana02g002393/Capana02g002461/Capana03g000305/Capana03g000333/Capana03g000732/Capana03g000868/Capana03g001298/Capana03g001536/Capana03g003342/Capana04g000084/Capana04g001590/Capana04g002402/Capana04g002625…	45
ko04812	Cytoskeleton proteins	46/1301	164/9747	4.23636e-07	9.15424e-06	7.55063e-06	Capana00g003271/Capana00g003762/Capana00g004217/Capana00g004468/Capana00g004601/Capana00g005096/Capana01g000187/Capana01g001945/Capana01g002391/Capana01g002392/Capana02g001123/Capana02g003038/Capana02g003379/Capana03g000270/Capana03g000899/Capana03g000959/Capana03g002234/Capana03g002451/Capana03g002452/Capana03g003667/Capana03g003933/Capana03g004183/Capana05g000386/Capana06g000379/Capana06g000474…	46
ko00945	Stilbenoid diarylheptanoid and gingerol biosynthesis	15/1301	28/9747	4.78207e-07	9.15424e-06	7.55063e-06	Capana02g003073/Capana02g003074/Capana02g003075/Capana03g000549/Capana06g000272/Capana06g000273/Capana07g000164/Capana08g002351/Capana09g000119/Capana10g000326/Capana10g002482/Capana10g002483/Capana10g002484/Capana11g002187/Capana12g002500	15
ko00040	Pentose and glucuronate interconversions	38/1301	129/9747	1.13876e-06	1.90742e-05	1.57328e-05	Capana00g000318/Capana00g003266/Capana00g003785/Capana00g004727/Capana01g000582/Capana02g002159/Capana02g002366/Capana02g002622/Capana02g003305/Capana02g003310/Capana02g003577/Capana03g000068/Capana03g000069/Capana03g000846/Capana03g001297/Capana03g002040/Capana03g002538/Capana03g003061/Capana03g003650/Capana03g003653/Capana03g004371/Capana04g002230/Capana05g000884/Capana05g001620/Capana05g002171…	38
ko00941	Flavonoid biosynthesis	17/1301	38/9747	2.20042e-06	3.27619e-05	2.70227e-05	Capana02g003073/Capana02g003074/Capana02g003075/Capana03g000549/Capana03g000892/Capana06g000272/Capana06g000273/Capana07g000164/Capana08g002351/Capana09g000119/Capana10g002482/Capana10g002483/Capana10g002484/Capana11g002187/Capana12g000350/Capana12g000351/Capana12g002500	17
ko00908	Zeatin biosynthesis	18/1301	45/9747	7.76277e-06	0.000104021	8.57991e-05	Capana00g000659/Capana00g001836/Capana00g003808/Capana00g004277/Capana01g000129/Capana01g003019/Capana04g000824/Capana05g000498/Capana05g000617/Capana05g000784/Capana05g000785/Capana05g000791/Capana06g001526/Capana07g000052/Capana07g001119/Capana09g000113/Capana09g001075/Capana11g000203	18
ko00520	Amino sugar and nucleotide sugar metabolism	33/1301	127/9747	9.47812e-05	0.00115461	0.000952347	Capana00g003452/Capana00g003684/Capana00g003785/Capana00g004727/Capana01g000354/Capana02g000064/Capana02g002477/Capana02g002478/Capana02g002482/Capana02g002913/Capana02g003211/Capana02g003305/Capana02g003310/Capana03g000846/Capana03g003674/Capana04g001111/Capana04g001112/Capana04g001114/Capana04g001897/Capana05g000395/Capana06g000734/Capana07g000244/Capana07g000260/Capana07g002126/Capana08g002001…	33
ko00910	Nitrogen metabolism	14/1301	39/9747	0.000308299	0.00344267	0.0028396	Capana00g002686/Capana01g003049/Capana02g002986/Capana04g001897/Capana05g000208/Capana05g000857/Capana06g000537/Capana06g000538/Capana06g000539/Capana08g002393/Capana09g001791/Capana10g001885/Capana11g000042/Capana11g000043	14
ko00500	Starch and sucrose metabolism	38/1301	163/9747	0.000337998	0.00348398	0.00287366	Capana00g000651/Capana00g001331/Capana00g002932/Capana00g003397/Capana00g003785/Capana00g003944/Capana01g000010/Capana01g000041/Capana01g000073/Capana01g000166/Capana01g000522/Capana01g000524/Capana01g000793/Capana02g002166/Capana02g002913/Capana02g003365/Capana03g000156/Capana03g002535/Capana03g002554/Capana03g003654/Capana04g000195/Capana04g001111/Capana04g001112/Capana04g001114/Capana04g002545…	38
ko00460	Cyanoamino acid metabolism	15/1301	45/9747	0.000478344	0.00457843	0.0037764	Capana00g000651/Capana00g002932/Capana02g002166/Capana02g002986/Capana04g001111/Capana04g001112/Capana04g001114/Capana04g002545/Capana05g002317/Capana06g000368/Capana06g000674/Capana06g000675/Capana08g000942/Capana08g002001/Capana11g000430	15
ko00905	Brassinosteroid biosynthesis	6/1301	11/9747	0.00141744	0.0126625	0.0104443	Capana02g002751/Capana04g001495/Capana07g000855/Capana07g000856/Capana09g000355/Capana09g001603	6
ko00270	Cysteine and methionine metabolism	26/1301	113/9747	0.00335182	0.0280715	0.023154	Capana00g000688/Capana00g001679/Capana00g001942/Capana00g003562/Capana00g004772/Capana01g000552/Capana01g003742/Capana01g004297/Capana02g000014/Capana02g002264/Capana03g003730/Capana03g003831/Capana04g000721/Capana07g002139/Capana07g002359/Capana08g000942/Capana08g000980/Capana08g001616/Capana09g000540/Capana09g002238/Capana10g000085/Capana10g000169/Capana10g001856/Capana11g002156/Capana12g000261…	26
ko03030	DNA replication	15/1301	56/9747	0.00544855	0.0429474	0.035424	Capana00g002205/Capana00g004305/Capana00g004882/Capana01g003304/Capana02g001557/Capana02g002393/Capana03g000868/Capana03g001298/Capana03g001536/Capana03g003342/Capana06g000377/Capana07g000266/Capana08g001732/Capana08g002606/Capana09g002423	15
