# Supplementary material for: Transcriptome data reveal gene clusters and key genes in pepper response to heat shock
Source: Front Plant Sci. 2022 Sep 21;13:946475. doi: 10.3389/fpls.2022.946475 (PMC9532576; doi:10.3389/fpls.2022.946475)
Supplement: Supplementary file 11 [file Table_11.XLSX]

## Sheet: Zunla.HSF.Gene.CK.Heat.tpm.avg
Supplementary-Table S11-CaHSFs expression in those samples
Name	CL1	CL2	CL3	CL4	CL5	CL6	CR1	CR2	CR3	CR4	CR5	CR6	HL1	HL2	HL3	HL4	HL5	HL6	HR1	HR2	HR3	HR4	HR5	HR6
CaHSF1	9.87195	6.41139	4.96795	4.23562	5.94838	4.2591	19.5158	18.6725	17.0628	18.9735	15.2695	12.684	3.26219	3.89518	5.22937	10.7951	11.3959	10.426	19.8235	12.9852	12.5467	15.5206	14.3112	23.4046
CaHSF2	2.00391	2.84466	2.2068	3.03803	3.22205	4.06511	2.94087	3.30925	4.47279	4.4226	4.82906	5.90133	1.05255	1.18474	2.5825	4.9259	7.45572	8.54805	3.94514	2.82924	2.83628	3.53509	6.65992	8.53167
CaHSF3	17.6541	16.5818	7.0314	3.66271	6.95111	10.4387	23.7175	21.0246	8.31704	8.00598	8.44248	11.0828	197.227	190.114	72.1265	34.4799	20.4248	48.5221	69.8383	126.647	177.923	87.3918	55.2485	80.1063
CaHSF4	1.57579	0.896261	0.194778	1.20296	0.456744	0.774059	4.98761	4.25378	5.18621	7.60149	3.9475	1.21476	9.637	27.6467	13.68	18.3088	15.7249	76.0246	4.97631	14.1211	33.3297	38.5713	34.4759	81.7007
CaHSF5	0.0206082	0.0198814	0	0	0.0801059	0	0.654589	0.445012	0.810651	0.638961	1.50054	0.768821	0	0	0	0	0.0223235	0	0.698715	0.322649	0.179716	0.342676	0.453696	0.16315
CaHSF6	12.039	12.8583	8.26649	7.81958	9.7111	9.72326	23.149	21.927	12.6292	13.3618	10.2793	11.4533	87.5694	63.2913	10.6209	13.0392	13.2581	16.4883	23.1267	42.904	35.5431	18.9726	16.1051	14.0293
CaHSF7	0.0205852	0	0.0413801	0	0.080433	0.117047	0.0702148	0.080545	0.292413	0.0684029	0.129109	0.133951	0	0.039165	0	0.133752	0.15838	0.0809678	0.0884703	0.110083	0.121343	0.0205889	0.0638793	0.0288323
CaHSF8	33.3513	37.8511	23.6914	15.197	16.5996	18.035	161.992	164.025	130.765	141.423	95.3857	113.221	158.405	139.503	46.9224	24.9913	28.6087	55.2983	209.972	189.23	291.822	139.277	71.1977	87.4095
CaHSF9	33.1559	31.8756	19.5724	12.5201	14.551	14.7146	49.8372	42.7003	32.6477	26.2821	27.9498	32.6983	33.1091	34.9648	18.0681	26.0262	16.5415	34.864	51.2592	33.9646	24.9598	29.6293	19.9552	57.8761
CaHSF10	35.7889	29.6217	17.6221	16.8148	13.5919	23.0775	65.7264	57.8174	35.1235	31.5526	25.6678	33.4385	100.181	73.3529	54.355	93.8663	87.088	103.997	107.984	99.0493	201.638	233.507	305.68	389.085
CaHSF11	7.94555	10.4388	4.86152	1.82816	1.8091	10.1561	26.729	28.7759	35.4378	14.6913	8.0361	30.563	736.199	527.591	138.086	71.1806	25.8466	29.0115	243.214	511.144	1015.76	407.211	310.56	110.464
CaHSF12	1.04037	0.393233	3.03823	5.15533	6.45389	0.603825	2.0898	2.10575	2.40209	2.98211	4.28823	0.921214	5.55326	10.0245	9.28899	17.008	10.5507	4.37867	2.53598	4.87724	3.88356	6.25774	4.29893	3.06428
CaHSF13	1.13762	0.613333	0.699399	0.516342	0.869971	0.872906	27.8416	25.0167	41.9546	59.9752	26.2083	27.4468	0.484165	0.401155	0.785561	1.35224	1.51701	0.42031	32.3241	19.5306	21.5595	23.58	6.9831	9.20301
CaHSF14	6.42987	6.6102	6.18703	7.47335	7.56264	4.55491	9.53402	7.66341	8.11666	10.9644	11.0264	6.0664	4.53473	5.39429	7.861	21.296	21.5449	31.4754	6.86417	5.04885	8.32636	18.1642	23.8383	36.4872
CaHSF15	2.45042	0.753046	1.85918	8.7403	7.84292	0.979224	11.8804	10.3994	6.82721	14.2197	14.7547	5.947	1.16168	1.46931	1.90571	5.52363	6.02543	7.26467	14.0603	5.71434	3.90792	50.1583	13.9587	17.8465
CaHSF16	5.43841	5.21008	3.09126	2.11074	7.4743	3.6984	20.693	15.4957	6.30275	6.86908	6.21703	7.03237	4.15968	3.29946	1.30834	4.01157	6.90604	13.4107	16.9868	8.93944	4.36268	6.79956	4.82385	19.29
CaHSF17	3.11727	5.20561	1.60463	5.31805	3.24066	0.652413	4.29807	3.63999	6.83192	17.4205	5.55129	4.80262	0.676478	0.986913	5.80872	11.4828	19.9518	4.35368	4.41538	2.80975	4.25957	5.44433	2.96936	1.61586
CaHSF18	2.43537	2.46334	3.01779	7.91836	11.7057	1.67426	10.608	6.24536	10.6816	8.86797	8.90022	3.24106	1090.9	855.669	148.308	167.869	102.16	61.459	29.7319	365.403	494.547	263.69	152.521	110.8
CaHSF19	0	0	0	0.168213	0	0	1.2916	2.53253	1.01922	1.8614	2.91413	1.67511	0.0530739	0.0551273	0.0531039	0	0	0	1.36694	0.468406	0.214878	0.374531	0.0542406	0.430055
CaHSF20	15.4472	8.51162	5.19181	8.26138	26.0195	6.17863	26.8056	18.1261	20.9548	19.4289	21.0114	32.0229	10.7008	3.72171	8.57883	21.5913	32.9657	23.2186	45.5535	22.1756	9.74038	30.422	5.1177	29.3881
CaHSF21	35.9535	25.5742	22.3814	23.882	32.4203	16.4235	42.3457	45.767	41.4407	42.8567	32.1725	33.0347	22.4917	23.1267	20.7797	54.2756	54.3795	53.0679	48.2774	36.4485	34.9731	49.8432	52.0964	69.4892
CaHSF22	4.14005	7.18758	5.00529	6.98739	4.49705	2.36946	9.363	6.18563	9.29296	11.3972	7.50543	5.73369	11.0837	19.3298	11.8037	48.4918	29.5837	35.286	7.6884	9.97663	11.123	23.6501	72.5233	156.393
CaHSF23	9.91759	9.80082	7.08302	12.5519	7.63285	3.15378	6.58098	7.09709	18.4322	56.0639	24.9938	9.29959	5.90592	9.41107	18.87	66.4473	34.4	24.3728	5.58682	6.84805	31.7354	42.7879	19.8245	34.6668
CaHSF24	22.9112	25.54	20.3975	22.0852	24.1256	13.6936	83.1726	76.1736	66.0232	77.4404	70.2283	63.3979	15.7136	21.0238	38.8296	93.1562	106.797	105.113	68.0573	46.9017	71.3084	97.9927	169.761	241.028
CaHSF25	0	0	0.225376	0	0	0.0727587	0	0	0	0	0.046322	0	0	0.0257545	0	0	0.0567136	0.025315	0	0	0	0	0	0.0295147
