# Supplementary material for: Transcriptome data reveal gene clusters and key genes in pepper response to heat shock
Source: Front Plant Sci. 2022 Sep 21;13:946475. doi: 10.3389/fpls.2022.946475 (PMC9532576; doi:10.3389/fpls.2022.946475)
Supplement: Supplementary file 12 [file Table_12.XLSX]

## Sheet: Sheet1
Supplementary-Table S12 The primers used in this study.
Name/Geneid	Forward primer (5'-3')	Reverse primer (5'-3')
CaUBI3	TGTCCATCTGCTCTCTGTTG	CACCCCAAGCACAATAAGAC
HSF3	GCGGTGTTAAGGATGACCAC	GGCCGTGAAATTCGACATGA
HSF4	ATCGGAATCTCAGCCGGAAA	GCTGGACACCACACAACAAA
HSF9	TGCATCTGTTGCATCCTGTG	TTTGCTGTTGCCTGTTCTCC
HSF11	CATTGGTCCACCACCATTCC	GCTGTCTGACAAAGCTGGAG
HSF22	AGGAAGTTTGGAGCATGGGT	ATCGACACCAGAACCTCCAG
Capana01g003276	TATACCCGCTGGTGTTGACT	CTGGTCATGTCTAGCCTCGT
Capana02g002131	TGGGCAGATCAAATGCTTCG	GCTCTTAATCAGCCGCACAT
Capana02g003315	ATGACTCGCATACAGTCCGT	TGACGCTGCAAGGTGTTTAG
Capana03g000079	AGGGCACCTCAGAAACTCAT	CAGACTTGGACTTGGGAGGT
Capana05g000212	AATGTGTTGGTGGTGAAGGC	TTTCCTCCTCCGCTTCTCTC
